# Supplementary material for: Comprehensive analysis of COMMD10 as a novel prognostic biomarker for gastric cancer
Source: PeerJ. 2023 Mar 9;11:e14645. doi: 10.7717/peerj.14645 (PMC10008319; doi:10.7717/peerj.14645)
Supplement: Supplemental Information 1 [file peerj-11-14645-s001.zip]

Archive with 24 entries (23 files):
- additional files/
- additional files/ch2.R
- additional files/ch4.R
- additional files/ch5.R
- additional files/ch5.R2.R
- additional files/Figur 1A related data.xlsx
- additional files/Figur 1B related data.xlsx
- additional files/Figur 1C relatd data.txt
- additional files/Figur 1D related data.xlsx
- additional files/Figur 3 related data.xlsx
- additional files/Figur 5 related data.xlsx
- additional files/Figur 6 related data.xlsx
- additional files/Figur 7 related data.xlsx
- additional files/Figur 7 related data2.xlsx
- additional files/Figure 1E  COMM10 (1).jpg
- additional files/Figure 1E  COMM10 (2).jpg
- additional files/Figure 1E  COMM10 (3).jpg
- additional files/Figure 1E  COMM10 (4).jpg
- additional files/Figure 1E  GAPDH (1).jpg
- additional files/Figure 1E  GAPDH (2).jpg
- additional files/Figure 1E  GAPDH (3).jpg
- additional files/Figure 1E  GAPDH (4).jpg
- additional files/Figure 1F.jpg
- additional files/Figure 1G.jpg
