# Supplementary material for: Comprehensive analysis of COMMD10 as a novel prognostic biomarker for gastric cancer
Source: PeerJ. 2023 Mar 9;11:e14645. doi: 10.7717/peerj.14645 (PMC10008319; doi:10.7717/peerj.14645)
Supplement: Supplemental Information 1 [file peerj-11-14645-s001.zip › additional files/ch4.R]

library(tidyverse)
library(survival)
library(readxl)

## read data
data <- read_xlsx("~/file.xlsx")

## tidy data
# data$event <- as.numeric(data$event)
# data$time <- as.numeric(data$time)
### numeric
data$Age <- as.numeric(data$Age)
data$Score <- as.numeric(data$Score)
### factor
data$Sex <- factor(data$Sex, levels = c("Male", "Female"))
data$Grade <- factor(data$Grade, levels = c("0", "1", "2"))
data$Stage <- factor(data$Stage, levels = c("Stage1", "Stage2", "Stage3", "Stage4"))

## summary
fit <- survfit(Surv(time, event) ~ Sex, data = data)
fit
# Call: survfit(formula = Surv(time, event) ~ Sex, data = data)
# 
# n events median 0.95LCL 0.95UCL
# Sex=Female  90     53    426     348     550
# Sex=Male   138    112    270     212     310


## univariable Cox
fit <- coxph(Surv(time, event) ~ Sex, data = data)
summary(fit)
# Call:
#   coxph(formula = Surv(time, event) ~ Sex, data = data)
# 
# n= 228, number of events= 165 
# 
# coef exp(coef) se(coef)     z Pr(>|z|)   
# SexMale 0.5310    1.7007   0.1672 3.176  0.00149 **
#   ---
#   Signif. codes:  0 鈥�***鈥� 0.001 鈥�**鈥� 0.01 鈥�*鈥� 0.05 鈥�.鈥� 0.1 鈥� 鈥� 1
# 
# exp(coef) exp(-coef) lower .95 upper .95
# SexMale     1.701      0.588     1.226      2.36
# 
# Concordance= 0.579  (se = 0.021 )
# Likelihood ratio test= 10.63  on 1 df,   p=0.001
# Wald test            = 10.09  on 1 df,   p=0.001
# Score (logrank) test = 10.33  on 1 df,   p=0.001
fit <- coxph(Surv(time, event) ~ Age, data = data)
summary(fit)
# Call:
#   coxph(formula = Surv(time, event) ~ Age, data = data)
# 
# n= 228, number of events= 165 
# 
# coef exp(coef) se(coef)     z Pr(>|z|)  
# Age 0.019543  1.019735 0.008735 2.237   0.0253 *
#   ---
#   Signif. codes:  0 鈥�***鈥� 0.001 鈥�**鈥� 0.01 鈥�*鈥� 0.05 鈥�.鈥� 0.1 鈥� 鈥� 1
# 
# exp(coef) exp(-coef) lower .95 upper .95
# Age      1.02     0.9806     1.002     1.037
# 
# Concordance= 0.55  (se = 0.025 )
# Likelihood ratio test= 5.13  on 1 df,   p=0.02
# Wald test            = 5.01  on 1 df,   p=0.03
# Score (logrank) test = 5.02  on 1 df,   p=0.03


## multivariable Cox
fit <- coxph(Surv(time, event) ~ Age + Sex + Stage + Score, data = data)
summary(fit)
# Call:
#   coxph(formula = Surv(time, event) ~ Age + Sex + Stage + Score, 
#         data = data)
# 
# n= 224, number of events= 161 
# (4 observations deleted due to missingness)
# 
#                  coef exp(coef)  se(coef)      z Pr(>|z|)   
# Age          0.010922  1.010982  0.008972  1.217   0.2235   
# SexMale      0.536001  1.709159  0.169829  3.156   0.0016 **
# StageStage2  0.390113  1.477148  0.204289  1.910   0.0562 . 
# StageStage3  0.693144  1.999993  0.283818  2.442   0.0146 * 
# StageStage4  1.830114  6.234597  1.035948  1.767   0.0773 . 
# Score       -0.009346  0.990698  0.007127 -1.311   0.1897   
# ---
#   Signif. codes:  0 鈥�***鈥� 0.001 鈥�**鈥� 0.01 鈥�*鈥� 0.05 鈥�.鈥� 0.1 鈥� 鈥� 1
# 
#             exp(coef) exp(-coef) lower .95 upper .95
# Age            1.0110     0.9891    0.9934     1.029
# SexMale        1.7092     0.5851    1.2252     2.384
# StageStage2    1.4771     0.6770    0.9898     2.205
# StageStage3    2.0000     0.5000    1.1467     3.488
# StageStage4    6.2346     0.1604    0.8185    47.491
# Score          0.9907     1.0094    0.9770     1.005
# 
# Concordance= 0.654  (se = 0.025 )
# Likelihood ratio test= 32.28  on 6 df,   p=1e-05
# Wald test            = 32.66  on 6 df,   p=1e-05
# Score (logrank) test = 34.96  on 6 df,   p=4e-06
