# Supplementary material for: Comprehensive analysis of COMMD10 as a novel prognostic biomarker for gastric cancer
Source: PeerJ. 2023 Mar 9;11:e14645. doi: 10.7717/peerj.14645 (PMC10008319; doi:10.7717/peerj.14645)
Supplement: Supplemental Information 1 [file peerj-11-14645-s001.zip › additional files/ch5.R]

library(tidyverse)
library(survival)
library(readxl)
library(rms)

## read data
data <- read_xlsx("~/file.xlsx")

## tidy data
# data$event <- as.numeric(data$event)
# data$time <- as.numeric(data$time)
### numeric
data$Age <- as.numeric(data$Age)
data$Score <- as.numeric(data$Score)
### factor
data$Sex <- factor(data$Sex, levels = c("Male", "Female"))
data$Grade <- factor(data$Grade, levels = c("0", "1", "2"))
data$Stage <- factor(data$Stage, levels = c("Stage1", "Stage2", "Stage3", "Stage4"))
colnames(data)[4] <- "Weight_loss"


## summary
fit <- survfit(Surv(time, event) ~ Sex, data = data)
fit
# Call: survfit(formula = Surv(time, event) ~ Sex, data = data)
# 
# n events median 0.95LCL 0.95UCL
# Sex=Male   138    112    270     212     310
# Sex=Female  90     53    426     348     550

fit <- coxph(Surv(time = time, event = event) ~ Age + Weight_loss + Sex + Grade + Stage + Score, data = data)
summary(fit)
# Call:
#   coxph(formula = Surv(time = time, event = event) ~ Age + Weight_loss + 
#           Sex + Grade + Stage + Score, data = data)
# 
# n= 210, number of events= 148 
# (18 observations deleted due to missingness)
# 
#                  coef exp(coef)  se(coef)      z Pr(>|z|)    
# Age          0.012963  1.013047  0.009363  1.384  0.16622    
# Weight_loss -0.013179  0.986908  0.007049 -1.870  0.06153 .  
# SexFemale   -0.648482  0.522839  0.181763 -3.568  0.00036 ***
# Grade1       0.247066  1.280264  0.215206  1.148  0.25095    
# Grade2      -0.167493  0.845782  0.243006 -0.689  0.49066    
# StageStage2  0.447155  1.563856  0.211797  2.111  0.03475 *  
# StageStage3  0.791586  2.206894  0.299925  2.639  0.00831 ** 
# StageStage4  2.083022  8.028691  1.056227  1.972  0.04859 *  
# Score       -0.013471  0.986619  0.007642 -1.763  0.07795 .  
# ---
#   Signif. codes:  0 鈥�***鈥� 0.001 鈥�**鈥� 0.01 鈥�*鈥� 0.05 鈥�.鈥� 0.1 鈥� 鈥� 1
# 
#             exp(coef) exp(-coef) lower .95 upper .95
# Age            1.0130     0.9871    0.9946    1.0318
# Weight_loss    0.9869     1.0133    0.9734    1.0006
# SexFemale      0.5228     1.9126    0.3661    0.7466
# Grade1         1.2803     0.7811    0.8397    1.9520
# Grade2         0.8458     1.1823    0.5253    1.3618
# StageStage2    1.5639     0.6394    1.0326    2.3685
# StageStage3    2.2069     0.4531    1.2260    3.9726
# StageStage4    8.0287     0.1246    1.0129   63.6366
# Score          0.9866     1.0136    0.9720    1.0015
# 
# Concordance= 0.665  (se = 0.026 )
# Likelihood ratio test= 38.77  on 9 df,   p=1e-05
# Wald test            = 36.84  on 9 df,   p=3e-05
# Score (logrank) test = 39.94  on 9 df,   p=8e-06


dat1 = datadist(data)
options(datadist = "dat1")

cph1 <- cph(formula = Surv(time = time, event = event) ~ Age + Weight_loss + Sex + Grade + Stage + Score, 
            data=data, x=T, y=T, surv = T)

surv <- Survival(cph1)
surv1 <- function(x) surv(365*1,x)
surv2 <- function(x) surv(365*2,x)


fit <- nomogram(cph1, fun = list(surv1, surv2), lp=T,
                funlabel = c("1-Year", "2-Year"))
plot(fit)
