# Supplementary material for: Comprehensive analysis of COMMD10 as a novel prognostic biomarker for gastric cancer
Source: PeerJ. 2023 Mar 9;11:e14645. doi: 10.7717/peerj.14645 (PMC10008319; doi:10.7717/peerj.14645)
Supplement: Supplemental Information 1 [file peerj-11-14645-s001.zip › additional files/Figur 1A related data.xlsx]

## Sheet: Sheet 1
sample_id	tissue	status	expr
GTEX-QMRM-0126-SM-4R1K9	ACC	Normal	4.23267
GTEX-S32W-0126-SM-4AD61	ACC	Normal	4.64844
GTEX-ZYWO-0126-SM-5GZWQ	ACC	Normal	4.22652
GTEX-XQ3S-1726-SM-4BOOD	ACC	Normal	4.13505
GTEX-ZF2S-0126-SM-4WKFO	ACC	Normal	4.2502
GTEX-XV7Q-0226-SM-4BRVL	ACC	Normal	4.30008
GTEX-P4QS-1326-SM-3NMCD	ACC	Normal	4.48733
GTEX-13O1R-2326-SM-5IJF9	ACC	Normal	2.97818
GTEX-V1D1-0226-SM-4JBHG	ACC	Normal	3.8768
GTEX-REY6-1726-SM-48FDL	ACC	Normal	4.22728
GTEX-PWCY-0226-SM-48TD8	ACC	Normal	4.63107
GTEX-O5YT-1326-SM-3MJGR	ACC	Normal	4.41213
GTEX-PLZ6-0226-SM-3P61I	ACC	Normal	3.92691
GTEX-12WSN-0926-SM-5GCN1	ACC	Normal	2.97085
GTEX-Q734-0126-SM-48U1E	ACC	Normal	4.14486
GTEX-Q2AH-0126-SM-48U2B	ACC	Normal	4.03032
GTEX-ZA64-0226-SM-5HL9C	ACC	Normal	3.99551
GTEX-12WSD-2126-SM-5LZWK	ACC	Normal	4.46794
GTEX-13O61-0126-SM-5KM4P	ACC	Normal	4.18273
GTEX-X4LF-0126-SM-4QAS7	ACC	Normal	4.20949
GTEX-Y5V6-1926-SM-5IFIL	ACC	Normal	4.05747
GTEX-ZLFU-0826-SM-4WWBP	ACC	Normal	4.14156
GTEX-YB5E-0226-SM-5IFHI	ACC	Normal	3.93075
GTEX-U3ZM-0226-SM-4DXTA	ACC	Normal	4.03914
GTEX-12WSL-0326-SM-5CVMK	ACC	Normal	4.20003
GTEX-PLZ5-0326-SM-3P614	ACC	Normal	4.39984
GTEX-QXCU-1326-SM-48FE2	ACC	Normal	3.40193
GTEX-132AR-1726-SM-5EGHQ	ACC	Normal	4.3688
GTEX-ZVP2-0126-SM-5NQ7D	ACC	Normal	4.29723
GTEX-WYVS-0226-SM-4ONDK	ACC	Normal	4.34835
GTEX-11EQ9-0126-SM-5986I	ACC	Normal	3.90693
GTEX-11TT1-0126-SM-5LUAA	ACC	Normal	4.56195
GTEX-XUZC-0226-SM-4BOO7	ACC	Normal	4.16827
GTEX-ZDTT-0126-SM-4WKHA	ACC	Normal	4.34416
GTEX-146FR-1526-SM-5SIB8	ACC	Normal	4.22112
GTEX-QCQG-0126-SM-48U27	ACC	Normal	4.38956
GTEX-S341-0126-SM-4AD64	ACC	Normal	4.34911
GTEX-11DXZ-0226-SM-5EGGZ	ACC	Normal	4.2357
GTEX-132QS-0126-SM-5IFH9	ACC	Normal	4.15053
GTEX-NFK9-1726-SM-3TW8P	ACC	Normal	3.77817
GTEX-12696-0626-SM-5EGGD	ACC	Normal	3.9837
GTEX-V955-0126-SM-4JBH5	ACC	Normal	4.59213
GTEX-Y5V5-1326-SM-4V6G9	ACC	Normal	4.30739
GTEX-R55G-0126-SM-48FDS	ACC	Normal	4.63807
GTEX-145MN-0226-SM-5QGPY	ACC	Normal	4.48351
GTEX-1399R-0326-SM-5KM1X	ACC	Normal	4.49823
GTEX-13FH7-0226-SM-5IFGG	ACC	Normal	4.14156
GTEX-QLQ7-0126-SM-4R1JW	ACC	Normal	4.48217
GTEX-13PVR-0226-SM-5RQJI	ACC	Normal	4.00001
GTEX-XMK1-0226-SM-4B65D	ACC	Normal	4.20324
GTEX-WY7C-0326-SM-4OND5	ACC	Normal	4.37432
GTEX-1399U-0226-SM-5P9J2	ACC	Normal	4.36176
GTEX-131XF-0126-SM-5DUVF	ACC	Normal	4.11686
GTEX-ZYFG-0926-SM-5BC5U	ACC	Normal	4.33627
GTEX-Y3IK-0226-SM-51MRJ	ACC	Normal	4.13835
GTEX-YFCO-0126-SM-4W1YT	ACC	Normal	4.03473
GTEX-13W3W-1326-SM-5LU4T	ACC	Normal	4.30236
GTEX-14A5I-2126-SM-5NQA8	ACC	Normal	4.09849
GTEX-YF7O-0126-SM-5IFIR	ACC	Normal	4.37013
GTEX-13D11-0426-SM-5LZYA	ACC	Normal	4.272
GTEX-1399S-0426-SM-5IFG5	ACC	Normal	4.06612
GTEX-RUSQ-0226-SM-47JWT	ACC	Normal	3.93738
GTEX-111YS-0126-SM-5987T	ACC	Normal	3.90497
GTEX-14H4A-0226-SM-5SI6Q	ACC	Normal	4.17791
GTEX-13OVI-1226-SM-5J2ME	ACC	Normal	3.64037
GTEX-R53T-0226-SM-48FEH	ACC	Normal	4.44427
GTEX-13O21-0126-SM-5IJE8	ACC	Normal	3.91169
GTEX-ZZPU-1226-SM-5N9CK	ACC	Normal	4.28537
GTEX-11GSP-0326-SM-5A5KW	ACC	Normal	3.96067
GTEX-11DXY-1626-SM-5H12L	ACC	Normal	4.17234
GTEX-R55C-0226-SM-48FEO	ACC	Normal	3.99907
GTEX-ZYVF-1626-SM-5N9EH	ACC	Normal	3.25703
GTEX-14DAQ-1826-SM-5S2VV	ACC	Normal	4.01521
GTEX-11P7K-0126-SM-5986E	ACC	Normal	4.15053
GTEX-QLQW-0226-SM-447BJ	ACC	Normal	3.81455
GTEX-147F4-2526-SM-5NQBB	ACC	Normal	4.2234
GTEX-WFG8-0126-SM-5CHTB	ACC	Normal	0
GTEX-VUSG-1526-SM-4KKZH	ACC	Normal	3.99092
GTEX-U3ZN-0826-SM-4DXSZ	ACC	Normal	4.87729
GTEX-QEG5-1826-SM-4R1JP	ACC	Normal	4.31689
GTEX-VJYA-0526-SM-4KL1R	ACC	Normal	3.83491
GTEX-ZLV1-0226-SM-4WWC1	ACC	Normal	4.66736
GTEX-131XG-1326-SM-5DUX4	ACC	Normal	4.41747
GTEX-11I78-1826-SM-5A5M4	ACC	Normal	4.24792
GTEX-O5YV-1126-SM-3LK73	ACC	Normal	4.43559
GTEX-11XUK-0126-SM-5CVLK	ACC	Normal	4.10602
GTEX-145LT-0126-SM-5S2QJ	ACC	Normal	4.40051
GTEX-TKQ2-0226-SM-4DM6V	ACC	Normal	4.4148
GTEX-11NSD-0226-SM-5A5LR	ACC	Normal	4.39508
GTEX-ZLWG-0126-SM-4WWC5	ACC	Normal	4.34483
GTEX-WHPG-1526-SM-4M1ZK	ACC	Normal	4.64729
GTEX-11DXX-0126-SM-5EGH7	ACC	Normal	4.38822
GTEX-Q2AI-0226-SM-48U1D	ACC	Normal	4.09679
GTEX-OIZH-1326-SM-3NB1H	ACC	Normal	4.74257
GTEX-13N11-0826-SM-5IJFP	ACC	Normal	4.0807
GTEX-Y9LG-0126-SM-5Q59W	ACC	Normal	4.62646
GTEX-11EMC-0526-SM-5EGJN	ACC	Normal	4.01436
GTEX-12WSJ-0126-SM-5GCOM	ACC	Normal	4.26375
GTEX-U4B1-0126-SM-4DXSN	ACC	Normal	4.6398
GTEX-139YR-0126-SM-5IJEY	ACC	Normal	4.669
GTEX-1211K-0126-SM-59HJE	ACC	Normal	4.06612
GTEX-OOBK-3125-SM-3LK5R	ACC	Normal	4.26451
GTEX-X4EO-1726-SM-4QARN	ACC	Normal	3.60169
GTEX-OHPK-1326-SM-3MJGN	ACC	Normal	4.14892
GTEX-S4Q7-0226-SM-4AD5O	ACC	Normal	4.36947
GTEX-WQUQ-0126-SM-4OOSS	ACC	Normal	4.22955
GTEX-14753-1726-SM-5NQ9X	ACC	Normal	2.47513
GTEX-RWSA-1726-SM-47JX7	ACC	Normal	3.60995
GTEX-OHPL-1326-SM-3MJGG	ACC	Normal	4.47892
GTEX-148VJ-1626-SM-5QGPH	ACC	Normal	3.31618
GTEX-ZVT2-0826-SM-5GIEO	ACC	Normal	4.40737
GTEX-T6MO-0126-SM-4DM6X	ACC	Normal	4.46202
GTEX-13OW7-2726-SM-5L3HN	ACC	Normal	4.08239
GTEX-Y114-0526-SM-4TT8V	ACC	Normal	4.01699
GTEX-14BMU-0126-SM-5S2Q9	ACC	Normal	4.6398
GTEX-OXRK-0126-SM-3NB1E	ACC	Normal	4.81715
GTEX-13FTW-0126-SM-5IJED	ACC	Normal	4.332
GTEX-WFG8-0126-SM-4LVMH	ACC	Normal	4.18821
GTEX-13PL7-1026-SM-5MR5C	ACC	Normal	4.1627
GTEX-QDVN-0426-SM-48TZ6	ACC	Normal	4.33342
GTEX-12WSG-0726-SM-5EGIG	ACC	Normal	4.32839
GTEX-111CU-0126-SM-5GZWZ	ACC	Normal	4.07637
GTEX-SUCS-0526-SM-4DM56	ACC	Normal	4.54347
GTEX-12WSK-0326-SM-5GCOJ	ACC	Normal	4.04093
GTEX-13O3O-1626-SM-5KM1O	ACC	Normal	3.36179
GTEX-13111-0326-SM-5DUXF	ACC	Normal	3.81455
GTEX-1122O-0326-SM-5H124	ACC	Normal	4.25247
GTEX-XYKS-0926-SM-4BRVG	ACC	Normal	4.34835
TCGA-OR-A5J8-01	ACC	Tumor	3.7613
TCGA-OR-A5JJ-01	ACC	Tumor	4.87623
TCGA-PK-A5HA-01	ACC	Tumor	4.47959
TCGA-PK-A5HB-01	ACC	Tumor	4.56501
TCGA-OR-A5LK-01	ACC	Tumor	3.82989
TCGA-OR-A5JG-01	ACC	Tumor	5.36666
TCGA-OR-A5JZ-01	ACC	Tumor	4.8405
TCGA-OR-A5L6-01	ACC	Tumor	4.69543
TCGA-OR-A5LB-01	ACC	Tumor	5.57985
TCGA-OR-A5J1-01	ACC	Tumor	4.62061
TCGA-OR-A5LT-01	ACC	Tumor	4.82883
TCGA-OR-A5JV-01	ACC	Tumor	6.07189
TCGA-OR-A5K3-01	ACC	Tumor	4.8405
TCGA-OR-A5JB-01	ACC	Tumor	4.31974
TCGA-OR-A5LD-01	ACC	Tumor	2.95237
TCGA-PA-A5YG-01	ACC	Tumor	5.04348
TCGA-OR-A5JX-01	ACC	Tumor	4.75971
TCGA-OR-A5JK-01	ACC	Tumor	3.80118
TCGA-OR-A5K1-01	ACC	Tumor	5.36773
TCGA-OR-A5JW-01	ACC	Tumor	5.90564
TCGA-OR-A5LG-01	ACC	Tumor	4.58436
TCGA-OR-A5JR-01	ACC	Tumor	5.57349
TCGA-OR-A5KZ-01	ACC	Tumor	4.67467
TCGA-PK-A5H8-01	ACC	Tumor	5.3937
TCGA-OR-A5JP-01	ACC	Tumor	4.09001
TCGA-OR-A5K8-01	ACC	Tumor	5.10102
TCGA-OR-A5JC-01	ACC	Tumor	5.00364
TCGA-OR-A5J5-01	ACC	Tumor	4.22415
TCGA-OR-A5LM-01	ACC	Tumor	5.96811
TCGA-OR-A5JI-01	ACC	Tumor	4.04262
TCGA-OR-A5LE-01	ACC	Tumor	5.5868
TCGA-OR-A5L5-01	ACC	Tumor	5.08024
TCGA-OR-A5LL-01	ACC	Tumor	6.4057
TCGA-OR-A5LC-01	ACC	Tumor	4.31689
TCGA-OR-A5JF-01	ACC	Tumor	4.86396
TCGA-OR-A5K0-01	ACC	Tumor	3.55459
TCGA-OR-A5JY-01	ACC	Tumor	5.28729
TCGA-OR-A5L3-01	ACC	Tumor	2.91646
TCGA-OR-A5JS-01	ACC	Tumor	3.33482
TCGA-OR-A5JT-01	ACC	Tumor	5.62412
TCGA-OR-A5K4-01	ACC	Tumor	6.17528
TCGA-OR-A5K9-01	ACC	Tumor	4.83944
TCGA-OR-A5LO-01	ACC	Tumor	5.32628
TCGA-OR-A5K5-01	ACC	Tumor	4.46269
TCGA-OR-A5JD-01	ACC	Tumor	4.07985
TCGA-OR-A5K6-01	ACC	Tumor	4.45486
TCGA-OR-A5KW-01	ACC	Tumor	5.56957
TCGA-P6-A5OF-01	ACC	Tumor	5.74336
TCGA-OR-A5LJ-01	ACC	Tumor	4.85797
TCGA-OR-A5JA-01	ACC	Tumor	4.92978
TCGA-OR-A5L9-01	ACC	Tumor	3.04617
TCGA-OU-A5PI-01	ACC	Tumor	6.2778
TCGA-OR-A5LA-01	ACC	Tumor	4.79758
TCGA-OR-A5L4-01	ACC	Tumor	5.74228
TCGA-P6-A5OG-01	ACC	Tumor	4.17394
TCGA-OR-A5J2-01	ACC	Tumor	4.14486
TCGA-OR-A5KT-01	ACC	Tumor	3.97453
TCGA-OR-A5KO-01	ACC	Tumor	5.41518
TCGA-OR-A5KU-01	ACC	Tumor	5.03785
TCGA-OR-A5LP-01	ACC	Tumor	5.1387
TCGA-OR-A5JL-01	ACC	Tumor	6.46372
TCGA-OR-A5L8-01	ACC	Tumor	5.86494
TCGA-OR-A5LH-01	ACC	Tumor	5.39096
TCGA-OR-A5LS-01	ACC	Tumor	6.03958
TCGA-OR-A5LN-01	ACC	Tumor	3.42495
TCGA-OR-A5J7-01	ACC	Tumor	4.49956
TCGA-OR-A5J6-01	ACC	Tumor	4.24792
TCGA-PK-A5H9-01	ACC	Tumor	4.71091
TCGA-OR-A5JO-01	ACC	Tumor	3.93738
TCGA-OR-A5JQ-01	ACC	Tumor	5.21494
TCGA-OR-A5JM-01	ACC	Tumor	4.81812
TCGA-OR-A5KX-01	ACC	Tumor	4.83394
TCGA-OR-A5J3-01	ACC	Tumor	5.10645
TCGA-OR-A5KY-01	ACC	Tumor	4.7944
TCGA-OR-A5J9-01	ACC	Tumor	5.31039
TCGA-OR-A5JE-01	ACC	Tumor	4.06696
TCGA-OR-A5KV-01	ACC	Tumor	4.8268
TCGA-CU-A0YR-11	BLCA	Normal	4.09086
TCGA-BT-A20Q-11	BLCA	Normal	4.28765
TCGA-BT-A20N-11	BLCA	Normal	4.4396
TCGA-BT-A20W-11	BLCA	Normal	4.46794
TCGA-GC-A3BM-11	BLCA	Normal	3.14889
TCGA-BL-A13J-11	BLCA	Normal	4.24792
TCGA-CU-A0YN-11	BLCA	Normal	4.46202
TCGA-K4-A54R-11	BLCA	Normal	3.66449
TCGA-BT-A2LA-11	BLCA	Normal	3.39369
TCGA-GD-A3OQ-11	BLCA	Normal	4.27873
TCGA-GC-A6I3-11	BLCA	Normal	2.26907
TCGA-GD-A3OP-11	BLCA	Normal	3.89918
TCGA-GC-A3WC-11	BLCA	Normal	4.08493
TCGA-BT-A20R-11	BLCA	Normal	4.43425
TCGA-K4-A3WV-11	BLCA	Normal	3.79283
TCGA-BT-A2LB-11	BLCA	Normal	3.32626
TCGA-BT-A20U-11	BLCA	Normal	3.51603
TCGA-K4-A5RI-11	BLCA	Normal	3.80016
TCGA-GD-A2C5-11	BLCA	Normal	3.97546
GTEX-SE5C-1026-SM-4BRUG	BLCA	Normal	3.96441
GTEX-SNOS-0526-SM-4DM54	BLCA	Normal	4.48284
GTEX-U3ZM-0826-SM-4DXU6	BLCA	Normal	3.92224
GTEX-S4Q7-0926-SM-4AD5D	BLCA	Normal	4.27352
GTEX-SNMC-0826-SM-4DM66	BLCA	Normal	4.49507
GTEX-S4UY-0926-SM-4AD6O	BLCA	Normal	4.0951
GTEX-S3XE-1226-SM-4AD4L	BLCA	Normal	3.79394
GTEX-U4B1-1226-SM-4DXT7	BLCA	Normal	4.51094
GTEX-S32W-1126-SM-4AD5V	BLCA	Normal	4.22188
TCGA-UY-A8OC-01	BLCA	Tumor	4.02769
TCGA-KQ-A41Q-01	BLCA	Tumor	3.89722
TCGA-DK-A3IK-01	BLCA	Tumor	3.67352
TCGA-GU-A762-01	BLCA	Tumor	3.0687
TCGA-K4-A3WU-01	BLCA	Tumor	3.98455
TCGA-FD-A3B5-01	BLCA	Tumor	3.71921
TCGA-UY-A9PE-01	BLCA	Tumor	2.40601
TCGA-CF-A9FH-01	BLCA	Tumor	3.97546
TCGA-CF-A9FL-01	BLCA	Tumor	3.43965
TCGA-DK-A3X2-01	BLCA	Tumor	3.54846
TCGA-G2-A2ES-01	BLCA	Tumor	3.85994
TCGA-XF-A9SW-01	BLCA	Tumor	3.71921
TCGA-CU-A0YO-01	BLCA	Tumor	3.81047
TCGA-DK-A1AE-01	BLCA	Tumor	4.06348
TCGA-FD-A43X-01	BLCA	Tumor	3.74306
TCGA-FD-A5BT-01	BLCA	Tumor	1.90304
TCGA-KQ-A41O-01	BLCA	Tumor	1.65993
TCGA-2F-A9KT-01	BLCA	Tumor	3.72679
TCGA-CU-A0YR-01	BLCA	Tumor	4.08917
TCGA-K4-A4AC-01	BLCA	Tumor	3.58619
TCGA-S5-A6DX-01	BLCA	Tumor	2.65538
TCGA-XF-A9SJ-01	BLCA	Tumor	3.62879
TCGA-ZF-A9R4-01	BLCA	Tumor	3.10603
TCGA-DK-AA75-01	BLCA	Tumor	2.90493
TCGA-FD-A5BX-01	BLCA	Tumor	3.81864
TCGA-FD-A6TB-01	BLCA	Tumor	3.58252
TCGA-SY-A9G0-01	BLCA	Tumor	3.85994
TCGA-XF-A9SV-01	BLCA	Tumor	3.78661
TCGA-ZF-A9R0-01	BLCA	Tumor	3.13586
TCGA-DK-A2I6-01	BLCA	Tumor	2.13421
TCGA-E7-A677-01	BLCA	Tumor	3.59215
TCGA-GU-A767-01	BLCA	Tumor	2.69596
TCGA-ZF-A9R1-01	BLCA	Tumor	3.85501
TCGA-4Z-AA81-01	BLCA	Tumor	3.2234
TCGA-BT-A3PK-01	BLCA	Tumor	3.26303
TCGA-UY-A78N-01	BLCA	Tumor	3.85696
TCGA-UY-A9PD-01	BLCA	Tumor	3.3561
TCGA-XF-A8HF-01	BLCA	Tumor	3.12762
TCGA-XF-AAMH-01	BLCA	Tumor	2.85196
TCGA-4Z-AA7Q-01	BLCA	Tumor	2.24487
TCGA-DK-A1A5-01	BLCA	Tumor	3.91739
TCGA-DK-A2I4-01	BLCA	Tumor	4.18424
TCGA-FD-A3SN-01	BLCA	Tumor	2.342
TCGA-GC-A3OO-01	BLCA	Tumor	3.67131
TCGA-GV-A3QF-01	BLCA	Tumor	2.77817
TCGA-XF-A8HC-01	BLCA	Tumor	2.85998
TCGA-XF-A9SZ-01	BLCA	Tumor	3.20324
TCGA-DK-AA6W-01	BLCA	Tumor	3.64267
TCGA-HQ-A5ND-01	BLCA	Tumor	4.28243
TCGA-LC-A66R-01	BLCA	Tumor	3.80322
TCGA-XF-AAMY-01	BLCA	Tumor	3.06174
TCGA-C4-A0F7-01	BLCA	Tumor	3.67472
TCGA-FD-A6TD-01	BLCA	Tumor	4.00536
TCGA-G2-A2EL-01	BLCA	Tumor	4.81764
TCGA-G2-AA3F-01	BLCA	Tumor	3.98642
TCGA-GV-A40G-01	BLCA	Tumor	3.23421
TCGA-K4-A83P-01	BLCA	Tumor	3.86395
TCGA-UY-A9PF-01	BLCA	Tumor	2.2141
TCGA-XF-A8HD-01	BLCA	Tumor	3.73122
TCGA-ZF-A9RC-01	BLCA	Tumor	3.23877
TCGA-BT-A3PH-01	BLCA	Tumor	3.3533
TCGA-BT-A3PJ-01	BLCA	Tumor	2.88165
TCGA-CU-A72E-01	BLCA	Tumor	3.20948
TCGA-DK-A3IM-01	BLCA	Tumor	3.6229
TCGA-FD-A43N-01	BLCA	Tumor	3.08236
TCGA-FD-A62P-01	BLCA	Tumor	3.57409
TCGA-FJ-A3Z7-01	BLCA	Tumor	2.41682
TCGA-FT-A61P-01	BLCA	Tumor	3.82171
TCGA-K4-A4AB-01	BLCA	Tumor	3.72466
TCGA-KQ-A41P-01	BLCA	Tumor	3.03036
TCGA-XF-A9SM-01	BLCA	Tumor	3.8728
TCGA-XF-AAN3-01	BLCA	Tumor	3.55825
TCGA-BT-A0S7-01	BLCA	Tumor	4.33266
TCGA-BT-A20J-01	BLCA	Tumor	3.66338
TCGA-BT-A20O-01	BLCA	Tumor	4.09171
TCGA-CF-A3MH-01	BLCA	Tumor	2.63689
TCGA-CU-A3KJ-01	BLCA	Tumor	4.96713
TCGA-DK-AA74-01	BLCA	Tumor	2.91646
TCGA-E7-A6ME-01	BLCA	Tumor	4.26754
TCGA-FD-A3B6-01	BLCA	Tumor	4.13996
TCGA-GU-AATO-01	BLCA	Tumor	3.18747
TCGA-GV-A40E-01	BLCA	Tumor	3.47638
TCGA-K4-A5RJ-01	BLCA	Tumor	4.26982
TCGA-MV-A51V-01	BLCA	Tumor	3.31906
TCGA-XF-AAML-01	BLCA	Tumor	3.56072
TCGA-ZF-A9R2-01	BLCA	Tumor	3.93075
TCGA-BT-A42E-01	BLCA	Tumor	3.07037
TCGA-DK-A3IQ-01	BLCA	Tumor	3.68486
TCGA-FD-A43P-01	BLCA	Tumor	3.9882
TCGA-FD-A62O-01	BLCA	Tumor	2.96535
TCGA-GU-AATP-01	BLCA	Tumor	3.10099
TCGA-GV-A3JW-01	BLCA	Tumor	5.52446
TCGA-ZF-A9RF-01	BLCA	Tumor	4.218
TCGA-ZF-AA4N-01	BLCA	Tumor	3.54105
TCGA-4Z-AA7R-01	BLCA	Tumor	3.97453
TCGA-4Z-AA80-01	BLCA	Tumor	4.65017
TCGA-BL-A0C8-01	BLCA	Tumor	2.85865
TCGA-BT-A20Q-01	BLCA	Tumor	4.41347
TCGA-E7-A7DU-01	BLCA	Tumor	3.47119
TCGA-E7-A97P-01	BLCA	Tumor	4.55582
TCGA-FD-A6TG-01	BLCA	Tumor	3.58976
TCGA-FD-A6TI-01	BLCA	Tumor	3.65077
TCGA-FJ-A3ZF-01	BLCA	Tumor	3.46855
TCGA-KQ-A41N-01	BLCA	Tumor	1.56071
TCGA-UY-A9PH-01	BLCA	Tumor	3.75917
TCGA-XF-AAN2-01	BLCA	Tumor	4.45944
TCGA-4Z-AA87-01	BLCA	Tumor	3.46728
TCGA-BT-A20N-01	BLCA	Tumor	3.34482
TCGA-DK-A1AC-01	BLCA	Tumor	4.38746
TCGA-DK-A3IN-01	BLCA	Tumor	3.18266
TCGA-E5-A4U1-01	BLCA	Tumor	4.34835
TCGA-E7-A519-01	BLCA	Tumor	1.257
TCGA-FJ-A3Z9-01	BLCA	Tumor	3.23725
TCGA-GU-A42P-01	BLCA	Tumor	3.70046
TCGA-GU-A763-01	BLCA	Tumor	2.88753
TCGA-BT-A20W-01	BLCA	Tumor	3.68256
TCGA-C4-A0F1-01	BLCA	Tumor	3.28392
TCGA-DK-AA71-01	BLCA	Tumor	4.23722
TCGA-GC-A4ZW-01	BLCA	Tumor	4.1342
TCGA-YC-A8S6-01	BLCA	Tumor	3.8659
TCGA-YC-A9TC-01	BLCA	Tumor	3.73983
TCGA-ZF-AA54-01	BLCA	Tumor	4.51983
TCGA-CU-A5W6-01	BLCA	Tumor	4.2357
TCGA-DK-A6AW-01	BLCA	Tumor	2.41414
TCGA-DK-A6B2-01	BLCA	Tumor	3.1293
TCGA-E7-A3X6-01	BLCA	Tumor	3.16345
TCGA-FD-A3SM-01	BLCA	Tumor	3.96629
TCGA-FD-A43U-01	BLCA	Tumor	2.49057
TCGA-GC-A3BM-01	BLCA	Tumor	3.56924
TCGA-PQ-A6FI-01	BLCA	Tumor	3.87969
TCGA-R3-A69X-01	BLCA	Tumor	3.9588
TCGA-XF-AAMJ-01	BLCA	Tumor	3.3377
TCGA-ZF-A9RM-01	BLCA	Tumor	3.3813
TCGA-ZF-AA4U-01	BLCA	Tumor	4.18982
TCGA-ZF-AA52-01	BLCA	Tumor	3.27504
TCGA-2F-A9KQ-01	BLCA	Tumor	3.89918
TCGA-DK-A1AD-01	BLCA	Tumor	2.94114
TCGA-FD-A3N5-01	BLCA	Tumor	3.51219
TCGA-FD-A62N-01	BLCA	Tumor	3.61941
TCGA-G2-A2EO-01	BLCA	Tumor	4.12185
TCGA-HQ-A2OE-01	BLCA	Tumor	3.48803
TCGA-K4-A5RH-01	BLCA	Tumor	4.07637
TCGA-XF-A8HG-01	BLCA	Tumor	3.46209
TCGA-XF-A9SL-01	BLCA	Tumor	3.56557
TCGA-DK-A3IS-01	BLCA	Tumor	4.32915
TCGA-DK-AA6R-01	BLCA	Tumor	3.81762
TCGA-FD-A3SO-01	BLCA	Tumor	4.32268
TCGA-FD-A3SR-01	BLCA	Tumor	3.60527
TCGA-FD-A5BS-01	BLCA	Tumor	2.71807
TCGA-GU-A42R-01	BLCA	Tumor	3.52105
TCGA-GU-AATQ-01	BLCA	Tumor	2.46988
TCGA-XF-A9ST-01	BLCA	Tumor	4.1867
TCGA-XF-A9T0-01	BLCA	Tumor	3.45809
TCGA-XF-AAN0-01	BLCA	Tumor	3.6229
TCGA-CF-A5UA-01	BLCA	Tumor	3.15058
TCGA-CU-A3YL-01	BLCA	Tumor	3.71588
TCGA-DK-A6B1-01	BLCA	Tumor	4.62704
TCGA-E7-A5KF-01	BLCA	Tumor	4.42357
TCGA-GU-A42Q-01	BLCA	Tumor	3.97265
TCGA-GV-A3QH-01	BLCA	Tumor	3.99551
TCGA-ZF-AA4R-01	BLCA	Tumor	3.9458
TCGA-2F-A9KP-01	BLCA	Tumor	3.54105
TCGA-4Z-AA7S-01	BLCA	Tumor	3.83593
TCGA-4Z-AA86-01	BLCA	Tumor	3.71043
TCGA-E7-A4XJ-01	BLCA	Tumor	2.79493
TCGA-E7-A541-01	BLCA	Tumor	3.12762
TCGA-E7-A6MD-01	BLCA	Tumor	3.85398
TCGA-E7-A7XN-01	BLCA	Tumor	3.78559
TCGA-FD-A3B7-01	BLCA	Tumor	3.55825
TCGA-FD-A3SS-01	BLCA	Tumor	3.32338
TCGA-G2-A3IB-01	BLCA	Tumor	3.37019
TCGA-G2-A3VY-01	BLCA	Tumor	4.44761
TCGA-G2-AA3C-01	BLCA	Tumor	3.85203
TCGA-GU-A764-01	BLCA	Tumor	3.27648
TCGA-GV-A3JV-01	BLCA	Tumor	3.45282
TCGA-K4-A3WS-01	BLCA	Tumor	3.76344
TCGA-SY-A9G5-01	BLCA	Tumor	2.74415
TCGA-ZF-AA4V-01	BLCA	Tumor	3.05488
TCGA-4Z-AA7M-01	BLCA	Tumor	3.78976
TCGA-4Z-AA7N-01	BLCA	Tumor	3.74843
TCGA-BL-A13J-01	BLCA	Tumor	2.98794
TCGA-DK-A1AG-01	BLCA	Tumor	4.4751
TCGA-FD-A43Y-01	BLCA	Tumor	3.98549
TCGA-FJ-A3ZE-01	BLCA	Tumor	3.96067
TCGA-GV-A3QG-01	BLCA	Tumor	4.20788
TCGA-XF-A9SK-01	BLCA	Tumor	3.30162
TCGA-ZF-AA4T-01	BLCA	Tumor	3.24029
TCGA-ZF-AA5P-01	BLCA	Tumor	3.94206
TCGA-4Z-AA7O-01	BLCA	Tumor	3.30449
TCGA-BT-A42C-01	BLCA	Tumor	4.15949
TCGA-BT-A42F-01	BLCA	Tumor	3.63577
TCGA-DK-AA6U-01	BLCA	Tumor	4.00808
TCGA-E5-A4TZ-01	BLCA	Tumor	3.32194
TCGA-E7-A85H-01	BLCA	Tumor	2.83595
TCGA-GD-A6C6-01	BLCA	Tumor	0.99279
TCGA-K4-A6MB-01	BLCA	Tumor	3.797
TCGA-XF-A9T8-01	BLCA	Tumor	3.81557
TCGA-2F-A9KO-01	BLCA	Tumor	4.11686
TCGA-BT-A20T-01	BLCA	Tumor	3.21412
TCGA-DK-AA6T-01	BLCA	Tumor	3.71588
TCGA-DK-AA6X-01	BLCA	Tumor	3.89825
TCGA-E7-A7PW-01	BLCA	Tumor	2.58253
TCGA-FD-A6TH-01	BLCA	Tumor	3.09595
TCGA-UY-A8OB-01	BLCA	Tumor	3.34059
TCGA-BL-A3JM-01	BLCA	Tumor	4.90783
TCGA-CF-A1HR-01	BLCA	Tumor	3.82989
TCGA-CF-A3MI-01	BLCA	Tumor	2.35052
TCGA-DK-A3IT-01	BLCA	Tumor	3.8728
TCGA-FD-A3SQ-01	BLCA	Tumor	3.85603
TCGA-GU-A766-01	BLCA	Tumor	3.33059
TCGA-UY-A78L-01	BLCA	Tumor	3.77715
TCGA-4Z-AA84-01	BLCA	Tumor	2.85998
TCGA-DK-A6B0-01	BLCA	Tumor	3.68366
TCGA-DK-AA77-01	BLCA	Tumor	4.34055
TCGA-FD-A5C0-01	BLCA	Tumor	3.93448
TCGA-GC-A3YS-01	BLCA	Tumor	3.17154
TCGA-ZF-A9RL-01	BLCA	Tumor	4.16667
TCGA-4Z-AA7Y-01	BLCA	Tumor	4.79854
TCGA-4Z-AA89-01	BLCA	Tumor	4.17234
TCGA-C4-A0F0-01	BLCA	Tumor	5.75965
TCGA-CF-A47X-01	BLCA	Tumor	3.92691
TCGA-CU-A0YN-01	BLCA	Tumor	4.09001
TCGA-DK-A1A3-01	BLCA	Tumor	3.07037
TCGA-DK-A3IV-01	BLCA	Tumor	4.5361
TCGA-DK-AA6S-01	BLCA	Tumor	3.15058
TCGA-FD-A3NA-01	BLCA	Tumor	3.99186
TCGA-FD-A3SL-01	BLCA	Tumor	3.88165
TCGA-FD-A3SP-01	BLCA	Tumor	3.92122
TCGA-FD-A6TK-01	BLCA	Tumor	4.02853
TCGA-G2-AA3D-01	BLCA	Tumor	3.73224
TCGA-UY-A78K-01	BLCA	Tumor	3.19379
TCGA-XF-AAN7-01	BLCA	Tumor	3.60885
TCGA-ZF-AA53-01	BLCA	Tumor	3.83184
TCGA-4Z-AA82-01	BLCA	Tumor	3.0179
TCGA-CF-A5U8-01	BLCA	Tumor	3.69261
TCGA-CF-A8HY-01	BLCA	Tumor	2.23879
TCGA-E7-A8O8-01	BLCA	Tumor	3.34203
TCGA-FD-A3SJ-01	BLCA	Tumor	3.68145
TCGA-GC-A3RC-01	BLCA	Tumor	3.91365
TCGA-GV-A3JX-01	BLCA	Tumor	3.76019
TCGA-K4-A54R-01	BLCA	Tumor	3.20788
TCGA-XF-A9SP-01	BLCA	Tumor	3.15058
TCGA-ZF-A9R5-01	BLCA	Tumor	3.99636
TCGA-CU-A3QU-01	BLCA	Tumor	4.35615
TCGA-DK-A3IU-01	BLCA	Tumor	3.69935
TCGA-FD-A6TA-01	BLCA	Tumor	2.88943
TCGA-ZF-A9R9-01	BLCA	Tumor	2.59696
TCGA-DK-A1AA-01	BLCA	Tumor	3.85994
TCGA-DK-A3WW-01	BLCA	Tumor	4.06179
TCGA-DK-A6B6-01	BLCA	Tumor	3.466
TCGA-E7-A3Y1-01	BLCA	Tumor	2.6622
TCGA-FD-A5BR-01	BLCA	Tumor	3.02676
TCGA-G2-A2EK-01	BLCA	Tumor	3.52232
TCGA-HQ-A5NE-01	BLCA	Tumor	3.70932
TCGA-YF-AA3M-01	BLCA	Tumor	3.46073
TCGA-BT-A20X-01	BLCA	Tumor	3.86888
TCGA-E7-A4IJ-01	BLCA	Tumor	3.73122
TCGA-FD-A3B8-01	BLCA	Tumor	4.42624
TCGA-K4-AAQO-01	BLCA	Tumor	3.63347
TCGA-LT-A5Z6-01	BLCA	Tumor	3.74094
TCGA-ZF-AA4W-01	BLCA	Tumor	3.36874
TCGA-ZF-AA4X-01	BLCA	Tumor	4.00901
TCGA-4Z-AA7W-01	BLCA	Tumor	2.30159
TCGA-CF-A47Y-01	BLCA	Tumor	3.10099
TCGA-E7-A678-01	BLCA	Tumor	3.23421
TCGA-GV-A3JZ-01	BLCA	Tumor	3.16834
TCGA-BT-A2LA-01	BLCA	Tumor	4.3455
TCGA-CF-A7I0-01	BLCA	Tumor	3.58976
TCGA-FD-A6TE-01	BLCA	Tumor	4.7756
TCGA-GC-A3RB-01	BLCA	Tumor	4.19379
TCGA-GV-A6ZA-01	BLCA	Tumor	3.83593
TCGA-XF-A9T2-01	BLCA	Tumor	4.17234
TCGA-DK-A1A6-01	BLCA	Tumor	3.78244
TCGA-H4-A2HO-01	BLCA	Tumor	4.11855
TCGA-4Z-AA83-01	BLCA	Tumor	3.5838
TCGA-CF-A27C-01	BLCA	Tumor	4.0259
TCGA-CF-A47V-01	BLCA	Tumor	2.83595
TCGA-CF-A9FF-01	BLCA	Tumor	3.25398
TCGA-E7-A8O7-01	BLCA	Tumor	4.05916
TCGA-G2-A3IE-01	BLCA	Tumor	2.6622
TCGA-CF-A9FM-01	BLCA	Tumor	4.67639
TCGA-G2-A2EF-01	BLCA	Tumor	2.60406
TCGA-FJ-A871-01	BLCA	Tumor	3.67693
TCGA-UY-A9PB-01	BLCA	Tumor	3.10771
TCGA-XF-AAMG-01	BLCA	Tumor	3.25094
TCGA-CF-A3MG-01	BLCA	Tumor	4.26081
TCGA-DK-AA6L-01	BLCA	Tumor	3.13914
TCGA-GD-A3OQ-01	BLCA	Tumor	4.33342
TCGA-UY-A9PA-01	BLCA	Tumor	4.21564
TCGA-XF-A9T4-01	BLCA	Tumor	4.42491
TCGA-XF-AAMR-01	BLCA	Tumor	4.77926
TCGA-GV-A3QI-01	BLCA	Tumor	4.67976
TCGA-XF-A8HE-01	BLCA	Tumor	4.28091
TCGA-S5-AA26-01	BLCA	Tumor	3.83091
TCGA-DK-A6B5-01	BLCA	Tumor	3.58857
TCGA-GC-A3I6-01	BLCA	Tumor	4.2304
TCGA-E7-A7DV-01	BLCA	Tumor	3.76557
TCGA-CF-A47W-01	BLCA	Tumor	3.15218
TCGA-CF-A47S-01	BLCA	Tumor	3.24029
TCGA-E7-A6MF-01	BLCA	Tumor	3.92888
TCGA-CF-A3MF-01	BLCA	Tumor	1.62761
TCGA-GC-A6I1-01	BLCA	Tumor	3.03738
TCGA-GC-A6I3-01	BLCA	Tumor	1.83187
TCGA-XF-A9T6-01	BLCA	Tumor	2.94862
TCGA-KQ-A41S-01	BLCA	Tumor	4.0807
TCGA-XF-AAMX-01	BLCA	Tumor	2.17953
TCGA-GD-A76B-01	BLCA	Tumor	2.80118
TCGA-DK-A1AF-01	BLCA	Tumor	4.39984
TCGA-GD-A3OP-01	BLCA	Tumor	3.93075
TCGA-GC-A3RD-01	BLCA	Tumor	3.56805
TCGA-C4-A0F6-01	BLCA	Tumor	3.92028
TCGA-DK-A6AV-01	BLCA	Tumor	3.6264
TCGA-BT-A20P-01	BLCA	Tumor	4.50339
TCGA-UY-A78M-01	BLCA	Tumor	2.58495
TCGA-XF-AAMZ-01	BLCA	Tumor	4.20863
TCGA-BL-A5ZZ-01	BLCA	Tumor	4.44561
TCGA-DK-A2HX-01	BLCA	Tumor	4.25474
TCGA-FD-A6TF-01	BLCA	Tumor	3.2479
TCGA-FT-A3EE-01	BLCA	Tumor	4.10433
TCGA-GC-A3WC-01	BLCA	Tumor	3.50718
TCGA-KQ-A41R-01	BLCA	Tumor	1.93357
TCGA-BT-A20R-01	BLCA	Tumor	3.54965
TCGA-DK-A3IL-01	BLCA	Tumor	2.8258
TCGA-FD-A6TC-01	BLCA	Tumor	3.68486
TCGA-XF-AAMW-01	BLCA	Tumor	4.27873
TCGA-ZF-AA56-01	BLCA	Tumor	3.81353
TCGA-BT-A2LD-01	BLCA	Tumor	2.99461
TCGA-DK-A3X1-01	BLCA	Tumor	2.88364
TCGA-E7-A5KE-01	BLCA	Tumor	3.5236
TCGA-PQ-A6FN-01	BLCA	Tumor	2.72902
TCGA-UY-A78P-01	BLCA	Tumor	3.47638
TCGA-XF-A9T5-01	BLCA	Tumor	3.61353
TCGA-YC-A89H-01	BLCA	Tumor	3.82477
TCGA-ZF-A9RE-01	BLCA	Tumor	4.2234
TCGA-FD-A5BZ-01	BLCA	Tumor	4.23192
TCGA-K4-A3WV-01	BLCA	Tumor	3.5838
TCGA-XF-AAN4-01	BLCA	Tumor	4.62646
TCGA-5N-A9KI-01	BLCA	Tumor	2.79699
TCGA-FD-A5BU-01	BLCA	Tumor	3.81047
TCGA-ZF-A9R7-01	BLCA	Tumor	2.65538
TCGA-CF-A1HS-01	BLCA	Tumor	3.56191
TCGA-G2-AA3B-01	BLCA	Tumor	3.00362
TCGA-K4-A6FZ-01	BLCA	Tumor	3.90497
TCGA-UY-A78O-01	BLCA	Tumor	3.24181
TCGA-XF-AAMT-01	BLCA	Tumor	3.72789
TCGA-XF-AAN1-01	BLCA	Tumor	4.11271
TCGA-DK-A1AB-01	BLCA	Tumor	4.36109
TCGA-FD-A3B3-01	BLCA	Tumor	3.78448
TCGA-XF-A9SU-01	BLCA	Tumor	3.29128
TCGA-XF-AAN8-01	BLCA	Tumor	3.42223
TCGA-5N-A9KM-01	BLCA	Tumor	3.77187
TCGA-BT-A2LB-01	BLCA	Tumor	3.85501
TCGA-DK-A2I1-01	BLCA	Tumor	2.95237
TCGA-XF-A9SI-01	BLCA	Tumor	3.64847
TCGA-DK-AA6P-01	BLCA	Tumor	3.03563
TCGA-FD-A43S-01	BLCA	Tumor	2.88165
TCGA-BT-A0YX-01	BLCA	Tumor	3.49186
TCGA-BT-A20U-01	BLCA	Tumor	4.32411
TCGA-C4-A0EZ-01	BLCA	Tumor	4.27797
TCGA-LT-A8JT-01	BLCA	Tumor	3.14242
TCGA-XF-A9T3-01	BLCA	Tumor	3.52479
TCGA-ZF-AA51-01	BLCA	Tumor	2.91646
TCGA-UY-A8OD-01	BLCA	Tumor	3.12434
TCGA-2F-A9KW-01	BLCA	Tumor	3.22653
TCGA-DK-A1A7-01	BLCA	Tumor	3.16186
TCGA-DK-A3WX-01	BLCA	Tumor	3.75167
TCGA-DK-A3WY-01	BLCA	Tumor	4.13911
TCGA-K4-A5RI-01	BLCA	Tumor	3.83593
TCGA-ZF-A9RN-01	BLCA	Tumor	4.51477
TCGA-XF-A9SH-01	BLCA	Tumor	3.06007
TCGA-DK-AA6M-01	BLCA	Tumor	3.23109
TCGA-DK-AA76-01	BLCA	Tumor	3.54471
TCGA-H4-A2HQ-01	BLCA	Tumor	3.95328
TCGA-XF-AAME-01	BLCA	Tumor	3.9458
TCGA-DK-A2I2-01	BLCA	Tumor	4.10263
TCGA-FD-A5BY-01	BLCA	Tumor	4.08578
TCGA-XF-A9SX-01	BLCA	Tumor	3.36594
TCGA-ZF-AA5N-01	BLCA	Tumor	3.47383
TCGA-DK-AA6Q-01	BLCA	Tumor	3.40465
TCGA-E5-A2PC-01	BLCA	Tumor	4.17394
TCGA-FD-A5C1-01	BLCA	Tumor	3.64727
TCGA-XF-A8HH-01	BLCA	Tumor	3.65418
TCGA-XF-AAN5-01	BLCA	Tumor	3.81149
TCGA-ZF-AA58-01	BLCA	Tumor	4.20088
TCGA-E7-A97Q-01	BLCA	Tumor	3.22037
TCGA-FD-A62S-01	BLCA	Tumor	4.19766
TCGA-XF-A9SY-01	BLCA	Tumor	3.74094
TCGA-ZF-AA5H-01	BLCA	Tumor	3.75593
TCGA-2F-A9KR-01	BLCA	Tumor	4.28907
TCGA-BT-A20V-01	BLCA	Tumor	3.45418
TCGA-XF-AAMQ-01	BLCA	Tumor	3.75593
TCGA-CF-A47T-01	BLCA	Tumor	2.81765
TCGA-G2-A2EC-01	BLCA	Tumor	3.21724
TCGA-BL-A13I-01	BLCA	Tumor	3.85498
TCGA-XF-A8HI-01	BLCA	Tumor	4.37432
TCGA-G2-A2EJ-01	BLCA	Tumor	3.83798
TCGA-GV-A3QK-01	BLCA	Tumor	3.44628
TCGA-CF-A8HX-01	BLCA	Tumor	2.35052
TCGA-FD-A3B4-01	BLCA	Tumor	4.22112
TCGA-GD-A3OS-01	BLCA	Tumor	3.92888
TCGA-GD-A2C5-01	BLCA	Tumor	3.36594
TCGA-ZF-A9R3-01	BLCA	Tumor	3.80629
TCGA-HQ-A2OF-01	BLCA	Tumor	4.33057
TCGA-XF-A8HB-01	BLCA	Tumor	3.9882
TCGA-FD-A5BV-01	BLCA	Tumor	3.43965
TCGA-YF-AA3L-01	BLCA	Tumor	1.96351
TCGA-FD-A3N6-01	BLCA	Tumor	3.91841
TCGA-BH-A0DD-11	BRCA	Normal	4.33703
TCGA-AC-A23H-11	BRCA	Normal	4.35757
TCGA-BH-A1F8-11	BRCA	Normal	4.64441
TCGA-BH-A18N-11	BRCA	Normal	4.56559
TCGA-BH-A1FG-11	BRCA	Normal	4.82989
TCGA-AC-A2FM-11	BRCA	Normal	3.71154
TCGA-BH-A1EU-11	BRCA	Normal	4.61879
TCGA-BH-A0HK-11	BRCA	Normal	4.42424
TCGA-BH-A1F0-11	BRCA	Normal	4.54596
TCGA-BH-A204-11	BRCA	Normal	4.22879
TCGA-A7-A0CH-11	BRCA	Normal	4.1747
TCGA-A7-A13G-11	BRCA	Normal	4.3377
TCGA-BH-A18S-11	BRCA	Normal	4.7186
TCGA-BH-A0BV-11	BRCA	Normal	4.66957
TCGA-BH-A0DO-11	BRCA	Normal	4.43292
TCGA-BH-A1EN-11	BRCA	Normal	4.26982
TCGA-BH-A1FC-11	BRCA	Normal	4.75008
TCGA-BH-A203-11	BRCA	Normal	4.60469
TCGA-BH-A209-11	BRCA	Normal	4.8379
TCGA-E9-A1ND-11	BRCA	Normal	3.84896
TCGA-BH-A1FR-11	BRCA	Normal	4.58254
TCGA-BH-A18U-11	BRCA	Normal	4.54902
TCGA-BH-A0BW-11	BRCA	Normal	4.61409
TCGA-BH-A0H9-11	BRCA	Normal	4.15704
TCGA-BH-A1EO-11	BRCA	Normal	4.84147
TCGA-BH-A1FD-11	BRCA	Normal	4.68985
TCGA-E9-A1RF-11	BRCA	Normal	4.64902
TCGA-E9-A1RD-11	BRCA	Normal	4.40051
TCGA-BH-A1FJ-11	BRCA	Normal	5.13588
TCGA-E2-A15M-11	BRCA	Normal	4.25702
TCGA-AC-A2FB-11	BRCA	Normal	4.33485
TCGA-BH-A0H7-11	BRCA	Normal	4.21336
TCGA-BH-A0B8-11	BRCA	Normal	4.43025
TCGA-BH-A0DL-11	BRCA	Normal	4.68985
TCGA-E9-A1R7-11	BRCA	Normal	4.68034
TCGA-A7-A0DC-11	BRCA	Normal	4.55831
TCGA-BH-A0DH-11	BRCA	Normal	3.76557
TCGA-E2-A1BC-11	BRCA	Normal	3.99279
TCGA-E9-A1RH-11	BRCA	Normal	4.34835
TCGA-GI-A2C8-11	BRCA	Normal	3.5729
TCGA-A7-A13E-11	BRCA	Normal	4.61946
TCGA-BH-A0AY-11	BRCA	Normal	4.53973
TCGA-BH-A0C0-11	BRCA	Normal	4.74093
TCGA-E9-A1NG-11	BRCA	Normal	4.6542
TCGA-BH-A0BC-11	BRCA	Normal	3.91365
TCGA-BH-A0DP-11	BRCA	Normal	4.59692
TCGA-BH-A18P-11	BRCA	Normal	4.33913
TCGA-BH-A1FB-11	BRCA	Normal	4.66736
TCGA-E9-A1NF-11	BRCA	Normal	4.52108
TCGA-BH-A0BZ-11	BRCA	Normal	4.38956
TCGA-E2-A1LH-11	BRCA	Normal	4.67073
TCGA-E2-A15K-11	BRCA	Normal	3.46464
TCGA-E9-A1N9-11	BRCA	Normal	4.64038
TCGA-E9-A1NA-11	BRCA	Normal	4.488
TCGA-GI-A2C9-11	BRCA	Normal	4.62589
TCGA-A7-A0CE-11	BRCA	Normal	4.35681
TCGA-A7-A0DB-11	BRCA	Normal	4.48991
TCGA-BH-A0BT-11	BRCA	Normal	4.89671
TCGA-BH-A18J-11	BRCA	Normal	4.59452
TCGA-BH-A18Q-11	BRCA	Normal	4.67582
TCGA-E9-A1RC-11	BRCA	Normal	4.53849
TCGA-BH-A0BS-11	BRCA	Normal	4.58379
TCGA-BH-A1ET-11	BRCA	Normal	4.74305
TCGA-BH-A0BM-11	BRCA	Normal	4.25474
TCGA-BH-A0DV-11	BRCA	Normal	4.79285
TCGA-BH-A0B3-11	BRCA	Normal	4.79237
TCGA-BH-A1F2-11	BRCA	Normal	4.1293
TCGA-BH-A0E1-11	BRCA	Normal	4.0383
TCGA-E9-A1N6-11	BRCA	Normal	4.40804
TCGA-BH-A0BA-11	BRCA	Normal	4.43826
TCGA-BH-A1F6-11	BRCA	Normal	4.80481
TCGA-E2-A153-11	BRCA	Normal	4.58494
TCGA-BH-A18L-11	BRCA	Normal	4.54596
TCGA-BH-A18R-11	BRCA	Normal	4.25474
TCGA-BH-A0DK-11	BRCA	Normal	4.95561
TCGA-BH-A18V-11	BRCA	Normal	3.36874
TCGA-BH-A208-11	BRCA	Normal	4.38127
TCGA-BH-A0AZ-11	BRCA	Normal	4.88801
TCGA-BH-A0C3-11	BRCA	Normal	4.24565
TCGA-BH-A1FH-11	BRCA	Normal	4.59989
TCGA-BH-A18K-11	BRCA	Normal	4.7339
TCGA-E2-A1LS-11	BRCA	Normal	4.3111
TCGA-BH-A0AU-11	BRCA	Normal	4.55764
TCGA-BH-A0H5-11	BRCA	Normal	4.69043
TCGA-BH-A1EV-11	BRCA	Normal	4.62877
TCGA-E2-A1IG-11	BRCA	Normal	4.50339
TCGA-E9-A1N5-11	BRCA	Normal	4.87826
TCGA-A7-A13F-11	BRCA	Normal	4.37918
TCGA-BH-A1FM-11	BRCA	Normal	4.38822
TCGA-BH-A1FU-11	BRCA	Normal	4.5951
TCGA-E2-A15I-11	BRCA	Normal	4.16431
TCGA-BH-A0DZ-11	BRCA	Normal	4.20551
TCGA-E2-A158-11	BRCA	Normal	4.07806
TCGA-E9-A1RI-11	BRCA	Normal	4.93781
TCGA-BH-A0B7-11	BRCA	Normal	4.95145
TCGA-BH-A0DQ-11	BRCA	Normal	4.74574
TCGA-BH-A0BJ-11	BRCA	Normal	4.37432
TCGA-BH-A0DT-11	BRCA	Normal	4.78505
TCGA-E2-A1LB-11	BRCA	Normal	4.14081
TCGA-E9-A1N4-11	BRCA	Normal	4.94439
TCGA-AC-A2FF-11	BRCA	Normal	4.64844
TCGA-BH-A0B5-11	BRCA	Normal	4.58561
TCGA-E2-A1L7-11	BRCA	Normal	4.72736
TCGA-E9-A1RB-11	BRCA	Normal	4.56195
TCGA-BH-A0BQ-11	BRCA	Normal	4.8826
TCGA-BH-A18M-11	BRCA	Normal	4.69485
TCGA-BH-A0E0-11	BRCA	Normal	4.50396
TCGA-BH-A1EW-11	BRCA	Normal	5.27949
TCGA-A7-A0D9-11	BRCA	Normal	4.39851
TCGA-BH-A1FN-11	BRCA	Normal	4.56013
TCGA-BH-A0HA-11	BRCA	Normal	4.62877
TCGA-BH-A1FE-11	BRCA	Normal	5.00131
TCGA-BH-A0DG-11	BRCA	Normal	4.70648
GTEX-S7SE-0826-SM-4AT4D	BRCA	Normal	4.61706
GTEX-13S86-1226-SM-5S2OA	BRCA	Normal	4.26157
GTEX-S32W-2026-SM-4AD6E	BRCA	Normal	3.87084
GTEX-ZV6S-1826-SM-5NQ8D	BRCA	Normal	4.03295
GTEX-145ME-1526-SM-5Q5F2	BRCA	Normal	3.97818
GTEX-Y5V5-2126-SM-4WWFO	BRCA	Normal	4.41414
GTEX-Q2AG-0326-SM-48U1O	BRCA	Normal	4.63577
GTEX-WYVS-1726-SM-3NMAY	BRCA	Normal	4.58858
GTEX-139T6-1626-SM-5PNYZ	BRCA	Normal	3.56924
GTEX-Y114-2026-SM-4TT7L	BRCA	Normal	4.02506
GTEX-ZDTT-2126-SM-5S2OJ	BRCA	Normal	4.08663
GTEX-WRHU-0326-SM-3MJFY	BRCA	Normal	4.48542
GTEX-UJHI-1426-SM-3DB9C	BRCA	Normal	3.59096
GTEX-13N1W-0626-SM-5MR4U	BRCA	Normal	3.70932
GTEX-U8XE-0826-SM-4E3J1	BRCA	Normal	4.16431
GTEX-ZDYS-1126-SM-5K7UB	BRCA	Normal	4.30303
GTEX-YEC3-1026-SM-5IFI5	BRCA	Normal	4.10857
GTEX-Y5V6-2126-SM-4WWFX	BRCA	Normal	4.05314
GTEX-1269C-2426-SM-5FQSN	BRCA	Normal	4.10094
GTEX-ZF29-1926-SM-5S2P1	BRCA	Normal	4.01699
GTEX-XGQ4-0926-SM-4AT4U	BRCA	Normal	3.86888
GTEX-Y3IK-2326-SM-4WWDT	BRCA	Normal	4.34978
GTEX-11EM3-1326-SM-5N9C6	BRCA	Normal	3.82273
GTEX-117YX-1426-SM-5H12H	BRCA	Normal	3.9088
GTEX-QDT8-0626-SM-48TYW	BRCA	Normal	4.59932
GTEX-14ABY-2126-SM-5QGQZ	BRCA	Normal	4.7756
GTEX-XMK1-1126-SM-4IHJ8	BRCA	Normal	3.7463
GTEX-X4XY-0926-SM-4E3JD	BRCA	Normal	4.63347
GTEX-13NZB-2126-SM-5MR4Y	BRCA	Normal	4.67976
GTEX-12WSK-2226-SM-5GCO5	BRCA	Normal	4.38546
GTEX-117XS-1926-SM-5GICO	BRCA	Normal	3.88557
GTEX-XBED-1626-SM-47JYN	BRCA	Normal	4.06179
GTEX-11TT1-2126-SM-5GU5Y	BRCA	Normal	4.4731
GTEX-11ILO-2226-SM-5A5L1	BRCA	Normal	4.65075
GTEX-11EQ9-1826-SM-5Q5AJ	BRCA	Normal	3.72355
GTEX-WY7C-2726-SM-3NB3P	BRCA	Normal	4.02947
GTEX-111YS-1926-SM-5GICC	BRCA	Normal	3.96535
GTEX-T5JW-2026-SM-4DM63	BRCA	Normal	4.28471
GTEX-ZVZQ-0826-SM-51MRF	BRCA	Normal	4.2979
GTEX-ZQG8-0726-SM-5P9H9	BRCA	Normal	3.83491
GTEX-11P7K-0726-SM-5EGKX	BRCA	Normal	4.30236
GTEX-ZYFC-0826-SM-5E44K	BRCA	Normal	4.55333
GTEX-ZYT6-0126-SM-5E45J	BRCA	Normal	4.06527
GTEX-11P82-1326-SM-5HL62	BRCA	Normal	3.55706
GTEX-13113-1726-SM-5GCOO	BRCA	Normal	4.01521
GTEX-ZVE2-1226-SM-5NQ8R	BRCA	Normal	4.48867
GTEX-133LE-1726-SM-5K7VQ	BRCA	Normal	3.96629
GTEX-144GM-0926-SM-5O994	BRCA	Normal	3.68597
GTEX-WXYG-2226-SM-4E3IM	BRCA	Normal	4.2357
GTEX-S4UY-0726-SM-4AD6X	BRCA	Normal	3.64157
GTEX-11NV4-2026-SM-5N9DG	BRCA	Normal	4.32116
GTEX-11P81-1926-SM-5BC53	BRCA	Normal	3.40872
GTEX-146FH-0826-SM-5SI8T	BRCA	Normal	4.77666
GTEX-WYBS-0926-SM-3NM94	BRCA	Normal	4.93926
GTEX-12WSN-1326-SM-5GCNT	BRCA	Normal	3.6656
GTEX-13CF2-2026-SM-5K7VI	BRCA	Normal	4.25778
GTEX-XV7Q-2326-SM-4BRVZ	BRCA	Normal	4.13666
GTEX-1211K-1926-SM-5EQLB	BRCA	Normal	4.03736
GTEX-T6MN-0726-SM-32PML	BRCA	Normal	4.98233
GTEX-ZVT4-1026-SM-57WC4	BRCA	Normal	4.21261
GTEX-13O61-1826-SM-5KM4I	BRCA	Normal	4.06433
GTEX-131YS-0626-SM-5EGKL	BRCA	Normal	4.39708
GTEX-QVJO-1826-SM-447C9	BRCA	Normal	3.98089
GTEX-Y9LG-1426-SM-5IFJZ	BRCA	Normal	3.75278
GTEX-YJ8O-2226-SM-5IFHW	BRCA	Normal	4.46794
GTEX-13CF3-2126-SM-5IFJP	BRCA	Normal	4.07383
GTEX-11OF3-1926-SM-59889	BRCA	Normal	4.22652
GTEX-145MN-1926-SM-5SIAI	BRCA	Normal	4.01164
GTEX-12WSB-0626-SM-59HJO	BRCA	Normal	4.06264
GTEX-X15G-1626-SM-3NMB3	BRCA	Normal	4.12845
GTEX-13W3W-1226-SM-5LU4H	BRCA	Normal	3.96994
GTEX-13W46-0826-SM-5LU3H	BRCA	Normal	4.42357
GTEX-X4EP-2926-SM-3P5YQ	BRCA	Normal	3.92794
GTEX-ZTX8-1226-SM-4YCE9	BRCA	Normal	4.18424
GTEX-XUW1-2326-SM-4BOO5	BRCA	Normal	4.06
GTEX-XMD1-0826-SM-4AT52	BRCA	Normal	4.44627
GTEX-11I78-2226-SM-5PNYA	BRCA	Normal	3.56805
GTEX-ZEX8-2226-SM-57WC6	BRCA	Normal	4.0383
GTEX-13N11-1726-SM-5J1OJ	BRCA	Normal	3.9458
GTEX-XMD2-0926-SM-4WWEF	BRCA	Normal	4.39298
GTEX-U3ZH-1426-SM-4DXSR	BRCA	Normal	4.77242
GTEX-ZPIC-1126-SM-5BC7F	BRCA	Normal	4.12845
GTEX-QEG5-0726-SM-4R1JQ	BRCA	Normal	4.80838
GTEX-14E6E-1326-SM-5S2NR	BRCA	Normal	4.16346
GTEX-ZAJG-0626-SM-5HL8X	BRCA	Normal	4.2304
GTEX-ZYW4-0826-SM-5GIDG	BRCA	Normal	4.02412
GTEX-S341-1526-SM-4AD6K	BRCA	Normal	4.35329
GTEX-12WSM-1726-SM-5BC6J	BRCA	Normal	4.15619
GTEX-ZC5H-2626-SM-5J2MG	BRCA	Normal	4.65593
GTEX-11GSO-1926-SM-5A5K3	BRCA	Normal	3.92122
GTEX-132Q8-1426-SM-5EGK7	BRCA	Normal	3.53731
GTEX-11WQC-1726-SM-5GU4W	BRCA	Normal	4.52978
GTEX-139TU-0626-SM-5KM3X	BRCA	Normal	4.33124
GTEX-145MO-0826-SM-5NQBL	BRCA	Normal	3.93925
GTEX-YFC4-1426-SM-5IFJG	BRCA	Normal	4.78399
GTEX-ZA64-1526-SM-5CVMD	BRCA	Normal	3.84402
GTEX-13OW8-0226-SM-5K7UP	BRCA	Normal	4.29201
GTEX-Y3I4-1526-SM-4TT7K	BRCA	Normal	3.85603
GTEX-R55F-1726-SM-2TF4R	BRCA	Normal	5.0237
GTEX-Y5LM-1726-SM-4VDSX	BRCA	Normal	3.80118
GTEX-VJWN-0726-SM-3GIJ8	BRCA	Normal	4.94768
GTEX-12KS4-0126-SM-5Q5A5	BRCA	Normal	3.89433
GTEX-X261-0626-SM-3NMD9	BRCA	Normal	4.48284
GTEX-ZYWO-2326-SM-5GZY4	BRCA	Normal	3.91459
GTEX-V955-2026-SM-3GAFA	BRCA	Normal	4.2304
GTEX-T2YK-2226-SM-32QPT	BRCA	Normal	4.98959
GTEX-1117F-2826-SM-5GZXL	BRCA	Normal	3.86991
GTEX-RU1J-0626-SM-4WAWY	BRCA	Normal	4.07552
GTEX-12ZZX-1126-SM-5EGKB	BRCA	Normal	4.332
GTEX-XQ8I-2426-SM-4WAXY	BRCA	Normal	3.97181
GTEX-Y8LW-1626-SM-5IFHX	BRCA	Normal	3.83593
GTEX-13D11-1026-SM-5IJFB	BRCA	Normal	3.74741
GTEX-VUSG-2226-SM-4KKZO	BRCA	Normal	4.60996
GTEX-13NZ9-1026-SM-5MR5K	BRCA	Normal	4.89623
GTEX-RU72-0626-SM-46MUI	BRCA	Normal	4.846
GTEX-11GS4-2126-SM-5A5KR	BRCA	Normal	4.70264
GTEX-ZUA1-1526-SM-59HLS	BRCA	Normal	4.18027
GTEX-R53T-1526-SM-48FEK	BRCA	Normal	4.37508
GTEX-1313W-0826-SM-5EQ4T	BRCA	Normal	4.35548
GTEX-14753-2426-SM-5LU8U	BRCA	Normal	4.15383
GTEX-ZVT2-1826-SM-5NQ8W	BRCA	Normal	4.28983
GTEX-R55D-0826-SM-48FEA	BRCA	Normal	3.63807
GTEX-ZF2S-2026-SM-5E461	BRCA	Normal	4.57172
GTEX-TML8-1226-SM-32QON	BRCA	Normal	4.10857
GTEX-11PRG-0826-SM-5EQ6A	BRCA	Normal	4.78553
GTEX-1192X-2326-SM-5987X	BRCA	Normal	4.18982
GTEX-XYKS-1326-SM-4BRUN	BRCA	Normal	4.19766
GTEX-ZF3C-2326-SM-5S2MZ	BRCA	Normal	4.62646
GTEX-11WQK-2426-SM-5GU5C	BRCA	Normal	3.58133
GTEX-132AR-0826-SM-5EGK6	BRCA	Normal	3.96254
GTEX-13O3P-0826-SM-5L3DH	BRCA	Normal	4.27579
GTEX-XUZC-1626-SM-4BRVP	BRCA	Normal	4.4751
GTEX-13PL6-2926-SM-5L3I2	BRCA	Normal	4.7782
GTEX-13FTY-2226-SM-5J1ND	BRCA	Normal	4.94255
GTEX-WOFL-0826-SM-3MJG1	BRCA	Normal	4.27579
GTEX-Y111-2026-SM-4SOJA	BRCA	Normal	4.30378
GTEX-11ONC-2126-SM-5HL6E	BRCA	Normal	4.51725
GTEX-WI4N-1426-SM-3LK7H	BRCA	Normal	4.19539
GTEX-13FTX-1126-SM-5N9EN	BRCA	Normal	3.84803
GTEX-13O3O-0826-SM-5K7WE	BRCA	Normal	4.61476
GTEX-ZV7C-1826-SM-5NQ83	BRCA	Normal	4.28907
GTEX-ZY6K-1626-SM-5GZWV	BRCA	Normal	4.35406
GTEX-SIU7-1626-SM-4BRUK	BRCA	Normal	4.35329
GTEX-13QIC-2326-SM-5LU5N	BRCA	Normal	4.62291
GTEX-YB5E-1726-SM-5IFJ3	BRCA	Normal	3.22805
GTEX-U412-1826-SM-4DXTJ	BRCA	Normal	4.02769
GTEX-131XW-0726-SM-5EGK3	BRCA	Normal	4.36385
GTEX-WYJK-1326-SM-3NB2T	BRCA	Normal	4.30597
GTEX-ZLFU-2126-SM-4WWEV	BRCA	Normal	3.59453
GTEX-ZVTK-0326-SM-51MRR	BRCA	Normal	4.67976
GTEX-ZU9S-1926-SM-5NQBP	BRCA	Normal	4.60526
GTEX-XUJ4-1926-SM-4BOOV	BRCA	Normal	3.91645
GTEX-XQ3S-1326-SM-4BOPQ	BRCA	Normal	4.08663
GTEX-YB5K-1626-SM-5IFIN	BRCA	Normal	3.93261
GTEX-144GL-2026-SM-5LU3O	BRCA	Normal	4.3434
GTEX-11DXZ-1926-SM-5GZZL	BRCA	Normal	3.78448
GTEX-UTHO-1026-SM-3GAF7	BRCA	Normal	4.13751
GTEX-REY6-2426-SM-48FF5	BRCA	Normal	4.19379
GTEX-ZXES-0826-SM-5E43C	BRCA	Normal	4.05483
GTEX-13FHO-0826-SM-5L3E8	BRCA	Normal	3.94019
GTEX-UPK5-2326-SM-3P5Z8	BRCA	Normal	4.64095
GTEX-QMRM-1626-SM-4R1KV	BRCA	Normal	3.72355
GTEX-ZDXO-0126-SM-5S2ND	BRCA	Normal	4.51037
GTEX-S33H-0326-SM-4AD6N	BRCA	Normal	4.90299
GTEX-U3ZN-1926-SM-4DXSG	BRCA	Normal	4.40261
GTEX-SE5C-2126-SM-4BRUJ	BRCA	Normal	3.7803
GTEX-14AS3-1626-SM-5S2OY	BRCA	Normal	4.2979
GTEX-11EI6-0626-SM-5985T	BRCA	Normal	4.6616
GTEX-13PVQ-1026-SM-5KM3M	BRCA	Normal	3.65878
GTEX-QEL4-2126-SM-447AE	BRCA	Normal	4.89091
GTEX-ZWKS-2826-SM-5NQ74	BRCA	Normal	4.55093
GTEX-11DXW-0626-SM-5N9ER	BRCA	Normal	4.73063
GTEX-139T8-0826-SM-5L3DE	BRCA	Normal	4.33913
GTEX-T6MO-0326-SM-32QOK	BRCA	Normal	3.81966
GTEX-ZLV1-1426-SM-4WWES	BRCA	Normal	3.86199
GTEX-1399U-1826-SM-5PNZ1	BRCA	Normal	3.73881
GTEX-11NSD-0926-SM-5N9DR	BRCA	Normal	3.97453
GTEX-ZT9W-2026-SM-51MRA	BRCA	Normal	3.6264
GTEX-147F4-2826-SM-5NQBN	BRCA	Normal	4.57708
TCGA-E2-A15K-06	BRCA	Tumor	4.67467
TCGA-AC-A6IX-06	BRCA	Tumor	4.94951
TCGA-BH-A18V-06	BRCA	Tumor	3.67693
TCGA-E2-A15A-06	BRCA	Tumor	4.95697
TCGA-E2-A15E-06	BRCA	Tumor	5.22224
TCGA-BH-A1ES-06	BRCA	Tumor	4.41147
TCGA-BH-A1FE-06	BRCA	Tumor	4.62531
TCGA-AO-A1KQ-01	BRCA	Tumor	4.65709
TCGA-E2-A14W-01	BRCA	Tumor	5.9439
TCGA-A1-A0SM-01	BRCA	Tumor	5.25475
TCGA-AR-A1AV-01	BRCA	Tumor	5.57799
TCGA-BH-A0B4-01	BRCA	Tumor	3.58252
TCGA-EW-A1PD-01	BRCA	Tumor	4.98233
TCGA-EW-A6SA-01	BRCA	Tumor	5.41518
TCGA-AC-A62V-01	BRCA	Tumor	3.39921
TCGA-BH-A0DD-01	BRCA	Tumor	4.89478
TCGA-AQ-A54O-01	BRCA	Tumor	4.08493
TCGA-D8-A1XS-01	BRCA	Tumor	5.01168
TCGA-A8-A085-01	BRCA	Tumor	4.73063
TCGA-A2-A25D-01	BRCA	Tumor	4.0108
TCGA-AC-A23H-01	BRCA	Tumor	5.23187
TCGA-AC-A3W6-01	BRCA	Tumor	4.1867
TCGA-B6-A0IC-01	BRCA	Tumor	5.26186
TCGA-BH-A1F8-01	BRCA	Tumor	6.23861
TCGA-C8-A26Y-01	BRCA	Tumor	4.40051
TCGA-D8-A1JK-01	BRCA	Tumor	4.05831
TCGA-E2-A9RU-01	BRCA	Tumor	3.94673
TCGA-LL-A6FP-01	BRCA	Tumor	4.39232
TCGA-A8-A08A-01	BRCA	Tumor	4.97265
TCGA-A8-A08L-01	BRCA	Tumor	4.90396
TCGA-E2-A15O-01	BRCA	Tumor	4.63807
TCGA-AN-A0FK-01	BRCA	Tumor	5.52954
TCGA-BH-A18N-01	BRCA	Tumor	5.51037
TCGA-BH-A1FG-01	BRCA	Tumor	4.38889
TCGA-D8-A73U-01	BRCA	Tumor	4.10018
TCGA-LL-A5YM-01	BRCA	Tumor	2.94488
TCGA-AC-A2FM-01	BRCA	Tumor	4.74257
TCGA-AC-A3HN-01	BRCA	Tumor	5.07335
TCGA-BH-A8FY-01	BRCA	Tumor	5.28573
TCGA-D8-A1XG-01	BRCA	Tumor	4.9741
TCGA-A2-A0CO-01	BRCA	Tumor	4.15053
TCGA-A2-A1G1-01	BRCA	Tumor	4.28613
TCGA-A8-A07Z-01	BRCA	Tumor	4.82526
TCGA-D8-A1XC-01	BRCA	Tumor	5.29167
TCGA-E9-A54X-01	BRCA	Tumor	5.58651
TCGA-A7-A56D-01	BRCA	Tumor	2.25704
TCGA-A8-A06Z-01	BRCA	Tumor	5.85453
TCGA-A8-A09I-01	BRCA	Tumor	5.27988
TCGA-A8-A0A1-01	BRCA	Tumor	5.24793
TCGA-AC-A2B8-01	BRCA	Tumor	4.98049
TCGA-AQ-A1H2-01	BRCA	Tumor	4.77502
TCGA-D8-A1XV-01	BRCA	Tumor	4.81812
TCGA-E2-A1LK-01	BRCA	Tumor	2.71807
TCGA-LL-A50Y-01	BRCA	Tumor	4.64614
TCGA-A8-A09Q-01	BRCA	Tumor	4.65997
TCGA-A8-A09Z-01	BRCA	Tumor	4.53667
TCGA-A8-A0AD-01	BRCA	Tumor	5.04522
TCGA-AR-A1AJ-01	BRCA	Tumor	4.22501
TCGA-BH-A1EU-01	BRCA	Tumor	5.75219
TCGA-A2-A0SW-01	BRCA	Tumor	4.01793
TCGA-A8-A09R-01	BRCA	Tumor	5.63608
TCGA-BH-A0H6-01	BRCA	Tumor	5.23226
TCGA-BH-A0WA-01	BRCA	Tumor	4.31831
TCGA-C8-A131-01	BRCA	Tumor	3.72355
TCGA-S3-AA12-01	BRCA	Tumor	5.63519
TCGA-A8-A07E-01	BRCA	Tumor	5.24638
TCGA-A8-A084-01	BRCA	Tumor	4.24944
TCGA-B6-A0IH-01	BRCA	Tumor	4.87236
TCGA-BH-A0HK-01	BRCA	Tumor	3.73881
TCGA-BH-A18G-01	BRCA	Tumor	3.64387
TCGA-D8-A1X5-01	BRCA	Tumor	5.47185
TCGA-D8-A1XZ-01	BRCA	Tumor	4.72736
TCGA-A2-A0EV-01	BRCA	Tumor	5.12102
TCGA-A8-A06U-01	BRCA	Tumor	4.98775
TCGA-A8-A07R-01	BRCA	Tumor	3.6904
TCGA-A8-A081-01	BRCA	Tumor	4.43292
TCGA-A8-A0A9-01	BRCA	Tumor	5.48739
TCGA-AR-A1AP-01	BRCA	Tumor	4.50205
TCGA-BH-A1F0-01	BRCA	Tumor	4.05051
TCGA-BH-A204-01	BRCA	Tumor	5.54011
TCGA-BH-A42U-01	BRCA	Tumor	3.585
TCGA-C8-A12K-01	BRCA	Tumor	3.74306
TCGA-D8-A145-01	BRCA	Tumor	5.10597
TCGA-D8-A1JN-01	BRCA	Tumor	4.93597
TCGA-D8-A1X6-01	BRCA	Tumor	5.83065
TCGA-D8-A1Y1-01	BRCA	Tumor	4.93732
TCGA-E2-A1IH-01	BRCA	Tumor	5.5002
TCGA-EW-A1IW-01	BRCA	Tumor	4.64038
TCGA-OL-A66J-01	BRCA	Tumor	4.17073
TCGA-A2-A0EU-01	BRCA	Tumor	5.00858
TCGA-A7-A0CH-01	BRCA	Tumor	5.43266
TCGA-A7-A13G-01	BRCA	Tumor	4.14732
TCGA-A7-A3RF-01	BRCA	Tumor	3.84402
TCGA-A8-A09G-01	BRCA	Tumor	4.79073
TCGA-AC-A2FG-01	BRCA	Tumor	4.75326
TCGA-AC-A3EH-01	BRCA	Tumor	4.65939
TCGA-AC-A3QP-01	BRCA	Tumor	4.33989
TCGA-AC-A62Y-01	BRCA	Tumor	5.32082
TCGA-AN-A0AJ-01	BRCA	Tumor	5.38091
TCGA-BH-A0E7-01	BRCA	Tumor	5.17671
TCGA-BH-A18S-01	BRCA	Tumor	5.25095
TCGA-BH-A1EY-01	BRCA	Tumor	5.39194
TCGA-D8-A1JF-01	BRCA	Tumor	4.39508
TCGA-D8-A73W-01	BRCA	Tumor	4.74902
TCGA-E2-A105-01	BRCA	Tumor	4.85653
TCGA-E2-A14P-01	BRCA	Tumor	4.57593
TCGA-LD-A74U-01	BRCA	Tumor	4.28471
TCGA-A7-A0CG-01	BRCA	Tumor	4.706
TCGA-AC-A2BK-01	BRCA	Tumor	4.07129
TCGA-AO-A1KT-01	BRCA	Tumor	4.3263
TCGA-BH-A0BV-01	BRCA	Tumor	4.79758
TCGA-BH-A0DO-01	BRCA	Tumor	5.11189
TCGA-BH-A0HI-01	BRCA	Tumor	4.18906
TCGA-BH-A1EN-01	BRCA	Tumor	4.55946
TCGA-BH-A1FC-01	BRCA	Tumor	3.47765
TCGA-BH-A203-01	BRCA	Tumor	4.13835
TCGA-C8-A12Q-01	BRCA	Tumor	4.47444
TCGA-E2-A1IL-01	BRCA	Tumor	5.37291
TCGA-E2-A2P5-01	BRCA	Tumor	4.84147
TCGA-E9-A3Q9-01	BRCA	Tumor	3.73548
TCGA-A2-A4S0-01	BRCA	Tumor	4.94303
TCGA-A8-A06X-01	BRCA	Tumor	4.49631
TCGA-AO-A1KP-01	BRCA	Tumor	5.43266
TCGA-BH-A0HF-01	BRCA	Tumor	4.52797
TCGA-BH-A0W5-01	BRCA	Tumor	5.02767
TCGA-BH-A209-01	BRCA	Tumor	4.02769
TCGA-D8-A1J8-01	BRCA	Tumor	6.4401
TCGA-D8-A1JS-01	BRCA	Tumor	4.29353
TCGA-E2-A2P6-01	BRCA	Tumor	4.20636
TCGA-EW-A1P5-01	BRCA	Tumor	5.31068
TCGA-LL-A6FQ-01	BRCA	Tumor	4.09086
TCGA-WT-AB44-01	BRCA	Tumor	3.75704
TCGA-A2-A0D1-01	BRCA	Tumor	4.03999
TCGA-A8-A07W-01	BRCA	Tumor	4.91218
TCGA-A8-A08Z-01	BRCA	Tumor	5.17875
TCGA-A8-A099-01	BRCA	Tumor	5.44693
TCGA-AC-A23G-01	BRCA	Tumor	4.47835
TCGA-AC-A2QI-01	BRCA	Tumor	4.89864
TCGA-AC-A5EH-01	BRCA	Tumor	4.36528
TCGA-AN-A0AK-01	BRCA	Tumor	5.42524
TCGA-B6-A40B-01	BRCA	Tumor	4.8856
TCGA-BH-A0BP-01	BRCA	Tumor	4.32981
TCGA-D8-A1XJ-01	BRCA	Tumor	5.22029
TCGA-E2-A14O-01	BRCA	Tumor	4.41004
TCGA-E2-A15G-01	BRCA	Tumor	5.46598
TCGA-A8-A06T-01	BRCA	Tumor	6.03741
TCGA-A8-A094-01	BRCA	Tumor	4.05051
TCGA-A8-A09M-01	BRCA	Tumor	4.04356
TCGA-AC-A3TN-01	BRCA	Tumor	4.14571
TCGA-AC-A8OR-01	BRCA	Tumor	4.06433
TCGA-AO-A12G-01	BRCA	Tumor	4.68255
TCGA-B6-A0IM-01	BRCA	Tumor	5.04697
TCGA-BH-A42T-01	BRCA	Tumor	4.82371
TCGA-D8-A27G-01	BRCA	Tumor	5.54226
TCGA-E9-A1ND-01	BRCA	Tumor	4.34768
TCGA-EW-A423-01	BRCA	Tumor	4.79237
TCGA-OL-A66P-01	BRCA	Tumor	2.73556
TCGA-V7-A7HQ-01	BRCA	Tumor	2.69824
TCGA-A2-A1FV-01	BRCA	Tumor	5.27686
TCGA-A8-A090-01	BRCA	Tumor	4.86193
TCGA-AC-A3YI-01	BRCA	Tumor	4.2234
TCGA-AC-A5XS-01	BRCA	Tumor	4.54289
TCGA-AC-A5XU-01	BRCA	Tumor	3.80944
TCGA-AN-A03X-01	BRCA	Tumor	4.55524
TCGA-B6-A0IP-01	BRCA	Tumor	5.21027
TCGA-C8-A1HM-01	BRCA	Tumor	4.66275
TCGA-D8-A142-01	BRCA	Tumor	3.80526
TCGA-D8-A1XY-01	BRCA	Tumor	4.81812
TCGA-E2-A14U-01	BRCA	Tumor	4.53418
TCGA-E2-A1B4-01	BRCA	Tumor	4.90831
TCGA-E2-A1IF-01	BRCA	Tumor	4.64729
TCGA-E9-A1RE-01	BRCA	Tumor	5.32989
TCGA-E9-A22A-01	BRCA	Tumor	4.49316
TCGA-OL-A66H-01	BRCA	Tumor	4.3455
TCGA-A2-A0CS-01	BRCA	Tumor	5.11102
TCGA-A2-A0CU-01	BRCA	Tumor	4.46078
TCGA-A2-A0EM-01	BRCA	Tumor	5.51604
TCGA-A8-A07S-01	BRCA	Tumor	5.03078
TCGA-A8-A096-01	BRCA	Tumor	5.03999
TCGA-A8-A09E-01	BRCA	Tumor	4.50081
TCGA-A8-A0A4-01	BRCA	Tumor	5.0587
TCGA-AC-A6IW-01	BRCA	Tumor	2.9616
TCGA-AR-A0U0-01	BRCA	Tumor	3.3089
TCGA-B6-A0I1-01	BRCA	Tumor	3.8258
TCGA-B6-A0RP-01	BRCA	Tumor	4.35824
TCGA-BH-A0BG-01	BRCA	Tumor	3.63108
TCGA-BH-A1FR-01	BRCA	Tumor	5.12355
TCGA-D8-A1JP-01	BRCA	Tumor	4.38956
TCGA-E2-A1LL-01	BRCA	Tumor	3.81149
TCGA-LD-A9QF-01	BRCA	Tumor	3.57409
TCGA-LQ-A4E4-01	BRCA	Tumor	4.66045
TCGA-UL-AAZ6-01	BRCA	Tumor	3.65077
TCGA-A7-A26H-01	BRCA	Tumor	5.00761
TCGA-AC-A62X-01	BRCA	Tumor	3.33059
TCGA-AC-A8OP-01	BRCA	Tumor	4.26005
TCGA-AC-A8OQ-01	BRCA	Tumor	3.29128
TCGA-AO-A125-01	BRCA	Tumor	4.45152
TCGA-BH-A0EA-01	BRCA	Tumor	4.49698
TCGA-BH-A18U-01	BRCA	Tumor	5.02108
TCGA-D8-A1JL-01	BRCA	Tumor	4.18424
TCGA-D8-A27H-01	BRCA	Tumor	3.96713
TCGA-E2-A572-01	BRCA	Tumor	2.8053
TCGA-E9-A2JS-01	BRCA	Tumor	4.84494
TCGA-GM-A3NY-01	BRCA	Tumor	4.9681
TCGA-OL-A66K-01	BRCA	Tumor	5.31653
TCGA-PE-A5DC-01	BRCA	Tumor	3.79283
TCGA-A2-A0CT-01	BRCA	Tumor	5.94115
TCGA-A2-A1G4-01	BRCA	Tumor	4.97729
TCGA-A7-A3IY-01	BRCA	Tumor	3.94299
TCGA-A8-A08S-01	BRCA	Tumor	5.08869
TCGA-AC-A8OS-01	BRCA	Tumor	4.09086
TCGA-AN-A0FD-01	BRCA	Tumor	4.58801
TCGA-AO-A0J7-01	BRCA	Tumor	4.74796
TCGA-B6-A0RO-01	BRCA	Tumor	6.41025
TCGA-BH-A0BW-01	BRCA	Tumor	4.31974
TCGA-BH-A0DS-01	BRCA	Tumor	5.08451
TCGA-D8-A1Y2-01	BRCA	Tumor	5.1457
TCGA-E2-A1IK-01	BRCA	Tumor	4.86792
TCGA-E2-A1LE-01	BRCA	Tumor	4.27579
TCGA-E9-A1NH-01	BRCA	Tumor	5.57261
TCGA-E9-A22B-01	BRCA	Tumor	4.50903
TCGA-E9-A295-01	BRCA	Tumor	4.91933
TCGA-OL-A5D6-01	BRCA	Tumor	3.77298
TCGA-OL-A66L-01	BRCA	Tumor	3.83695
TCGA-S3-A6ZG-01	BRCA	Tumor	4.82275
TCGA-A1-A0SB-01	BRCA	Tumor	4.28537
TCGA-A2-A0EN-01	BRCA	Tumor	4.87526
TCGA-A2-A259-01	BRCA	Tumor	4.92359
TCGA-A7-A425-01	BRCA	Tumor	4.26754
TCGA-A8-A08P-01	BRCA	Tumor	4.44761
TCGA-A8-A09W-01	BRCA	Tumor	4.80172
TCGA-AN-A0AS-01	BRCA	Tumor	4.47052
TCGA-AQ-A0Y5-01	BRCA	Tumor	5.07423
TCGA-AR-A1AK-01	BRCA	Tumor	4.34626
TCGA-AR-A2LL-01	BRCA	Tumor	5.24531
TCGA-BH-A18T-01	BRCA	Tumor	4.07129
TCGA-C8-A12M-01	BRCA	Tumor	5.60708
TCGA-D8-A1JT-01	BRCA	Tumor	6.11544
TCGA-E9-A1N3-01	BRCA	Tumor	4.80269
TCGA-E9-A1R3-01	BRCA	Tumor	5.78792
TCGA-EW-A1J6-01	BRCA	Tumor	4.79025
TCGA-EW-A1PB-01	BRCA	Tumor	3.19379
TCGA-LL-A7T0-01	BRCA	Tumor	3.91365
TCGA-OL-A5D7-01	BRCA	Tumor	2.49822
TCGA-A8-A06R-01	BRCA	Tumor	4.75489
TCGA-A8-A079-01	BRCA	Tumor	4.16827
TCGA-A8-A07B-01	BRCA	Tumor	5.02903
TCGA-A8-A07I-01	BRCA	Tumor	4.9528
TCGA-A8-A09C-01	BRCA	Tumor	4.3016
TCGA-AN-A0XP-01	BRCA	Tumor	4.66391
TCGA-AO-A03O-01	BRCA	Tumor	4.51094
TCGA-AO-A12H-01	BRCA	Tumor	4.78447
TCGA-AO-A1KS-01	BRCA	Tumor	6.5471
TCGA-AR-A2LE-01	BRCA	Tumor	3.88846
TCGA-BH-A0E6-01	BRCA	Tumor	2.76767
TCGA-BH-A0EB-01	BRCA	Tumor	5.36208
TCGA-BH-A0H0-01	BRCA	Tumor	4.83597
TCGA-BH-A0H9-01	BRCA	Tumor	5.51448
TCGA-BH-A1FL-01	BRCA	Tumor	5.94951
TCGA-D8-A1XQ-01	BRCA	Tumor	4.36671
TCGA-E2-A56Z-01	BRCA	Tumor	4.91218
TCGA-E2-A576-01	BRCA	Tumor	3.88268
TCGA-E9-A24A-01	BRCA	Tumor	5.4269
TCGA-GM-A2D9-01	BRCA	Tumor	4.95097
TCGA-LL-A9Q3-01	BRCA	Tumor	4.27427
TCGA-A7-A6VX-01	BRCA	Tumor	4.99366
TCGA-A8-A07P-01	BRCA	Tumor	5.57594
TCGA-A8-A09K-01	BRCA	Tumor	4.18821
TCGA-A8-A09T-01	BRCA	Tumor	5.5407
TCGA-AC-A3OD-01	BRCA	Tumor	3.38708
TCGA-AN-A046-01	BRCA	Tumor	3.96348
TCGA-AN-A0XN-01	BRCA	Tumor	4.2304
TCGA-AO-A0JF-01	BRCA	Tumor	5.5963
TCGA-AR-A0TR-01	BRCA	Tumor	5.55792
TCGA-AR-A5QN-01	BRCA	Tumor	5.03911
TCGA-AR-A5QQ-01	BRCA	Tumor	4.24489
TCGA-B6-A0RQ-01	BRCA	Tumor	4.33703
TCGA-B6-A1KF-01	BRCA	Tumor	3.86786
TCGA-BH-A0EE-01	BRCA	Tumor	5.0365
TCGA-BH-A1EO-01	BRCA	Tumor	5.64333
TCGA-BH-A1FD-01	BRCA	Tumor	5.61677
TCGA-C8-A3M8-01	BRCA	Tumor	4.72024
TCGA-D8-A4Z1-01	BRCA	Tumor	4.75114
TCGA-E2-A154-01	BRCA	Tumor	4.62646
TCGA-E9-A1RF-01	BRCA	Tumor	4.41957
TCGA-EW-A1P1-01	BRCA	Tumor	4.09764
TCGA-XX-A89A-01	BRCA	Tumor	4.34198
TCGA-A1-A0SO-01	BRCA	Tumor	3.91076
TCGA-A2-A0CW-01	BRCA	Tumor	5.45679
TCGA-A2-A0YF-01	BRCA	Tumor	5.14609
TCGA-A2-A0YM-01	BRCA	Tumor	2.78663
TCGA-A2-A4RX-01	BRCA	Tumor	4.76337
TCGA-A8-A083-01	BRCA	Tumor	5.63078
TCGA-AN-A0FW-01	BRCA	Tumor	4.6519
TCGA-AN-A0XV-01	BRCA	Tumor	4.96713
TCGA-AO-A0J3-01	BRCA	Tumor	5.16708
TCGA-B6-A0WV-01	BRCA	Tumor	5.30308
TCGA-B6-A1KC-01	BRCA	Tumor	4.70927
TCGA-BH-A0GY-01	BRCA	Tumor	4.70485
TCGA-BH-A0HN-01	BRCA	Tumor	4.32192
TCGA-BH-A1EX-01	BRCA	Tumor	5.14531
TCGA-C8-A12L-01	BRCA	Tumor	3.78448
TCGA-E2-A10B-01	BRCA	Tumor	6.02993
TCGA-E9-A1RD-01	BRCA	Tumor	5.73011
TCGA-GM-A4E0-01	BRCA	Tumor	4.02234
TCGA-LL-A73Y-01	BRCA	Tumor	4.09764
TCGA-OL-A97C-01	BRCA	Tumor	4.65593
TCGA-S3-AA11-01	BRCA	Tumor	5.12471
TCGA-A2-A04N-01	BRCA	Tumor	4.93548
TCGA-A2-A0SU-01	BRCA	Tumor	5.10772
TCGA-A2-A0T2-01	BRCA	Tumor	3.49314
TCGA-A2-A25F-01	BRCA	Tumor	4.60411
TCGA-A2-A4S1-01	BRCA	Tumor	3.86786
TCGA-A7-A0CD-01	BRCA	Tumor	4.74632
TCGA-A8-A06N-01	BRCA	Tumor	5.76603
TCGA-A8-A06Y-01	BRCA	Tumor	5.29606
TCGA-A8-A076-01	BRCA	Tumor	5.06482
TCGA-A8-A07U-01	BRCA	Tumor	3.61473
TCGA-A8-A08H-01	BRCA	Tumor	4.55275
TCGA-A8-A0A2-01	BRCA	Tumor	5.6011
TCGA-AC-A3W7-01	BRCA	Tumor	4.46861
TCGA-AC-A3YJ-01	BRCA	Tumor	3.98642
TCGA-AN-A03Y-01	BRCA	Tumor	5.38511
TCGA-AR-A0TV-01	BRCA	Tumor	3.03914
TCGA-B6-A0IO-01	BRCA	Tumor	4.80577
TCGA-BH-A0B1-01	BRCA	Tumor	5.21104
TCGA-BH-A1FJ-01	BRCA	Tumor	5.13219
TCGA-D8-A1X9-01	BRCA	Tumor	4.1243
TCGA-D8-A27E-01	BRCA	Tumor	4.69937
TCGA-E2-A15M-01	BRCA	Tumor	5.48925
TCGA-E9-A1R4-01	BRCA	Tumor	5.29976
TCGA-EW-A1PC-01	BRCA	Tumor	5.08665
TCGA-OL-A5S0-01	BRCA	Tumor	3.6005
TCGA-W8-A86G-01	BRCA	Tumor	5.05095
TCGA-A7-A26I-01	BRCA	Tumor	2.64292
TCGA-A8-A07F-01	BRCA	Tumor	4.96626
TCGA-A8-A07G-01	BRCA	Tumor	5.6496
TCGA-A8-A08C-01	BRCA	Tumor	5.09131
TCGA-A8-A097-01	BRCA	Tumor	5.14405
TCGA-AC-A2FB-01	BRCA	Tumor	4.48991
TCGA-AC-A2FO-01	BRCA	Tumor	5.2529
TCGA-AC-A3W5-01	BRCA	Tumor	4.5229
TCGA-AR-A1AW-01	BRCA	Tumor	4.44952
TCGA-AR-A1AY-01	BRCA	Tumor	4.22955
TCGA-AR-A24H-01	BRCA	Tumor	5.58612
TCGA-AR-A2LN-01	BRCA	Tumor	4.59395
TCGA-BH-A0H7-01	BRCA	Tumor	4.83191
TCGA-BH-A0HP-01	BRCA	Tumor	4.91508
TCGA-C8-A133-01	BRCA	Tumor	4.62118
TCGA-D8-A1Y0-01	BRCA	Tumor	5.2983
TCGA-E2-A14S-01	BRCA	Tumor	5.59934
TCGA-E2-A15L-01	BRCA	Tumor	5.95
TCGA-E2-A15T-01	BRCA	Tumor	5.50969
TCGA-E9-A5FL-01	BRCA	Tumor	3.57043
TCGA-GM-A5PX-01	BRCA	Tumor	4.70485
TCGA-S3-AA10-01	BRCA	Tumor	3.62529
TCGA-A2-A0EQ-01	BRCA	Tumor	3.57895
TCGA-A8-A08T-01	BRCA	Tumor	4.88164
TCGA-A8-A0A6-01	BRCA	Tumor	5.1285
TCGA-AO-A0JC-01	BRCA	Tumor	4.45353
TCGA-AR-A0TX-01	BRCA	Tumor	4.78138
TCGA-AR-A1AX-01	BRCA	Tumor	4.66794
TCGA-B6-A0IB-01	BRCA	Tumor	4.26982
TCGA-BH-A0B8-01	BRCA	Tumor	5.4019
TCGA-BH-A0DL-01	BRCA	Tumor	4.12845
TCGA-BH-A201-01	BRCA	Tumor	4.83085
TCGA-C8-A135-01	BRCA	Tumor	4.47444
TCGA-D8-A1XA-01	BRCA	Tumor	4.00901
TCGA-D8-A27P-01	BRCA	Tumor	5.06782
TCGA-E2-A109-01	BRCA	Tumor	4.85701
TCGA-E2-A10E-01	BRCA	Tumor	5.19178
TCGA-E2-A14Z-01	BRCA	Tumor	4.30378
TCGA-E2-A15F-01	BRCA	Tumor	5.12394
TCGA-E2-A15R-01	BRCA	Tumor	5.17194
TCGA-E9-A1R7-01	BRCA	Tumor	5.58259
TCGA-EW-A1P6-01	BRCA	Tumor	5.12928
TCGA-LL-A5YL-01	BRCA	Tumor	3.50335
TCGA-PE-A5DD-01	BRCA	Tumor	4.18112
TCGA-S3-A6ZF-01	BRCA	Tumor	5.10014
TCGA-S3-AA17-01	BRCA	Tumor	3.74418
TCGA-5L-AAT1-01	BRCA	Tumor	4.48351
TCGA-A2-A0CY-01	BRCA	Tumor	3.51977
TCGA-A2-A0ER-01	BRCA	Tumor	4.93123
TCGA-A2-A0SV-01	BRCA	Tumor	4.51725
TCGA-A2-A0YD-01	BRCA	Tumor	4.80114
TCGA-A2-A0YG-01	BRCA	Tumor	5.95512
TCGA-A2-A1FZ-01	BRCA	Tumor	5.53943
TCGA-A7-A0DC-01	BRCA	Tumor	4.31769
TCGA-A7-A3J1-01	BRCA	Tumor	4.71264
TCGA-A8-A06P-01	BRCA	Tumor	4.89575
TCGA-A8-A06Q-01	BRCA	Tumor	5.60708
TCGA-AC-A4ZE-01	BRCA	Tumor	4.68985
TCGA-AN-A0FT-01	BRCA	Tumor	3.79181
TCGA-AN-A0XS-01	BRCA	Tumor	5.09335
TCGA-AO-A12B-01	BRCA	Tumor	5.53297
TCGA-B6-A0IK-01	BRCA	Tumor	5.18468
TCGA-B6-A1KI-01	BRCA	Tumor	4.82429
TCGA-BH-A0DH-01	BRCA	Tumor	4.52108
TCGA-BH-A0DI-01	BRCA	Tumor	5.32803
TCGA-BH-A18H-01	BRCA	Tumor	4.19057
TCGA-BH-A5J0-01	BRCA	Tumor	4.37994
TCGA-C8-A274-01	BRCA	Tumor	5.05444
TCGA-E2-A1AZ-01	BRCA	Tumor	4.59932
TCGA-E2-A1BC-01	BRCA	Tumor	5.71971
TCGA-E9-A1R5-01	BRCA	Tumor	5.65244
TCGA-E9-A1R6-01	BRCA	Tumor	5.0557
TCGA-E9-A1RH-01	BRCA	Tumor	4.30084
TCGA-E9-A2JT-01	BRCA	Tumor	4.55218
TCGA-E9-A54Y-01	BRCA	Tumor	2.98368
TCGA-E9-A5UP-01	BRCA	Tumor	4.07467
TCGA-EW-A1OY-01	BRCA	Tumor	4.73929
TCGA-GI-A2C8-01	BRCA	Tumor	4.75759
TCGA-GM-A3NW-01	BRCA	Tumor	5.68087
TCGA-GM-A5PV-01	BRCA	Tumor	5.0018
TCGA-OL-A5RU-01	BRCA	Tumor	4.93781
TCGA-S3-AA0Z-01	BRCA	Tumor	3.99092
TCGA-UU-A93S-01	BRCA	Tumor	3.38682
TCGA-3C-AALJ-01	BRCA	Tumor	4.19057
TCGA-A2-A04T-01	BRCA	Tumor	4.17394
TCGA-A2-A0CQ-01	BRCA	Tumor	4.88512
TCGA-A2-A0EY-01	BRCA	Tumor	3.81762
TCGA-A2-A0ST-01	BRCA	Tumor	3.843
TCGA-A2-A0SY-01	BRCA	Tumor	5.21221
TCGA-A2-A0T4-01	BRCA	Tumor	4.50148
TCGA-A2-A0YI-01	BRCA	Tumor	4.40461
TCGA-A2-A1FW-01	BRCA	Tumor	5.64529
TCGA-A2-A3XS-01	BRCA	Tumor	3.37299
TCGA-A2-A4S2-01	BRCA	Tumor	5.55792
TCGA-A7-A0DA-01	BRCA	Tumor	3.23725
TCGA-A7-A3IZ-01	BRCA	Tumor	5.09636
TCGA-A7-A3J0-01	BRCA	Tumor	4.78717
TCGA-A7-A4SC-01	BRCA	Tumor	4.5951
TCGA-A7-A5ZV-01	BRCA	Tumor	2.71145
TCGA-A8-A09X-01	BRCA	Tumor	4.01342
TCGA-AC-A23C-01	BRCA	Tumor	5.41918
TCGA-AC-A2FE-01	BRCA	Tumor	4.81561
TCGA-AN-A049-01	BRCA	Tumor	5.10597
TCGA-AN-A0AT-01	BRCA	Tumor	3.89918
TCGA-AN-A0FL-01	BRCA	Tumor	3.15377
TCGA-AR-A1AT-01	BRCA	Tumor	4.67918
TCGA-AR-A255-01	BRCA	Tumor	5.56624
TCGA-AR-A2LK-01	BRCA	Tumor	6.21395
TCGA-AR-A5QM-01	BRCA	Tumor	4.82989
TCGA-B6-A0I9-01	BRCA	Tumor	5.39643
TCGA-B6-A0X4-01	BRCA	Tumor	4.7186
TCGA-B6-A0X7-01	BRCA	Tumor	4.8545
TCGA-B6-A2IU-01	BRCA	Tumor	4.84147
TCGA-BH-A0C0-01	BRCA	Tumor	4.15619
TCGA-BH-A0DE-01	BRCA	Tumor	4.39298
TCGA-BH-A0DX-01	BRCA	Tumor	5.35681
TCGA-BH-A0GZ-01	BRCA	Tumor	5.13258
TCGA-BH-A0HW-01	BRCA	Tumor	5.29421
TCGA-BH-A1F5-01	BRCA	Tumor	6.00206
TCGA-C8-A12X-01	BRCA	Tumor	3.25094
TCGA-D8-A140-01	BRCA	Tumor	4.97042
TCGA-D8-A1JE-01	BRCA	Tumor	5.02855
TCGA-D8-A1JG-01	BRCA	Tumor	3.55459
TCGA-D8-A1X8-01	BRCA	Tumor	5.58769
TCGA-D8-A1XB-01	BRCA	Tumor	5.28758
TCGA-D8-A27V-01	BRCA	Tumor	5.96555
TCGA-E2-A14R-01	BRCA	Tumor	3.53109
TCGA-E9-A1NG-01	BRCA	Tumor	5.17914
TCGA-E9-A1RG-01	BRCA	Tumor	4.23343
TCGA-EW-A6SB-01	BRCA	Tumor	2.59454
TCGA-GM-A2DB-01	BRCA	Tumor	4.24716
TCGA-LL-A441-01	BRCA	Tumor	3.68597
TCGA-A1-A0SG-01	BRCA	Tumor	4.75537
TCGA-A2-A0YK-01	BRCA	Tumor	4.82477
TCGA-A2-A1FX-01	BRCA	Tumor	5.21883
TCGA-A7-A13H-01	BRCA	Tumor	4.84243
TCGA-A8-A091-01	BRCA	Tumor	5.191
TCGA-A8-A093-01	BRCA	Tumor	5.10772
TCGA-AN-A0FN-01	BRCA	Tumor	4.82169
TCGA-AN-A0XL-01	BRCA	Tumor	4.7835
TCGA-AO-A0J6-01	BRCA	Tumor	3.211
TCGA-AO-A0J8-01	BRCA	Tumor	5.40561
TCGA-AO-A0J9-01	BRCA	Tumor	4.13996
TCGA-AO-A128-01	BRCA	Tumor	4.45219
TCGA-AQ-A04H-01	BRCA	Tumor	4.74574
TCGA-AR-A24S-01	BRCA	Tumor	4.64729
TCGA-B6-A0RE-01	BRCA	Tumor	4.27797
TCGA-B6-A0WT-01	BRCA	Tumor	5.09383
TCGA-B6-A0X5-01	BRCA	Tumor	4.54289
TCGA-BH-A0C1-01	BRCA	Tumor	5.55215
TCGA-BH-A6R9-01	BRCA	Tumor	4.4944
TCGA-C8-A278-01	BRCA	Tumor	4.34911
TCGA-D8-A1XT-01	BRCA	Tumor	4.57047
TCGA-D8-A1Y3-01	BRCA	Tumor	3.98736
TCGA-E2-A156-01	BRCA	Tumor	5.53228
TCGA-E2-A15C-01	BRCA	Tumor	5.18147
TCGA-E2-A15P-01	BRCA	Tumor	5.52544
TCGA-E2-A1IE-01	BRCA	Tumor	5.13093
TCGA-E9-A1NC-01	BRCA	Tumor	3.10099
TCGA-E9-A1QZ-01	BRCA	Tumor	4.58139
TCGA-EW-A1J3-01	BRCA	Tumor	5.51125
TCGA-EW-A3U0-01	BRCA	Tumor	3.85203
TCGA-LL-A440-01	BRCA	Tumor	4.21952
TCGA-LL-A740-01	BRCA	Tumor	4.44761
TCGA-LL-A8F5-01	BRCA	Tumor	2.75914
TCGA-OL-A5DA-01	BRCA	Tumor	4.89236
TCGA-Z7-A8R5-01	BRCA	Tumor	3.82171
TCGA-A2-A0CK-01	BRCA	Tumor	4.15298
TCGA-A2-A0CP-01	BRCA	Tumor	4.07985
TCGA-A2-A0D0-01	BRCA	Tumor	2.87378
TCGA-A8-A06O-01	BRCA	Tumor	4.82931
TCGA-AR-A1AL-01	BRCA	Tumor	5.15425
TCGA-B6-A0RL-01	BRCA	Tumor	4.8379
TCGA-B6-A0RN-01	BRCA	Tumor	5.65421
TCGA-BH-A0BC-01	BRCA	Tumor	5.27647
TCGA-BH-A0DP-01	BRCA	Tumor	4.86541
TCGA-BH-A0HY-01	BRCA	Tumor	4.74093
TCGA-BH-A18P-01	BRCA	Tumor	5.84175
TCGA-BH-A1FB-01	BRCA	Tumor	5.21766
TCGA-BH-A202-01	BRCA	Tumor	4.71043
TCGA-C8-A3M7-01	BRCA	Tumor	4.75537
TCGA-D8-A1JA-01	BRCA	Tumor	5.81994
TCGA-E2-A1IN-01	BRCA	Tumor	5.47898
TCGA-E2-A1IU-01	BRCA	Tumor	5.32121
TCGA-E9-A1NF-01	BRCA	Tumor	4.48418
TCGA-E9-A5FK-01	BRCA	Tumor	3.80424
TCGA-EW-A3E8-01	BRCA	Tumor	5.04134
TCGA-EW-A6SC-01	BRCA	Tumor	5.05356
TCGA-A1-A0SD-01	BRCA	Tumor	4.90058
TCGA-A2-A0T0-01	BRCA	Tumor	4.0951
TCGA-A2-A0YC-01	BRCA	Tumor	4.89381
TCGA-A2-A4S3-01	BRCA	Tumor	3.92318
TCGA-A8-A086-01	BRCA	Tumor	5.33164
TCGA-A8-A08F-01	BRCA	Tumor	4.00451
TCGA-AN-A0FJ-01	BRCA	Tumor	3.59215
TCGA-AN-A0XO-01	BRCA	Tumor	5.92954
TCGA-AO-A03N-01	BRCA	Tumor	4.92175
TCGA-AO-A0JD-01	BRCA	Tumor	6.29241
TCGA-AO-A0JL-01	BRCA	Tumor	3.45809
TCGA-AR-A0U3-01	BRCA	Tumor	6.00472
TCGA-AR-A2LQ-01	BRCA	Tumor	4.46011
TCGA-BH-A0BR-01	BRCA	Tumor	4.75326
TCGA-BH-A0BZ-01	BRCA	Tumor	4.10687
TCGA-BH-A0RX-01	BRCA	Tumor	4.11686
TCGA-C8-A1HE-01	BRCA	Tumor	5.29538
TCGA-C8-A26Z-01	BRCA	Tumor	5.01343
TCGA-C8-A8HP-01	BRCA	Tumor	4.91266
TCGA-D8-A1JC-01	BRCA	Tumor	5.42563
TCGA-D8-A1JM-01	BRCA	Tumor	3.93645
TCGA-D8-A27M-01	BRCA	Tumor	3.90497
TCGA-E2-A1LA-01	BRCA	Tumor	3.83389
TCGA-E2-A1LH-01	BRCA	Tumor	3.17795
TCGA-E9-A247-01	BRCA	Tumor	4.52041
TCGA-EW-A1J5-01	BRCA	Tumor	4.73766
TCGA-EW-A1P7-01	BRCA	Tumor	3.87774
TCGA-EW-A1PA-01	BRCA	Tumor	4.31471
TCGA-EW-A2FR-01	BRCA	Tumor	5.08364
TCGA-OK-A5Q2-01	BRCA	Tumor	4.51477
TCGA-OL-A66N-01	BRCA	Tumor	3.65418
TCGA-A2-A0ET-01	BRCA	Tumor	4.98233
TCGA-A8-A07L-01	BRCA	Tumor	5.18828
TCGA-A8-A082-01	BRCA	Tumor	5.26157
TCGA-A8-A09B-01	BRCA	Tumor	4.69485
TCGA-AC-A2QH-01	BRCA	Tumor	3.15996
TCGA-AN-A04D-01	BRCA	Tumor	4.55706
TCGA-AN-A0FV-01	BRCA	Tumor	4.37366
TCGA-AR-A250-01	BRCA	Tumor	5.03475
TCGA-B6-A0WS-01	BRCA	Tumor	4.79652
TCGA-B6-A0WW-01	BRCA	Tumor	5.39614
TCGA-BH-A0W3-01	BRCA	Tumor	5.48475
TCGA-BH-A8FZ-01	BRCA	Tumor	3.63458
TCGA-C8-A12N-01	BRCA	Tumor	4.98553
TCGA-C8-A26W-01	BRCA	Tumor	4.81657
TCGA-C8-A26X-01	BRCA	Tumor	3.63807
TCGA-D8-A27I-01	BRCA	Tumor	5.17437
TCGA-E2-A155-01	BRCA	Tumor	4.9322
TCGA-E2-A15K-01	BRCA	Tumor	4.94671
TCGA-E9-A1N9-01	BRCA	Tumor	5.26751
TCGA-E9-A1NA-01	BRCA	Tumor	4.58436
TCGA-E9-A1R0-01	BRCA	Tumor	4.74035
TCGA-E9-A228-01	BRCA	Tumor	4.81561
TCGA-EW-A1OW-01	BRCA	Tumor	3.93832
TCGA-EW-A1P8-01	BRCA	Tumor	4.34483
TCGA-GI-A2C9-01	BRCA	Tumor	3.84896
TCGA-GM-A2DH-01	BRCA	Tumor	5.04222
TCGA-GM-A2DK-01	BRCA	Tumor	4.27579
TCGA-GM-A2DN-01	BRCA	Tumor	4.8104
TCGA-A2-A3Y0-01	BRCA	Tumor	3.69492
TCGA-A7-A0CE-01	BRCA	Tumor	4.15053
TCGA-A7-A0CJ-01	BRCA	Tumor	5.19421
TCGA-A8-A07C-01	BRCA	Tumor	3.57528
TCGA-A8-A09N-01	BRCA	Tumor	5.88972
TCGA-A8-A0A7-01	BRCA	Tumor	4.76395
TCGA-AO-A03R-01	BRCA	Tumor	3.73548
TCGA-AR-A24Z-01	BRCA	Tumor	4.72957
TCGA-B6-A0RM-01	BRCA	Tumor	4.77454
TCGA-B6-A1KN-01	BRCA	Tumor	5.00451
TCGA-D8-A146-01	BRCA	Tumor	4.9986
TCGA-D8-A1XM-01	BRCA	Tumor	5.6843
TCGA-E2-A1IJ-01	BRCA	Tumor	4.53294
TCGA-E2-A1LI-01	BRCA	Tumor	3.729
TCGA-GM-A2DC-01	BRCA	Tumor	5.02855
TCGA-GM-A2DM-01	BRCA	Tumor	4.60047
TCGA-OL-A5RZ-01	BRCA	Tumor	4.12346
TCGA-A1-A0SE-01	BRCA	Tumor	4.55524
TCGA-A2-A0EP-01	BRCA	Tumor	4.27124
TCGA-A2-A0YT-01	BRCA	Tumor	4.98001
TCGA-A7-A4SB-01	BRCA	Tumor	4.65651
TCGA-AC-A7VC-01	BRCA	Tumor	3.76445
TCGA-AN-A0AM-01	BRCA	Tumor	4.63635
TCGA-AN-A0G0-01	BRCA	Tumor	4.42891
TCGA-AO-A0JI-01	BRCA	Tumor	4.56501
TCGA-BH-A0AW-01	BRCA	Tumor	4.94903
TCGA-BH-A0B0-01	BRCA	Tumor	4.55218
TCGA-BH-A0BF-01	BRCA	Tumor	4.01614
TCGA-BH-A0BT-01	BRCA	Tumor	4.26233
TCGA-BH-A0HL-01	BRCA	Tumor	5.91931
TCGA-BH-A0HQ-01	BRCA	Tumor	4.8826
TCGA-BH-A18J-01	BRCA	Tumor	5.37574
TCGA-BH-A18Q-01	BRCA	Tumor	4.44427
TCGA-C8-A132-01	BRCA	Tumor	5.18867
TCGA-C8-A1HN-01	BRCA	Tumor	5.1081
TCGA-C8-A275-01	BRCA	Tumor	4.53418
TCGA-D8-A1JH-01	BRCA	Tumor	5.10597
TCGA-D8-A1XO-01	BRCA	Tumor	5.15746
TCGA-D8-A1XR-01	BRCA	Tumor	5.27423
TCGA-D8-A1XU-01	BRCA	Tumor	5.10519
TCGA-D8-A3Z6-01	BRCA	Tumor	4.8022
TCGA-E2-A152-01	BRCA	Tumor	4.67073
TCGA-E9-A1RC-01	BRCA	Tumor	5.87281
TCGA-E9-A22E-01	BRCA	Tumor	4.38127
TCGA-EW-A1OV-01	BRCA	Tumor	4.31547
TCGA-EW-A1OZ-01	BRCA	Tumor	4.01793
TCGA-EW-A1PE-01	BRCA	Tumor	4.24489
TCGA-HN-A2NL-01	BRCA	Tumor	3.19379
TCGA-LL-A442-01	BRCA	Tumor	4.59098
TCGA-3C-AAAU-01	BRCA	Tumor	4.7782
TCGA-A2-A0T1-01	BRCA	Tumor	3.83593
TCGA-A2-A3KC-01	BRCA	Tumor	4.70158
TCGA-A7-A26F-01	BRCA	Tumor	3.49362
TCGA-AN-A0AR-01	BRCA	Tumor	3.38546
TCGA-AN-A0FS-01	BRCA	Tumor	5.20238
TCGA-AN-A0FY-01	BRCA	Tumor	5.21912
TCGA-AN-A0XR-01	BRCA	Tumor	4.88898
TCGA-AQ-A7U7-01	BRCA	Tumor	4.44427
TCGA-AR-A24W-01	BRCA	Tumor	5.07976
TCGA-AR-A2LH-01	BRCA	Tumor	4.58312
TCGA-B6-A408-01	BRCA	Tumor	4.66842
TCGA-BH-A0BS-01	BRCA	Tumor	5.57505
TCGA-BH-A0HB-01	BRCA	Tumor	5.1048
TCGA-BH-A1ET-01	BRCA	Tumor	5.56898
TCGA-C8-A12P-01	BRCA	Tumor	4.65593
TCGA-C8-A12V-01	BRCA	Tumor	3.90404
TCGA-D8-A1XK-01	BRCA	Tumor	4.25247
TCGA-D8-A27W-01	BRCA	Tumor	5.46921
TCGA-E2-A14X-01	BRCA	Tumor	3.71699
TCGA-EW-A1P0-01	BRCA	Tumor	4.11271
TCGA-LL-A73Z-01	BRCA	Tumor	4.40118
TCGA-WT-AB41-01	BRCA	Tumor	2.13097
TCGA-A1-A0SF-01	BRCA	Tumor	4.47577
TCGA-A1-A0SK-01	BRCA	Tumor	4.47635
TCGA-A2-A0CR-01	BRCA	Tumor	3.34482
TCGA-A2-A0EO-01	BRCA	Tumor	5.12432
TCGA-A7-A4SE-01	BRCA	Tumor	3.99729
TCGA-A7-A4SF-01	BRCA	Tumor	4.68927
TCGA-A8-A0AB-01	BRCA	Tumor	5.56683
TCGA-AC-A3QQ-01	BRCA	Tumor	2.90305
TCGA-AN-A0XT-01	BRCA	Tumor	4.46269
TCGA-AN-A0XU-01	BRCA	Tumor	4.27124
TCGA-AO-A03P-01	BRCA	Tumor	4.94206
TCGA-AO-A0JJ-01	BRCA	Tumor	4.75171
TCGA-AR-A0TY-01	BRCA	Tumor	4.48351
TCGA-AR-A0U4-01	BRCA	Tumor	4.34198
TCGA-AR-A1AS-01	BRCA	Tumor	4.90879
TCGA-AR-A24N-01	BRCA	Tumor	4.74093
TCGA-AR-A5QP-01	BRCA	Tumor	5.3771
TCGA-B6-A0X0-01	BRCA	Tumor	4.35406
TCGA-BH-A0BM-01	BRCA	Tumor	4.6352
TCGA-BH-A0BO-01	BRCA	Tumor	4.63347
TCGA-BH-A0DV-01	BRCA	Tumor	4.62176
TCGA-BH-A0HX-01	BRCA	Tumor	4.80269
TCGA-BH-A8G0-01	BRCA	Tumor	4.54777
TCGA-C8-A138-01	BRCA	Tumor	4.95048
TCGA-D8-A1JB-01	BRCA	Tumor	4.74257
TCGA-D8-A1JI-01	BRCA	Tumor	5.21455
TCGA-D8-A1JJ-01	BRCA	Tumor	5.9505
TCGA-D8-A3Z5-01	BRCA	Tumor	3.97359
TCGA-E2-A107-01	BRCA	Tumor	4.87681
TCGA-E2-A10C-01	BRCA	Tumor	4.3455
TCGA-E9-A244-01	BRCA	Tumor	4.97449
TCGA-GM-A2DO-01	BRCA	Tumor	4.18821
TCGA-LD-A7W6-01	BRCA	Tumor	4.73824
TCGA-PL-A8LV-01	BRCA	Tumor	2.58737
TCGA-A2-A04Y-01	BRCA	Tumor	4.28537
TCGA-A2-A0EW-01	BRCA	Tumor	4.99318
TCGA-A2-A0YH-01	BRCA	Tumor	4.69543
TCGA-A7-A2KD-01	BRCA	Tumor	4.59635
TCGA-A8-A08I-01	BRCA	Tumor	5.31399
TCGA-AO-A0JE-01	BRCA	Tumor	4.24868
TCGA-AR-A0TT-01	BRCA	Tumor	4.24716
TCGA-BH-A0B3-01	BRCA	Tumor	3.56805
TCGA-BH-A0E9-01	BRCA	Tumor	4.81194
TCGA-BH-A18I-01	BRCA	Tumor	5.48025
TCGA-BH-A1F2-01	BRCA	Tumor	5.18186
TCGA-BH-AB28-01	BRCA	Tumor	5.20793
TCGA-C8-A1HJ-01	BRCA	Tumor	3.96161
TCGA-C8-A1HK-01	BRCA	Tumor	5.68734
TCGA-C8-A8HQ-01	BRCA	Tumor	5.0557
TCGA-D8-A1XW-01	BRCA	Tumor	4.24034
TCGA-D8-A27T-01	BRCA	Tumor	4.94951
TCGA-D8-A73X-01	BRCA	Tumor	5.09975
TCGA-E2-A14V-01	BRCA	Tumor	5.10937
TCGA-E2-A1BD-01	BRCA	Tumor	5.24492
TCGA-EW-A1IZ-01	BRCA	Tumor	4.53485
TCGA-EW-A1PG-01	BRCA	Tumor	4.84349
TCGA-GM-A2DD-01	BRCA	Tumor	3.64727
TCGA-GM-A2DF-01	BRCA	Tumor	3.07892
TCGA-3C-AALK-01	BRCA	Tumor	4.46727
TCGA-5T-A9QA-01	BRCA	Tumor	4.22264
TCGA-A1-A0SI-01	BRCA	Tumor	4.72957
TCGA-A2-A0CX-01	BRCA	Tumor	4.10263
TCGA-A2-A0ES-01	BRCA	Tumor	4.84697
TCGA-A7-A4SD-01	BRCA	Tumor	3.64957
TCGA-A8-A08B-01	BRCA	Tumor	4.5975
TCGA-A8-A08J-01	BRCA	Tumor	4.99182
TCGA-A8-A08R-01	BRCA	Tumor	3.25398
TCGA-AN-A0FX-01	BRCA	Tumor	3.70046
TCGA-AR-A1AM-01	BRCA	Tumor	4.67188
TCGA-AR-A24V-01	BRCA	Tumor	5.10053
TCGA-AR-A24X-01	BRCA	Tumor	5.9383
TCGA-BH-A0AV-01	BRCA	Tumor	4.07298
TCGA-BH-A0E1-01	BRCA	Tumor	4.49889
TCGA-BH-A0HU-01	BRCA	Tumor	4.61121
TCGA-C8-A130-01	BRCA	Tumor	4.27646
TCGA-C8-A134-01	BRCA	Tumor	3.92691
TCGA-D8-A13Y-01	BRCA	Tumor	5.46921
TCGA-E2-A14T-01	BRCA	Tumor	5.38091
TCGA-E2-A1L8-01	BRCA	Tumor	4.8022
TCGA-E9-A1N6-01	BRCA	Tumor	5.08704
TCGA-E9-A243-01	BRCA	Tumor	4.57957
TCGA-EW-A1PH-01	BRCA	Tumor	3.76344
TCGA-EW-A2FW-01	BRCA	Tumor	5.34022
TCGA-GM-A2DI-01	BRCA	Tumor	4.93829
TCGA-LD-A7W5-01	BRCA	Tumor	4.37299
TCGA-OL-A5RY-01	BRCA	Tumor	4.28907
TCGA-A2-A0T7-01	BRCA	Tumor	5.05133
TCGA-A7-A6VV-01	BRCA	Tumor	3.8728
TCGA-A8-A07O-01	BRCA	Tumor	4.12685
TCGA-A8-A09V-01	BRCA	Tumor	5.24073
TCGA-AC-A7VB-01	BRCA	Tumor	4.9986
TCGA-AN-A04C-01	BRCA	Tumor	4.56434
TCGA-AO-A12E-01	BRCA	Tumor	4.68197
TCGA-AO-A1KR-01	BRCA	Tumor	2.59212
TCGA-AQ-A54N-01	BRCA	Tumor	2.68928
TCGA-AR-A1AH-01	BRCA	Tumor	3.23877
TCGA-AR-A251-01	BRCA	Tumor	3.81353
TCGA-B6-A0IA-01	BRCA	Tumor	4.91692
TCGA-B6-A0RH-01	BRCA	Tumor	4.23959
TCGA-B6-A40C-01	BRCA	Tumor	4.51352
TCGA-BH-A0BA-01	BRCA	Tumor	5.73953
TCGA-BH-A0EI-01	BRCA	Tumor	4.97594
TCGA-BH-A1F6-01	BRCA	Tumor	3.57776
TCGA-BH-A5IZ-01	BRCA	Tumor	4.19615
TCGA-D8-A13Z-01	BRCA	Tumor	4.40051
TCGA-D8-A143-01	BRCA	Tumor	4.42357
TCGA-D8-A1JU-01	BRCA	Tumor	5.28729
TCGA-E2-A153-01	BRCA	Tumor	4.67015
TCGA-E2-A15J-01	BRCA	Tumor	4.96945
TCGA-E2-A1II-01	BRCA	Tumor	3.78763
TCGA-E9-A1NI-01	BRCA	Tumor	5.19023
TCGA-E9-A1R2-01	BRCA	Tumor	5.0268
TCGA-E9-A248-01	BRCA	Tumor	5.32189
TCGA-EW-A424-01	BRCA	Tumor	4.48418
TCGA-OL-A5RX-01	BRCA	Tumor	4.92175
TCGA-S3-AA15-01	BRCA	Tumor	2.9542
TCGA-3C-AALI-01	BRCA	Tumor	4.18348
TCGA-4H-AAAK-01	BRCA	Tumor	4.87188
TCGA-A1-A0SN-01	BRCA	Tumor	5.13132
TCGA-A2-A04W-01	BRCA	Tumor	3.56924
TCGA-A2-A0T6-01	BRCA	Tumor	5.41752
TCGA-A2-A1G6-01	BRCA	Tumor	4.7186
TCGA-A2-A25C-01	BRCA	Tumor	5.2604
TCGA-A7-A26G-01	BRCA	Tumor	4.0444
TCGA-A7-A426-01	BRCA	Tumor	4.40261
TCGA-AC-A23E-01	BRCA	Tumor	5.11354
TCGA-AC-A3TM-01	BRCA	Tumor	3.64727
TCGA-AO-A0JB-01	BRCA	Tumor	2.54596
TCGA-AR-A0TW-01	BRCA	Tumor	5.12141
TCGA-AR-A1AR-01	BRCA	Tumor	4.55888
TCGA-AR-A252-01	BRCA	Tumor	4.98185
TCGA-AR-A254-01	BRCA	Tumor	4.94816
TCGA-B6-A0IG-01	BRCA	Tumor	4.62992
TCGA-B6-A0WZ-01	BRCA	Tumor	4.32696
TCGA-B6-A3ZX-01	BRCA	Tumor	3.72789
TCGA-BH-A18F-01	BRCA	Tumor	5.24871
TCGA-BH-A18L-01	BRCA	Tumor	5.65989
TCGA-BH-A18R-01	BRCA	Tumor	4.88705
TCGA-BH-A28O-01	BRCA	Tumor	4.15137
TCGA-C8-A12O-01	BRCA	Tumor	4.78813
TCGA-C8-A1HG-01	BRCA	Tumor	5.22029
TCGA-E2-A14Q-01	BRCA	Tumor	4.96761
TCGA-E2-A159-01	BRCA	Tumor	4.79758
TCGA-E2-A1B0-01	BRCA	Tumor	5.44263
TCGA-E2-A1LG-01	BRCA	Tumor	5.22992
TCGA-EW-A1J2-01	BRCA	Tumor	5.05531
TCGA-EW-A1PF-01	BRCA	Tumor	4.79758
TCGA-GM-A2DL-01	BRCA	Tumor	4.63347
TCGA-LL-A5YO-01	BRCA	Tumor	3.82069
TCGA-LL-A6FR-01	BRCA	Tumor	2.19538
TCGA-A2-A1G0-01	BRCA	Tumor	5.53356
TCGA-A2-A3XX-01	BRCA	Tumor	3.55706
TCGA-A2-A3XY-01	BRCA	Tumor	4.10433
TCGA-A2-A4RW-01	BRCA	Tumor	4.04262
TCGA-AC-A6IX-01	BRCA	Tumor	5.27277
TCGA-AO-A0JG-01	BRCA	Tumor	5.80658
TCGA-AQ-A1H3-01	BRCA	Tumor	4.72245
TCGA-AR-A1AQ-01	BRCA	Tumor	3.39921
TCGA-AR-A24Q-01	BRCA	Tumor	3.81864
TCGA-AR-A2LM-01	BRCA	Tumor	5.51947
TCGA-AR-A2LR-01	BRCA	Tumor	4.00986
TCGA-B6-A0I5-01	BRCA	Tumor	4.24338
TCGA-B6-A0I6-01	BRCA	Tumor	4.05916
TCGA-BH-A0DK-01	BRCA	Tumor	4.21564
TCGA-BH-A0E2-01	BRCA	Tumor	5.77084
TCGA-BH-A0W7-01	BRCA	Tumor	5.11432
TCGA-C8-A12W-01	BRCA	Tumor	4.53543
TCGA-C8-A8HR-01	BRCA	Tumor	3.969
TCGA-D8-A27L-01	BRCA	Tumor	5.01255
TCGA-E9-A3HO-01	BRCA	Tumor	3.36594
TCGA-GM-A3XL-01	BRCA	Tumor	4.07721
TCGA-JL-A3YW-01	BRCA	Tumor	3.73881
TCGA-LL-A5YP-01	BRCA	Tumor	3.96441
TCGA-LL-A7SZ-01	BRCA	Tumor	2.5993
TCGA-OL-A6VQ-01	BRCA	Tumor	4.5699
TCGA-A2-A04Q-01	BRCA	Tumor	3.45155
TCGA-A2-A0SX-01	BRCA	Tumor	3.88846
TCGA-A2-A0YE-01	BRCA	Tumor	4.43158
TCGA-A2-A0YL-01	BRCA	Tumor	4.67073
TCGA-A7-A5ZX-01	BRCA	Tumor	4.71149
TCGA-A7-A6VW-01	BRCA	Tumor	3.50845
TCGA-A7-A6VY-01	BRCA	Tumor	3.46073
TCGA-A8-A092-01	BRCA	Tumor	4.98456
TCGA-AC-A2QJ-01	BRCA	Tumor	2.65765
TCGA-AO-A0J5-01	BRCA	Tumor	4.9174
TCGA-AQ-A04L-01	BRCA	Tumor	3.07037
TCGA-B6-A0X1-01	BRCA	Tumor	4.55457
TCGA-BH-A0C7-01	BRCA	Tumor	4.91933
TCGA-BH-A0HO-01	BRCA	Tumor	4.89091
TCGA-BH-A18V-01	BRCA	Tumor	4.60824
TCGA-BH-A208-01	BRCA	Tumor	4.17073
TCGA-C8-A27A-01	BRCA	Tumor	5.35827
TCGA-C8-A27B-01	BRCA	Tumor	4.1276
TCGA-D8-A1J9-01	BRCA	Tumor	5.19334
TCGA-E2-A150-01	BRCA	Tumor	4.38679
TCGA-E2-A573-01	BRCA	Tumor	3.23725
TCGA-E9-A1N8-01	BRCA	Tumor	3.7677
TCGA-E9-A1RA-01	BRCA	Tumor	4.7468
TCGA-E9-A3X8-01	BRCA	Tumor	3.05655
TCGA-EW-A1IX-01	BRCA	Tumor	4.95097
TCGA-EW-A1P3-01	BRCA	Tumor	4.8684
TCGA-OL-A6VR-01	BRCA	Tumor	4.92929
TCGA-A2-A04U-01	BRCA	Tumor	2.86593
TCGA-A2-A3KD-01	BRCA	Tumor	4.95145
TCGA-A7-A5ZW-01	BRCA	Tumor	5.10354
TCGA-A8-A09D-01	BRCA	Tumor	4.53418
TCGA-AC-A6IV-01	BRCA	Tumor	4.4396
TCGA-AO-A12A-01	BRCA	Tumor	5.3975
TCGA-AR-A0U2-01	BRCA	Tumor	5.15299
TCGA-AR-A1AI-01	BRCA	Tumor	4.25399
TCGA-AR-A1AO-01	BRCA	Tumor	4.23722
TCGA-AR-A24P-01	BRCA	Tumor	5.24336
TCGA-AR-A24U-01	BRCA	Tumor	4.13751
TCGA-B6-A401-01	BRCA	Tumor	4.0695
TCGA-B6-A402-01	BRCA	Tumor	2.84197
TCGA-BH-A0AZ-01	BRCA	Tumor	4.40737
TCGA-BH-A0B6-01	BRCA	Tumor	4.54596
TCGA-BH-A0BD-01	BRCA	Tumor	4.33418
TCGA-BH-A0C3-01	BRCA	Tumor	4.91073
TCGA-BH-A1FH-01	BRCA	Tumor	4.9741
TCGA-C8-A26V-01	BRCA	Tumor	5.20044
TCGA-D8-A27K-01	BRCA	Tumor	5.16835
TCGA-E2-A10F-01	BRCA	Tumor	5.43061
TCGA-E2-A15D-01	BRCA	Tumor	5.2869
TCGA-E2-A570-01	BRCA	Tumor	4.99318
TCGA-E9-A22G-01	BRCA	Tumor	3.26903
TCGA-E9-A245-01	BRCA	Tumor	4.50712
TCGA-S3-AA14-01	BRCA	Tumor	4.69437
TCGA-A2-A0CZ-01	BRCA	Tumor	3.94019
TCGA-A2-A0EX-01	BRCA	Tumor	4.82786
TCGA-A2-A3XV-01	BRCA	Tumor	2.75701
TCGA-A2-A3XZ-01	BRCA	Tumor	5.15299
TCGA-A2-A4RY-01	BRCA	Tumor	4.61409
TCGA-AC-A3BB-01	BRCA	Tumor	4.40461
TCGA-AO-A1KO-01	BRCA	Tumor	4.52605
TCGA-AR-A0TS-01	BRCA	Tumor	4.42424
TCGA-AR-A1AN-01	BRCA	Tumor	4.47768
TCGA-AR-A24K-01	BRCA	Tumor	5.11684
TCGA-AR-A24T-01	BRCA	Tumor	5.18624
TCGA-AR-A2LO-01	BRCA	Tumor	4.9439
TCGA-B6-A0I8-01	BRCA	Tumor	4.43492
TCGA-BH-A0H3-01	BRCA	Tumor	5.31575
TCGA-BH-A0W4-01	BRCA	Tumor	5.08112
TCGA-BH-A18K-01	BRCA	Tumor	5.66479
TCGA-BH-A28Q-01	BRCA	Tumor	5.14609
TCGA-BH-A6R8-01	BRCA	Tumor	5.31068
TCGA-C8-A12U-01	BRCA	Tumor	5.32764
TCGA-E2-A1B5-01	BRCA	Tumor	5.49502
TCGA-E2-A1LS-01	BRCA	Tumor	2.83595
TCGA-GM-A2DA-01	BRCA	Tumor	4.98591
TCGA-GM-A3XG-01	BRCA	Tumor	4.26906
TCGA-JL-A3YX-01	BRCA	Tumor	4.82477
TCGA-LL-A5YN-01	BRCA	Tumor	3.3533
TCGA-XX-A899-01	BRCA	Tumor	4.85653
TCGA-Z7-A8R6-01	BRCA	Tumor	5.28056
TCGA-A1-A0SQ-01	BRCA	Tumor	4.42491
TCGA-A2-A0D2-01	BRCA	Tumor	4.20239
TCGA-A2-A3XT-01	BRCA	Tumor	3.44755
TCGA-A8-A08O-01	BRCA	Tumor	5.88431
TCGA-A8-A095-01	BRCA	Tumor	5.64333
TCGA-AC-A2FK-01	BRCA	Tumor	4.74738
TCGA-AN-A0FZ-01	BRCA	Tumor	4.54289
TCGA-AQ-A04J-01	BRCA	Tumor	3.56805
TCGA-AR-A24R-01	BRCA	Tumor	5.07685
TCGA-AR-A256-01	BRCA	Tumor	5.09975
TCGA-B6-A0I2-01	BRCA	Tumor	3.49058
TCGA-B6-A0IN-01	BRCA	Tumor	4.49373
TCGA-BH-A0AU-01	BRCA	Tumor	4.58801
TCGA-BH-A0H5-01	BRCA	Tumor	4.62349
TCGA-BH-A1EV-01	BRCA	Tumor	4.29135
TCGA-BH-A2L8-01	BRCA	Tumor	5.20598
TCGA-C8-A12Z-01	BRCA	Tumor	5.16426
TCGA-D8-A147-01	BRCA	Tumor	4.37575
TCGA-D8-A1XF-01	BRCA	Tumor	4.03736
TCGA-E2-A15A-01	BRCA	Tumor	4.63289
TCGA-E2-A1B1-01	BRCA	Tumor	5.14774
TCGA-E2-A1IG-01	BRCA	Tumor	4.63049
TCGA-E9-A1N5-01	BRCA	Tumor	5.00403
TCGA-E9-A226-01	BRCA	Tumor	5.6106
TCGA-E9-A249-01	BRCA	Tumor	5.53414
TCGA-E9-A6HE-01	BRCA	Tumor	4.26157
TCGA-HN-A2OB-01	BRCA	Tumor	4.53792
TCGA-A2-A25A-01	BRCA	Tumor	5.0492
TCGA-A7-A13F-01	BRCA	Tumor	4.89768
TCGA-B6-A0RI-01	BRCA	Tumor	4.73718
TCGA-B6-A409-01	BRCA	Tumor	3.38682
TCGA-BH-A0B9-01	BRCA	Tumor	3.78448
TCGA-BH-A1FM-01	BRCA	Tumor	5.89316
TCGA-BH-A1FU-01	BRCA	Tumor	5.01701
TCGA-C8-A12Y-01	BRCA	Tumor	4.45486
TCGA-E2-A15I-01	BRCA	Tumor	5.83841
TCGA-E2-A1B6-01	BRCA	Tumor	3.68366
TCGA-E2-A1L6-01	BRCA	Tumor	5.64529
TCGA-E2-A574-01	BRCA	Tumor	2.75914
TCGA-GM-A3XN-01	BRCA	Tumor	4.95184
TCGA-LD-A66U-01	BRCA	Tumor	4.45286
TCGA-MS-A51U-01	BRCA	Tumor	4.88115
TCGA-A8-A08X-01	BRCA	Tumor	3.07557
TCGA-AC-A6NO-01	BRCA	Tumor	5.05832
TCGA-AO-A12D-01	BRCA	Tumor	3.90012
TCGA-AR-A0TP-01	BRCA	Tumor	3.54965
TCGA-AR-A0TZ-01	BRCA	Tumor	5.60855
TCGA-AR-A24O-01	BRCA	Tumor	5.2199
TCGA-B6-A400-01	BRCA	Tumor	4.15864
TCGA-BH-A0DZ-01	BRCA	Tumor	5.23576
TCGA-C8-A12T-01	BRCA	Tumor	5.14852
TCGA-E2-A158-01	BRCA	Tumor	3.25703
TCGA-E2-A3DX-01	BRCA	Tumor	4.56195
TCGA-E9-A1RI-01	BRCA	Tumor	5.53111
TCGA-EW-A1OX-01	BRCA	Tumor	4.88946
TCGA-EW-A1P4-01	BRCA	Tumor	4.37851
TCGA-OL-A5RV-01	BRCA	Tumor	5.01527
TCGA-OL-A6VO-01	BRCA	Tumor	4.38546
TCGA-5L-AAT0-01	BRCA	Tumor	4.34055
TCGA-A2-A0D3-01	BRCA	Tumor	5.20355
TCGA-A2-A3XW-01	BRCA	Tumor	2.41414
TCGA-A8-A075-01	BRCA	Tumor	4.75114
TCGA-AO-A03T-01	BRCA	Tumor	4.01342
TCGA-AO-A12C-01	BRCA	Tumor	4.82728
TCGA-B6-A0IJ-01	BRCA	Tumor	3.68145
TCGA-B6-A0RV-01	BRCA	Tumor	5.51761
TCGA-BH-A0B7-01	BRCA	Tumor	4.72245
TCGA-BH-A0DQ-01	BRCA	Tumor	4.48676
TCGA-E9-A227-01	BRCA	Tumor	4.63807
TCGA-E9-A22H-01	BRCA	Tumor	5.55274
TCGA-A2-A0CV-01	BRCA	Tumor	4.59932
TCGA-A8-A08G-01	BRCA	Tumor	5.59395
TCGA-AC-A2BM-01	BRCA	Tumor	5.24141
TCGA-AN-A0AL-01	BRCA	Tumor	3.59692
TCGA-AO-A03V-01	BRCA	Tumor	5.15017
TCGA-AO-A0J2-01	BRCA	Tumor	4.45353
TCGA-AO-A0J4-01	BRCA	Tumor	3.76872
TCGA-BH-A0BJ-01	BRCA	Tumor	5.478
TCGA-BH-A0DT-01	BRCA	Tumor	4.87082
TCGA-BH-A42V-01	BRCA	Tumor	4.5317
TCGA-D8-A1JD-01	BRCA	Tumor	4.92359
TCGA-D8-A27R-01	BRCA	Tumor	4.7442
TCGA-E2-A10A-01	BRCA	Tumor	5.55831
TCGA-E2-A1LB-01	BRCA	Tumor	4.65824
TCGA-E9-A1N4-01	BRCA	Tumor	5.10976
TCGA-E9-A5UO-01	BRCA	Tumor	4.83848
TCGA-EW-A2FS-01	BRCA	Tumor	4.41957
TCGA-PE-A5DE-01	BRCA	Tumor	4.94439
TCGA-A1-A0SP-01	BRCA	Tumor	4.01342
TCGA-A2-A0CM-01	BRCA	Tumor	3.774
TCGA-A7-A4SA-01	BRCA	Tumor	4.02234
TCGA-A8-A09A-01	BRCA	Tumor	4.08154
TCGA-AC-A2FF-01	BRCA	Tumor	5.04396
TCGA-AO-A0JM-01	BRCA	Tumor	5.39399
TCGA-AR-A2LJ-01	BRCA	Tumor	3.53731
TCGA-B6-A0IQ-01	BRCA	Tumor	3.58133
TCGA-B6-A0RU-01	BRCA	Tumor	4.84649
TCGA-B6-A0WX-01	BRCA	Tumor	3.62879
TCGA-B6-A0WY-01	BRCA	Tumor	4.72572
TCGA-BH-A0B5-01	BRCA	Tumor	5.26225
TCGA-C8-A1HI-01	BRCA	Tumor	5.81965
TCGA-D8-A141-01	BRCA	Tumor	5.07035
TCGA-D8-A1X7-01	BRCA	Tumor	5.39682
TCGA-D8-A27F-01	BRCA	Tumor	3.85398
TCGA-E2-A15E-01	BRCA	Tumor	5.03165
TCGA-E2-A1L7-01	BRCA	Tumor	5.87605
TCGA-E2-A1L9-01	BRCA	Tumor	5.60022
TCGA-E9-A1RB-01	BRCA	Tumor	4.80577
TCGA-OL-A5D8-01	BRCA	Tumor	5.17437
TCGA-OL-A5RW-01	BRCA	Tumor	3.08404
TCGA-A1-A0SH-01	BRCA	Tumor	4.32192
TCGA-A1-A0SJ-01	BRCA	Tumor	5.25816
TCGA-A2-A04V-01	BRCA	Tumor	4.44494
TCGA-A2-A0T5-01	BRCA	Tumor	4.57536
TCGA-A2-A0YJ-01	BRCA	Tumor	3.29569
TCGA-A2-A25B-01	BRCA	Tumor	4.86242
TCGA-AO-A126-01	BRCA	Tumor	4.10433
TCGA-AR-A1AU-01	BRCA	Tumor	4.51792
TCGA-B6-A0RT-01	BRCA	Tumor	4.22415
TCGA-BH-A0BQ-01	BRCA	Tumor	4.67409
TCGA-BH-A18M-01	BRCA	Tumor	5.59454
TCGA-EW-A2FV-01	BRCA	Tumor	4.87826
TCGA-OL-A66O-01	BRCA	Tumor	3.92411
TCGA-AO-A124-01	BRCA	Tumor	4.3263
TCGA-AR-A24M-01	BRCA	Tumor	4.70764
TCGA-B6-A0IE-01	BRCA	Tumor	3.80629
TCGA-B6-A0RS-01	BRCA	Tumor	3.73224
TCGA-BH-A0E0-01	BRCA	Tumor	3.61473
TCGA-BH-A1EW-01	BRCA	Tumor	4.79391
TCGA-C8-A1HL-01	BRCA	Tumor	5.6014
TCGA-E2-A15H-01	BRCA	Tumor	5.18702
TCGA-E9-A22D-01	BRCA	Tumor	4.98591
TCGA-EW-A1IY-01	BRCA	Tumor	6.16069
TCGA-EW-A1J1-01	BRCA	Tumor	5.38647
TCGA-A2-A0CL-01	BRCA	Tumor	4.32554
TCGA-A2-A0D4-01	BRCA	Tumor	4.90203
TCGA-A2-A0T3-01	BRCA	Tumor	4.75701
TCGA-A7-A0D9-01	BRCA	Tumor	5.21104
TCGA-E2-A14N-01	BRCA	Tumor	3.38401
TCGA-E2-A1IO-01	BRCA	Tumor	4.42825
TCGA-E9-A229-01	BRCA	Tumor	5.2307
TCGA-A2-A04P-01	BRCA	Tumor	2.85403
TCGA-A2-A04R-01	BRCA	Tumor	4.6519
TCGA-AN-A04A-01	BRCA	Tumor	5.06734
TCGA-AN-A0XW-01	BRCA	Tumor	5.49023
TCGA-AO-A0JA-01	BRCA	Tumor	5.77271
TCGA-AO-A12F-01	BRCA	Tumor	3.29569
TCGA-D8-A1XD-01	BRCA	Tumor	5.13423
TCGA-D8-A27N-01	BRCA	Tumor	4.5229
TCGA-OL-A66I-01	BRCA	Tumor	3.64727
TCGA-A2-A3XU-01	BRCA	Tumor	3.46073
TCGA-A8-A07J-01	BRCA	Tumor	5.47185
TCGA-AR-A0TU-01	BRCA	Tumor	4.44828
TCGA-BH-A0BL-01	BRCA	Tumor	4.42357
TCGA-BH-A1ES-01	BRCA	Tumor	5.37017
TCGA-E2-A14Y-01	BRCA	Tumor	4.30597
TCGA-PL-A8LX-01	BRCA	Tumor	3.92411
TCGA-A2-A04X-01	BRCA	Tumor	4.68255
TCGA-A2-A25E-01	BRCA	Tumor	5.37086
[truncated: 16,103 more rows]
