# Supplementary material for: Comprehensive analysis of COMMD10 as a novel prognostic biomarker for gastric cancer
Source: PeerJ. 2023 Mar 9;11:e14645. doi: 10.7717/peerj.14645 (PMC10008319; doi:10.7717/peerj.14645)
Supplement: Supplemental Information 1 [file peerj-11-14645-s001.zip › additional files/Figur 1B related data.xlsx]

## Sheet: Sheet 1
sample_id	gene	status	expr
TCGA-BR-6453-11A-01R-1802-13	COMMD10	Normal	3.5529
TCGA-BR-6454-11A-01R-1802-13	COMMD10	Normal	3.47103
TCGA-BR-6457-11A-01R-1802-13	COMMD10	Normal	3.39102
TCGA-BR-6802-11A-01R-1884-13	COMMD10	Normal	4.89484
TCGA-BR-7703-11A-01R-2055-13	COMMD10	Normal	3.93507
TCGA-BR-7704-11A-01R-2055-13	COMMD10	Normal	4.10023
TCGA-BR-7715-11A-01R-2055-13	COMMD10	Normal	4.00798
TCGA-BR-7716-11A-01R-2055-13	COMMD10	Normal	4.20514
TCGA-BR-7717-11A-01R-2055-13	COMMD10	Normal	4.42864
TCGA-BR-7851-11A-01R-2203-13	COMMD10	Normal	3.47771
TCGA-BR-8060-11A-01R-2343-13	COMMD10	Normal	3.57884
TCGA-CG-5720-11A-01R-1602-13	COMMD10	Normal	3.1859
TCGA-CG-5721-11A-01R-1602-13	COMMD10	Normal	2.96828
TCGA-CG-5722-11A-02R-1602-13	COMMD10	Normal	3.53308
TCGA-CG-5728-11A-01R-1602-13	COMMD10	Normal	3.08616
TCGA-CG-5730-11A-01R-1602-13	COMMD10	Normal	3.17299
TCGA-CG-5733-11A-01R-1602-13	COMMD10	Normal	3.08309
TCGA-CG-5734-11A-01R-1602-13	COMMD10	Normal	3.2131
TCGA-FP-7735-11A-01R-2055-13	COMMD10	Normal	4.44444
TCGA-FP-7829-11A-01R-2055-13	COMMD10	Normal	4.57182
TCGA-HU-8238-11A-01R-2343-13	COMMD10	Normal	3.17585
TCGA-HU-A4GC-11A-11R-A251-31	COMMD10	Normal	4.32706
TCGA-HU-A4GH-11A-11R-A36D-31	COMMD10	Normal	4.39129
TCGA-HU-A4GN-11A-12R-A251-31	COMMD10	Normal	4.15097
TCGA-HU-A4GP-11A-21R-A251-31	COMMD10	Normal	4.22736
TCGA-HU-A4GY-11A-11R-A36D-31	COMMD10	Normal	4.6179
TCGA-HU-A4HB-11A-11R-A251-31	COMMD10	Normal	4.81855
TCGA-IN-7806-11A-01R-2055-13	COMMD10	Normal	3.48562
TCGA-IN-8663-11A-01R-2402-13	COMMD10	Normal	4.09793
TCGA-IN-AB1V-11A-11R-A414-31	COMMD10	Normal	4.03761
TCGA-IN-AB1X-11A-21R-A39E-31	COMMD10	Normal	3.52205
TCGA-IP-7968-11A-01R-2203-13	COMMD10	Normal	3.49049
TCGA-3M-AB46-01A-11R-A414-31	COMMD10	Tumor	3.15832
TCGA-3M-AB47-01A-22R-A414-31	COMMD10	Tumor	3.94141
TCGA-B7-5818-01A-11R-1602-13	COMMD10	Tumor	4.10469
TCGA-B7-A5TI-01A-11R-A31P-31	COMMD10	Tumor	3.72697
TCGA-B7-A5TJ-01A-11R-A31P-31	COMMD10	Tumor	3.50103
TCGA-B7-A5TK-01A-12R-A36D-31	COMMD10	Tumor	4.05623
TCGA-B7-A5TN-01A-21R-A31P-31	COMMD10	Tumor	4.09656
TCGA-BR-4187-01A-01R-1131-13	COMMD10	Tumor	5.04256
TCGA-BR-4191-01A-02R-1131-13	COMMD10	Tumor	5.00347
TCGA-BR-4201-01A-01R-1131-13	COMMD10	Tumor	5.03519
TCGA-BR-4253-01A-01R-1131-13	COMMD10	Tumor	5.04781
TCGA-BR-4256-01A-01R-1131-13	COMMD10	Tumor	5.09727
TCGA-BR-4257-01A-01R-1131-13	COMMD10	Tumor	4.40649
TCGA-BR-4267-01A-01R-1131-13	COMMD10	Tumor	3.7482
TCGA-BR-4279-01A-01R-1131-13	COMMD10	Tumor	5.03716
TCGA-BR-4280-01A-01R-1131-13	COMMD10	Tumor	5.24626
TCGA-BR-4294-01A-01R-1131-13	COMMD10	Tumor	4.56133
TCGA-BR-4357-01A-01R-1157-13	COMMD10	Tumor	4.38902
TCGA-BR-4361-01A-01R-1157-13	COMMD10	Tumor	5.60341
TCGA-BR-4363-01A-01R-1157-13	COMMD10	Tumor	4.78265
TCGA-BR-4366-01A-01R-1157-13	COMMD10	Tumor	4.97457
TCGA-BR-4367-01A-01R-1157-13	COMMD10	Tumor	4.77111
TCGA-BR-4368-01A-01R-1157-13	COMMD10	Tumor	4.33996
TCGA-BR-4369-01A-01R-1157-13	COMMD10	Tumor	5.30153
TCGA-BR-4370-01A-01R-1157-13	COMMD10	Tumor	4.25064
TCGA-BR-4371-01A-01R-1157-13	COMMD10	Tumor	4.93223
TCGA-BR-6452-01A-12R-1802-13	COMMD10	Tumor	4.32671
TCGA-BR-6453-01A-11R-1802-13	COMMD10	Tumor	3.82129
TCGA-BR-6454-01A-11R-1802-13	COMMD10	Tumor	3.63754
TCGA-BR-6455-01A-11R-1802-13	COMMD10	Tumor	4.43704
TCGA-BR-6456-01A-11R-1802-13	COMMD10	Tumor	4.28608
TCGA-BR-6457-01A-21R-1802-13	COMMD10	Tumor	3.95603
TCGA-BR-6458-01A-11R-1802-13	COMMD10	Tumor	4.2404
TCGA-BR-6563-01A-13R-2055-13	COMMD10	Tumor	3.67967
TCGA-BR-6564-01A-12R-1884-13	COMMD10	Tumor	3.99637
TCGA-BR-6565-01A-11R-1802-13	COMMD10	Tumor	4.37617
TCGA-BR-6566-01A-11R-1802-13	COMMD10	Tumor	3.55109
TCGA-BR-6705-01A-12R-1884-13	COMMD10	Tumor	3.93581
TCGA-BR-6707-01A-11R-1884-13	COMMD10	Tumor	3.63581
TCGA-BR-6709-01A-11R-1884-13	COMMD10	Tumor	4.0881
TCGA-BR-6710-01A-11R-1884-13	COMMD10	Tumor	3.97882
TCGA-BR-6801-01A-11R-1884-13	COMMD10	Tumor	3.74781
TCGA-BR-6802-01A-11R-1884-13	COMMD10	Tumor	3.89817
TCGA-BR-6803-01A-11R-1884-13	COMMD10	Tumor	4.1071
TCGA-BR-6852-01A-11R-1884-13	COMMD10	Tumor	3.8903
TCGA-BR-7196-01A-11R-2055-13	COMMD10	Tumor	4.28292
TCGA-BR-7197-01A-11R-2203-13	COMMD10	Tumor	3.14618
TCGA-BR-7704-01A-11R-2055-13	COMMD10	Tumor	4.11203
TCGA-BR-7707-01A-11R-2055-13	COMMD10	Tumor	3.36926
TCGA-BR-7715-01A-11R-2055-13	COMMD10	Tumor	3.81366
TCGA-BR-7716-01A-21R-2055-13	COMMD10	Tumor	4.05317
TCGA-BR-7717-01A-11R-2055-13	COMMD10	Tumor	3.52582
TCGA-BR-7722-01A-31R-2203-13	COMMD10	Tumor	3.18098
TCGA-BR-7723-01A-11R-2055-13	COMMD10	Tumor	4.85854
TCGA-BR-7851-01A-11R-2203-13	COMMD10	Tumor	3.89655
TCGA-BR-7901-01A-11R-2203-13	COMMD10	Tumor	4.33612
TCGA-BR-7957-01A-11R-2203-13	COMMD10	Tumor	4.08809
TCGA-BR-7958-01A-21R-2343-13	COMMD10	Tumor	3.65088
TCGA-BR-7959-01A-11R-2343-13	COMMD10	Tumor	4.03274
TCGA-BR-8058-01A-31R-2343-13	COMMD10	Tumor	4.14762
TCGA-BR-8059-01A-11R-2343-13	COMMD10	Tumor	3.75385
TCGA-BR-8060-01A-11R-2343-13	COMMD10	Tumor	5.15154
TCGA-BR-8077-01A-11R-2343-13	COMMD10	Tumor	4.48553
TCGA-BR-8080-01A-11R-2343-13	COMMD10	Tumor	4.1377
TCGA-BR-8081-01A-11R-2343-13	COMMD10	Tumor	4.48058
TCGA-BR-8284-01A-11R-2343-13	COMMD10	Tumor	4.64559
TCGA-BR-8286-01A-12R-2343-13	COMMD10	Tumor	4.06081
TCGA-BR-8289-01A-11R-2343-13	COMMD10	Tumor	4.22788
TCGA-BR-8291-01A-11R-2343-13	COMMD10	Tumor	4.31073
TCGA-BR-8295-01A-11R-2343-13	COMMD10	Tumor	4.37093
TCGA-BR-8296-01A-11R-2343-13	COMMD10	Tumor	3.67472
TCGA-BR-8297-01A-12R-2343-13	COMMD10	Tumor	4.42194
TCGA-BR-8361-01A-11R-2343-13	COMMD10	Tumor	3.58506
TCGA-BR-8364-01A-11R-2343-13	COMMD10	Tumor	4.31465
TCGA-BR-8365-01A-21R-2343-13	COMMD10	Tumor	4.74462
TCGA-BR-8366-01A-11R-2343-13	COMMD10	Tumor	4.31683
TCGA-BR-8367-01A-11R-2343-13	COMMD10	Tumor	4.73916
TCGA-BR-8368-01A-11R-2343-13	COMMD10	Tumor	3.12702
TCGA-BR-8369-01A-11R-2343-13	COMMD10	Tumor	3.81555
TCGA-BR-8371-01A-11R-2343-13	COMMD10	Tumor	4.20226
TCGA-BR-8372-01A-11R-2343-13	COMMD10	Tumor	5.98623
TCGA-BR-8373-01A-11R-2343-13	COMMD10	Tumor	3.55178
TCGA-BR-8380-01A-11R-2343-13	COMMD10	Tumor	4.46139
TCGA-BR-8381-01A-11R-2402-13	COMMD10	Tumor	4.08847
TCGA-BR-8382-01A-11R-2402-13	COMMD10	Tumor	4.09003
TCGA-BR-8384-01A-21R-2402-13	COMMD10	Tumor	4.58266
TCGA-BR-8483-01A-31R-2402-13	COMMD10	Tumor	3.20384
TCGA-BR-8484-01A-11R-2402-13	COMMD10	Tumor	4.91007
TCGA-BR-8485-01A-11R-2402-13	COMMD10	Tumor	4.23331
TCGA-BR-8486-01A-31R-2402-13	COMMD10	Tumor	3.97529
TCGA-BR-8487-01A-11R-2402-13	COMMD10	Tumor	4.73351
TCGA-BR-8588-01A-11R-2402-13	COMMD10	Tumor	4.34526
TCGA-BR-8589-01A-11R-2402-13	COMMD10	Tumor	4.25457
TCGA-BR-8590-01A-11R-2402-13	COMMD10	Tumor	4.45052
TCGA-BR-8591-01A-11R-2402-13	COMMD10	Tumor	4.14983
TCGA-BR-8592-01A-11R-2402-13	COMMD10	Tumor	4.34549
TCGA-BR-8676-01A-11R-2402-13	COMMD10	Tumor	4.96489
TCGA-BR-8677-01A-11R-2402-13	COMMD10	Tumor	3.98126
TCGA-BR-8678-01A-11R-2402-13	COMMD10	Tumor	5.13569
TCGA-BR-8679-01A-11R-2402-13	COMMD10	Tumor	4.83115
TCGA-BR-8680-01A-11R-2402-13	COMMD10	Tumor	4.60156
TCGA-BR-8682-01A-11R-2402-13	COMMD10	Tumor	4.35913
TCGA-BR-8683-01A-11R-2402-13	COMMD10	Tumor	4.49914
TCGA-BR-8686-01A-11R-2402-13	COMMD10	Tumor	4.13214
TCGA-BR-8687-01A-11R-2402-13	COMMD10	Tumor	4.63695
TCGA-BR-8690-01A-11R-2402-13	COMMD10	Tumor	3.39792
TCGA-BR-A44T-01A-32R-A24K-31	COMMD10	Tumor	3.86548
TCGA-BR-A44U-01A-11R-A36D-31	COMMD10	Tumor	3.45589
TCGA-BR-A4CR-01A-11R-A24K-31	COMMD10	Tumor	4.76218
TCGA-BR-A4CS-01A-11R-A24K-31	COMMD10	Tumor	3.43387
TCGA-BR-A4IV-01A-31R-A251-31	COMMD10	Tumor	4.21145
TCGA-BR-A4J4-01A-12R-A251-31	COMMD10	Tumor	4.33682
TCGA-BR-A4J5-01A-21R-A251-31	COMMD10	Tumor	3.80972
TCGA-BR-A4J6-01A-11R-A251-31	COMMD10	Tumor	3.35141
TCGA-BR-A4J7-01A-31R-A251-31	COMMD10	Tumor	3.75475
TCGA-BR-A4J8-01A-11R-A251-31	COMMD10	Tumor	3.44201
TCGA-BR-A4J9-01A-12R-A251-31	COMMD10	Tumor	4.2241
TCGA-BR-A4PF-01A-11R-A251-31	COMMD10	Tumor	4.24136
TCGA-BR-A4QL-01A-31R-A251-31	COMMD10	Tumor	3.37714
TCGA-CD-5798-01A-11R-1602-13	COMMD10	Tumor	4.26897
TCGA-CD-5799-01A-11R-1602-13	COMMD10	Tumor	4.34795
TCGA-CD-5800-01A-11R-1602-13	COMMD10	Tumor	4.28804
TCGA-CD-5801-01A-11R-1602-13	COMMD10	Tumor	3.55429
TCGA-CD-5803-01A-11R-1602-13	COMMD10	Tumor	4.33786
TCGA-CD-5804-01A-12R-2055-13	COMMD10	Tumor	3.51642
TCGA-CD-5813-01A-11R-1602-13	COMMD10	Tumor	3.78183
TCGA-CD-8524-01A-11R-2343-13	COMMD10	Tumor	4.21785
TCGA-CD-8525-01A-11R-2343-13	COMMD10	Tumor	3.14634
TCGA-CD-8526-01A-11R-2343-13	COMMD10	Tumor	4.13832
TCGA-CD-8527-01A-11R-2343-13	COMMD10	Tumor	3.88525
TCGA-CD-8528-01A-11R-2343-13	COMMD10	Tumor	3.91661
TCGA-CD-8529-01A-11R-2343-13	COMMD10	Tumor	4.46251
TCGA-CD-8530-01A-11R-2343-13	COMMD10	Tumor	4.23618
TCGA-CD-8531-01A-11R-2343-13	COMMD10	Tumor	4.5724
TCGA-CD-8532-01A-11R-2343-13	COMMD10	Tumor	4.29745
TCGA-CD-8533-01A-11R-2343-13	COMMD10	Tumor	4.08166
TCGA-CD-8534-01A-11R-2343-13	COMMD10	Tumor	3.63039
TCGA-CD-8535-01A-11R-2343-13	COMMD10	Tumor	3.45157
TCGA-CD-A486-01A-11R-A24K-31	COMMD10	Tumor	4.35759
TCGA-CD-A487-01A-21R-A24K-31	COMMD10	Tumor	4.53363
TCGA-CD-A489-01A-11R-A24K-31	COMMD10	Tumor	4.08727
TCGA-CD-A48A-01A-12R-A36D-31	COMMD10	Tumor	3.82845
TCGA-CD-A48C-01A-11R-A24K-31	COMMD10	Tumor	4.5254
TCGA-CD-A4MG-01A-11R-A251-31	COMMD10	Tumor	3.69369
TCGA-CD-A4MH-01A-11R-A251-31	COMMD10	Tumor	3.34539
TCGA-CG-4301-01A-01R-1157-13	COMMD10	Tumor	5.05468
TCGA-CG-4304-01A-01R-1157-13	COMMD10	Tumor	3.64937
TCGA-CG-4305-01A-01R-1157-13	COMMD10	Tumor	4.90201
TCGA-CG-4306-01A-01R-1157-13	COMMD10	Tumor	5.20303
TCGA-CG-4436-01A-01R-1157-13	COMMD10	Tumor	5.659
TCGA-CG-4437-01A-01R-1802-13	COMMD10	Tumor	4.05253
TCGA-CG-4438-01A-01R-1157-13	COMMD10	Tumor	4.6688
TCGA-CG-4440-01A-01R-1157-13	COMMD10	Tumor	5.18652
TCGA-CG-4441-01A-01R-1802-13	COMMD10	Tumor	4.25381
TCGA-CG-4442-01A-01R-1157-13	COMMD10	Tumor	4.86544
TCGA-CG-4443-01A-01R-1157-13	COMMD10	Tumor	3.93091
TCGA-CG-4444-01A-01R-1157-13	COMMD10	Tumor	4.58017
TCGA-CG-4460-01A-01R-1157-13	COMMD10	Tumor	4.75086
TCGA-CG-4462-01A-01R-1157-13	COMMD10	Tumor	4.60511
TCGA-CG-4465-01A-01R-1157-13	COMMD10	Tumor	5.18746
TCGA-CG-4466-01A-01R-1157-13	COMMD10	Tumor	4.17201
TCGA-CG-4469-01A-01R-1157-13	COMMD10	Tumor	4.71383
TCGA-CG-4475-01A-01R-1157-13	COMMD10	Tumor	5.6925
TCGA-CG-4476-01A-01R-1157-13	COMMD10	Tumor	5.38551
TCGA-CG-4477-01A-01R-1157-13	COMMD10	Tumor	4.2916
TCGA-CG-5716-01A-21R-1802-13	COMMD10	Tumor	3.81229
TCGA-CG-5717-01A-11R-1602-13	COMMD10	Tumor	4.03981
TCGA-CG-5718-01A-11R-1602-13	COMMD10	Tumor	2.87273
TCGA-CG-5719-01A-11R-1602-13	COMMD10	Tumor	3.91386
TCGA-CG-5720-01A-11R-1602-13	COMMD10	Tumor	4.24252
TCGA-CG-5721-01A-11R-1602-13	COMMD10	Tumor	3.97642
TCGA-CG-5722-01A-21R-1602-13	COMMD10	Tumor	3.67737
TCGA-CG-5723-01A-11R-1602-13	COMMD10	Tumor	3.43807
TCGA-CG-5724-01A-11R-1602-13	COMMD10	Tumor	4.72255
TCGA-CG-5725-01A-11R-1602-13	COMMD10	Tumor	4.43002
TCGA-CG-5726-01A-11R-1602-13	COMMD10	Tumor	4.05958
TCGA-CG-5732-01A-11R-1602-13	COMMD10	Tumor	4.77595
TCGA-CG-5734-01A-11R-1602-13	COMMD10	Tumor	3.5616
TCGA-D7-5577-01A-01R-1602-13	COMMD10	Tumor	4.63276
TCGA-D7-5578-01A-01R-1602-13	COMMD10	Tumor	4.40251
TCGA-D7-6519-01A-11R-1802-13	COMMD10	Tumor	3.77634
TCGA-D7-6520-01A-11R-1802-13	COMMD10	Tumor	4.09691
TCGA-D7-6521-01A-11R-1802-13	COMMD10	Tumor	4.06516
TCGA-D7-6522-01A-11R-1802-13	COMMD10	Tumor	4.02083
TCGA-D7-6524-01A-11R-1802-13	COMMD10	Tumor	4.24243
TCGA-D7-6525-01A-11R-1802-13	COMMD10	Tumor	4.47018
TCGA-D7-6526-01A-11R-1802-13	COMMD10	Tumor	3.40969
TCGA-D7-6527-01A-11R-1802-13	COMMD10	Tumor	2.29323
TCGA-D7-6528-01A-11R-1802-13	COMMD10	Tumor	4.68539
TCGA-D7-6815-01A-11R-1884-13	COMMD10	Tumor	3.95659
TCGA-D7-6818-01A-11R-1884-13	COMMD10	Tumor	4.08153
TCGA-D7-6822-01A-11R-1884-13	COMMD10	Tumor	3.78225
TCGA-D7-8570-01A-11R-2343-13	COMMD10	Tumor	3.5769
TCGA-D7-8572-01A-11R-2343-13	COMMD10	Tumor	4.75561
TCGA-D7-8573-01A-11R-2343-13	COMMD10	Tumor	3.91895
TCGA-D7-8574-01A-13R-2343-13	COMMD10	Tumor	3.90926
TCGA-D7-8575-01A-11R-2343-13	COMMD10	Tumor	4.42718
TCGA-D7-8576-01A-11R-2343-13	COMMD10	Tumor	4.09384
TCGA-D7-8578-01A-21R-2343-13	COMMD10	Tumor	4.364
TCGA-D7-8579-01A-11R-2343-13	COMMD10	Tumor	4.0659
TCGA-D7-A4YU-01A-21R-A251-31	COMMD10	Tumor	4.23047
TCGA-D7-A4YX-01A-11R-A251-31	COMMD10	Tumor	4.03569
TCGA-D7-A4Z0-01A-22R-A251-31	COMMD10	Tumor	3.72623
TCGA-D7-A6EV-01A-11R-A31P-31	COMMD10	Tumor	3.72281
TCGA-D7-A6EX-01A-11R-A31P-31	COMMD10	Tumor	3.57679
TCGA-D7-A6EY-01A-21R-A31P-31	COMMD10	Tumor	3.71256
TCGA-D7-A6EZ-01A-11R-A31P-31	COMMD10	Tumor	3.8365
TCGA-D7-A6F0-01A-11R-A31P-31	COMMD10	Tumor	3.81667
TCGA-D7-A6F2-01A-12R-A31P-31	COMMD10	Tumor	3.46124
TCGA-D7-A747-01A-22R-A33Y-31	COMMD10	Tumor	4.02588
TCGA-D7-A748-01A-12R-A32D-31	COMMD10	Tumor	3.83661
TCGA-D7-A74A-01A-11R-A32D-31	COMMD10	Tumor	3.74722
TCGA-EQ-8122-01A-11R-2343-13	COMMD10	Tumor	3.56226
TCGA-F1-6177-01A-11R-1802-13	COMMD10	Tumor	4.63885
TCGA-F1-6874-01A-11R-1884-13	COMMD10	Tumor	4.78023
TCGA-F1-6875-01A-11R-2055-13	COMMD10	Tumor	3.47767
TCGA-F1-A448-01A-11R-A24K-31	COMMD10	Tumor	3.63398
TCGA-F1-A72C-01A-21R-A33Y-31	COMMD10	Tumor	3.595
TCGA-FP-7735-01A-11R-2055-13	COMMD10	Tumor	3.85833
TCGA-FP-7829-01A-11R-2055-13	COMMD10	Tumor	3.48995
TCGA-FP-7916-01A-11R-2203-13	COMMD10	Tumor	4.11355
TCGA-FP-7998-01A-11R-2203-13	COMMD10	Tumor	3.79714
TCGA-FP-8099-01A-11R-2343-13	COMMD10	Tumor	4.25407
TCGA-FP-8209-01A-11R-2343-13	COMMD10	Tumor	4.33006
TCGA-FP-8210-01A-11R-2343-13	COMMD10	Tumor	4.1262
TCGA-FP-8211-01A-11R-2343-13	COMMD10	Tumor	3.47416
TCGA-FP-8631-01A-11R-2402-13	COMMD10	Tumor	4.55324
TCGA-FP-A4BF-01A-12R-A36D-31	COMMD10	Tumor	3.77607
TCGA-FP-A8CX-01A-11R-A36D-31	COMMD10	Tumor	4.14283
TCGA-FP-A9TM-01A-11R-A39E-31	COMMD10	Tumor	3.47802
TCGA-HF-7131-01A-11R-2055-13	COMMD10	Tumor	4.54817
TCGA-HF-7132-01A-11R-2055-13	COMMD10	Tumor	4.39391
TCGA-HF-7133-01A-11R-2055-13	COMMD10	Tumor	4.76834
TCGA-HF-7134-01A-11R-2055-13	COMMD10	Tumor	3.99153
TCGA-HF-A5NB-01A-11R-A31P-31	COMMD10	Tumor	4.27344
TCGA-HJ-7597-01A-21R-2203-13	COMMD10	Tumor	4.18404
TCGA-HU-8238-01A-11R-2343-13	COMMD10	Tumor	2.92469
TCGA-HU-8244-01A-11R-2343-13	COMMD10	Tumor	3.76401
TCGA-HU-8249-01A-11R-A36D-31	COMMD10	Tumor	5.30177
TCGA-HU-8602-01A-11R-2402-13	COMMD10	Tumor	4.51301
TCGA-HU-8604-01A-11R-2402-13	COMMD10	Tumor	4.48296
TCGA-HU-8608-01A-11R-2402-13	COMMD10	Tumor	4.2165
TCGA-HU-8610-01A-22R-2402-13	COMMD10	Tumor	3.4184
TCGA-HU-A4G2-01A-11R-A251-31	COMMD10	Tumor	4.2982
TCGA-HU-A4G3-01A-11R-A24K-31	COMMD10	Tumor	3.46352
TCGA-HU-A4G8-01A-11R-A251-31	COMMD10	Tumor	3.95511
TCGA-HU-A4G9-01A-11R-A24K-31	COMMD10	Tumor	3.6217
TCGA-HU-A4GC-01A-12R-A251-31	COMMD10	Tumor	3.05559
TCGA-HU-A4GD-01A-11R-A36D-31	COMMD10	Tumor	3.72944
TCGA-HU-A4GF-01A-11R-A24K-31	COMMD10	Tumor	3.93972
TCGA-HU-A4GH-01A-11R-A24K-31	COMMD10	Tumor	3.6616
TCGA-HU-A4GJ-01A-11R-A251-31	COMMD10	Tumor	4.1174
TCGA-HU-A4GP-01A-11R-A251-31	COMMD10	Tumor	3.75126
TCGA-HU-A4GQ-01A-11R-A36D-31	COMMD10	Tumor	4.3199
TCGA-HU-A4GT-01A-21R-A251-31	COMMD10	Tumor	4.41133
TCGA-HU-A4GU-01A-11R-A251-31	COMMD10	Tumor	4.04218
TCGA-HU-A4GX-01A-12R-A251-31	COMMD10	Tumor	3.6803
TCGA-HU-A4GY-01A-21R-A24K-31	COMMD10	Tumor	4.33977
TCGA-HU-A4H0-01A-11R-A251-31	COMMD10	Tumor	4.28618
TCGA-HU-A4H2-01A-11R-A251-31	COMMD10	Tumor	3.00168
TCGA-HU-A4H3-01A-21R-A251-31	COMMD10	Tumor	3.63979
TCGA-HU-A4H4-01A-21R-A251-31	COMMD10	Tumor	3.46158
TCGA-HU-A4H5-01A-21R-A251-31	COMMD10	Tumor	5.45746
TCGA-HU-A4H6-01A-11R-A251-31	COMMD10	Tumor	3.34938
TCGA-HU-A4H8-01A-11R-A251-31	COMMD10	Tumor	4.22949
TCGA-HU-A4HB-01A-12R-A251-31	COMMD10	Tumor	4.22692
TCGA-HU-A4HD-01A-11R-A251-31	COMMD10	Tumor	4.26035
TCGA-IN-7806-01A-11R-2055-13	COMMD10	Tumor	3.36655
TCGA-IN-7808-01A-11R-2203-13	COMMD10	Tumor	3.59034
TCGA-IN-8462-01A-11R-2343-13	COMMD10	Tumor	3.01673
TCGA-IN-8663-01A-11R-2402-13	COMMD10	Tumor	4.51866
TCGA-IN-A6RI-01A-11R-A32D-31	COMMD10	Tumor	4.6992
TCGA-IN-A6RJ-01A-21R-A33Y-31	COMMD10	Tumor	3.06088
TCGA-IN-A6RL-01A-11R-A32D-31	COMMD10	Tumor	3.62063
TCGA-IN-A6RN-01A-12R-A33Y-31	COMMD10	Tumor	2.88883
TCGA-IN-A6RO-01A-12R-A33Y-31	COMMD10	Tumor	3.29897
TCGA-IN-A6RR-01A-12R-A32D-31	COMMD10	Tumor	3.22361
TCGA-IN-A6RS-01A-12R-A354-31	COMMD10	Tumor	4.09693
TCGA-IN-A7NR-01A-11R-A354-31	COMMD10	Tumor	3.06648
TCGA-IN-A7NT-01A-21R-A354-31	COMMD10	Tumor	3.64233
TCGA-IN-A7NU-01A-22R-A354-31	COMMD10	Tumor	3.86495
TCGA-IN-AB1V-01A-21R-A414-31	COMMD10	Tumor	3.85989
TCGA-IN-AB1X-01A-11R-A39E-31	COMMD10	Tumor	3.42009
TCGA-IP-7968-01A-11R-2203-13	COMMD10	Tumor	3.62098
TCGA-KB-A6F7-01A-12R-A32D-31	COMMD10	Tumor	3.85828
TCGA-KB-A93G-01A-11R-A39E-31	COMMD10	Tumor	4.15547
TCGA-KB-A93H-01A-11R-A39E-31	COMMD10	Tumor	4.2763
TCGA-KB-A93J-01A-11R-A39E-31	COMMD10	Tumor	4.94938
TCGA-MX-A5UG-01A-21R-A31P-31	COMMD10	Tumor	4.36085
TCGA-MX-A5UJ-01A-11R-A31P-31	COMMD10	Tumor	3.89612
TCGA-MX-A663-01A-11R-A31P-31	COMMD10	Tumor	3.98938
TCGA-MX-A666-01A-11R-A31P-31	COMMD10	Tumor	4.53809
TCGA-R5-A7O7-01A-11R-A33Y-31	COMMD10	Tumor	2.8342
TCGA-R5-A7ZE-01B-11R-A354-31	COMMD10	Tumor	3.49247
TCGA-R5-A7ZF-01A-11R-A354-31	COMMD10	Tumor	3.81892
TCGA-R5-A7ZI-01A-11R-A354-31	COMMD10	Tumor	3.26605
TCGA-R5-A7ZR-01A-11R-A354-31	COMMD10	Tumor	4.38875
TCGA-R5-A805-01A-11R-A36D-31	COMMD10	Tumor	3.44497
TCGA-RD-A7BS-01A-11R-A32D-31	COMMD10	Tumor	4.08777
TCGA-RD-A7BT-01A-11R-A33Y-31	COMMD10	Tumor	4.54431
TCGA-RD-A7BW-01A-11R-A32D-31	COMMD10	Tumor	4.37535
TCGA-RD-A7C1-01A-11R-A32D-31	COMMD10	Tumor	3.66033
TCGA-RD-A8MV-01A-11R-A36D-31	COMMD10	Tumor	2.94725
TCGA-RD-A8MW-01A-11R-A36D-31	COMMD10	Tumor	4.14291
TCGA-RD-A8N0-01A-12R-A36D-31	COMMD10	Tumor	3.90066
TCGA-RD-A8N1-01A-12R-A36D-31	COMMD10	Tumor	3.80427
TCGA-RD-A8N2-01A-12R-A36D-31	COMMD10	Tumor	4.47089
TCGA-RD-A8N4-01A-21R-A36D-31	COMMD10	Tumor	4.41847
TCGA-RD-A8N5-01A-12R-A36D-31	COMMD10	Tumor	3.6461
TCGA-RD-A8N6-01A-11R-A36D-31	COMMD10	Tumor	4.28223
TCGA-RD-A8N9-01A-12R-A39E-31	COMMD10	Tumor	3.96119
TCGA-RD-A8NB-01A-12R-A39E-31	COMMD10	Tumor	4.48244
TCGA-SW-A7EA-01A-12R-A354-31	COMMD10	Tumor	3.71151
TCGA-SW-A7EB-01A-11R-A354-31	COMMD10	Tumor	3.6352
TCGA-VQ-A8DT-01A-11R-A36D-31	COMMD10	Tumor	4.23558
TCGA-VQ-A8DU-01A-11R-A36D-31	COMMD10	Tumor	3.77935
TCGA-VQ-A8DV-01A-12R-A36D-31	COMMD10	Tumor	3.14323
TCGA-VQ-A8DZ-01A-11R-A36D-31	COMMD10	Tumor	4.60797
TCGA-VQ-A8E0-01A-11R-A414-31	COMMD10	Tumor	5.22842
TCGA-VQ-A8E2-01A-11R-A36D-31	COMMD10	Tumor	5.24919
TCGA-VQ-A8E3-01A-11R-A39E-31	COMMD10	Tumor	4.33631
TCGA-VQ-A8E7-01B-11R-A414-31	COMMD10	Tumor	3.59232
TCGA-VQ-A8P2-01A-11R-A36D-31	COMMD10	Tumor	4.8682
TCGA-VQ-A8P3-01A-11R-A36D-31	COMMD10	Tumor	3.53126
TCGA-VQ-A8P5-01A-11R-A39E-31	COMMD10	Tumor	2.76294
TCGA-VQ-A8P8-01A-11R-A39E-31	COMMD10	Tumor	4.30149
TCGA-VQ-A8PB-01A-11R-A39E-31	COMMD10	Tumor	4.76131
TCGA-VQ-A8PC-01A-11R-A39E-31	COMMD10	Tumor	3.97125
TCGA-VQ-A8PD-01A-11R-A414-31	COMMD10	Tumor	3.40117
TCGA-VQ-A8PE-01A-11R-A414-31	COMMD10	Tumor	4.15402
TCGA-VQ-A8PF-01A-11R-A414-31	COMMD10	Tumor	3.93023
TCGA-VQ-A8PH-01A-12R-A414-31	COMMD10	Tumor	3.69079
TCGA-VQ-A8PJ-01A-11R-A414-31	COMMD10	Tumor	4.32941
TCGA-VQ-A8PK-01A-12R-A414-31	COMMD10	Tumor	4.52444
TCGA-VQ-A8PM-01A-21R-A414-31	COMMD10	Tumor	4.16671
TCGA-VQ-A8PO-01A-11R-A414-31	COMMD10	Tumor	4.32715
TCGA-VQ-A8PP-01A-21R-A414-31	COMMD10	Tumor	3.90361
TCGA-VQ-A8PQ-01A-11R-A414-31	COMMD10	Tumor	4.39092
TCGA-VQ-A8PU-01A-12R-A414-31	COMMD10	Tumor	3.79412
TCGA-VQ-A8PX-01A-12R-A414-31	COMMD10	Tumor	3.90684
TCGA-VQ-A91A-01A-11R-A414-31	COMMD10	Tumor	3.88129
TCGA-VQ-A91D-01A-11R-A414-31	COMMD10	Tumor	4.17481
TCGA-VQ-A91E-01A-31R-A414-31	COMMD10	Tumor	3.62373
TCGA-VQ-A91K-01A-11R-A414-31	COMMD10	Tumor	4.05458
TCGA-VQ-A91N-01A-11R-A414-31	COMMD10	Tumor	3.99548
TCGA-VQ-A91Q-01A-12R-A414-31	COMMD10	Tumor	3.33711
TCGA-VQ-A91S-01A-11R-A414-31	COMMD10	Tumor	3.56841
TCGA-VQ-A91U-01A-11R-A414-31	COMMD10	Tumor	4.56534
TCGA-VQ-A91V-01A-11R-A414-31	COMMD10	Tumor	4.17649
TCGA-VQ-A91X-01A-12R-A414-31	COMMD10	Tumor	5.23496
TCGA-VQ-A91Y-01A-11R-A414-31	COMMD10	Tumor	4.66028
TCGA-VQ-A91Z-01A-11R-A414-31	COMMD10	Tumor	3.23234
TCGA-VQ-A922-01A-11R-A414-31	COMMD10	Tumor	4.10772
TCGA-VQ-A923-01A-11R-A414-31	COMMD10	Tumor	3.61803
TCGA-VQ-A924-01A-11R-A414-31	COMMD10	Tumor	4.44141
TCGA-VQ-A925-01A-11R-A414-31	COMMD10	Tumor	3.48051
TCGA-VQ-A927-01A-12R-A414-31	COMMD10	Tumor	3.88676
TCGA-VQ-A928-01A-11R-A414-31	COMMD10	Tumor	4.07741
TCGA-VQ-A92D-01A-11R-A414-31	COMMD10	Tumor	3.15793
TCGA-VQ-A94O-01A-11R-A414-31	COMMD10	Tumor	4.26561
TCGA-VQ-A94P-01A-13R-A414-31	COMMD10	Tumor	4.61441
TCGA-VQ-A94R-01A-11R-A414-31	COMMD10	Tumor	3.53126
TCGA-VQ-A94T-01A-11R-A414-31	COMMD10	Tumor	4.95586
TCGA-VQ-A94U-01A-12R-A414-31	COMMD10	Tumor	4.2666
TCGA-VQ-AA64-01A-11R-A414-31	COMMD10	Tumor	4.63509
TCGA-VQ-AA68-01A-11R-A414-31	COMMD10	Tumor	4.58448
TCGA-VQ-AA69-01A-11R-A414-31	COMMD10	Tumor	5.09905
TCGA-VQ-AA6A-01A-11R-A414-31	COMMD10	Tumor	4.1731
TCGA-VQ-AA6D-01A-11R-A414-31	COMMD10	Tumor	4.10822
TCGA-VQ-AA6F-01A-31R-A414-31	COMMD10	Tumor	3.43505
TCGA-VQ-AA6G-01A-11R-A414-31	COMMD10	Tumor	4.19882
TCGA-VQ-AA6J-01A-11R-A414-31	COMMD10	Tumor	4.55902
TCGA-VQ-AA6K-01A-11R-A414-31	COMMD10	Tumor	4.05906
TCGA-ZA-A8F6-01A-23R-A36D-31	COMMD10	Tumor	3.96912
TCGA-ZQ-A9CR-01A-11R-A39E-31	COMMD10	Tumor	4.06306
