# Supplementary material for: Comprehensive analysis of COMMD10 as a novel prognostic biomarker for gastric cancer
Source: PeerJ. 2023 Mar 9;11:e14645. doi: 10.7717/peerj.14645 (PMC10008319; doi:10.7717/peerj.14645)
Supplement: Supplemental Information 1 [file peerj-11-14645-s001.zip › additional files/Figur 1C relatd data.txt]

Experiment: New Experiment (43) Selected Filter: SYBR Green I / HRM Dye (465-510)
Include	Color	Pos	Name	Cp	Concentration	Standard	Status
True	255	A8	Ges-1-GAPDH	16.85		0
True	255	A9	Ges-1-GAPDH	16.87		0
True	255	B8	AGS-GAPDH	17.23		0
True	255	B9	AGS-GAPDH	17.24		0
True	255	C8	MNK-45-GAPDH	17.55		0
True	255	C9	MNK-45-GAPDH	17.59		0
True	255	D8	HGC-27-GAPDH	15.78		0
True	255	D9	HGC-27-GAPDH	15.82		0
True	255	E8	SGC-7901-GAPDH	17.75		0
True	255	E9	SGC-7901-GAPDH	17.75		0
True	255	F2	Ges-1-COMMD10	30.31		0
True	255	F3	AGS-COMMD10	29.73		0
True	255	F4	MNK-45-COMMD10	28.25		0
True	255	F5	HGC-27-COMMD10	30.26		0
True	255	F6	SGC-7901-COMMD10	30.96		0
True	255	G2	Ges-1-COMMD10	30.68		0
True	255	G3	AGS-COMMD10	29.44		0
True	255	G4	MNK-45-COMMD10	28.35		0
True	255	G5	HGC-27-COMMD10	30.74		0
True	255	G6	SGC-7901-COMMD10	31.78		0
True	255	H2	Ges-1-COMMD10	24.05		0
True	255	H3	AGS-COMMD10	29.13		0
True	255	H4	MNK-45-COMMD10	28.13		0
True	255	H5	HGC-27-COMMD10	31.08		0
True	255	H6	SGC-7901-COMMD10	31.39		0
