# Supplementary material for: Comprehensive analysis of COMMD10 as a novel prognostic biomarker for gastric cancer
Source: PeerJ. 2023 Mar 9;11:e14645. doi: 10.7717/peerj.14645 (PMC10008319; doi:10.7717/peerj.14645)
Supplement: Supplemental Information 1 [file peerj-11-14645-s001.zip › additional files/Figur 1D related data.xlsx]

## Sheet: Sheet1
normal	cancer
0.382257	0.311872
0.288002	0.861624
1.02663	1.24528
1.62611	1.98682
0.796039	1.59776
1.11895	0.775894
0.590436	0.796479
0.742283	0.880714
0.221027	2.48432
0.766577	2.22398
