# Supplementary material for: Comprehensive analysis of COMMD10 as a novel prognostic biomarker for gastric cancer
Source: PeerJ. 2023 Mar 9;11:e14645. doi: 10.7717/peerj.14645 (PMC10008319; doi:10.7717/peerj.14645)
Supplement: Supplemental Information 1 [file peerj-11-14645-s001.zip › additional files/Figur 3 related data.xlsx]

## Sheet: Sheet 1
sample_id	event	time	expr	gene	group
TCGA-D7-6527-01A-11R-1802-13	2	10.4	2.29323	COMMD10	Low
TCGA-VQ-A8P5-01A-11R-A39E-31	2	7.83333	2.76294	COMMD10	Low
TCGA-R5-A7O7-01A-11R-A33Y-31	1	46.3	2.8342	COMMD10	Low
TCGA-CG-5718-01A-11R-1602-13	2	36.5	2.87273	COMMD10	Low
TCGA-IN-A6RN-01A-12R-A33Y-31	1	19.8	2.88883	COMMD10	Low
TCGA-HU-8238-01A-11R-2343-13	1	1.53333	2.92469	COMMD10	Low
TCGA-RD-A8MV-01A-11R-A36D-31	1	124	2.94725	COMMD10	Low
TCGA-HU-A4H2-01A-11R-A251-31	1	13.1333	3.00168	COMMD10	Low
TCGA-IN-8462-01A-11R-2343-13	1	19.0667	3.01673	COMMD10	Low
TCGA-HU-A4GC-01A-12R-A251-31	1	3.3	3.05559	COMMD10	Low
TCGA-IN-A6RJ-01A-21R-A33Y-31	1	12.6333	3.06088	COMMD10	Low
TCGA-IN-A7NR-01A-11R-A354-31	1	6.6	3.06648	COMMD10	Low
TCGA-BR-8368-01A-11R-2343-13	1	4.36667	3.12702	COMMD10	Low
TCGA-VQ-A8DV-01A-12R-A36D-31	2	13.4333	3.14323	COMMD10	Low
TCGA-BR-7197-01A-11R-2203-13	1	9.33333	3.14618	COMMD10	Low
TCGA-CD-8525-01A-11R-2343-13	1	12.7667	3.14634	COMMD10	Low
TCGA-VQ-A92D-01A-11R-A414-31	1	67.7333	3.15793	COMMD10	Low
TCGA-3M-AB46-01A-11R-A414-31	1	58.8333	3.15832	COMMD10	Low
TCGA-BR-7722-01A-31R-2203-13	2	15.5333	3.18098	COMMD10	Low
TCGA-BR-8483-01A-31R-2402-13	1	5.46667	3.20384	COMMD10	Low
TCGA-IN-A6RR-01A-12R-A32D-31	2	6.83333	3.22361	COMMD10	Low
TCGA-VQ-A91Z-01A-11R-A414-31	1	56.3333	3.23234	COMMD10	Low
TCGA-R5-A7ZI-01A-11R-A354-31	1	75.5667	3.26605	COMMD10	Low
TCGA-IN-A6RO-01A-12R-A33Y-31	2		3.29897	COMMD10	Low
TCGA-VQ-A91Q-01A-12R-A414-31	2	21.1	3.33711	COMMD10	Low
TCGA-CD-A4MH-01A-11R-A251-31	1	12.3667	3.34539	COMMD10	Low
TCGA-HU-A4H6-01A-11R-A251-31	1	21.4667	3.34938	COMMD10	Low
TCGA-BR-A4J6-01A-11R-A251-31	1	0.666667	3.35141	COMMD10	Low
TCGA-IN-7806-01A-11R-2055-13	1	36.8667	3.36655	COMMD10	Low
TCGA-BR-7707-01A-11R-2055-13	1	36.3333	3.36926	COMMD10	Low
TCGA-BR-A4QL-01A-31R-A251-31	2	16.3667	3.37714	COMMD10	Low
TCGA-BR-8690-01A-11R-2402-13	1	10.8333	3.39792	COMMD10	Low
TCGA-VQ-A8PD-01A-11R-A414-31	2	16.5333	3.40117	COMMD10	Low
TCGA-D7-6526-01A-11R-1802-13	1	17.4333	3.40969	COMMD10	Low
TCGA-HU-8610-01A-22R-2402-13	1	0.766667	3.4184	COMMD10	Low
TCGA-IN-AB1X-01A-11R-A39E-31	1	13.7	3.42009	COMMD10	Low
TCGA-BR-A4CS-01A-11R-A24K-31	2	1.5	3.43387	COMMD10	Low
TCGA-VQ-AA6F-01A-31R-A414-31	1	54.8667	3.43505	COMMD10	Low
TCGA-CG-5723-01A-11R-1602-13	1	106.533	3.43807	COMMD10	Low
TCGA-BR-A4J8-01A-11R-A251-31	1	13.7	3.44201	COMMD10	Low
TCGA-R5-A805-01A-11R-A36D-31	2	9.36667	3.44497	COMMD10	Low
TCGA-CD-8535-01A-11R-2343-13	1	13	3.45157	COMMD10	Low
TCGA-BR-A44U-01A-11R-A36D-31	2	14.0667	3.45589	COMMD10	Low
TCGA-D7-A6F2-01A-12R-A31P-31	1	15.8667	3.46124	COMMD10	Low
TCGA-HU-A4H4-01A-21R-A251-31	1	24.1667	3.46158	COMMD10	Low
TCGA-HU-A4G3-01A-11R-A24K-31	1	5.66667	3.46352	COMMD10	Low
TCGA-FP-8211-01A-11R-2343-13	1	13.7667	3.47416	COMMD10	Low
TCGA-F1-6875-01A-11R-2055-13	2	73.2333	3.47767	COMMD10	Low
TCGA-FP-A9TM-01A-11R-A39E-31	1	6.3	3.47802	COMMD10	Low
TCGA-VQ-A925-01A-11R-A414-31	2	4.6	3.48051	COMMD10	Low
TCGA-FP-7829-01A-11R-2055-13	1	19.8	3.48995	COMMD10	Low
TCGA-R5-A7ZE-01B-11R-A354-31	2	18.4667	3.49247	COMMD10	Low
TCGA-B7-A5TJ-01A-11R-A31P-31	1	11.1667	3.50103	COMMD10	Low
TCGA-CD-5804-01A-12R-2055-13	1	12.2667	3.51642	COMMD10	Low
TCGA-BR-7717-01A-11R-2055-13	2	18.4	3.52582	COMMD10	Low
TCGA-VQ-A94R-01A-11R-A414-31	2	43.1333	3.53126	COMMD10	Low
TCGA-VQ-A8P3-01A-11R-A36D-31	1	37.7333	3.53126	COMMD10	Low
TCGA-BR-6566-01A-11R-1802-13	1	33.2333	3.55109	COMMD10	Low
TCGA-BR-8373-01A-11R-2343-13	1	15	3.55178	COMMD10	Low
TCGA-CD-5801-01A-11R-1602-13	2	13.3667	3.55429	COMMD10	Low
TCGA-CG-5734-01A-11R-1602-13	2	8.1	3.5616	COMMD10	Low
TCGA-EQ-8122-01A-11R-2343-13	2	8.1	3.56226	COMMD10	Low
TCGA-VQ-A91S-01A-11R-A414-31	1	33.3333	3.56841	COMMD10	Low
TCGA-D7-A6EX-01A-11R-A31P-31	1	11.4667	3.57679	COMMD10	Low
TCGA-D7-8570-01A-11R-2343-13	1	25.0667	3.5769	COMMD10	Low
TCGA-BR-8361-01A-11R-2343-13	1	31.5333	3.58506	COMMD10	Low
TCGA-IN-7808-01A-11R-2203-13	2	3.5	3.59034	COMMD10	Low
TCGA-VQ-A8E7-01B-11R-A414-31	1	37.9333	3.59232	COMMD10	Low
TCGA-F1-A72C-01A-21R-A33Y-31	1	11.5333	3.595	COMMD10	Low
TCGA-VQ-A923-01A-11R-A414-31	2	2.03333	3.61803	COMMD10	Low
TCGA-IN-A6RL-01A-11R-A32D-31	2	13.5333	3.62063	COMMD10	Low
TCGA-IP-7968-01A-11R-2203-13	1	2.56667	3.62098	COMMD10	Low
TCGA-HU-A4G9-01A-11R-A24K-31	1	24.5333	3.6217	COMMD10	Low
TCGA-VQ-A91E-01A-31R-A414-31	1	22.1333	3.62373	COMMD10	Low
TCGA-CD-8534-01A-11R-2343-13	1	12.2333	3.63039	COMMD10	Low
TCGA-F1-A448-01A-11R-A24K-31	1	21.5667	3.63398	COMMD10	Low
TCGA-SW-A7EB-01A-11R-A354-31	1	5.86667	3.6352	COMMD10	Low
TCGA-BR-6707-01A-11R-1884-13	1	16.3667	3.63581	COMMD10	Low
TCGA-BR-6454-01A-11R-1802-13	1	0	3.63754	COMMD10	Low
TCGA-HU-A4H3-01A-21R-A251-31	1	29.4	3.63979	COMMD10	Low
TCGA-IN-A7NT-01A-21R-A354-31	1	10.7667	3.64233	COMMD10	Low
TCGA-RD-A8N5-01A-12R-A36D-31	2	58.2333	3.6461	COMMD10	Low
TCGA-CG-4304-01A-01R-1157-13	1		3.64937	COMMD10	Low
TCGA-BR-7958-01A-21R-2343-13	1	29.9667	3.65088	COMMD10	Low
TCGA-RD-A7C1-01A-11R-A32D-31	2	16.9	3.66033	COMMD10	Low
TCGA-HU-A4GH-01A-11R-A24K-31	1	11.9333	3.6616	COMMD10	Low
TCGA-BR-8296-01A-11R-2343-13	2	15.8	3.67472	COMMD10	Low
TCGA-CG-5722-01A-21R-1602-13	1	1	3.67737	COMMD10	Low
TCGA-BR-6563-01A-13R-2055-13	1	39.6667	3.67967	COMMD10	Low
TCGA-HU-A4GX-01A-12R-A251-31	1	20.5333	3.6803	COMMD10	Low
TCGA-VQ-A8PH-01A-12R-A414-31	2	12.9667	3.69079	COMMD10	Low
TCGA-CD-A4MG-01A-11R-A251-31	2	6.66667	3.69369	COMMD10	Low
TCGA-SW-A7EA-01A-12R-A354-31	1	19.3	3.71151	COMMD10	Low
TCGA-D7-A6EY-01A-21R-A31P-31	2	11.6	3.71256	COMMD10	Low
TCGA-D7-A6EV-01A-11R-A31P-31	1	11.4	3.72281	COMMD10	Low
TCGA-D7-A4Z0-01A-22R-A251-31	1	14.9667	3.72623	COMMD10	Low
TCGA-B7-A5TI-01A-11R-A31P-31	1	19.8333	3.72697	COMMD10	Low
TCGA-HU-A4GD-01A-11R-A36D-31	1	23.0667	3.72944	COMMD10	Low
TCGA-D7-A74A-01A-11R-A32D-31	1	20.2333	3.74722	COMMD10	Low
TCGA-BR-6801-01A-11R-1884-13	1	40.7667	3.74781	COMMD10	Low
TCGA-BR-4267-01A-01R-1131-13	2	6.26667	3.7482	COMMD10	Low
TCGA-HU-A4GP-01A-11R-A251-31	1	9.1	3.75126	COMMD10	Low
TCGA-BR-8059-01A-11R-2343-13	2	14.6333	3.75385	COMMD10	Low
TCGA-BR-A4J7-01A-31R-A251-31	1	32.9667	3.75475	COMMD10	Low
TCGA-HU-8244-01A-11R-2343-13	1	24.7333	3.76401	COMMD10	Low
TCGA-FP-A4BF-01A-12R-A36D-31	2	5.6	3.77607	COMMD10	Low
TCGA-D7-6519-01A-11R-1802-13	1	20.8333	3.77634	COMMD10	Low
TCGA-VQ-A8DU-01A-11R-A36D-31	2	5.53333	3.77935	COMMD10	Low
TCGA-CD-5813-01A-11R-1602-13	2	12.5667	3.78183	COMMD10	Low
TCGA-D7-6822-01A-11R-1884-13	1	12.5	3.78225	COMMD10	Low
TCGA-VQ-A8PU-01A-12R-A414-31	2	27.7333	3.79412	COMMD10	Low
TCGA-FP-7998-01A-11R-2203-13	1	22.6	3.79714	COMMD10	Low
TCGA-RD-A8N1-01A-12R-A36D-31	1	117.3	3.80427	COMMD10	Low
TCGA-BR-A4J5-01A-21R-A251-31	1	28.7333	3.80972	COMMD10	Low
TCGA-CG-5716-01A-21R-1802-13	1	0	3.81229	COMMD10	Low
TCGA-BR-7715-01A-11R-2055-13	1	34.1	3.81366	COMMD10	Low
TCGA-BR-8369-01A-11R-2343-13	1	14.2333	3.81555	COMMD10	Low
TCGA-D7-A6F0-01A-11R-A31P-31	1	22.6	3.81667	COMMD10	Low
TCGA-R5-A7ZF-01A-11R-A354-31	2	8.63333	3.81892	COMMD10	Low
TCGA-BR-6453-01A-11R-1802-13	1	16.1667	3.82129	COMMD10	Low
TCGA-CD-A48A-01A-12R-A36D-31	1	12.6	3.82845	COMMD10	Low
TCGA-D7-A6EZ-01A-11R-A31P-31	2	20.6	3.8365	COMMD10	Low
TCGA-D7-A748-01A-12R-A32D-31	2	4.4	3.83661	COMMD10	Low
TCGA-KB-A6F7-01A-12R-A32D-31	1	64.5	3.85828	COMMD10	Low
TCGA-FP-7735-01A-11R-2055-13	2	3.53333	3.85833	COMMD10	Low
TCGA-IN-AB1V-01A-21R-A414-31	1	15.9667	3.85989	COMMD10	Low
TCGA-IN-A7NU-01A-22R-A354-31	1	11.8667	3.86495	COMMD10	Low
TCGA-BR-A44T-01A-32R-A24K-31	1	34.6	3.86548	COMMD10	Low
TCGA-VQ-A91A-01A-11R-A414-31	1	40	3.88129	COMMD10	Low
TCGA-CD-8527-01A-11R-2343-13	2	7.26667	3.88525	COMMD10	Low
TCGA-VQ-A927-01A-12R-A414-31	2	6.66667	3.88676	COMMD10	Low
TCGA-BR-6852-01A-11R-1884-13	1	45.5667	3.8903	COMMD10	Low
TCGA-MX-A5UJ-01A-11R-A31P-31	1	20	3.89612	COMMD10	Low
TCGA-BR-7851-01A-11R-2203-13	2		3.89655	COMMD10	Low
TCGA-BR-6802-01A-11R-1884-13	1	31.3333	3.89817	COMMD10	Low
TCGA-RD-A8N0-01A-12R-A36D-31	1	41.2	3.90066	COMMD10	Low
TCGA-VQ-A8PP-01A-21R-A414-31	2	23.7333	3.90361	COMMD10	Low
TCGA-VQ-A8PX-01A-12R-A414-31	1	65.4667	3.90684	COMMD10	Low
TCGA-D7-8574-01A-13R-2343-13	1	17.4333	3.90926	COMMD10	Low
TCGA-CG-5719-01A-11R-1602-13	1	1.03333	3.91386	COMMD10	Low
TCGA-CD-8528-01A-11R-2343-13	1	12.5	3.91661	COMMD10	Low
TCGA-D7-8573-01A-11R-2343-13	1	19.7667	3.91895	COMMD10	Low
TCGA-VQ-A8PF-01A-11R-A414-31	2	2.53333	3.93023	COMMD10	Low
TCGA-CG-4443-01A-01R-1157-13	1	30.4	3.93091	COMMD10	Low
TCGA-BR-6705-01A-12R-1884-13	2	25.9667	3.93581	COMMD10	Low
TCGA-HU-A4GF-01A-11R-A24K-31	1	26.1667	3.93972	COMMD10	Low
TCGA-3M-AB47-01A-22R-A414-31	2		3.94141	COMMD10	Low
TCGA-HU-A4G8-01A-11R-A251-31	1	23	3.95511	COMMD10	Low
TCGA-BR-6457-01A-21R-1802-13	1	13.8667	3.95603	COMMD10	Low
TCGA-D7-6815-01A-11R-1884-13	1	16.2	3.95659	COMMD10	Low
TCGA-RD-A8N9-01A-12R-A39E-31	1	36.1	3.96119	COMMD10	Low
TCGA-ZA-A8F6-01A-23R-A36D-31	1	17.5	3.96912	COMMD10	Low
TCGA-VQ-A8PC-01A-11R-A39E-31	2	46.9	3.97125	COMMD10	Low
TCGA-BR-8486-01A-31R-2402-13	1	20.5	3.97529	COMMD10	Low
TCGA-CG-5721-01A-11R-1602-13	1	6.1	3.97642	COMMD10	Low
TCGA-BR-6710-01A-11R-1884-13	1	9.1	3.97882	COMMD10	Low
TCGA-BR-8677-01A-11R-2402-13	1	27.1	3.98126	COMMD10	Low
TCGA-MX-A663-01A-11R-A31P-31	2	10	3.98938	COMMD10	Low
TCGA-HF-7134-01A-11R-2055-13	1	52.9333	3.99153	COMMD10	Low
TCGA-VQ-A91N-01A-11R-A414-31	2	19	3.99548	COMMD10	Low
TCGA-BR-6564-01A-12R-1884-13	2	26.4667	3.99637	COMMD10	Low
TCGA-D7-6522-01A-11R-1802-13	1	18.8667	4.02083	COMMD10	Low
TCGA-D7-A747-01A-22R-A33Y-31	2	8.5	4.02588	COMMD10	Low
TCGA-BR-7959-01A-11R-2343-13	1	33.6667	4.03274	COMMD10	Low
TCGA-D7-A4YX-01A-11R-A251-31	1	36.9333	4.03569	COMMD10	Low
TCGA-CG-5717-01A-11R-1602-13	2	7.06667	4.03981	COMMD10	Low
TCGA-HU-A4GU-01A-11R-A251-31	1	6.66667	4.04218	COMMD10	Low
TCGA-CG-4437-01A-01R-1802-13	1	8.16667	4.05253	COMMD10	Low
TCGA-BR-7716-01A-21R-2055-13	1	40.3333	4.05317	COMMD10	Low
TCGA-VQ-A91K-01A-11R-A414-31	1	62.0667	4.05458	COMMD10	Low
TCGA-B7-A5TK-01A-12R-A36D-31	1	9.6	4.05623	COMMD10	Low
TCGA-VQ-AA6K-01A-11R-A414-31	2	12.6	4.05906	COMMD10	Low
TCGA-CG-5726-01A-11R-1602-13	2	29.3667	4.05958	COMMD10	Low
TCGA-BR-8286-01A-12R-2343-13	1	29.8333	4.06081	COMMD10	Low
TCGA-ZQ-A9CR-01A-11R-A39E-31	2	0.8	4.06306	COMMD10	Low
TCGA-D7-6521-01A-11R-1802-13	1	18.8	4.06516	COMMD10	Low
TCGA-D7-8579-01A-11R-2343-13	1	21.2	4.0659	COMMD10	Low
TCGA-VQ-A928-01A-11R-A414-31	2	5.8	4.07741	COMMD10	Low
TCGA-D7-6818-01A-11R-1884-13	2	12.5333	4.08153	COMMD10	Low
TCGA-CD-8533-01A-11R-2343-13	1	15.6	4.08166	COMMD10	Low
TCGA-CD-A489-01A-11R-A24K-31	2	11.4667	4.08727	COMMD10	Low
TCGA-RD-A7BS-01A-11R-A32D-31	2	11.2	4.08777	COMMD10	Low
TCGA-BR-7957-01A-11R-2203-13	2	9.2	4.08809	COMMD10	Low
TCGA-BR-6709-01A-11R-1884-13	2	12.3333	4.0881	COMMD10	Low
TCGA-BR-8381-01A-11R-2402-13	1	7.46667	4.08847	COMMD10	Low
TCGA-BR-8382-01A-11R-2402-13	2	25.4	4.09003	COMMD10	Low
TCGA-D7-8576-01A-11R-2343-13	2	14.8667	4.09384	COMMD10	Low
TCGA-B7-A5TN-01A-21R-A31P-31	1	9.56667	4.09656	COMMD10	High
TCGA-D7-6520-01A-11R-1802-13	1	19.1	4.09691	COMMD10	High
TCGA-IN-A6RS-01A-12R-A354-31	1	12.7667	4.09693	COMMD10	High
TCGA-B7-5818-01A-11R-1602-13	1	11.8667	4.10469	COMMD10	High
TCGA-BR-6803-01A-11R-1884-13	1	31.6333	4.1071	COMMD10	High
TCGA-VQ-A922-01A-11R-A414-31	2	9.16667	4.10772	COMMD10	High
TCGA-VQ-AA6D-01A-11R-A414-31	1	17.3667	4.10822	COMMD10	High
TCGA-BR-7704-01A-11R-2055-13	1	35.7333	4.11203	COMMD10	High
TCGA-FP-7916-01A-11R-2203-13	2	14.2667	4.11355	COMMD10	High
TCGA-HU-A4GJ-01A-11R-A251-31	1	21.6667	4.1174	COMMD10	High
TCGA-FP-8210-01A-11R-2343-13	2	5.1	4.1262	COMMD10	High
TCGA-BR-8686-01A-11R-2402-13	2	21.1667	4.13214	COMMD10	High
TCGA-BR-8080-01A-11R-2343-13	2	9.73333	4.1377	COMMD10	High
TCGA-CD-8526-01A-11R-2343-13	1	12.7	4.13832	COMMD10	High
TCGA-FP-A8CX-01A-11R-A36D-31	1	0.233333	4.14283	COMMD10	High
TCGA-RD-A8MW-01A-11R-A36D-31	2	38.4333	4.14291	COMMD10	High
TCGA-BR-8058-01A-31R-2343-13	1	37.7667	4.14762	COMMD10	High
TCGA-BR-8591-01A-11R-2402-13	1	28.5333	4.14983	COMMD10	High
TCGA-VQ-A8PE-01A-11R-A414-31	2	22.5	4.15402	COMMD10	High
TCGA-KB-A93G-01A-11R-A39E-31	1	20.4333	4.15547	COMMD10	High
TCGA-VQ-A8PM-01A-21R-A414-31	2	1.9	4.16671	COMMD10	High
TCGA-CG-4466-01A-01R-1157-13	1	19.2333	4.17201	COMMD10	High
TCGA-VQ-AA6A-01A-11R-A414-31	1	39.4667	4.1731	COMMD10	High
TCGA-VQ-A91D-01A-11R-A414-31	2	11.8667	4.17481	COMMD10	High
TCGA-VQ-A91V-01A-11R-A414-31	1	43.2333	4.17649	COMMD10	High
TCGA-HJ-7597-01A-21R-2203-13	2	26.8333	4.18404	COMMD10	High
TCGA-VQ-AA6G-01A-11R-A414-31	2	26.4	4.19882	COMMD10	High
TCGA-BR-8371-01A-11R-2343-13	2	11.9667	4.20226	COMMD10	High
TCGA-BR-A4IV-01A-31R-A251-31	2	28.9667	4.21145	COMMD10	High
TCGA-HU-8608-01A-11R-2402-13	1	21.3667	4.2165	COMMD10	High
TCGA-CD-8524-01A-11R-2343-13	1	12.9333	4.21785	COMMD10	High
TCGA-BR-A4J9-01A-12R-A251-31	1	0.466667	4.2241	COMMD10	High
TCGA-HU-A4HB-01A-12R-A251-31	2	15.9	4.22692	COMMD10	High
TCGA-BR-8289-01A-11R-2343-13	2	2.7	4.22788	COMMD10	High
TCGA-HU-A4H8-01A-11R-A251-31	1	14.2667	4.22949	COMMD10	High
TCGA-D7-A4YU-01A-21R-A251-31	1	16.6667	4.23047	COMMD10	High
TCGA-BR-8485-01A-11R-2402-13	1	9.33333	4.23331	COMMD10	High
TCGA-VQ-A8DT-01A-11R-A36D-31	1	49.4667	4.23558	COMMD10	High
TCGA-CD-8530-01A-11R-2343-13	1	12.5667	4.23618	COMMD10	High
TCGA-BR-6458-01A-11R-1802-13	2	19.6	4.2404	COMMD10	High
TCGA-BR-A4PF-01A-11R-A251-31	1	1.16667	4.24136	COMMD10	High
TCGA-D7-6524-01A-11R-1802-13	1	18.1	4.24243	COMMD10	High
TCGA-CG-5720-01A-11R-1602-13	2	1	4.24252	COMMD10	High
TCGA-BR-4370-01A-01R-1157-13	1	0	4.25064	COMMD10	High
TCGA-CG-4441-01A-01R-1802-13	2	14.2	4.25381	COMMD10	High
TCGA-FP-8099-01A-11R-2343-13	1	17.3	4.25407	COMMD10	High
TCGA-BR-8589-01A-11R-2402-13	1	27.5	4.25457	COMMD10	High
TCGA-HU-A4HD-01A-11R-A251-31	1	33.8667	4.26035	COMMD10	High
TCGA-VQ-A94O-01A-11R-A414-31	2	21.3333	4.26561	COMMD10	High
TCGA-VQ-A94U-01A-12R-A414-31	1	27.3	4.2666	COMMD10	High
TCGA-CD-5798-01A-11R-1602-13	1	13.6	4.26897	COMMD10	High
TCGA-HF-A5NB-01A-11R-A31P-31	1	30.9333	4.27344	COMMD10	High
TCGA-KB-A93H-01A-11R-A39E-31	1	38.1667	4.2763	COMMD10	High
TCGA-RD-A8N6-01A-11R-A36D-31	2	9.06667	4.28223	COMMD10	High
TCGA-BR-7196-01A-11R-2055-13	1	22.2	4.28292	COMMD10	High
TCGA-BR-6456-01A-11R-1802-13	2	17.5333	4.28608	COMMD10	High
TCGA-HU-A4H0-01A-11R-A251-31	1	2.13333	4.28618	COMMD10	High
TCGA-CD-5800-01A-11R-1602-13	1	13.3333	4.28804	COMMD10	High
TCGA-CG-4477-01A-01R-1157-13	1	31.4	4.2916	COMMD10	High
TCGA-CD-8532-01A-11R-2343-13	2	11.8	4.29745	COMMD10	High
TCGA-HU-A4G2-01A-11R-A251-31	1	24.6333	4.2982	COMMD10	High
TCGA-VQ-A8P8-01A-11R-A39E-31	1	31.4	4.30149	COMMD10	High
TCGA-BR-8291-01A-11R-2343-13	2	20.2333	4.31073	COMMD10	High
TCGA-BR-8364-01A-11R-2343-13	1	22.5	4.31465	COMMD10	High
TCGA-BR-8366-01A-11R-2343-13	1	0.966667	4.31683	COMMD10	High
TCGA-HU-A4GQ-01A-11R-A36D-31	2	0.1	4.3199	COMMD10	High
TCGA-BR-6452-01A-12R-1802-13	1	35.1667	4.32671	COMMD10	High
TCGA-VQ-A8PO-01A-11R-A414-31	2	9.4	4.32715	COMMD10	High
TCGA-VQ-A8PJ-01A-11R-A414-31	2	2.73333	4.32941	COMMD10	High
TCGA-FP-8209-01A-11R-2343-13	2	60.3667	4.33006	COMMD10	High
TCGA-BR-7901-01A-11R-2203-13	2	3.5	4.33612	COMMD10	High
TCGA-VQ-A8E3-01A-11R-A39E-31	2	22.0333	4.33631	COMMD10	High
TCGA-BR-A4J4-01A-12R-A251-31	1	0.533333	4.33682	COMMD10	High
TCGA-CD-5803-01A-11R-1602-13	2	11.3667	4.33786	COMMD10	High
TCGA-HU-A4GY-01A-21R-A24K-31	1	0.266667	4.33977	COMMD10	High
TCGA-BR-4368-01A-01R-1157-13	1	0	4.33996	COMMD10	High
TCGA-BR-8588-01A-11R-2402-13	1	12.9667	4.34526	COMMD10	High
TCGA-BR-8592-01A-11R-2402-13	2	6.36667	4.34549	COMMD10	High
TCGA-CD-5799-01A-11R-1602-13	1	13.2	4.34795	COMMD10	High
TCGA-CD-A486-01A-11R-A24K-31	2	6.4	4.35759	COMMD10	High
TCGA-BR-8682-01A-11R-2402-13	1	33.0333	4.35913	COMMD10	High
TCGA-MX-A5UG-01A-21R-A31P-31	2	3.76667	4.36085	COMMD10	High
TCGA-D7-8578-01A-21R-2343-13	1	21.4333	4.364	COMMD10	High
TCGA-BR-8295-01A-11R-2343-13	2	2.23333	4.37093	COMMD10	High
TCGA-RD-A7BW-01A-11R-A32D-31	2	5.2	4.37535	COMMD10	High
TCGA-BR-6565-01A-11R-1802-13	2	9.3	4.37617	COMMD10	High
TCGA-R5-A7ZR-01A-11R-A354-31	2	6.16667	4.38875	COMMD10	High
TCGA-BR-4357-01A-01R-1157-13	1	0	4.38902	COMMD10	High
TCGA-VQ-A8PQ-01A-11R-A414-31	2	15.8667	4.39092	COMMD10	High
TCGA-HF-7132-01A-11R-2055-13	1	78.3667	4.39391	COMMD10	High
TCGA-D7-5578-01A-01R-1602-13	1	12.8333	4.40251	COMMD10	High
TCGA-BR-4257-01A-01R-1131-13	2	9.8	4.40649	COMMD10	High
TCGA-HU-A4GT-01A-21R-A251-31	1	6.6	4.41133	COMMD10	High
TCGA-RD-A8N4-01A-21R-A36D-31	1	72.3667	4.41847	COMMD10	High
TCGA-BR-8297-01A-12R-2343-13	1	7.5	4.42194	COMMD10	High
TCGA-D7-8575-01A-11R-2343-13	2	18.4667	4.42718	COMMD10	High
TCGA-CG-5725-01A-11R-1602-13	2	15.2333	4.43002	COMMD10	High
TCGA-BR-6455-01A-11R-1802-13	2	14.0667	4.43704	COMMD10	High
TCGA-VQ-A924-01A-11R-A414-31	2	56.2	4.44141	COMMD10	High
TCGA-BR-8590-01A-11R-2402-13	2	9.46667	4.45052	COMMD10	High
TCGA-BR-8380-01A-11R-2343-13	1	0.7	4.46139	COMMD10	High
TCGA-CD-8529-01A-11R-2343-13	1	12.4667	4.46251	COMMD10	High
TCGA-D7-6525-01A-11R-1802-13	2	13.5333	4.47018	COMMD10	High
TCGA-RD-A8N2-01A-12R-A36D-31	1	118	4.47089	COMMD10	High
TCGA-BR-8081-01A-11R-2343-13	1	32.7	4.48058	COMMD10	High
TCGA-RD-A8NB-01A-12R-A39E-31	2	17.1	4.48244	COMMD10	High
TCGA-HU-8604-01A-11R-2402-13	1	23.1333	4.48296	COMMD10	High
TCGA-BR-8077-01A-11R-2343-13	1	0.7	4.48553	COMMD10	High
TCGA-BR-8683-01A-11R-2402-13	2	10	4.49914	COMMD10	High
TCGA-HU-8602-01A-11R-2402-13	1	22.6333	4.51301	COMMD10	High
TCGA-IN-8663-01A-11R-2402-13	2	3.43333	4.51866	COMMD10	High
TCGA-VQ-A8PK-01A-12R-A414-31	2	18.1	4.52444	COMMD10	High
TCGA-CD-A48C-01A-11R-A24K-31	2	11.7667	4.5254	COMMD10	High
TCGA-CD-A487-01A-21R-A24K-31	1	12.4667	4.53363	COMMD10	High
TCGA-MX-A666-01A-11R-A31P-31	1	14.2333	4.53809	COMMD10	High
TCGA-RD-A7BT-01A-11R-A33Y-31	2	8.73333	4.54431	COMMD10	High
TCGA-HF-7131-01A-11R-2055-13	1		4.54817	COMMD10	High
TCGA-FP-8631-01A-11R-2402-13	1	0.566667	4.55324	COMMD10	High
TCGA-VQ-AA6J-01A-11R-A414-31	1	27.9333	4.55902	COMMD10	High
TCGA-BR-4294-01A-01R-1131-13	1	0	4.56133	COMMD10	High
TCGA-VQ-A91U-01A-11R-A414-31	2	1.73333	4.56534	COMMD10	High
TCGA-CD-8531-01A-11R-2343-13	1	12.7667	4.5724	COMMD10	High
TCGA-CG-4444-01A-01R-1157-13	1	47.7	4.58017	COMMD10	High
TCGA-BR-8384-01A-21R-2402-13	1	3.76667	4.58266	COMMD10	High
TCGA-VQ-AA68-01A-11R-A414-31	1	44.2667	4.58448	COMMD10	High
TCGA-BR-8680-01A-11R-2402-13	1	32.4	4.60156	COMMD10	High
TCGA-CG-4462-01A-01R-1157-13	2	0	4.60511	COMMD10	High
TCGA-VQ-A8DZ-01A-11R-A36D-31	2	13.2	4.60797	COMMD10	High
TCGA-VQ-A94P-01A-13R-A414-31	2	2.7	4.61441	COMMD10	High
TCGA-D7-5577-01A-01R-1602-13	2	26.0667	4.63276	COMMD10	High
TCGA-VQ-AA64-01A-11R-A414-31	2	18.6667	4.63509	COMMD10	High
TCGA-BR-8687-01A-11R-2402-13	2	8.33333	4.63695	COMMD10	High
TCGA-F1-6177-01A-11R-1802-13	1	6.66667	4.63885	COMMD10	High
TCGA-BR-8284-01A-11R-2343-13	2	8.16667	4.64559	COMMD10	High
TCGA-VQ-A91Y-01A-11R-A414-31	2	9.86667	4.66028	COMMD10	High
TCGA-CG-4438-01A-01R-1157-13	1	54.8333	4.6688	COMMD10	High
TCGA-D7-6528-01A-11R-1802-13	1	15.4333	4.68539	COMMD10	High
TCGA-IN-A6RI-01A-11R-A32D-31	1	18.6333	4.6992	COMMD10	High
TCGA-CG-4469-01A-01R-1157-13	2	7.16667	4.71383	COMMD10	High
TCGA-CG-5724-01A-11R-1602-13	2	12.2	4.72255	COMMD10	High
TCGA-BR-8487-01A-11R-2402-13	1	1.13333	4.73351	COMMD10	High
TCGA-BR-8367-01A-11R-2343-13	2	26.7	4.73916	COMMD10	High
TCGA-BR-8365-01A-21R-2343-13	2	17.7667	4.74462	COMMD10	High
TCGA-CG-4460-01A-01R-1157-13	2	22.3	4.75086	COMMD10	High
TCGA-D7-8572-01A-11R-2343-13	1	17.0333	4.75561	COMMD10	High
TCGA-VQ-A8PB-01A-11R-A39E-31	2	34.7667	4.76131	COMMD10	High
TCGA-BR-A4CR-01A-11R-A24K-31	1	0	4.76218	COMMD10	High
TCGA-HF-7133-01A-11R-2055-13	1	63.9333	4.76834	COMMD10	High
TCGA-BR-4367-01A-01R-1157-13	1	0	4.77111	COMMD10	High
TCGA-CG-5732-01A-11R-1602-13	2	70	4.77595	COMMD10	High
TCGA-F1-6874-01A-11R-1884-13	1	14.6667	4.78023	COMMD10	High
TCGA-BR-4363-01A-01R-1157-13	1	0	4.78265	COMMD10	High
TCGA-BR-8679-01A-11R-2402-13	1	0	4.83115	COMMD10	High
TCGA-BR-7723-01A-11R-2055-13	2	29.1333	4.85854	COMMD10	High
TCGA-CG-4442-01A-01R-1157-13	1	0	4.86544	COMMD10	High
TCGA-VQ-A8P2-01A-11R-A36D-31	1	38.6667	4.8682	COMMD10	High
TCGA-CG-4305-01A-01R-1157-13	1	16.1667	4.90201	COMMD10	High
TCGA-BR-8484-01A-11R-2402-13	2	25.5333	4.91007	COMMD10	High
TCGA-BR-4371-01A-01R-1157-13	1	0	4.93223	COMMD10	High
TCGA-KB-A93J-01A-11R-A39E-31	1	37.4667	4.94938	COMMD10	High
TCGA-VQ-A94T-01A-11R-A414-31	2	11.4	4.95586	COMMD10	High
TCGA-BR-8676-01A-11R-2402-13	1	7.63333	4.96489	COMMD10	High
TCGA-BR-4366-01A-01R-1157-13	1	0	4.97457	COMMD10	High
TCGA-BR-4191-01A-02R-1131-13	2	18.6	5.00347	COMMD10	High
TCGA-BR-4201-01A-01R-1131-13	2	31.3333	5.03519	COMMD10	High
TCGA-BR-4279-01A-01R-1131-13	2	9.7	5.03716	COMMD10	High
TCGA-BR-4187-01A-01R-1131-13	2	4.7	5.04256	COMMD10	High
TCGA-BR-4253-01A-01R-1131-13	2	4.13333	5.04781	COMMD10	High
TCGA-CG-4301-01A-01R-1157-13	1	3.06667	5.05468	COMMD10	High
TCGA-BR-4256-01A-01R-1131-13	2	9.46667	5.09727	COMMD10	High
TCGA-VQ-AA69-01A-11R-A414-31	1	28.8	5.09905	COMMD10	High
TCGA-BR-8678-01A-11R-2402-13	1	25.1333	5.13569	COMMD10	High
TCGA-BR-8060-01A-11R-2343-13	2	11.6	5.15154	COMMD10	High
TCGA-CG-4440-01A-01R-1157-13	2	4.06667	5.18652	COMMD10	High
TCGA-CG-4465-01A-01R-1157-13	2	9.13333	5.18746	COMMD10	High
TCGA-CG-4306-01A-01R-1157-13	2	1.03333	5.20303	COMMD10	High
TCGA-VQ-A8E0-01A-11R-A414-31	2	18.7333	5.22842	COMMD10	High
TCGA-VQ-A91X-01A-12R-A414-31	2	9.63333	5.23496	COMMD10	High
TCGA-BR-4280-01A-01R-1131-13	2	6.7	5.24626	COMMD10	High
TCGA-VQ-A8E2-01A-11R-A36D-31	1	43.9667	5.24919	COMMD10	High
TCGA-BR-4369-01A-01R-1157-13	1	0	5.30153	COMMD10	High
TCGA-HU-8249-01A-11R-A36D-31	1	29.3667	5.30177	COMMD10	High
TCGA-CG-4476-01A-01R-1157-13	1	0	5.38551	COMMD10	High
TCGA-HU-A4H5-01A-21R-A251-31	1	24.1333	5.45746	COMMD10	High
TCGA-BR-4361-01A-01R-1157-13	1	0	5.60341	COMMD10	High
TCGA-CG-4436-01A-01R-1157-13	1	8.1	5.659	COMMD10	High
TCGA-CG-4475-01A-01R-1157-13	1	23.3	5.6925	COMMD10	High
TCGA-BR-8372-01A-11R-2343-13	1	31.7	5.98623	COMMD10	High
