# Supplementary material for: Comprehensive analysis of COMMD10 as a novel prognostic biomarker for gastric cancer
Source: PeerJ. 2023 Mar 9;11:e14645. doi: 10.7717/peerj.14645 (PMC10008319; doi:10.7717/peerj.14645)
Supplement: Supplemental Information 1 [file peerj-11-14645-s001.zip › additional files/Figur 5 related data.xlsx]

## Sheet: Sheet 1
gene_name	gene_id	gene_biotype	cor_pearson	p_pearson	cor_spearman	p_spearman
LINC02082	ENSG00000242268	lncRNA	0.00129177	0.98011	0.0956134	0.0643707
AC090241.2	ENSG00000270112	lncRNA	-0.0160198	0.757165	0.0964051	0.0621828
RAB4B	ENSG00000167578	protein_coding	-0.115194	0.0257006	-0.130965	0.0111751
TIGAR	ENSG00000078237	protein_coding	0.299648	3.22232e-09	0.28048	3.78254e-08
RNF44	ENSG00000146083	protein_coding	0.232935	5.15036e-06	0.220697	1.69202e-05
NUP210P2	ENSG00000225275	unprocessed_pseudogene	-0.0323789	0.531915	0.0383515	0.459017
DNAH3	ENSG00000158486	protein_coding	0.0525368	0.31026	0.0566881	0.273389
RPL23A	ENSG00000198242	protein_coding	0.0821373	0.112296	0.090469	0.0801804
EHD4-AS1	ENSG00000259883	lncRNA	0.0667354	0.197242	0.0881892	0.08812
RPL7L1P12	ENSG00000231981	processed_pseudogene	-0.0197907	0.702459	0.0142718	0.78296
AC244102.2	ENSG00000269475	unprocessed_pseudogene	0.0133773	0.796255	0.0246912	0.633633
Y_RNA	ENSG00000201788	misc_RNA	0.036699	0.478611	0.0868898	0.0929231
ARL8B	ENSG00000134108	protein_coding	0.360577	5.89188e-13	0.389442	4.31031e-15
AC007114.2	ENSG00000263089	lncRNA	0.0556228	0.282658	0.0427801	0.408605
CALB2	ENSG00000172137	protein_coding	0.101155	0.0503069	0.133112	0.00986315
MFSD3	ENSG00000167700	protein_coding	-0.0157652	0.760906	-0.0159599	0.757936
AC092839.2	ENSG00000234943	lncRNA	0.0418624	0.418912	0.0312188	0.546723
LINC00636	ENSG00000240423	lncRNA	0.00228861	0.964768	0.113253	0.0283163
PIGV	ENSG00000060642	protein_coding	0.168956	0.00102152	0.160057	0.00189721
AC055876.5	ENSG00000271616	processed_pseudogene	0.0513737	0.321109	0.0362862	0.483575
PIGFP2	ENSG00000234881	processed_pseudogene	0.0363004	0.483403	0.0986307	0.0563583
CHIAP1	ENSG00000236040	unprocessed_pseudogene	-0.0890382	0.0850907	-0.0520576	0.314701
ECE1-AS1	ENSG00000231105	lncRNA	-0.0200478	0.698781	-0.00741381	0.886166
AC128716.1	ENSG00000243044	processed_pseudogene	-0.0578596	0.263719	-0.0148157	0.774907
ZNF708	ENSG00000182141	protein_coding	0.268901	1.23949e-07	0.274193	7.71961e-08
LINC01224	ENSG00000269416	lncRNA	0.0720682	0.163696	0.0882876	0.0877646
AC127002.2	ENSG00000275265	lncRNA	-0.0471651	0.362398	-0.036001	0.487022
MYADML2	ENSG00000185105	protein_coding	-0.00559098	0.914068	-0.0481087	0.352863
DNM3-IT1	ENSG00000233540	lncRNA	0.0200435	0.698842	0.0958903	0.0635984
PHEX	ENSG00000102174	protein_coding	0.146141	0.00457104	0.134396	0.00921135
KRT8P47	ENSG00000271647	processed_pseudogene	0.048442	0.349535	0.0524022	0.311503
MOGAT2	ENSG00000166391	protein_coding	-0.065008	0.209116	-0.038439	0.457992
AC006557.5	ENSG00000270469	processed_pseudogene	0.164132	0.00142544	0.159022	0.00200932
PFN2	ENSG00000070087	protein_coding	0.199515	0.000100298	0.224857	1.16092e-05
AC007861.1	ENSG00000262950	lncRNA	-0.078284	0.130222	-0.00475894	0.926818
CASC23	ENSG00000255420	lncRNA	0.0323219	0.532637	0.0684743	0.185794
DNM1P41	ENSG00000280038	TEC	0.0147542	0.775816	0.0563459	0.276438
AC005324.5	ENSG00000266261	lncRNA	-0.0699452	0.176498	-0.0837803	0.105268
RMND5A	ENSG00000153561	protein_coding	0.222012	1.43027e-05	0.216897	2.37245e-05
AC092301.1	ENSG00000269148	lncRNA	0.0232744	0.653242	0.0394941	0.445559
AL590730.2	ENSG00000274458	snoRNA	0.018673	0.718529	0.0561499	0.278115
AC245008.1	ENSG00000273406	lncRNA	-0.0277975	0.591542	-0.0748071	0.148227
RAD23A	ENSG00000179262	protein_coding	0.176507	0.000595543	0.180368	0.000457061
TTC41P	ENSG00000214198	transcribed_unitary_pseudogene	0.144197	0.00514718	0.166072	0.00126489
RNVU1-2A	ENSG00000278099	snRNA	-0.104489	0.0431556	-0.105869	0.0404564
OR2D2	ENSG00000166368	protein_coding	-0.00749327	0.885008	0.0882661	0.0878421
SERPINB11	ENSG00000206072	protein_coding	-0.101345	0.0498737	-0.0778544	0.132351
AL135937.1	ENSG00000234900	lncRNA	-0.068289	0.18699	-0.0414263	0.423779
LINC02292	ENSG00000258630	lncRNA	-0.115162	0.0257422	-0.0384385	0.457998
SIN3B	ENSG00000127511	protein_coding	0.175521	0.000639835	0.210132	4.26872e-05
LINC00705	ENSG00000225269	lncRNA	0.0363054	0.483343	-0.0306164	0.554492
RPL7P17	ENSG00000214062	processed_pseudogene	0.0170409	0.742218	0.0336501	0.515925
TLL2	ENSG00000095587	protein_coding	-0.0619019	0.231747	-0.0667764	0.196871
AC025588.4	ENSG00000274219	unprocessed_pseudogene	-0.038534	0.456881	0.0350016	0.499201
AL606490.3	ENSG00000230100	lncRNA	0.00856482	0.868703	-0.00745195	0.885637
CTSA	ENSG00000064601	protein_coding	0.118336	0.0219075	0.161658	0.00170545
AL671277.1	ENSG00000227766	unprocessed_pseudogene	-0.181654	0.000407109	-0.120489	0.0196453
IL32	ENSG00000008517	protein_coding	0.0151392	0.770128	0.025686	0.619862
AC116351.1	ENSG00000215246	lncRNA	0.0616639	0.23355	0.103077	0.0460731
AC103810.5	ENSG00000266644	lncRNA	-0.17782	0.000541007	-0.184396	0.000331037
ASS1P7	ENSG00000236893	processed_pseudogene	-0.0495266	0.338838	-0.095641	0.0642933
THAP12P4	ENSG00000254465	processed_pseudogene	0.00309269	0.952403	0.0495865	0.338253
PTPN4	ENSG00000088179	protein_coding	0.25279	7.06059e-07	0.254717	6.31283e-07
NUCB2	ENSG00000070081	protein_coding	0.160548	0.00181539	0.185378	0.000314126
AC087741.2	ENSG00000275479	lncRNA	-0.0727394	0.159798	-0.0853836	0.0987504
SERPINB12	ENSG00000166634	protein_coding	-0.138421	0.00726387	0.0194115	0.707896
AC023830.2	ENSG00000261789	lncRNA	-0.0209386	0.686092	-0.0487112	0.346859
AC021613.1	ENSG00000254092	lncRNA	0.0784855	0.129233	0.103539	0.0451008
GGT3P	ENSG00000197421	transcribed_unprocessed_pseudogene	-0.0423373	0.41365	-0.0121814	0.814121
TMEM143	ENSG00000161558	protein_coding	0.0408201	0.430599	0.0625049	0.227109
DACH1	ENSG00000276644	protein_coding	0.184545	0.000327313	0.141746	0.00600324
AC145350.3	ENSG00000260900	processed_pseudogene	0.0779714	0.131769	0.0977751	0.0585415
Metazoa_SRP	ENSG00000278732	misc_RNA	-0.252094	7.59167e-07	-0.230982	6.20546e-06
COLCA1	ENSG00000196167	lncRNA	-0.0374303	0.469884	-0.0424271	0.412485
AC008403.1	ENSG00000268465	protein_coding	0.0252908	0.625411	0.0157043	0.761802
RN7SL560P	ENSG00000264438	misc_RNA	-0.114421	0.0267165	-0.138758	0.0071216
BMP2KL	ENSG00000204113	processed_pseudogene	0.067217	0.194021	0.079008	0.126695
RNU6-820P	ENSG00000207000	snRNA	-0.0292417	0.572418	-0.0600697	0.245882
AC093367.1	ENSG00000254131	processed_pseudogene	-0.0379738	0.463456	-0.0249196	0.630495
FGF23	ENSG00000118972	protein_coding	0.0479186	0.354772	-0.0308575	0.551376
AC114689.1	ENSG00000264104	processed_pseudogene	0.0754832	0.144585	0.140835	0.00629924
SERTAD2	ENSG00000179833	protein_coding	0.343881	7.54521e-12	0.356317	1.57639e-12
ST3GAL6	ENSG00000064225	protein_coding	0.226907	9.10647e-06	0.219464	1.88932e-05
AP001029.1	ENSG00000267108	lncRNA	0.0586872	0.256939	0.0880699	0.0885524
PKP2	ENSG00000057294	protein_coding	0.223462	1.25249e-05	0.231713	6.14592e-06
AL357315.1	ENSG00000227535	lncRNA	-0.068233	0.187352	-0.0530385	0.305656
RNU6-453P	ENSG00000252628	snRNA	0.0432796	0.403324	0.050438	0.330013
TRIM51HP	ENSG00000166007	transcribed_unprocessed_pseudogene	-0.0611982	0.237106	0.0627031	0.22575
AC005046.1	ENSG00000273055	lncRNA	0.0921205	0.0747915	0.0991196	0.0551415
RPL35AP28	ENSG00000242041	processed_pseudogene	0.0141927	0.784133	-0.0365335	0.480598
AP005242.3	ENSG00000278923	lncRNA	-0.0564155	0.275844	-0.013383	0.79617
KRT1	ENSG00000167768	protein_coding	-0.0418368	0.419197	0.0211957	0.682445
AC016583.1	ENSG00000280159	TEC	0.0677808	0.190299	0.172317	0.00080561
AC026185.1	ENSG00000235240	unprocessed_pseudogene	-0.0383976	0.458477	-0.0188205	0.716401
PDLIM1P3	ENSG00000264172	processed_pseudogene	0.0282081	0.586075	0.0944441	0.0677176
RNU6-1273P	ENSG00000199903	snRNA	-0.0255323	0.622112	-0.00685211	0.894787
RNA5SP218	ENSG00000200058	rRNA_pseudogene	0.0388167	0.453583	0.0331768	0.52185
AL080312.2	ENSG00000275358	lncRNA	-0.0833227	0.10719	-0.115333	0.0255212
RAET1K	ENSG00000218358	transcribed_unprocessed_pseudogene	0.105546	0.0410746	0.0919122	0.0754541
AC021506.1	ENSG00000266460	lncRNA	-0.0792409	0.125577	-0.0213638	0.680066
AC026464.3	ENSG00000260371	protein_coding	0.00773829	0.881275	-0.00554185	0.914821
AC022150.3	ENSG00000269349	lncRNA	0.13706	0.00786404	0.244617	1.63329e-06
Y_RNA	ENSG00000200291	misc_RNA	-0.0932199	0.0713728	-0.060177	0.245038
DDX11L10	ENSG00000233614	transcribed_unprocessed_pseudogene	-0.0110552	0.831035	-0.0128045	0.804799
SLC45A4	ENSG00000022567	protein_coding	0.0147262	0.776231	0.0155078	0.764589
AC022743.1	ENSG00000278933	TEC	-0.0343872	0.506769	0.00154277	0.976246
RNA5SP128	ENSG00000202175	rRNA_pseudogene	-0.0532331	0.303883	-0.0503628	0.330736
MTRF1	ENSG00000120662	protein_coding	0.209103	4.48539e-05	0.176133	0.000622931
AL135924.2	ENSG00000235523	lncRNA	-0.0733519	0.156301	-0.0560352	0.2791
AC112673.1	ENSG00000249848	processed_pseudogene	-0.0360836	0.486022	-0.0418522	0.419026
AL157858.2	ENSG00000277826	misc_RNA	0.00737708	0.886779	0.0347468	0.502331
MTND5P14	ENSG00000230225	unprocessed_pseudogene	-0.0496729	0.337412	-0.0582117	0.26082
IGSF11-AS1	ENSG00000239877	lncRNA	0.017419	0.736707	0.0431875	0.404326
U8	ENSG00000201398	snoRNA	0.0229463	0.657817	0.0326477	0.528513
AC018648.1	ENSG00000272905	lncRNA	-0.0508195	0.326364	-0.048443	0.349524
AC009133.2	ENSG00000259952	lncRNA	-0.0570698	0.270305	-0.113694	0.0277025
RARRES2P7	ENSG00000260812	processed_pseudogene	0.0786629	0.128367	0.0706261	0.172313
MTND2P28	ENSG00000225630	unprocessed_pseudogene	-0.0395806	0.444738	-0.0883689	0.0874691
FMO7P	ENSG00000230231	unprocessed_pseudogene	0.0117735	0.820237	0.0608816	0.239546
ESM1	ENSG00000164283	protein_coding	0.120121	0.0199758	0.131651	0.010755
KF459542.1	ENSG00000231880	lncRNA
AC006458.1	ENSG00000227489	lncRNA	-0.0570394	0.27056	-0.0392055	0.449069
AP003730.1	ENSG00000254555	processed_pseudogene	-0.00693641	0.8935	-0.0195651	0.705692
RWDD2A	ENSG00000013392	protein_coding	0.347923	4.12617e-12	0.320707	2.58061e-10
LINC00592	ENSG00000258279	lncRNA	-0.0870209	0.0924294	-0.098294	0.0572093
ENTPD1-AS1	ENSG00000226688	lncRNA	0.0488616	0.345371	0.033252	0.520733
LINC01181	ENSG00000250929	lncRNA	0.110662	0.0321616	0.211675	3.59158e-05
ACOXL-AS1	ENSG00000204581	lncRNA	-0.0235712	0.649113	0.0295919	0.567826
AC104463.1	ENSG00000225620	lncRNA	-0.0150446	0.771525	0.0383167	0.459424
PPIAP6	ENSG00000258477	processed_pseudogene	0.0618934	0.231811	0.110795	0.032
AC092447.4	ENSG00000225488	lncRNA	-0.0463671	0.370584	0.0107174	0.836123
SCFD2	ENSG00000184178	protein_coding	0.349704	3.1541e-12	0.373557	9.52863e-14
GFOD1-AS1	ENSG00000237786	lncRNA	0.0681288	0.188029	0.0815264	0.115001
YWHAB	ENSG00000166913	protein_coding	0.207583	5.10837e-05	0.20463	6.79134e-05
AL669914.2	ENSG00000275856	misc_RNA
TMEM155	ENSG00000164112	protein_coding	0.170978	0.000885996	0.2044	6.68729e-05
AC013652.1	ENSG00000259345	lncRNA	0.0760205	0.14174	0.0705953	0.172501
TOMM40	ENSG00000130204	protein_coding	0.0375042	0.469006	0.0684144	0.186093
AL109806.1	ENSG00000280387	TEC	-0.0130799	0.800689	-0.00410626	0.936832
PRSS48	ENSG00000189099	protein_coding	-0.0888247	0.0858445	-0.087043	0.0923463
AL591806.1	ENSG00000232879	processed_pseudogene	-0.0287894	0.578376	-0.00824331	0.873589
ADTRP	ENSG00000111863	protein_coding	0.0316718	0.540917	0.0410752	0.427546
NDUFAF2	ENSG00000164182	protein_coding	0.275643	5.78121e-08	0.267717	1.58096e-07
SEPSECS	ENSG00000109618	protein_coding	0.334964	2.7719e-11	0.310369	9.99197e-10
AC138894.3	ENSG00000271623	processed_pseudogene	-0.0169826	0.743069	0.00924271	0.858416
Z98885.3	ENSG00000279345	lncRNA	-0.0457965	0.376508	-0.0411856	0.42648
DCDC2C	ENSG00000214866	protein_coding	0.0258931	0.617197	0.0705854	0.172562
CWC27	ENSG00000153015	protein_coding	0.472457	3.00987e-22	0.465732	0
RNA5SP37	ENSG00000202290	rRNA_pseudogene	0.0985127	0.0566553	0.0867472	0.0934629
AC084125.1	ENSG00000254578	lncRNA
AL512306.3	ENSG00000240710	lncRNA	0.0467916	0.366215	-0.0024843	0.961758
AC105391.1	ENSG00000248778	processed_pseudogene
FO082796.1	ENSG00000250210	unprocessed_pseudogene	0.0486749	0.347219	0.0378442	0.464984
SMARCE1P1	ENSG00000225215	processed_pseudogene	-0.0941204	0.0686689	-0.0906744	0.0794898
PHBP19	ENSG00000257246	processed_pseudogene	-0.0911619	0.0778801	-0.101935	0.0485502
LINC02453	ENSG00000245017	lncRNA	-0.0296631	0.566894	-0.00359973	0.944586
AL117327.1	ENSG00000281091	lncRNA	0.104633	0.0428672	0.114669	0.0263865
LINC02061	ENSG00000250885	lncRNA	-0.0336308	0.516166	0.00355699	0.945267
AL133445.2	ENSG00000273797	lncRNA	0.0614322	0.235315	0.0597731	0.248226
LHX5	ENSG00000089116	protein_coding	0.00807201	0.876195	-0.00191803	0.97047
MYOM2	ENSG00000036448	protein_coding	0.0788185	0.127612	0.093087	0.0717915
AL158151.2	ENSG00000234055	lncRNA	0.0169074	0.744167	-0.00526389	0.919078
AC093227.2	ENSG00000267552	protein_coding	-0.0797373	0.123218	-0.0614287	0.235341
MTND6P7	ENSG00000224695	processed_pseudogene	-0.057645	0.265498	0.00883346	0.864624
EVX1	ENSG00000106038	protein_coding	-0.0173926	0.737092	-0.0412369	0.425903
GLYATL1P1	ENSG00000255189	unprocessed_pseudogene	0.0961231	0.0629548	0.100657	0.0514552
MAP9	ENSG00000164114	protein_coding	0.168062	0.00108729	0.165596	0.00130683
RNU7-147P	ENSG00000238698	snRNA	0.0719739	0.164249	0.0431709	0.404507
RNU1-47P	ENSG00000199836	snRNA	-0.0187157	0.717912	0.0107311	0.835917
APIP	ENSG00000149089	protein_coding	0.424899	7.16764e-18	0.43321	0
AC097063.1	ENSG00000224570	processed_pseudogene	0.0723594	0.161996	0.0908566	0.0788851
MAF1	ENSG00000179632	protein_coding	0.0676522	0.191144	0.0779481	0.13184
Z82195.1	ENSG00000271677	unprocessed_pseudogene	0.0193402	0.708921	0.0537815	0.298921
FOXP1	ENSG00000114861	protein_coding	0.115972	0.024712	0.140564	0.00643954
OR5L2	ENSG00000205030	protein_coding	-0.0554082	0.284523	0.0247078	0.633406
PLCE1	ENSG00000138193	protein_coding	0.144467	0.00506336	0.178648	0.00051874
PRAMEF4	ENSG00000243073	protein_coding	-0.0271006	0.600873	0.0692255	0.181002
RAD17	ENSG00000152942	protein_coding	0.528087	2.56436e-28	0.497873	0
AC026877.1	ENSG00000240809	processed_pseudogene	0.343366	8.14319e-12	0.368489	1.66854e-13
AC005086.4	ENSG00000280004	pseudogene	-0.0106719	0.836809	0.00427915	0.934178
AC108043.1	ENSG00000224560	processed_pseudogene	0.0721598	0.16316	0.143706	0.00530271
CICP17	ENSG00000227233	processed_pseudogene	0.0163583	0.752199	0.151092	0.00335737
SPCS2	ENSG00000118363	protein_coding	0.139763	0.0067124	0.115764	0.0250217
PPIAP45	ENSG00000258116	processed_pseudogene	-0.0297256	0.566077	-0.0441614	0.393802
DGCR11	ENSG00000273311	lncRNA	0.157794	0.00217894	0.15456	0.00271576
SETDB2	ENSG00000136169	protein_coding	0.3297	5.86037e-11	0.32554	1.34607e-10
AC131212.2	ENSG00000279700	TEC	-0.14735	0.00424284	-0.147252	0.00430094
DESI2	ENSG00000121644	protein_coding	0.365781	2.57982e-13	0.365878	3.461e-13
PAX3	ENSG00000135903	protein_coding	2.08259e-05	0.999679	0.0815851	0.114739
COX17	ENSG00000138495	protein_coding	-0.0527192	0.308582	-0.0847921	0.101101
PSORS1C3	ENSG00000204528	lncRNA	-0.0850033	0.100267	-0.0671667	0.194356
NLGN2	ENSG00000169992	protein_coding	0.0999863	0.0530378	0.13991	0.0066929
AC090686.1	ENSG00000239344	processed_pseudogene	0.0937584	0.0697458	0.0666326	0.197839
SERPINE3	ENSG00000253309	protein_coding	0.097897	0.0582264	0.122587	0.0175521
HAO1	ENSG00000101323	protein_coding	-0.0433812	0.40222	0.0575908	0.265949
AC087045.2	ENSG00000272456	lncRNA	-0.0488843	0.345147	-0.0170365	0.742282
LINC02201	ENSG00000251538	lncRNA	0.0549879	0.288197	0.142264	0.00578408
LINC02864	ENSG00000263711	lncRNA	0.0799541	0.122198	0.0389662	0.451844
AC127496.4	ENSG00000262662	lncRNA	0.054396	0.293426	0.062852	0.224648
PKMYT1	ENSG00000127564	protein_coding	0.0233394	0.652337	0.0414052	0.423841
HSPA8P15	ENSG00000219395	processed_pseudogene	0.0258309	0.618043	0.0299089	0.563684
OR4A7P	ENSG00000255349	unprocessed_pseudogene	-0.0346163	0.50394	0.00182674	0.971875
XIAPP2	ENSG00000254843	processed_pseudogene	-0.0719654	0.1643	-0.0853043	0.099065
AC107075.1	ENSG00000277998	unprocessed_pseudogene	0.0249618	0.629917	0.000773694	0.988082
AL355810.1	ENSG00000275248	lncRNA	0.0326231	0.528824	-4.43487e-05	0.999317
EIF3LP3	ENSG00000226086	processed_pseudogene	0.106003	0.0402009	0.0733837	0.156122
AP001626.1	ENSG00000235023	lncRNA	0.0466355	0.367818	0.0810539	0.117128
FAM89B	ENSG00000176973	protein_coding	-0.00156337	0.975929	0.0279351	0.589546
AL356215.1	ENSG00000255521	lncRNA	0.0225137	0.66387	0.0923147	0.0741782
IGLJ6	ENSG00000211682	IG_J_gene	-0.0441524	0.393898	-0.0607087	0.240886
AL592464.1	ENSG00000231630	lncRNA	0.00608054	0.906577	0.014928	0.773247
TMEM251P1	ENSG00000249514	processed_pseudogene	0.00471014	0.927566	0.0450124	0.384742
Z97832.2	ENSG00000272374	lncRNA	0.0571098	0.269968	0.0465627	0.368399
MED8	ENSG00000159479	protein_coding	0.303485	1.98034e-09	0.307432	1.45408e-09
PHF1	ENSG00000112511	protein_coding	0.0926523	0.0731217	0.118158	0.0221567
ZNF781	ENSG00000196381	protein_coding	0.171759	0.000838227	0.181965	0.000405984
IGHV1-24	ENSG00000211950	IG_V_gene	0.0477495	0.356475	0.0466541	0.367627
RNU6-1329P	ENSG00000202534	snRNA	-0.0290815	0.574525	-0.0548623	0.289301
AC103563.2	ENSG00000231062	lncRNA	-0.0979739	0.0580283	0.0164442	0.750942
DIPK1A	ENSG00000154511	protein_coding	0.331236	4.71688e-11	0.338688	2.15547e-11
AC008489.1	ENSG00000253946	processed_pseudogene	0.167284	0.0011477	0.196477	0.000128427
ANKMY1	ENSG00000144504	protein_coding	0.155629	0.00251021	0.178385	0.000528826
PSMB6	ENSG00000142507	protein_coding	0.21771	2.10939e-05	0.218278	2.09963e-05
AC027176.2	ENSG00000259677	processed_pseudogene	0.0720568	0.163763	0.101058	0.0505296
GUCY1A1	ENSG00000164116	protein_coding	0.22252	1.36545e-05	0.226974	9.55868e-06
AC009237.15	ENSG00000273305	lncRNA	-0.0268742	0.60392	-0.0182936	0.724013
PRKG2	ENSG00000138669	protein_coding	0.141204	0.00616255	0.150835	0.00341222
MESTP3	ENSG00000250927	processed_pseudogene	0.106183	0.0398623	0.103772	0.0446168
FBXO45	ENSG00000174013	protein_coding	0.254519	5.89052e-07	0.257319	4.81227e-07
AC107421.1	ENSG00000235110	processed_pseudogene	0.0989374	0.0555924	0.122606	0.0175349
AC098657.3	ENSG00000277670	unprocessed_pseudogene	-0.0544724	0.292748	-0.0550066	0.288033
AC002383.1	ENSG00000227863	lncRNA	-0.0343834	0.506815	-0.0169659	0.743312
AMZ2	ENSG00000196704	protein_coding	0.239346	2.76235e-06	0.273381	8.45374e-08
AC021106.2	ENSG00000251332	processed_pseudogene	0.163621	0.00147586	0.182025	0.00039595
AC066612.1	ENSG00000259235	lncRNA	-0.0427135	0.409508	0.0125911	0.807989
AC116612.1	ENSG00000258507	lncRNA	0.014562	0.77866	0.0785487	0.128924
TMEM52	ENSG00000178821	protein_coding	-0.0543009	0.294272	-0.0530679	0.305238
RPS2P24	ENSG00000244019	processed_pseudogene	0.0626443	0.226186	0.055771	0.281376
RNA5SP177	ENSG00000222054	rRNA_pseudogene	-0.0820573	0.112648	-0.0571743	0.269427
CHN2	ENSG00000106069	protein_coding	0.171061	0.00088078	0.1611	0.00177007
RN7SL430P	ENSG00000243911	misc_RNA	-0.0991506	0.055065	-0.0701329	0.175337
LNCPRESS1	ENSG00000232301	lncRNA	0.0799693	0.122127	0.0558527	0.280671
ZNF460-AS1	ENSG00000267871	lncRNA	0.0358348	0.489036	0.0208167	0.687689
AC021035.1	ENSG00000227851	lncRNA	0.0329311	0.524939	0.0686957	0.184372
AL512504.1	ENSG00000225715	processed_pseudogene	0.143984	0.00521396	0.135302	0.0087049
OR2AS2P	ENSG00000271934	unprocessed_pseudogene	-0.0386357	0.455693	-0.020742	0.688885
AC005828.7	ENSG00000271919	transcribed_processed_pseudogene	-0.00537851	0.917322	0.0230198	0.656792
GCNT4	ENSG00000176928	protein_coding	0.0612452	0.236746	0.0756694	0.14354
AC012506.3	ENSG00000233714	lncRNA	-0.0441597	0.39382	-0.0303279	0.558231
KLK8	ENSG00000129455	protein_coding	-0.147468	0.00421204	-0.101768	0.0489232
AC024060.1	ENSG00000253049	snoRNA	-0.0748158	0.148179	-0.0188241	0.716349
RN7SL541P	ENSG00000240250	misc_RNA	0.0547598	0.290205	-0.00473452	0.927192
MIR8081	ENSG00000277889	miRNA	-0.060376	0.243478	-0.00013857	0.997866
AL122016.1	ENSG00000216902	processed_pseudogene	0.100144	0.0526621	0.117231	0.023182
AC097527.1	ENSG00000237666	unprocessed_pseudogene	0.0174111	0.736823	0.0670251	0.1953
IP6K3	ENSG00000161896	protein_coding	0.0436996	0.398772	0.04805	0.353452
AL136146.1	ENSG00000254672	processed_pseudogene	0.0332054	0.521491	0.0523326	0.312148
MTF2	ENSG00000143033	protein_coding	0.303488	1.97936e-09	0.282513	2.99206e-08
ITFG2-AS1	ENSG00000256150	lncRNA	0.0968576	0.0609601	0.0837868	0.105242
NOBOX	ENSG00000106410	protein_coding	-0.059736	0.24852	0.0363221	0.483142
RBM15B	ENSG00000259956	protein_coding	0.196112	0.000132265	0.202522	8.08828e-05
PIH1D2	ENSG00000150773	protein_coding	0.18306	0.000366271	0.170224	0.000948683
AL390778.1	ENSG00000227958	lncRNA	-0.0879247	0.0890811	-0.0549329	0.288681
KRT18P61	ENSG00000267083	processed_pseudogene	-0.0715416	0.166805	-0.0688754	0.183139
LINC02126	ENSG00000259847	lncRNA	0.138642	0.00717046	0.158697	0.00205303
AL136981.1	ENSG00000226668	transcribed_unprocessed_pseudogene	-0.0416728	0.421024	0.0465792	0.368398
PCGF7P	ENSG00000268140	processed_pseudogene	0.111878	0.0303053	0.116819	0.0236729
AL031009.1	ENSG00000278987	TEC	0.102616	0.0470593	0.103437	0.0453492
AC008638.2	ENSG00000250006	processed_pseudogene	0.0612941	0.236371	0.112841	0.0288998
VN1R53P	ENSG00000236313	processed_pseudogene	0.033988	0.511717	0.0625228	0.22709
OR52E1	ENSG00000273085	polymorphic_pseudogene	-0.00330294	0.949171	0.0194743	0.706995
AC009690.1	ENSG00000260729	protein_coding	0.0725934	0.160639	0.0755307	0.144331
MT1A	ENSG00000205362	protein_coding	-0.0494059	0.340018	-0.0271211	0.600598
AC006064.1	ENSG00000245667	lncRNA	-0.0437127	0.39863	-0.030334	0.558152
AC004817.1	ENSG00000258517	lncRNA	-0.0987831	0.0559768	-0.0855101	0.0982502
AC104009.1	ENSG00000254768	lncRNA	0.0818287	0.113656	0.0673996	0.19281
RNU6-391P	ENSG00000202050	snRNA	-0.00953979	0.853916	0.0280724	0.587879
AL356234.2	ENSG00000230533	lncRNA	0.0101467	0.844737	-0.0226367	0.662147
ATP2A1	ENSG00000196296	protein_coding	-0.063833	0.217482	-0.0688279	0.183442
AC093424.1	ENSG00000270457	lncRNA	0.00823829	0.873666	-0.0391546	0.449658
IGKV1OR22-5	ENSG00000230481	IG_V_pseudogene	0.00357088	0.945054	0.0268471	0.604284
RNU6-448P	ENSG00000252861	snRNA	-0.0141691	0.784484	-0.0324069	0.53156
DPY19L1P2	ENSG00000231952	unprocessed_pseudogene	0.154485	0.00270305	0.129706	0.0119373
OR6C72P	ENSG00000205331	unprocessed_pseudogene	-0.0521162	0.314156	-0.0380173	0.462943
AC027281.1	ENSG00000279123	TEC	-0.00763092	0.88291	0.00587746	0.909684
RNU1-129P	ENSG00000206791	snRNA	-0.0165329	0.749642	0.00440093	0.93231
NCAPG	ENSG00000109805	protein_coding	0.248757	1.07188e-06	0.259207	3.94528e-07
IGHV5-78	ENSG00000211978	IG_V_pseudogene	0.0466768	0.367393	0.0877182	0.0898373
FANK1	ENSG00000203780	protein_coding	-0.0298141	0.564921	-0.0524826	0.310608
NOP2	ENSG00000111641	protein_coding	0.130721	0.0112821	0.120771	0.0193591
ZNF880	ENSG00000221923	protein_coding	0.191833	0.000186087	0.198844	0.00010926
MELTF	ENSG00000163975	protein_coding	-0.144053	0.00519236	-0.154821	0.00267072
ZNF736P9Y	ENSG00000239893	transcribed_processed_pseudogene	-0.0698127	0.177321	-0.0352203	0.496522
PTPRB	ENSG00000127329	protein_coding	0.253951	6.25231e-07	0.259836	3.69134e-07
PRANCR	ENSG00000257815	lncRNA	0.100942	0.0507966	0.102862	0.0465652
AC116914.1	ENSG00000262358	lncRNA	0.00110304	0.983015	0.0168872	0.744461
RNF14P2	ENSG00000250594	processed_pseudogene	0.0270766	0.601196	0.0526081	0.309604
DGKD	ENSG00000077044	protein_coding	0.204845	6.44184e-05	0.21105	3.94574e-05
TMCO1	ENSG00000143183	protein_coding	0.127641	0.0133745	0.175312	0.000660944
PDE11A-AS1	ENSG00000229941	lncRNA	0.0813038	0.116	0.0239955	0.64323
AC117500.5	ENSG00000279455	TEC	-0.0934644	0.0706304	-0.04093	0.429358
RAB5C	ENSG00000108774	protein_coding	0.214963	2.69259e-05	0.240713	2.58978e-06
NPBWR2	ENSG00000125522	protein_coding	0.0361221	0.485557	0.0104042	0.840848
UPP1	ENSG00000183696	protein_coding	0.0496794	0.337348	0.0566667	0.273571
AP001610.2	ENSG00000228318	lncRNA	0.0820221	0.112802	0.0709218	0.17052
AC064859.1	ENSG00000279874	TEC	0.0400403	0.439464	0.0701719	0.175096
AC008760.1	ENSG00000269680	lncRNA	0.0258494	0.617791	-0.00246137	0.962111
AC093323.2	ENSG00000279859	TEC	-0.0554017	0.284579	-0.0797381	0.123214
RNA5SP36	ENSG00000222129	rRNA_pseudogene	0.040036	0.439513	0.0585574	0.257994
RPS17P17	ENSG00000225758	processed_pseudogene	0.00244681	0.962335	-0.0130533	0.801086
TRABD2B	ENSG00000269113	protein_coding	0.130626	0.0113421	0.150912	0.00342476
RPL36P2	ENSG00000231302	processed_pseudogene	-0.0268472	0.604283	-0.00340516	0.9476
AC073534.1	ENSG00000268442	processed_pseudogene	0.0740483	0.152396	0.0301147	0.561002
RPS3AP17	ENSG00000244031	processed_pseudogene	0.0503342	0.331011	0.0479503	0.354453
AC020914.3	ENSG00000268957	unprocessed_pseudogene	0.0470133	0.363946	0.0825663	0.110427
AC244157.1	ENSG00000231392	unprocessed_pseudogene	-0.0165347	0.749616	0.0120637	0.815885
AMN	ENSG00000166126	protein_coding	-0.105605	0.0409611	-0.104089	0.0440029
KCNE1B	ENSG00000276289	protein_coding	-0.0148458	0.774462	-0.0295862	0.5679
KLK10	ENSG00000129451	protein_coding	-0.106872	0.0385849	-0.0988096	0.0559374
AL133338.1	ENSG00000260000	lncRNA	0.200016	9.62538e-05	0.198708	0.000110465
MRPL57P7	ENSG00000254312	processed_pseudogene	0.0118894	0.818499	0.0331549	0.522124
AF096876.1	ENSG00000259981	lncRNA	-0.0347832	0.501884	0.0445509	0.389639
KDM5B	ENSG00000117139	protein_coding	0.302542	2.23345e-09	0.312222	7.86852e-10
KRTAP19-3	ENSG00000244025	protein_coding	-0.0359981	0.487056	0.0584304	0.25903
STPG1	ENSG00000001460	protein_coding	0.193097	0.000168359	0.20921	4.61812e-05
AC004951.3	ENSG00000241057	transcribed_unprocessed_pseudogene	-0.0747078	0.148768	-0.0818	0.113756
FHOD1	ENSG00000135723	protein_coding	0.165113	0.00133299	0.196858	0.000128232
PTPRH	ENSG00000080031	protein_coding	-0.0713728	0.167811	-0.0315975	0.541698
PCMTD1	ENSG00000168300	protein_coding	0.296557	4.74526e-09	0.290744	1.13673e-08
AL121957.1	ENSG00000234206	lncRNA	0.0687715	0.183887	0.114694	0.0263537
OR14A16	ENSG00000196772	protein_coding	0.0372088	0.472518	0.0452598	0.382132
NDUFS5P6	ENSG00000255531	processed_pseudogene	0.00136795	0.978937	0.0701977	0.174938
AL136038.1	ENSG00000200693	snoRNA	-0.161017	0.00175933	-0.173115	0.000773484
AC002128.1	ENSG00000268947	lncRNA	0.0564967	0.275153	0.0373353	0.470837
AC112907.2	ENSG00000231982	unprocessed_pseudogene	-0.12106	0.0190212	-0.128795	0.0125536
GLRA3	ENSG00000145451	protein_coding	0.0936149	0.0701763	0.139329	0.00688642
AACSP1	ENSG00000250420	transcribed_unprocessed_pseudogene	0.156073	0.00243871	0.139468	0.00683049
RPS28P7	ENSG00000227097	processed_pseudogene	0.00879957	0.865138	0.0288804	0.577012
COX7A2P2	ENSG00000236764	processed_pseudogene	0.20276	7.67062e-05	0.182459	0.000383244
MINDY4	ENSG00000106125	protein_coding	0.0274012	0.596841	0.0396682	0.443555
MAP2K7	ENSG00000076984	protein_coding	0.100407	0.05204	0.115061	0.0259203
AC013733.2	ENSG00000234595	lncRNA	-0.0294017	0.570318	0.00783357	0.879824
AP000281.2	ENSG00000232360	lncRNA	-0.0732283	0.157002	-0.0653166	0.206958
SMIM32	ENSG00000271824	protein_coding	-0.0295456	0.568432	-0.0275792	0.594458
RBM38-AS1	ENSG00000218018	lncRNA	0.0958101	0.0638211	0.108853	0.0351042
ZNF767P	ENSG00000133624	transcribed_unprocessed_pseudogene	0.188153	0.000248125	0.183451	0.000363287
AC010376.1	ENSG00000253801	processed_pseudogene	0.0385937	0.456184	0.113623	0.0278004
MT-TL1	ENSG00000209082	Mt_tRNA	0.0270583	0.601442	-0.0495101	0.338839
AP5S1	ENSG00000125843	protein_coding	0.0605275	0.242295	0.0704371	0.173389
GRIP1	ENSG00000155974	protein_coding	0.10957	0.0339123	0.0691123	0.181634
RPS29P12	ENSG00000243664	processed_pseudogene	0.0199976	0.699499	0.0217686	0.674347
VRK3	ENSG00000105053	protein_coding	0.212738	3.27381e-05	0.219807	1.83235e-05
H2BP8	ENSG00000235976	processed_pseudogene	-0.0607843	0.240299	-0.0273126	0.598027
SRSF10P1	ENSG00000267717	processed_pseudogene	0.065142	0.208176	0.0603264	0.243866
LINC01880	ENSG00000232002	lncRNA	-0.0636517	0.218793	-0.0306884	0.55356
SNORD99	ENSG00000221539	snoRNA	0.109746	0.0336237	0.0678398	0.189913
FP236315.1	ENSG00000279064	lncRNA	-0.0619892	0.231089	-0.0464932	0.369283
AC027369.4	ENSG00000254920	unprocessed_pseudogene	0.0215374	0.67761	0.014852	0.774371
NDUFAF4P4	ENSG00000231378	processed_pseudogene	-0.00845342	0.870395	0.0055605	0.914535
AC123904.2	ENSG00000257323	processed_pseudogene	0.0262448	0.612423	0.0344474	0.506024
VENTXP3	ENSG00000257364	processed_pseudogene	-0.0608575	0.239732	-0.0575698	0.266123
ARMH2	ENSG00000260286	protein_coding	-0.0124141	0.810636	0.0143399	0.78195
SLC2A1	ENSG00000117394	protein_coding	0.100233	0.052452	0.106638	0.0390553
LEMD1-AS1	ENSG00000226235	lncRNA	-0.0854752	0.098388	-0.0861804	0.0956324
AL360270.2	ENSG00000261654	lncRNA	0.0592154	0.252675	0.0841591	0.103681
WNT1	ENSG00000125084	protein_coding	0.0816884	0.114279	0.0802111	0.120999
MIR4635	ENSG00000263834	miRNA	0.0896289	0.083033	0.0619647	0.231273
AC104825.1	ENSG00000251615	lncRNA	0.0877525	0.0897113	0.0915178	0.076729
AC024681.2	ENSG00000254227	lncRNA	0.0798845	0.122525	0.0720401	0.163861
AC012414.3	ENSG00000259443	lncRNA	-0.00825045	0.873481	-0.0150702	0.771147
AC134050.1	ENSG00000241537	processed_pseudogene	0.136623	0.0080659	0.140822	0.00630435
MUSK	ENSG00000030304	protein_coding	0.0909055	0.0787233	0.149423	0.00372918
CDY1	ENSG00000172288	protein_coding	0.0681152	0.188117	0.083249	0.107502
AL591684.3	ENSG00000270369	processed_pseudogene	-0.0932988	0.0711326	-0.0724671	0.161371
LINC02317	ENSG00000258678	lncRNA	-0.0486865	0.347104	-0.017159	0.740495
ST6GALNAC4P1	ENSG00000233469	processed_pseudogene	-0.0105936	0.837989	-0.0190013	0.713796
POLR2LP1	ENSG00000238211	processed_pseudogene	-0.113133	0.028486	-0.132923	0.00996927
AC093802.1	ENSG00000220256	lncRNA	0.074184	0.151645	0.100092	0.052785
RNA5SP465	ENSG00000212497	rRNA_pseudogene	0.127461	0.0135073	0.130681	0.0113078
DUX4L5	ENSG00000280799	unprocessed_pseudogene
AC093249.6	ENSG00000261840	lncRNA	-0.154268	0.00274124	-0.115231	0.0257002
WASH4P	ENSG00000234769	unprocessed_pseudogene	0.167028	0.00116826	0.245633	1.47384e-06
RNU6-175P	ENSG00000252705	snRNA	-0.104465	0.0432027	-0.0635688	0.219396
RNU6-428P	ENSG00000199812	snRNA	0.0232531	0.653539	0.0682724	0.187097
SPINK1	ENSG00000164266	protein_coding	-0.103027	0.0461785	-0.0664813	0.198861
AL031710.1	ENSG00000261399	lncRNA	0.0146659	0.777122	0.00961124	0.852834
PHKBP2	ENSG00000258467	unprocessed_pseudogene	0.00738611	0.886641	0.0764569	0.13946
AC107015.1	ENSG00000241815	processed_pseudogene	0.00490789	0.924534	0.109648	0.033784
VSTM2B	ENSG00000187135	protein_coding	0.0837683	0.105318	0.132411	0.0102621
HCG27	ENSG00000206344	lncRNA	0.0666873	0.197566	0.064413	0.213217
AL132655.4	ENSG00000274491	misc_RNA
RN7SL521P	ENSG00000240877	misc_RNA	-0.0840301	0.104231	-0.0992563	0.0548051
AC139768.1	ENSG00000278126	lncRNA	0.153386	0.00290102	0.155643	0.00253276
AC091819.2	ENSG00000253713	lncRNA	-0.0603393	0.243765	-0.044269	0.392649
AC079298.1	ENSG00000278981	lncRNA	0.0682234	0.187414	0.127675	0.0133501
SPATA31D1	ENSG00000214929	protein_coding	0.00981266	0.849786	0.0130088	0.801749
MTND4P8	ENSG00000248548	unprocessed_pseudogene	0.0676595	0.191096	0.0860885	0.0959879
GLYCTK	ENSG00000168237	protein_coding	0.0685661	0.185203	0.0788256	0.127537
MASP2	ENSG00000009724	protein_coding	0.121172	0.0189094	0.11522	0.0257149
FOXD2-AS1	ENSG00000237424	lncRNA	-0.0190793	0.712673	-0.0246249	0.634396
DNAJA1P6	ENSG00000228045	processed_pseudogene	0.0069123	0.893868	0.083268	0.107422
RPRM	ENSG00000177519	protein_coding	0.0768825	0.137265	0.0580803	0.261899
TNNT1	ENSG00000105048	protein_coding	-0.0283929	0.583623	-0.00574809	0.911623
AC008555.6	ENSG00000280106	TEC	0.112558	0.0293066	0.100507	0.051837
AC009220.1	ENSG00000228360	processed_pseudogene	-0.0662256	0.200694	-0.0497115	0.336876
MTND1P11	ENSG00000228166	unprocessed_pseudogene	-0.0442489	0.392865	-0.0504905	0.329509
AC138869.1	ENSG00000260414	processed_pseudogene	-0.0761816	0.140895	-0.0765353	0.139054
MT-ND1	ENSG00000198888	protein_coding	-0.191262	0.000194646	-0.174039	0.000724152
PPOX	ENSG00000143224	protein_coding	0.104459	0.0432156	0.0939854	0.0690836
OR2U2P	ENSG00000242524	unprocessed_pseudogene	0.0970161	0.0605365	0.163453	0.00149286
MTATP6P26	ENSG00000236878	processed_pseudogene	-0.127496	0.0134815	-0.135428	0.00864204
DEFA1	ENSG00000206047	protein_coding	0.00144823	0.977701	-0.00695353	0.893239
AL136369.2	ENSG00000231496	lncRNA	0.0241503	0.64109	0.0658288	0.203411
LINC02301	ENSG00000258743	lncRNA	0.0353845	0.494516	0.0604462	0.242929
H6PD	ENSG00000049239	protein_coding	0.0869443	0.0927178	0.107875	0.03683
RCOR1	ENSG00000089902	protein_coding	0.323278	1.43295e-10	0.332667	5.04424e-11
GRAMD1C	ENSG00000178075	protein_coding	0.0660876	0.201636	0.0347416	0.502222
LINC01429	ENSG00000227964	lncRNA	0.038735	0.454535	0.0430284	0.406061
RPS6KB1	ENSG00000108443	protein_coding	0.373879	6.92425e-14	0.388989	4.78647e-15
AC068620.1	ENSG00000269921	lncRNA	0.18404	0.000340091	0.155272	0.00256889
ADIRF-AS1	ENSG00000272734	lncRNA	0.0148372	0.774589	0.0164155	0.75125
GLI3	ENSG00000106571	protein_coding	0.163019	0.00153747	0.171103	0.000891897
MIR378D1	ENSG00000263631	miRNA	-0.0386798	0.455179	-0.0250543	0.628648
MTATP6P19	ENSG00000228316	processed_pseudogene	-0.160115	0.00186867	-0.160292	0.00184677
OFD1P4Y	ENSG00000229406	unprocessed_pseudogene	-0.0354098	0.494207	-0.0305111	0.555855
AC006001.2	ENSG00000226824	lncRNA	-0.105224	0.0416992	-0.0961566	0.0628836
KCNE4	ENSG00000152049	protein_coding	0.20252	7.82506e-05	0.213518	3.1886e-05
AL589987.1	ENSG00000230707	processed_pseudogene	0.0401533	0.438173	0.0699836	0.17626
EIF1P5	ENSG00000266563	unprocessed_pseudogene	0.0291598	0.573495	0.0193517	0.708756
HOXC13	ENSG00000123364	protein_coding	-0.0335363	0.517346	-0.0729876	0.158374
DAP3P1	ENSG00000225082	unprocessed_pseudogene	-0.0882948	0.0877385	-0.0781516	0.130876
TOLLIP-AS1	ENSG00000255153	lncRNA	-0.00656245	0.899211	-0.00307612	0.952636
AC009065.8	ENSG00000261663	lncRNA	-0.0593235	0.251808	-0.0508358	0.326051
FAM217B	ENSG00000196227	protein_coding	0.295698	5.27937e-09	0.27716	5.52489e-08
PPIC-AS1	ENSG00000249996	lncRNA	0.188668	0.000238415	0.191727	0.00018765
AC011396.1	ENSG00000248842	lncRNA	-0.0724059	0.161726	-0.00835362	0.871912
AC139143.1	ENSG00000230080	processed_pseudogene	0.223538	1.24382e-05	0.200353	9.36226e-05
AC067817.2	ENSG00000253829	lncRNA	-0.156151	0.00242632	-0.136254	0.00823986
FCGR2B	ENSG00000072694	protein_coding	0.20197	8.19088e-05	0.210884	4.00247e-05
LAMTOR4	ENSG00000188186	protein_coding	-0.0283498	0.584194	-0.0793048	0.125233
PHYKPL	ENSG00000175309	protein_coding	0.221434	1.50756e-05	0.243076	2.05261e-06
U3	ENSG00000212211	snoRNA	-0.0332054	0.52149	-0.061377	0.235737
VN1R7P	ENSG00000275592	processed_pseudogene	0.0754845	0.144578	0.108222	0.0361833
AC034234.1	ENSG00000248935	lncRNA	0.00709427	0.891092	0.076717	0.138116
KIAA1328	ENSG00000150477	protein_coding	0.308276	1.06754e-09	0.333588	4.43488e-11
KRT8P10	ENSG00000231203	processed_pseudogene	-0.0888167	0.0858727	-0.107203	0.0380245
AC133473.1	ENSG00000236489	processed_pseudogene	0.121005	0.0190756	0.124052	0.0162376
RNU7-90P	ENSG00000238731	snRNA	-0.00493695	0.924088	0.00957082	0.853446
NME1-NME2	ENSG00000011052	protein_coding	0.179093	0.000492593	0.155064	0.00262918
AC007274.2	ENSG00000236690	unprocessed_pseudogene	-0.0338311	0.513668	0.0440126	0.395399
PHLDA2	ENSG00000181649	protein_coding	-0.121909	0.0181914	-0.110169	0.0329862
CBL	ENSG00000110395	protein_coding	0.362366	4.44309e-13	0.360298	8.46843e-13
ASS1P2	ENSG00000223922	processed_pseudogene	0.0660699	0.201757	0.0423	0.414061
AC022690.1	ENSG00000254425	processed_pseudogene	0.0783938	0.129683	0.121734	0.0183596
RLN1	ENSG00000107018	protein_coding	0.0530097	0.30592	0.105731	0.0407197
AC093801.2	ENSG00000248480	processed_pseudogene	0.124466	0.0158824	0.15566	0.00250508
IGHV1-12	ENSG00000254174	IG_V_pseudogene	-0.0150901	0.770853	-0.00406563	0.937456
RN7SL193P	ENSG00000239679	misc_RNA	0.00394517	0.939305	0.0425917	0.410847
AC245128.2	ENSG00000228790	unprocessed_pseudogene	-0.0737352	0.154143	-0.0506677	0.327812
KRT8P50	ENSG00000260799	processed_pseudogene	0.108182	0.0362521	0.128202	0.0129701
CLN6	ENSG00000128973	protein_coding	-0.00708988	0.891159	0.0237633	0.646301
EFS	ENSG00000100842	protein_coding	0.105124	0.0418948	0.142006	0.00591078
PPIAP27	ENSG00000234363	processed_pseudogene	0.12165	0.0184411	0.120575	0.0195087
AC103592.1	ENSG00000223905	processed_pseudogene	-0.00953607	0.853972	0.0282039	0.58613
ERRFI1	ENSG00000116285	protein_coding	0.240716	2.4123e-06	0.274327	7.60447e-08
AL049874.2	ENSG00000244756	processed_pseudogene	0.152535	0.00306322	0.122315	0.017807
EVPL	ENSG00000167880	protein_coding	-0.0866517	0.0938257	-0.0524205	0.311182
AC015878.2	ENSG00000265948	lncRNA	-0.00954442	0.853845	0.0445717	0.389418
GRAMD4P8	ENSG00000270930	processed_pseudogene	0.0804958	0.11968	0.0487422	0.346552
AC120024.4	ENSG00000279273	TEC	-0.0265396	0.608433	0.0123591	0.811459
SMIM2	ENSG00000139656	protein_coding	-0.0609656	0.238897	0.000894723	0.986223
AC073257.1	ENSG00000232140	lncRNA	0.073129	0.157567	0.0419833	0.417569
SPON1-AS1	ENSG00000254418	lncRNA	0.0256929	0.619922	0.0413924	0.424158
IL27RA	ENSG00000104998	protein_coding	0.0418745	0.418777	0.0270629	0.601222
CHMP1B2P	ENSG00000278530	transcribed_unitary_pseudogene	0.07118	0.168964	0.0735561	0.155149
AC068787.1	ENSG00000279952	TEC	0.0625021	0.227244	0.113884	0.0274426
SRGAP2-AS1	ENSG00000230806	lncRNA	0.0671131	0.194713	0.0743755	0.150588
WDR70	ENSG00000082068	protein_coding	0.356128	1.17957e-12	0.381617	2.20624e-14
AC073612.1	ENSG00000258064	protein_coding	-0.0420685	0.416623	-0.0420195	0.417166
OR10H1	ENSG00000186723	protein_coding	-0.0569313	0.271471	-0.0692309	0.180968
BRDT	ENSG00000137948	protein_coding	0.0185703	0.720011	0.0279969	0.588884
OTUD1	ENSG00000165312	protein_coding	-0.0155101	0.764661	0.0242175	0.640013
AL162724.2	ENSG00000235204	lncRNA	0.0425121	0.411722	0.0501267	0.332851
TTC5	ENSG00000136319	protein_coding	0.416017	3.97419e-17	0.400755	0
PDCD6	ENSG00000249915	protein_coding	0.233262	4.99147e-06	0.224761	1.1712e-05
AC137675.1	ENSG00000232167	processed_pseudogene	0.00342213	0.947339	0.018478	0.721346
MIR6131	ENSG00000277073	miRNA	0.00940556	0.855949	0.0138287	0.789539
AC008267.6	ENSG00000244657	transcribed_unprocessed_pseudogene	-0.0146519	0.77733	0.00103749	0.984024
AC068308.1	ENSG00000241231	lncRNA	-0.0579427	0.263033	-0.0111989	0.828872
LINC02747	ENSG00000255774	lncRNA	0.0759383	0.142172	0.100161	0.0526225
MRPS11	ENSG00000181991	protein_coding	0.131823	0.010607	0.163742	0.00148236
RPL7P22	ENSG00000226544	processed_pseudogene	0.112413	0.0295172	0.141349	0.00610933
RNA5SP442	ENSG00000201920	rRNA_pseudogene	0.0810934	0.116949	0.0570601	0.270386
EPB41L2	ENSG00000079819	protein_coding	0.300093	3.04629e-09	0.31943	3.05918e-10
AL772337.3	ENSG00000234460	transcribed_unprocessed_pseudogene	-0.0430141	0.406218	0.0127058	0.806275
EPHA3	ENSG00000044524	protein_coding	0.221361	1.51767e-05	0.22629	1.01805e-05
CENPBD1P1	ENSG00000213753	transcribed_processed_pseudogene	0.160201	0.00185792	0.140379	0.00651044
C2orf27A	ENSG00000197927	transcribed_unprocessed_pseudogene	0.27582	5.66484e-08	0.268724	1.41591e-07
RNU6ATAC25P	ENSG00000221725	snRNA	0.0572072	0.269151	0.00725588	0.888627
WWC2-AS2	ENSG00000251359	lncRNA	0.00672035	0.896799	0.0207748	0.688418
HMGB1P46	ENSG00000254146	processed_pseudogene	-0.001797	0.972333	0.089815	0.0823931
AC109329.1	ENSG00000253346	processed_pseudogene	0.0576997	0.265044	0.141846	0.00593058
DIO1	ENSG00000211452	protein_coding	-0.0894835	0.0835359	0.0401874	0.437784
C1orf35	ENSG00000143793	protein_coding	-0.089526	0.0833885	-0.0698858	0.176786
LDHA	ENSG00000134333	protein_coding	0.280292	3.37514e-08	0.245678	1.58485e-06
LINC02826	ENSG00000275212	lncRNA	0.014696	0.776677	0.0109267	0.832969
RN7SL446P	ENSG00000244544	misc_RNA	0.064817	0.21046	0.0941661	0.068534
AC079945.2	ENSG00000277250	misc_RNA	-0.00542997	0.916534	-0.0262699	0.612083
XCL1	ENSG00000143184	protein_coding	0.0106636	0.836935	0.0161459	0.755205
MIR4740	ENSG00000266392	miRNA	0.0439909	0.395632	0.0517206	0.317848
AL033527.2	ENSG00000261798	lncRNA	0.0831657	0.107855	0.0631579	0.222395
UBE3A	ENSG00000114062	protein_coding	0.299013	3.4901e-09	0.295176	6.66631e-09
DNMT3A	ENSG00000119772	protein_coding	0.125893	0.0147083	0.132779	0.0100949
PPIAP16	ENSG00000213509	processed_pseudogene	-0.017508	0.735412	0.00156446	0.975912
AL662844.3	ENSG00000271821	lncRNA	0.0422238	0.414904	0.0468547	0.365569
AC087857.1	ENSG00000229642	lncRNA	0.141746	0.00596611	0.144888	0.00493543
PDE5A	ENSG00000138735	protein_coding	0.279418	3.73757e-08	0.276019	6.2862e-08
AC061997.1	ENSG00000251838	snoRNA	-0.0285186	0.581957	-0.0286751	0.579886
RN7SL648P	ENSG00000265727	misc_RNA	0.00961809	0.85273	0.0194019	0.708035
LINC01730	ENSG00000275491	lncRNA	-0.0600698	0.245882	-0.0543488	0.293846
RNU6-1045P	ENSG00000252130	snRNA	0.0260504	0.61506	0.0440194	0.395326
AC110774.1	ENSG00000279013	TEC	0.0276076	0.594078	0.0761778	0.140915
ZNF304	ENSG00000131845	protein_coding	0.241181	2.30349e-06	0.275882	6.38448e-08
AL359258.3	ENSG00000280186	TEC	0.00582656	0.910463	0.00106667	0.983575
AC104316.2	ENSG00000259631	lncRNA	-0.0438498	0.397151	-0.0513294	0.321527
ATP6AP2	ENSG00000182220	protein_coding	0.47382	2.20148e-22	0.455742	0
RN7SL714P	ENSG00000241757	misc_RNA	-0.0176826	0.732874	0.0220176	0.670839
AP001207.1	ENSG00000253153	processed_pseudogene	0.0699638	0.176382	0.0671889	0.194208
ATP23	ENSG00000166896	protein_coding	0.250325	9.12028e-07	0.271198	1.07785e-07
PLIN4	ENSG00000167676	protein_coding	0.0839617	0.104514	0.0516901	0.31798
AC008079.1	ENSG00000280007	lncRNA	-0.00527553	0.9189	-0.000986233	0.984808
MTND4P24	ENSG00000232177	processed_pseudogene	-0.150231	0.00354485	-0.178547	0.000522601
AC244100.3	ENSG00000275944	lncRNA	-0.0363737	0.482521	-0.0233161	0.652661
Y_RNA	ENSG00000201683	misc_RNA	0.0449811	0.385073	0.0449505	0.385396
AL035411.1	ENSG00000185839	processed_pseudogene	0.0749974	0.147194	0.0568081	0.272375
AL157944.1	ENSG00000233290	lncRNA	0.0151764	0.769579	0.108025	0.0365249
DSCR4-IT1	ENSG00000223608	lncRNA	0.00661915	0.898345	-0.0220005	0.671079
HMGN2P10	ENSG00000231261	processed_pseudogene	0.183856	0.000344865	0.188634	0.000239043
ARL17B	ENSG00000228696	protein_coding	-0.0413692	0.424419	-0.0240086	0.642902
RLIMP1	ENSG00000229456	processed_pseudogene	-0.0368687	0.476577	-0.0166186	0.748388
COPS5P1	ENSG00000213187	processed_pseudogene	0.0218966	0.672543	0.0612118	0.237002
Y_RNA	ENSG00000207176	misc_RNA	-0.0185157	0.7208	-0.0380194	0.462918
MIR129-2	ENSG00000199077	miRNA	-0.0866685	0.0937618	-0.0575077	0.26664
PLP2	ENSG00000102007	protein_coding	0.0953848	0.0650141	0.0958523	0.0637237
AC011506.1	ENSG00000242411	processed_pseudogene	0.0797199	0.1233	0.0578032	0.264053
TREH	ENSG00000118094	protein_coding	0.0047082	0.927596	-0.0142892	0.782604
AL049861.1	ENSG00000270507	processed_pseudogene	-0.0926902	0.0730039	-0.0833068	0.107257
NOP16	ENSG00000048162	protein_coding	0.251802	7.82617e-07	0.22988	7.29842e-06
GNA12	ENSG00000146535	protein_coding	0.266551	1.60934e-07	0.278392	4.80283e-08
HEY2	ENSG00000135547	protein_coding	0.108206	0.0362099	0.141923	0.00594022
ACOX2	ENSG00000168306	protein_coding	0.282545	2.59109e-08	0.308481	1.27239e-09
AP000542.3	ENSG00000280341	lncRNA	0.0211849	0.682598	0.0428983	0.407484
INTS13	ENSG00000064102	protein_coding	0.295441	5.45069e-09	0.317913	3.7396e-10
PROSER2	ENSG00000148426	protein_coding	-0.0735132	0.15539	-0.0341486	0.50955
PPP1R7	ENSG00000115685	protein_coding	0.167088	0.00116342	0.175357	0.000658803
AC119150.1	ENSG00000249916	lncRNA	0.0882769	0.0878033	0.0242215	0.640106
AC099791.2	ENSG00000271200	lncRNA	-0.0842235	0.103434	-0.0957562	0.0639713
Metazoa_SRP	ENSG00000276669	misc_RNA	0.0719643	0.164306	0.0679255	0.189352
AP001468.1	ENSG00000228404	lncRNA	0.0451095	0.383716	0.0645771	0.212156
AC008662.2	ENSG00000253538	lncRNA	-0.0918074	0.0757893	-0.0877111	0.0898637
MIR6720	ENSG00000275859	miRNA
AC020703.1	ENSG00000249309	lncRNA	0.0606433	0.241394	0.147288	0.00425909
OR51E2	ENSG00000167332	protein_coding	0.154533	0.00269465	0.193262	0.000166165
AP002992.1	ENSG00000255236	lncRNA	0.0158777	0.759251	-0.00991466	0.848243
MTND4P31	ENSG00000235382	processed_pseudogene	0.0988147	0.0558977	0.170485	0.000917407
CYP2E1	ENSG00000130649	protein_coding	0.0491552	0.342477	0.0493494	0.34041
PES1	ENSG00000100029	protein_coding	0.140162	0.00655604	0.121431	0.0187037
ADAM20P2	ENSG00000248574	processed_pseudogene	-0.0572592	0.268716	0.042855	0.407957
USP3-AS1	ENSG00000259248	lncRNA	0.108595	0.0355416	0.118171	0.0221417
IGLC7	ENSG00000211685	IG_C_gene	-0.0291739	0.573309	-0.0468546	0.36557
AC078899.3	ENSG00000268620	unprocessed_pseudogene	0.08819	0.088117	0.0977778	0.0585345
MIR516A2	ENSG00000207620	miRNA	0.0741388	0.151895	0.0978355	0.0583853
AP002990.1	ENSG00000255508	protein_coding	0.130096	0.0116819	0.138084	0.00744869
HSDL2	ENSG00000119471	protein_coding	0.26172	2.73057e-07	0.252453	7.97519e-07
RNU6-919P	ENSG00000252540	snRNA	-0.0821884	0.112072	-0.100509	0.0518012
LINC01548	ENSG00000229086	lncRNA	0.0141835	0.78427	0.0359566	0.487559
RPS13P2	ENSG00000228929	processed_pseudogene	0.0376346	0.467462	0.00773125	0.881327
RPL31P9	ENSG00000264054	processed_pseudogene	-0.0860204	0.0962521	-0.0264477	0.609675
LINC00395	ENSG00000231061	lncRNA	-0.0444739	0.39046	-0.0349952	0.499279
STARD5	ENSG00000172345	protein_coding	0.169151	0.00100763	0.173399	0.000758023
IGHV3-74	ENSG00000224650	IG_V_gene	0.08344	0.106695	0.0911373	0.0779668
AL162425.1	ENSG00000236461	lncRNA	-0.124156	0.0161476	-0.0520423	0.314843
PTCD3	ENSG00000132300	protein_coding	0.346635	5.00596e-12	0.30356	2.3701e-09
ABHD17AP4	ENSG00000229107	processed_pseudogene	-0.0340444	0.511015	-0.0139643	0.787524
TRAV5	ENSG00000211779	TR_V_gene	0.173261	0.000753058	0.202458	7.86584e-05
TSPEAR	ENSG00000175894	protein_coding	0.0864518	0.0945885	0.0970712	0.0603898
AC011487.1	ENSG00000213777	transcribed_processed_pseudogene	0.0582826	0.260239	0.0978344	0.0583881
LINC01874	ENSG00000223985	lncRNA	-0.0703577	0.173954	-7.54856e-05	0.998838
CYP2D6	ENSG00000100197	protein_coding	-0.00248409	0.961761	0.0103461	0.841652
FLYWCH2	ENSG00000162076	protein_coding	0.0152077	0.769118	0.0418805	0.418536
NTM	ENSG00000182667	protein_coding	0.19146	0.000191633	0.202696	7.97278e-05
SERF1AP1	ENSG00000250813	processed_pseudogene	-0.0659129	0.202833	0.0239261	0.644192
ZFP91P1	ENSG00000274010	processed_pseudogene	0.00199508	0.969285	0.0767826	0.137778
AC091489.2	ENSG00000260933	processed_pseudogene	0.0826862	0.109908	0.102119	0.0481448
IFNA1	ENSG00000197919	protein_coding	0.0379972	0.46318	0.111532	0.0308242
DLGAP1-AS4	ENSG00000263878	lncRNA	0.0647157	0.211175	0.0669399	0.19587
LCT-AS1	ENSG00000226806	lncRNA	-0.0260522	0.615034	-0.0170964	0.741408
ZDHHC20P3	ENSG00000255460	processed_pseudogene	0.1176	0.022749	0.108943	0.0349515
AC008736.2	ENSG00000267567	lncRNA	-0.0273377	0.597692	-0.00362647	0.9442
AC010387.1	ENSG00000250694	lncRNA	0.0229687	0.657505	0.0875196	0.0905697
RN7SL177P	ENSG00000242976	misc_RNA	-0.0150895	0.770862	-0.0228414	0.659284
LINC01771	ENSG00000225675	lncRNA	0.0382969	0.459657	0.0813053	0.115993
AC093890.1	ENSG00000249741	processed_pseudogene	0.0586312	0.257394	0.0646586	0.211579
RNY1P5	ENSG00000206617	misc_RNA	0.046101	0.37334	0.0759597	0.142059
SNORA72	ENSG00000207249	snoRNA	-0.106104	0.0400114	-0.0975438	0.0591437
AC091027.2	ENSG00000266586	lncRNA	0.0221394	0.669125	0.0173943	0.737066
AC103808.1	ENSG00000264212	lncRNA	0.0817326	0.114083	0.0823198	0.111498
ZNF551	ENSG00000204519	protein_coding	0.236106	3.79264e-06	0.249565	1.07124e-06
RNVU1-24	ENSG00000201699	snRNA	0.00957315	0.853411	0.0426578	0.410121
RPL41	ENSG00000229117	protein_coding	0.0278214	0.591223	0.0401566	0.43796
ELOCP13	ENSG00000225716	processed_pseudogene	-0.0657225	0.204143	-0.0743879	0.15052
RN7SKP132	ENSG00000251810	misc_RNA	-0.0733872	0.156102	-0.0631429	0.222506
SERPINB3	ENSG00000057149	protein_coding	-0.130839	0.0112084	0.00813093	0.875299
RNU4-73P	ENSG00000200034	snRNA	0.0761026	0.141309	0.0124745	0.809732
AC108706.1	ENSG00000277746	processed_pseudogene	0.0885538	0.0868088	0.0630863	0.222922
ASB2	ENSG00000100628	protein_coding	0.0895273	0.0833842	0.0829378	0.108805
RNU7-105P	ENSG00000251919	snRNA	0.0613458	0.235975	0.0422255	0.414885
RPS6P16	ENSG00000243250	processed_pseudogene	0.169337	0.000994612	0.141509	0.00605136
AP005328.1	ENSG00000272461	lncRNA	0.0611755	0.237281	0.0671904	0.194198
CD1C	ENSG00000158481	protein_coding	0.0950789	0.0658834	0.0957658	0.0639642
WFDC6	ENSG00000243543	protein_coding	0.0209447	0.686005	0.0115141	0.824133
AL035410.2	ENSG00000271419	processed_pseudogene	-0.0396852	0.443536	0.0152093	0.769093
DDX55P1	ENSG00000270863	processed_pseudogene	-0.112645	0.0291821	-0.118675	0.0215283
MZT2A	ENSG00000173272	protein_coding	-0.139385	0.0068637	-0.110618	0.0322762
MIR548C	ENSG00000207546	miRNA	0.0390712	0.450626	0.0353485	0.494955
FOXO1B	ENSG00000214295	processed_pseudogene	0.00490861	0.924523	0.106302	0.0396399
EXOSC7	ENSG00000075914	protein_coding	0.301813	2.45049e-09	0.287852	1.60272e-08
RNA5SP237	ENSG00000222346	rRNA_pseudogene	0.0128363	0.804324	0.00233579	0.964042
AP003031.3	ENSG00000254814	lncRNA	-0.0138091	0.78983	0.0249188	0.630507
TPI1P4	ENSG00000225455	processed_pseudogene	0.07165	0.166161	0.0636279	0.218966
OGDHL	ENSG00000197444	protein_coding	0.120837	0.019244	0.16281	0.00155932
AL117382.3	ENSG00000233376	lncRNA	-0.0447306	0.387728	-0.0883714	0.0874626
IL12A	ENSG00000168811	protein_coding	0.088012	0.0887631	0.0768718	0.137271
LINC01299	ENSG00000254081	lncRNA	-0.00336448	0.948225	0.00234951	0.963831
FGFBP1	ENSG00000137440	protein_coding	-0.059089	0.25369	-0.0524191	0.311347
BRD9P2	ENSG00000249908	transcribed_unprocessed_pseudogene	-0.0679628	0.189109	-0.0572388	0.268887
RN7SL150P	ENSG00000240626	misc_RNA	0.0629588	0.22386	0.0482868	0.351082
RN7SKP7	ENSG00000222472	misc_RNA
FAM86C1P	ENSG00000158483	transcribed_unprocessed_pseudogene	0.169183	0.00100538	0.191887	0.000190199
HNRNPA1P40	ENSG00000212961	processed_pseudogene	0.053568	0.300847	0.0350225	0.498944
MATN3	ENSG00000132031	protein_coding	0.0440267	0.395248	0.0475817	0.358003
AL021578.1	ENSG00000275894	lncRNA	0.0794526	0.124567	0.0916043	0.0764421
AP001610.3	ENSG00000232806	lncRNA	0.0137906	0.790104	-0.00765309	0.882573
PIGA	ENSG00000165195	protein_coding	0.370667	1.17181e-13	0.335485	3.39679e-11
AP002512.1	ENSG00000254411	processed_pseudogene	-0.0537251	0.299429	0.0550576	0.287586
AP006565.1	ENSG00000265737	lncRNA	0.0262124	0.612862	0.0235853	0.648918
AC107074.1	ENSG00000249184	lncRNA	0.0438867	0.396754	0.0309362	0.550361
MNT	ENSG00000070444	protein_coding	0.123316	0.0168871	0.139148	0.00699968
AC009145.3	ENSG00000260694	lncRNA	0.0171306	0.740909	0.108685	0.0353891
AL354794.2	ENSG00000236998	processed_pseudogene	-0.016723	0.746861	-0.00829086	0.872866
MSANTD3	ENSG00000066697	protein_coding	0.27312	7.70924e-08	0.290195	1.21372e-08
AC104333.2	ENSG00000236317	processed_pseudogene	0.0338966	0.512854	0.0557571	0.281496
WDR45BP1	ENSG00000265574	processed_pseudogene	0.089915	0.0820509	0.078969	0.126884
LINC01776	ENSG00000226053	lncRNA	-0.0286569	0.580127	0.0527389	0.3084
AL139130.1	ENSG00000237390	lncRNA	0.0137454	0.790776	0.0191282	0.711969
OR2V2	ENSG00000182613	protein_coding	0.0382702	0.459971	0.146136	0.00457243
PLOD1	ENSG00000083444	protein_coding	0.175194	0.000655168	0.179666	0.000481373
SNCA-AS1	ENSG00000247775	lncRNA	-0.0191945	0.711016	0.0448277	0.386697
CLPSL2	ENSG00000196748	protein_coding	0.00382528	0.941146	0.0216851	0.675525
PSMB3P2	ENSG00000235444	processed_pseudogene	-0.0327504	0.527216	-0.00345112	0.946894
Y_RNA	ENSG00000200883	misc_RNA	0.0271041	0.600826	0.0393517	0.447378
LINC02481	ENSG00000246526	lncRNA	-0.0930055	0.0720295	-0.0787113	0.128091
AL049636.1	ENSG00000236674	processed_pseudogene	0.00693208	0.893567	0.106411	0.0394354
RNA5S10	ENSG00000199910	rRNA
RNU6-464P	ENSG00000253026	snRNA	0.0110363	0.831319	0.0658354	0.203365
AC244502.3	ENSG00000259042	lncRNA	0.200663	9.12634e-05	0.208367	4.77737e-05
CD79B	ENSG00000007312	protein_coding	0.0183939	0.722561	0.0428251	0.408112
AC091812.2	ENSG00000273720	processed_pseudogene	-0.0846317	0.101766	-0.118979	0.0211932
SNORD42	ENSG00000202440	snoRNA	-0.0848617	0.100836	-0.0209506	0.685921
FARS2	ENSG00000145982	protein_coding	0.340835	1.18241e-11	0.330774	6.56383e-11
AC020656.2	ENSG00000274979	lncRNA	-0.0765102	0.139184	-0.0816363	0.114511
DDX60L	ENSG00000181381	protein_coding	0.137832	0.00751856	0.158582	0.00209117
RN7SL802P	ENSG00000277506	misc_RNA	-0.0939697	0.0691155	-0.0748711	0.147879
VNN2	ENSG00000112303	protein_coding	0.140186	0.00654653	0.127416	0.0135876
SH3D21	ENSG00000214193	protein_coding	0.0866338	0.0938938	0.0931134	0.0717107
RNU6-1307P	ENSG00000212314	snRNA	0.0614081	0.235499	0.0828334	0.109275
IGHJ1P	ENSG00000227335	IG_J_pseudogene	-0.00923695	0.858504	0.017633	0.733594
LINC01219	ENSG00000232987	lncRNA	0.133053	0.00989614	0.0550414	0.287727
PRKAG2-AS1	ENSG00000239911	lncRNA	0.0138793	0.788787	0.0492067	0.341809
LINC01994	ENSG00000241098	lncRNA	0.0288889	0.577063	0.0781259	0.131003
RCN3	ENSG00000142552	protein_coding	0.119607	0.0205165	0.127717	0.0133659
PPP4C	ENSG00000149923	protein_coding	0.0488199	0.345784	0.0713435	0.167912
COX6CP17	ENSG00000235141	processed_pseudogene	-0.101199	0.0502067	-0.0716909	0.165919
AC003101.3	ENSG00000278977	TEC
AL121929.1	ENSG00000226431	lncRNA	0.0529818	0.306175	0.0279938	0.588926
MIR638	ENSG00000207972	miRNA	-0.0510698	0.323984	-0.0924551	0.0737374
JAKMIP3	ENSG00000188385	protein_coding	0.0609393	0.2391	0.132174	0.0104443
AL365440.1	ENSG00000231434	processed_pseudogene	0.12177	0.0183252	0.170082	0.000958135
AC099494.1	ENSG00000279410	TEC	-0.113577	0.0278644	-0.109415	0.0341665
AC004233.2	ENSG00000272079	lncRNA	-0.0317299	0.540175	-0.0223513	0.666007
ALDOA	ENSG00000149925	protein_coding	0.157744	0.00218622	0.141607	0.00605298
AC023866.2	ENSG00000254222	lncRNA	0.0182864	0.724118	0.0280852	0.587709
CTAGE6	ENSG00000271321	protein_coding	-0.00270478	0.958367	-0.010291	0.842557
NCEH1	ENSG00000144959	protein_coding	0.121607	0.0184833	0.14274	0.00565715
SMARCC2	ENSG00000139613	protein_coding	0.300078	3.05221e-09	0.302259	2.78859e-09
RFX4	ENSG00000111783	protein_coding	0.102164	0.048046	0.0929532	0.0721904
NRAP	ENSG00000197893	protein_coding	0.0247737	0.632499	0.00978344	0.850228
NPM1P19	ENSG00000223864	processed_pseudogene	0.136264	0.00823534	0.149142	0.00379536
RCAN3	ENSG00000117602	protein_coding	0.0671344	0.194571	0.0515519	0.319276
RNU6-18P	ENSG00000207257	snRNA	-0.0306588	0.553943	0.00736289	0.886995
GALC	ENSG00000054983	protein_coding	0.166372	0.00122242	0.200415	9.61503e-05
ZBTB21	ENSG00000173276	protein_coding	0.43209	1.72564e-18	0.454874	0
MIR548AM	ENSG00000265144	miRNA	0.0255515	0.621849	0.00311532	0.952055
KBTBD8	ENSG00000163376	protein_coding	0.341711	1.03959e-11	0.35082	3.64282e-12
MIR574	ENSG00000207944	miRNA	-0.0448298	0.386676	-0.00702177	0.892198
ZNF451	ENSG00000112200	protein_coding	0.347326	4.51373e-12	0.348024	5.53221e-12
AC012506.2	ENSG00000223634	lncRNA	0.0318899	0.538132	0.102242	0.0478747
AC007557.2	ENSG00000231597	lncRNA	-0.0577639	0.264512	-0.02654	0.608428
LCN6	ENSG00000267206	protein_coding	0.0199728	0.699854	0.00671231	0.896922
MED31	ENSG00000108590	protein_coding	0.333236	3.54956e-11	0.260082	3.59645e-07
RNF24	ENSG00000101236	protein_coding	0.0851575	0.0996497	0.0763875	0.13977
BCL7C	ENSG00000099385	protein_coding	-0.178411	0.000518011	-0.143101	0.00553575
SNORD114-6	ENSG00000201263	snoRNA	0.0246888	0.633666	0.0399791	0.440164
AC098851.1	ENSG00000250990	lncRNA	0.0839218	0.10468	0.0784628	0.129344
DROSHA	ENSG00000113360	protein_coding	0.364933	2.9542e-13	0.357214	1.37183e-12
AC087499.6	ENSG00000264874	processed_pseudogene	0.0423336	0.41369	0.0410953	0.427494
MIR569	ENSG00000207963	miRNA	0.0667221	0.197332	0.0995873	0.0539979
LEMD2	ENSG00000161904	protein_coding	-0.000590115	0.990913	0.0419174	0.418127
BTLA	ENSG00000186265	protein_coding	0.074548	0.149641	0.136578	0.00808701
RNA5-8SP7	ENSG00000200313	rRNA_pseudogene	-0.0702264	0.174761	-0.0674128	0.192723
TSPAN19	ENSG00000231738	protein_coding	0.00534694	0.917806	0.0282651	0.585319
IGLC3	ENSG00000211679	IG_C_gene	-0.00244799	0.962316	-0.0173729	0.737263
TRAJ36	ENSG00000276699	TR_J_gene	0.0036899	0.943226	0.0202115	0.696443
PRDM10	ENSG00000170325	protein_coding	0.333512	3.4125e-11	0.317214	4.10123e-10
LINC01686	ENSG00000261504	lncRNA	0.153565	0.00286787	0.182075	0.000394475
RNU6-78P	ENSG00000199767	snRNA	0.0123943	0.810934	0.0607196	0.240801
DUX4L11	ENSG00000278761	unprocessed_pseudogene
AC015712.1	ENSG00000232386	lncRNA	-0.0820968	0.112474	-0.079946	0.122237
AC137803.1	ENSG00000277770	unprocessed_pseudogene	-0.0597856	0.248127	-0.0493004	0.341051
AL022316.1	ENSG00000230107	lncRNA	0.0280618	0.588021	0.0263155	0.611464
AC008738.4	ENSG00000267714	lncRNA	-0.0484056	0.349897	-0.000992476	0.984717
UQCRB	ENSG00000156467	protein_coding	0.182956	0.00036917	0.144493	0.00509004
U8	ENSG00000212144	snoRNA	0.0994445	0.054345	0.0676524	0.191142
MIR3117	ENSG00000264720	miRNA	0.0214812	0.678405	0.0375395	0.468588
DIPK1B	ENSG00000165716	protein_coding	0.0188872	0.715439	0.0316031	0.541625
Z98742.1	ENSG00000230248	lncRNA	0.00664689	0.897921	0.0341804	0.509329
MRPL20-AS1	ENSG00000224870	lncRNA	0.157154	0.00227248	0.162272	0.00163664
RNF5	ENSG00000204308	protein_coding	0.0991003	0.055189	0.0756844	0.143461
ONECUT1	ENSG00000169856	protein_coding	0.0510247	0.324411	0.00761219	0.883196
AC091946.2	ENSG00000272130	lncRNA	-0.0432425	0.403728	-0.0427422	0.409194
MIR217	ENSG00000207548	miRNA	-0.033796	0.514106	-0.028657	0.580125
POTEC	ENSG00000183206	protein_coding	0.0249938	0.629477	0.0826038	0.110264
RN7SL49P	ENSG00000265802	misc_RNA	0.0396985	0.443383	0.0436577	0.399225
BNIP3P32	ENSG00000268830	processed_pseudogene	0.092255	0.0743664	0.127287	0.013636
ITFG1-AS1	ENSG00000260281	lncRNA	0.0683969	0.186293	0.0607043	0.24092
CCDC63	ENSG00000173093	protein_coding	0.0139591	0.7876	0.0359383	0.487781
CDK8	ENSG00000132964	protein_coding	0.406643	2.29444e-16	0.38979	3.97282e-15
USP9YP34	ENSG00000233378	unprocessed_pseudogene	-0.0404432	0.43487	-0.0535851	0.300692
Z98949.2	ENSG00000232464	lncRNA	0.0133473	0.796702	-0.0491852	0.342182
AL162386.2	ENSG00000234740	lncRNA	0.148832	0.00386961	0.162785	0.00156196
AL606490.5	ENSG00000231603	processed_pseudogene	-0.109997	0.0332188	-0.0812476	0.116253
PCBP3	ENSG00000183570	protein_coding	0.132038	0.0104795	0.116457	0.0241609
LAMA1	ENSG00000101680	protein_coding	0.103636	0.0448987	0.17262	0.000801174
DEFB4B	ENSG00000177257	protein_coding	-0.0890632	0.085003	-0.126693	0.0140839
TAF9B	ENSG00000187325	protein_coding	0.408169	1.73116e-16	0.410864	0
PLK3	ENSG00000173846	protein_coding	0.103455	0.0452747	0.114659	0.0264469
DOC2A	ENSG00000149927	protein_coding	-0.0182252	0.725003	0.00783252	0.879785
ULK4P1	ENSG00000261279	transcribed_unprocessed_pseudogene	-0.0206213	0.690602	-0.0672545	0.193772
MPLKIP	ENSG00000168303	protein_coding	0.155765	0.00248804	0.132782	0.0100931
RN7SL144P	ENSG00000242559	misc_RNA	-0.04123	0.42598	-0.0198017	0.702301
LIPJ	ENSG00000204022	protein_coding	-0.0311955	0.547022	0.00869887	0.866667
RIC8B	ENSG00000111785	protein_coding	0.285396	1.84808e-08	0.304839	2.01842e-09
TRAJ23	ENSG00000211866	TR_J_gene	0.0207964	0.688112	0.0256111	0.621037
RPL32P31	ENSG00000213128	processed_pseudogene	0.0496237	0.337891	0.0538746	0.298084
TRIM51	ENSG00000124900	protein_coding	-0.0505247	0.329182	0.0197463	0.703095
RNU6-940P	ENSG00000200303	snRNA	0.139902	0.00665774	0.152133	0.00314276
WNK4	ENSG00000126562	protein_coding	0.0200355	0.698956	0.00341199	0.947472
Y_RNA	ENSG00000201501	misc_RNA	-0.311686	6.829e-10	-0.299768	3.17382e-09
RPL19P14	ENSG00000240870	processed_pseudogene	0.12426	0.0160584	0.0989261	0.0556206
AP002392.1	ENSG00000256098	processed_pseudogene	0.00608768	0.906468	-0.00249581	0.961581
LNPEP	ENSG00000113441	protein_coding	0.386424	8.38376e-15	0.392603	1.95027e-15
AP002518.1	ENSG00000256195	lncRNA	-0.00726862	0.888432	0.0695449	0.178993
LINC01562	ENSG00000203356	lncRNA	0.0533113	0.303172	0.0486397	0.347569
AC021146.8	ENSG00000251236	unprocessed_pseudogene	-0.0432347	0.403813	-0.0404632	0.434643
AL121757.2	ENSG00000266908	lncRNA	0.109314	0.0343335	0.12187	0.0182288
AC079340.2	ENSG00000251377	lncRNA	-0.0488301	0.345683	0.00994062	0.847851
PXT1	ENSG00000179165	protein_coding	0.0235156	0.649886	0.0305235	0.555694
RNU6-461P	ENSG00000201065	snRNA	0.0350441	0.49868	0.096797	0.0611227
MRPL22	ENSG00000082515	protein_coding	0.367502	1.95666e-13	0.328277	9.26318e-11
FAM205BP	ENSG00000257198	transcribed_unprocessed_pseudogene	-0.00784862	0.879595	0.0828364	0.109262
LINC02618	ENSG00000242104	transcribed_unitary_pseudogene	0.0843378	0.102965	0.0558441	0.280744
MIR6737	ENSG00000276584	miRNA	0.0197026	0.703722	0.0434714	0.401241
ARPC3P5	ENSG00000214027	processed_pseudogene	-0.0541597	0.295531	-0.0432299	0.403691
AC012366.1	ENSG00000278060	lncRNA	0.0461103	0.373244	-0.000183035	0.997181
AL391416.1	ENSG00000219951	processed_pseudogene	0.160622	0.00180649	0.130284	0.0116058
NCAN	ENSG00000130287	protein_coding	-0.0752118	0.146039	0.0318304	0.538891
AC244131.1	ENSG00000256657	unprocessed_pseudogene	-0.0789555	0.126949	-0.0695258	0.179112
IGHV1OR15-3	ENSG00000271288	IG_V_pseudogene	0.00145324	0.977624	0.0162163	0.754281
AC017053.1	ENSG00000234275	lncRNA	0.0102659	0.842936	0.0519788	0.315434
AL138767.2	ENSG00000223761	lncRNA	-0.0636303	0.218949	-0.0458809	0.375629
RNU4-22P	ENSG00000222990	snRNA	0.107414	0.0376047	0.0974646	0.0593511
AC011491.2	ENSG00000269444	lncRNA	0.00888736	0.863806	-0.0105997	0.837898
IGLVV-66	ENSG00000254075	IG_V_pseudogene	-0.00424243	0.934742	0.0261422	0.613813
RNU6-787P	ENSG00000206759	snRNA	0.0221412	0.6691	-0.00491643	0.924403
EEF1A1P11	ENSG00000228502	processed_pseudogene	0.186696	0.000277664	0.167743	0.00112747
CDRT15P1	ENSG00000141028	unprocessed_pseudogene	0.0993589	0.0545539	0.100469	0.0518962
AC073188.6	ENSG00000268181	lncRNA	0.030785	0.552311	0.00720837	0.889351
ALG3P1	ENSG00000251568	processed_pseudogene	-0.0408791	0.429932	0.00426231	0.934437
DOCK10	ENSG00000135905	protein_coding	0.291747	8.58743e-09	0.306376	1.66254e-09
MTND2P5	ENSG00000224354	processed_pseudogene	-0.0247683	0.632573	-0.0323954	0.531706
AC027228.1	ENSG00000259474	lncRNA	-0.101097	0.0504391	-0.070982	0.170156
LINC01592	ENSG00000253658	lncRNA	0.0568548	0.272116	0.114941	0.0260294
AC011195.1	ENSG00000266561	processed_pseudogene	0.160568	0.00181301	0.169949	0.000952739
AL136985.1	ENSG00000231740	lncRNA	0.0168449	0.74508	0.028136	0.587034
GABRA3	ENSG00000011677	protein_coding	0.0901723	0.0811758	0.136579	0.00808656
DHDDS	ENSG00000117682	protein_coding	0.215195	2.63798e-05	0.227374	9.21227e-06
RPL9P31	ENSG00000239659	processed_pseudogene	0.0783325	0.129984	0.119629	0.0204927
AC009704.2	ENSG00000276934	lncRNA	0.150997	0.00337755	0.134889	0.00891366
C10orf90	ENSG00000154493	protein_coding	0.0529247	0.306697	0.137588	0.00762604
AC006042.1	ENSG00000227719	lncRNA	0.00589535	0.90941	-0.0150827	0.770859
AC244636.2	ENSG00000233139	processed_pseudogene	-0.028251	0.585506	-0.0205021	0.692299
MGA	ENSG00000174197	protein_coding	0.29798	3.97283e-09	0.333287	4.62566e-11
AL008636.1	ENSG00000280224	lncRNA	-0.0400497	0.439357	0.022194	0.668358
CTNNA1P1	ENSG00000249026	processed_pseudogene	0.146972	0.00434324	0.194326	0.000152657
AP003122.2	ENSG00000254971	lncRNA	0.0466784	0.367377	0.0211678	0.682841
Y_RNA	ENSG00000239180	misc_RNA
RMI2	ENSG00000175643	protein_coding	0.0818465	0.113578	0.104469	0.043234
LINC01620	ENSG00000168746	lncRNA	0.00154142	0.976266	0.0474969	0.359027
GALNT16	ENSG00000100626	protein_coding	0.136356	0.00819154	0.12459	0.0158249
FAM207BP	ENSG00000228797	processed_pseudogene	0.0213791	0.679849	0.0224631	0.664439
Y_RNA	ENSG00000206717	misc_RNA	0.00170195	0.973796	-0.00918923	0.859227
AC090515.5	ENSG00000259402	lncRNA	0.0111314	0.829887	0.0359983	0.487054
PRR23A	ENSG00000206260	protein_coding	0.00161816	0.975085	0.0202948	0.695253
LINC01036	ENSG00000230426	lncRNA	0.114876	0.0261143	0.0817734	0.113902
ARFGEF1	ENSG00000066777	protein_coding	0.335397	2.60452e-11	0.328662	8.78593e-11
VPS45	ENSG00000136631	protein_coding	0.378102	3.43644e-14	0.391904	2.35135e-15
AC147055.4	ENSG00000251101	processed_pseudogene	-0.0726242	0.160462	-0.0192477	0.71025
AC104417.2	ENSG00000261710	lncRNA	-0.0228416	0.659281	0.081077	0.117024
LINC02281	ENSG00000257748	lncRNA	0.0463692	0.370563	0.0827937	0.109446
PGAM1P3	ENSG00000230274	processed_pseudogene	0.0785249	0.12904	0.0938559	0.0694542
NLGN3	ENSG00000196338	protein_coding	0.0997278	0.0536582	0.10804	0.0365415
AIDAP2	ENSG00000251429	transcribed_processed_pseudogene	-0.033958	0.512089	0.00490761	0.924538
AC130324.1	ENSG00000263531	lncRNA	-0.0485824	0.348138	-0.0617812	0.23266
CCNYL5	ENSG00000230039	processed_pseudogene	-0.0425017	0.411837	0.0669381	0.195881
ITGB6	ENSG00000115221	protein_coding	-0.0134298	0.795472	-0.01381	0.789721
USP18	ENSG00000184979	protein_coding	0.155714	0.00249631	0.16646	0.00123171
RPL21P11	ENSG00000242571	processed_pseudogene	0.0998918	0.053264	0.094258	0.0682786
AC093297.2	ENSG00000272335	lncRNA	0.21664	2.32062e-05	0.180204	0.000462658
GDF9	ENSG00000164404	protein_coding	0.0636207	0.219019	0.149323	0.00378288
AL161756.2	ENSG00000271511	processed_pseudogene	0.0708915	0.170703	0.076863	0.137365
RNA5SP183	ENSG00000199322	rRNA_pseudogene	-0.00995678	0.847606	0.0415456	0.422445
LPCAT3	ENSG00000111684	protein_coding	0.188384	0.000243728	0.202271	8.25691e-05
RPL29P2	ENSG00000240480	transcribed_processed_pseudogene	0.188441	0.000242644	0.132495	0.0102131
SOSTDC1	ENSG00000171243	protein_coding	0.0361299	0.485463	0.0344889	0.505511
ZNF850	ENSG00000267041	protein_coding	0.11922	0.020931	0.105207	0.0417718
AC074344.2	ENSG00000250180	lncRNA	0.048277	0.35118	0.134392	0.00917065
AC079140.4	ENSG00000251535	processed_pseudogene	0.0289455	0.576316	0.0289939	0.575679
DNAJB5P1	ENSG00000230335	processed_pseudogene	0.0399258	0.440774	0.0621775	0.229672
ATP5F1AP10	ENSG00000277297	processed_pseudogene	0.0159499	0.758191	0.00999793	0.846984
RN7SKP297	ENSG00000223202	misc_RNA	-0.0420574	0.416746	0.00472605	0.927322
HMGB1P30	ENSG00000244089	processed_pseudogene	0.0243243	0.638687	0.078328	0.130006
MT-RNR1	ENSG00000211459	Mt_rRNA	-0.294298	6.27839e-09	-0.282305	3.06494e-08
AC097505.1	ENSG00000272995	lncRNA	0.097978	0.0580176	0.0895214	0.0834046
Z97353.1	ENSG00000231369	processed_pseudogene	0.00190205	0.970716	-0.0152418	0.768511
AC024132.2	ENSG00000251080	lncRNA	0.0404219	0.435113	0.121784	0.0183118
MTND3P5	ENSG00000251353	unprocessed_pseudogene	-0.0240264	0.642803	0.00558244	0.914199
CAND1	ENSG00000111530	protein_coding	0.429292	3.01516e-18	0.424466	0
KCNJ5	ENSG00000120457	protein_coding	0.267332	1.47599e-07	0.281275	3.45195e-08
SKP1P1	ENSG00000231234	transcribed_processed_pseudogene	0.230676	6.38815e-06	0.202894	7.84363e-05
TTTY6	ENSG00000131538	lncRNA	0.0326132	0.52895	0.047289	0.361136
AC131956.1	ENSG00000250034	lncRNA	-0.0999777	0.0530584	-0.0296438	0.567146
AC006115.1	ENSG00000268407	processed_pseudogene	0.0544903	0.292589	0.104949	0.0422387
KCNJ11	ENSG00000187486	protein_coding	0.0451011	0.383805	0.0668354	0.196476
LINC02012	ENSG00000272989	lncRNA	0.0670064	0.195425	0.0169466	0.743594
AL359643.2	ENSG00000271978	lncRNA	0.16339	0.00149923	0.156755	0.00235654
PLEKHM1P1	ENSG00000214176	transcribed_unprocessed_pseudogene	-0.00255991	0.960595	-0.00386961	0.940439
CRYBB1	ENSG00000100122	protein_coding	0.258101	4.02992e-07	0.258688	3.78495e-07
RNU6-188P	ENSG00000201077	snRNA	-0.0454928	0.379684	-0.0333717	0.519406
CAPN3	ENSG00000092529	protein_coding	0.0315526	0.542441	0.0539934	0.296872
MEP1A	ENSG00000112818	protein_coding	0.121429	0.0186563	0.103811	0.0445364
Y_RNA	ENSG00000200842	misc_RNA	-0.0391006	0.450285	-0.0127288	0.805931
AGXT2	ENSG00000113492	protein_coding	0.0709382	0.17042	0.117722	0.0226073
TRAF3IP2	ENSG00000056972	protein_coding	0.112164	0.0298822	0.127628	0.0134311
POGK	ENSG00000143157	protein_coding	0.275086	6.16229e-08	0.263937	2.38223e-07
OR5M8	ENSG00000181371	protein_coding	-0.0146707	0.777051	0.0368916	0.476304
AC005674.1	ENSG00000250413	lncRNA	0.103892	0.04437	0.0546122	0.291509
AC018630.2	ENSG00000275778	protein_coding	0.187472	0.000261554	0.218905	1.89509e-05
SMARCC1	ENSG00000173473	protein_coding	0.361332	5.23131e-13	0.353195	2.54343e-12
AC021736.1	ENSG00000253735	lncRNA	0.026108	0.614277	0.084224	0.103432
PRKACB	ENSG00000142875	protein_coding	0.167747	0.00111142	0.214095	3.03268e-05
RN7SL843P	ENSG00000239547	misc_RNA	0.0349467	0.499875	0.0850234	0.100186
AL390023.1	ENSG00000237478	processed_pseudogene	0.0161977	0.754553	0.0803331	0.120433
CLCA4	ENSG00000016602	protein_coding	-0.142625	0.00565991	-0.121788	0.0183079
RNU2-60P	ENSG00000253099	snRNA	-0.0392609	0.448428	0.0177959	0.731227
RHOT1P2	ENSG00000203616	processed_pseudogene	-0.0344805	0.505615	0.045689	0.37763
HOOK3	ENSG00000168172	protein_coding	0.159463	0.00195148	0.167942	0.0011121
AC104164.2	ENSG00000240097	processed_pseudogene	-0.0152958	0.767818	0.0780442	0.131407
SNHG27	ENSG00000251676	lncRNA	0.012449	0.810114	0.044186	0.393538
AL133271.1	ENSG00000256709	processed_pseudogene	0.0368612	0.476667	0.117205	0.0232127
RPL26P15	ENSG00000233829	processed_pseudogene	0.151659	0.0032389	0.16478	0.00136379
DHX15	ENSG00000109606	protein_coding	0.38352	1.37776e-14	0.359254	9.98042e-13
AC106745.1	ENSG00000261363	lncRNA	-0.0232063	0.654191	0.00336831	0.948167
SETP15	ENSG00000226536	processed_pseudogene	0.00302593	0.953429	0.0666162	0.198045
RBMS3-AS1	ENSG00000235593	lncRNA	-0.0140502	0.786248	0.0438293	0.397372
BIRC6-AS2	ENSG00000279897	transcribed_unprocessed_pseudogene	-0.0202551	0.695821	-0.0102123	0.843745
RPL36AP48	ENSG00000213180	processed_pseudogene	-0.000417516	0.993571	0.00782832	0.879904
WBP2NL	ENSG00000183066	protein_coding	-0.000760545	0.988288	0.0346861	0.502906
RNU6V	ENSG00000206832	snRNA	0.0332014	0.521541	0.0533499	0.302822
FTLP16	ENSG00000229735	processed_pseudogene	0.12773	0.0133099	0.180271	0.000451383
Metazoa_SRP	ENSG00000276746	misc_RNA	-0.109084	0.034716	-0.120982	0.0190982
RNU6-770P	ENSG00000200799	snRNA	0.0442266	0.393103	0.0493252	0.340808
AC004923.2	ENSG00000254850	processed_pseudogene	0.0202717	0.695584	0.0600113	0.246343
FRG1HP	ENSG00000276291	transcribed_unprocessed_pseudogene	0.222216	1.40392e-05	0.217795	2.19149e-05
CCDC188	ENSG00000234409	protein_coding	-0.000826048	0.98728	-0.0362023	0.484588
ATAD3C	ENSG00000215915	protein_coding	-0.103927	0.0442968	-0.126722	0.0141095
RAD54L	ENSG00000085999	protein_coding	0.216195	2.41425e-05	0.214621	2.89657e-05
AL049844.3	ENSG00000280148	protein_coding	0.0588006	0.256019	0.115616	0.0251599
CHORDC1	ENSG00000110172	protein_coding	0.275191	6.08862e-08	0.267344	1.64669e-07
SLC18A2	ENSG00000165646	protein_coding	0.190125	0.00021282	0.18166	0.000415314
ARHGEF7-AS2	ENSG00000235875	lncRNA	0.0204212	0.693451	0.11689	0.0235878
AL031722.1	ENSG00000260541	lncRNA	0.0353921	0.494423	0.0391714	0.449464
AC130895.1	ENSG00000258337	lncRNA	-0.0308241	0.551807	-0.0141363	0.78497
AC019235.1	ENSG00000248770	unprocessed_pseudogene	0.204082	6.86801e-05	0.210016	4.14628e-05
DENND5A	ENSG00000184014	protein_coding	0.269981	1.0985e-07	0.284106	2.48673e-08
RPL23AP36	ENSG00000225124	processed_pseudogene	0.0534446	0.301963	0.0639924	0.216333
AC091435.1	ENSG00000248577	processed_pseudogene	-0.0299615	0.562998	0.0875342	0.0905155
AL023881.1	ENSG00000276984	lncRNA	0.0301744	0.560225	0.0264461	0.609698
AC245033.3	ENSG00000278603	unprocessed_pseudogene	0.0438272	0.397395	0.0925671	0.073387
ATP6V0E1	ENSG00000113732	protein_coding	0.23089	6.25976e-06	0.217502	2.24897e-05
XKRYP1	ENSG00000238067	unprocessed_pseudogene	-0.103043	0.0461456	-0.102688	0.0469038
AL353692.3	ENSG00000252891	misc_RNA	0.106302	0.0396385	0.11272	0.0290737
BTBD16	ENSG00000138152	protein_coding	-0.0503626	0.330738	-0.0510356	0.324308
AL049542.1	ENSG00000230428	transcribed_unprocessed_pseudogene	-0.0177405	0.732032	0.0128736	0.803767
AL592463.1	ENSG00000232896	lncRNA	0.132146	0.010416	0.126105	0.0145407
AC103702.1	ENSG00000257178	lncRNA	-0.109012	0.0348358	-0.134758	0.00898055
AC099670.1	ENSG00000213421	processed_pseudogene	0.0879617	0.0889463	0.0805086	0.119622
Y_RNA	ENSG00000201432	misc_RNA	0.0740362	0.152464	0.081004	0.117355
AC087627.1	ENSG00000253983	lncRNA	0.0726493	0.160317	0.0893563	0.0839775
DUX4L10	ENSG00000278664	unprocessed_pseudogene
N4BP1	ENSG00000102921	protein_coding	0.228094	8.14947e-06	0.22465	1.18309e-05
ART5	ENSG00000167311	protein_coding	0.0634878	0.219984	0.0777899	0.132673
TBX19	ENSG00000143178	protein_coding	0.164726	0.00136883	0.152894	0.00302109
U7	ENSG00000276376	snRNA
CXCR1	ENSG00000163464	protein_coding	0.123649	0.0165901	0.111196	0.0313356
AC073135.1	ENSG00000236246	unprocessed_pseudogene	-0.0797292	0.123256	-0.0286033	0.580836
AC090791.1	ENSG00000254526	lncRNA	0.00927657	0.857903	0.0753743	0.145167
RBMX2P3	ENSG00000223575	processed_pseudogene	-0.294631	6.02514e-09	-0.302657	2.20084e-09
RNU6-1082P	ENSG00000201444	snRNA	0.104101	0.0439413	0.121244	0.0188388
RPL3P4	ENSG00000232573	processed_pseudogene	-0.0899732	0.0818526	-0.104388	0.0433956
AL023803.1	ENSG00000261431	lncRNA	-0.130358	0.011513	-0.149702	0.0036646
AC023403.1	ENSG00000253164	lncRNA	0.0974307	0.05944	0.141508	0.00605156
AC010343.3	ENSG00000250697	lncRNA	0.0467475	0.366668	0.0507032	0.327473
AL845433.1	ENSG00000238764	snoRNA	-0.0311932	0.547052	-0.0175144	0.735319
AL732314.6	ENSG00000281849	lncRNA	0.0766805	0.138304	0.0417729	0.419908
AC092958.2	ENSG00000241792	lncRNA	0.00899306	0.862202	0.0596047	0.249564
ISLR2	ENSG00000167178	protein_coding	0.0686138	0.184897	0.0599274	0.24688
RNU6-377P	ENSG00000251774	snRNA	0.0679006	0.189515	0.0580172	0.262419
AC009163.3	ENSG00000260092	protein_coding	-0.0113742	0.826235	-0.00877882	0.865453
MYH7	ENSG00000092054	protein_coding	0.0981408	0.0576001	0.1867	0.000277579
PDRG1	ENSG00000088356	protein_coding	0.146431	0.00449035	0.141903	0.0059474
OR51A1P	ENSG00000176752	unprocessed_pseudogene	-0.0119821	0.817108	0.0190425	0.713203
P4HA2-AS1	ENSG00000237714	lncRNA	0.171578	0.000849061	0.189801	0.00021828
SNORA74A	ENSG00000200959	snoRNA	0.0386268	0.455797	0.029487	0.569199
REXO1L8P	ENSG00000270971	processed_pseudogene	-0.0312696	0.54607	-0.0360609	0.486297
KC6	ENSG00000267313	lncRNA	0.0861576	0.0957208	0.10662	0.0390477
AKR1C2	ENSG00000151632	protein_coding	0.000102219	0.998426	-0.00575492	0.911518
AC092329.1	ENSG00000269107	lncRNA	0.0377576	0.466007	0.0192529	0.710176
AC008750.6	ENSG00000268889	lncRNA	-0.0197927	0.70243	-0.0446921	0.388137
ECM1P1	ENSG00000270639	processed_pseudogene	-0.0125846	0.808086	0.0197879	0.7025
ADCY2	ENSG00000078295	protein_coding	0.200728	9.07766e-05	0.178274	0.000533147
RGS20	ENSG00000147509	protein_coding	-0.0658965	0.202945	0.0452441	0.382297
AC112484.2	ENSG00000250796	processed_pseudogene	0.116958	0.0235062	0.144752	0.00497653
NTAN1P1	ENSG00000270965	processed_pseudogene	-0.0464886	0.36933	0.0191002	0.712372
RN7SL674P	ENSG00000239899	misc_RNA	-0.207834	4.99995e-05	-0.172763	0.000780378
AC010655.3	ENSG00000272601	transcribed_unprocessed_pseudogene
EIF3I	ENSG00000084623	protein_coding	0.353027	1.90167e-12	0.353511	2.42389e-12
AC092611.1	ENSG00000251455	lncRNA	0.0219279	0.672102	0.0399236	0.4408
AC093423.1	ENSG00000226394	processed_pseudogene	-0.005524	0.915094	0.0206541	0.690135
AL352979.2	ENSG00000258985	lncRNA
AL158040.1	ENSG00000221042	ribozyme	-0.0288968	0.576959	-0.0275582	0.594739
TTLL4	ENSG00000135912	protein_coding	0.152201	0.00312915	0.15045	0.0035255
TRBV5-5	ENSG00000211725	TR_V_gene	0.0257849	0.618668	0.0555268	0.283491
HMGB2	ENSG00000164104	protein_coding	0.234977	4.23158e-06	0.252114	8.2582e-07
FKBP4P6	ENSG00000268234	processed_pseudogene	0.0137236	0.791101	0.0369483	0.475625
SLC15A5	ENSG00000188991	protein_coding	-0.0165596	0.749251	0.0685851	0.185081
UBE2N	ENSG00000177889	protein_coding	0.386392	8.42934e-15	0.380875	2.54113e-14
AC090541.1	ENSG00000253270	lncRNA	-0.0677427	0.190549	-0.0420392	0.416948
OR51A3P	ENSG00000227023	unprocessed_pseudogene	0.0154934	0.764906	0.0582024	0.260896
FAM185A	ENSG00000222011	protein_coding	0.253477	6.57119e-07	0.287888	1.59588e-08
PDE1C	ENSG00000154678	protein_coding	0.152669	0.00303721	0.170846	0.000908149
SNORD35B	ENSG00000200530	snoRNA
LINC01275	ENSG00000237595	lncRNA	0.0228976	0.658497	0.0908076	0.0790472
SLC25A5P4	ENSG00000234421	processed_pseudogene	0.0476722	0.357254	0.117628	0.0227167
AC011290.1	ENSG00000227172	lncRNA	0.0679221	0.189375	0.0665135	0.198739
RNU1-151P	ENSG00000201142	snRNA	0.0251578	0.62723	0.0136249	0.792569
AC010646.1	ENSG00000269095	protein_coding	-0.0299856	0.562683	-0.0650091	0.209108
ABCA1	ENSG00000165029	protein_coding	0.312356	6.2514e-10	0.325073	1.43425e-10
AC087276.1	ENSG00000254577	lncRNA	0.0526584	0.30914	0.0512335	0.322433
MYLK-AS1	ENSG00000239523	lncRNA	0.0702764	0.174453	0.094068	0.0688237
URB1-AS1	ENSG00000256073	lncRNA	0.0480066	0.353888	0.0386358	0.455516
USP17L15	ENSG00000223569	protein_coding	-0.0699193	0.176658	-0.0769044	0.137153
RNU4-53P	ENSG00000222760	snRNA	-0.1065	0.0392711	-0.0810623	0.11709
FAM197Y1	ENSG00000224336	unprocessed_pseudogene	-0.0638319	0.21749	-0.0744248	0.150317
NIF3L1	ENSG00000196290	protein_coding	0.333461	3.43762e-11	0.301524	3.05581e-09
ANKRD1	ENSG00000148677	protein_coding	0.00716846	0.88996	0.00616435	0.905295
H2BP3	ENSG00000240912	processed_pseudogene	0.0385448	0.456755	0.0563085	0.276758
MCOLN2	ENSG00000153898	protein_coding	0.131993	0.0105065	0.156535	0.00239053
MMUT	ENSG00000146085	protein_coding	0.373465	7.41186e-14	0.372345	1.17443e-13
AL137074.1	ENSG00000213669	processed_pseudogene	0.112256	0.0297473	0.0956473	0.0642757
VTA1	ENSG00000009844	protein_coding	0.418978	2.25793e-17	0.40383	0
AC011257.1	ENSG00000253926	lncRNA	-0.0418893	0.418613	0.0073088	0.88782
SIM2	ENSG00000159263	protein_coding	-0.0064074	0.90158	0.0207544	0.688576
AC074087.1	ENSG00000248847	processed_pseudogene	-0.0694034	0.179881	-0.0384266	0.458137
TIMM9P1	ENSG00000236900	processed_pseudogene	-0.123368	0.0168409	-0.105257	0.0416341
LINC02432	ENSG00000248810	lncRNA	-0.00831409	0.872513	0.0723384	0.162118
AC027250.1	ENSG00000276605	processed_pseudogene	-0.030415	0.557101	0.0307241	0.553099
AC079331.1	ENSG00000279361	TEC	-0.0228606	0.659014	-0.0398464	0.441685
ZCCHC17	ENSG00000121766	protein_coding	0.332505	3.93914e-11	0.315123	5.39563e-10
EML2	ENSG00000125746	protein_coding	-0.0105169	0.839147	0.0122109	0.813593
CSNK1G2-AS1	ENSG00000180846	lncRNA	0.0615697	0.234266	0.0769396	0.136973
LINC01501	ENSG00000229613	lncRNA	-0.0513973	0.320886	0.00435752	0.932976
PON1	ENSG00000005421	protein_coding	-0.0769093	0.137128	-0.0275163	0.595299
RPSAP32	ENSG00000238075	processed_pseudogene	0.158496	0.00208047	0.128598	0.0126908
GPR35	ENSG00000178623	protein_coding	0.0551563	0.286721	0.0863964	0.0947912
PRG4	ENSG00000116690	protein_coding	0.164516	0.00138858	0.185651	0.000307668
AC118345.1	ENSG00000227293	lncRNA	-0.0332771	0.520591	0.0453401	0.381287
PCDHGA2	ENSG00000081853	protein_coding	0.238101	3.12179e-06	0.251416	8.86994e-07
AC091152.3	ENSG00000271222	processed_pseudogene	0.0864832	0.0944685	0.12864	0.0126613
RNU6-302P	ENSG00000202119	snRNA	0.164018	0.00143658	0.151128	0.00334974
TULP2	ENSG00000104804	protein_coding	0.0943481	0.0679986	0.128478	0.012775
AC010342.1	ENSG00000226432	processed_pseudogene	0.132275	0.0103408	0.174207	0.000703575
KATNB1	ENSG00000140854	protein_coding	0.138499	0.00723087	0.136003	0.00840213
DCDC1	ENSG00000170959	protein_coding	0.0780627	0.131316	0.127654	0.0133654
RHOXF1-AS1	ENSG00000258545	lncRNA	-0.0647943	0.210619	-0.0187507	0.717284
AC027455.1	ENSG00000262708	processed_pseudogene	-0.0674911	0.192205	-0.0571845	0.269341
AC244098.1	ENSG00000223377	unprocessed_pseudogene	-0.067036	0.195227	-0.0222823	0.667117
SLC25A1P2	ENSG00000234467	processed_pseudogene
CICP14	ENSG00000281490	processed_pseudogene	0.0491223	0.3428	0.0531055	0.304895
AC005832.4	ENSG00000272921	protein_coding	0.0323222	0.532634	0.0438346	0.397315
S100A12	ENSG00000163221	protein_coding	0.0251166	0.627795	0.0434346	0.401641
IGHV7-56	ENSG00000253131	IG_V_pseudogene	-0.0022365	0.96557	0.0487941	0.346039
AL357312.1	ENSG00000271322	processed_pseudogene	0.0152107	0.769074	0.0726343	0.160403
AC018953.1	ENSG00000253583	lncRNA	0.0379762	0.463428	0.00457088	0.929702
DLX6	ENSG00000006377	protein_coding	0.0304989	0.556013	0.0337684	0.514449
OSBPL9P4	ENSG00000256420	processed_pseudogene	-0.0561099	0.278458	0.00639018	0.901843
AL645568.3	ENSG00000232751	processed_pseudogene	0.139573	0.00678806	0.107917	0.0367138
ZNF248	ENSG00000198105	protein_coding	0.277388	4.7292e-08	0.270791	1.12754e-07
CREM	ENSG00000095794	protein_coding	0.38766	6.7758e-15	0.366355	3.20154e-13
CFHR2	ENSG00000080910	protein_coding	-0.101273	0.050039	-0.060324	0.243885
AL606462.1	ENSG00000242757	processed_pseudogene
MORF4L1P5	ENSG00000231857	processed_pseudogene	-0.0192733	0.709882	0.0415553	0.422336
RNU6-524P	ENSG00000206997	snRNA	-0.0424908	0.411957	-0.0357373	0.490219
RPL31P58	ENSG00000243053	processed_pseudogene	-0.057783	0.264353	-0.0476167	0.357815
LINC02173	ENSG00000249613	lncRNA	-0.0778606	0.13232	-0.0474736	0.359263
AL356986.1	ENSG00000270850	processed_pseudogene	-0.0276598	0.593381	0.0729313	0.158696
LSM6P2	ENSG00000257730	processed_pseudogene	0.0604041	0.243258	0.10222	0.0479222
HMGB1P24	ENSG00000275029	transcribed_processed_pseudogene	-0.130842	0.0112067	-0.135996	0.00836368
ZDHHC6	ENSG00000023041	protein_coding	0.289953	1.06837e-08	0.278894	4.53571e-08
TRAJ4	ENSG00000211885	TR_J_gene	0.0867715	0.0933708	0.112988	0.0286903
AL355076.3	ENSG00000258878	processed_pseudogene	-0.0522555	0.312862	-0.0257239	0.619499
MTCO2P17	ENSG00000233888	unprocessed_pseudogene	-0.0578414	0.26387	-0.0209714	0.685625
AC020765.4	ENSG00000278725	unprocessed_pseudogene	0.0169242	0.743921	0.0193858	0.708266
AL159163.1	ENSG00000249141	protein_coding	-0.0982231	0.0573899	-0.112428	0.0295413
POU6F1	ENSG00000184271	protein_coding	0.114765	0.02626	0.120052	0.0200965
CSPG4	ENSG00000173546	protein_coding	0.128655	0.0126507	0.146925	0.00438814
AL513128.1	ENSG00000233451	lncRNA	-0.0651828	0.207891	-0.00927117	0.857985
A1BG-AS1	ENSG00000268895	lncRNA	0.147079	0.00431445	0.177236	0.000575042
AC090515.1	ENSG00000242747	processed_pseudogene	0.231697	5.79741e-06	0.206057	5.81521e-05
AC093248.1	ENSG00000250066	lncRNA	0.0281716	0.58656	0.0674273	0.192627
CALML5	ENSG00000178372	protein_coding	-0.052299	0.312458	-0.0174288	0.736564
AC020550.1	ENSG00000231699	processed_pseudogene	-0.235654	3.96303e-06	-0.238303	3.0605e-06
AC135983.1	ENSG00000206987	snoRNA	-0.0445271	0.389893	-0.0344171	0.506398
BNIP3P20	ENSG00000271704	processed_pseudogene	-0.0250459	0.628763	0.0272479	0.598896
RPL10AP3	ENSG00000215264	processed_pseudogene	0.108988	0.034877	0.119444	0.0206903
SNORA23	ENSG00000201998	snoRNA	0.0122723	0.81276	0.00341343	0.947473
BIN3	ENSG00000147439	protein_coding	0.0853749	0.0987848	0.084324	0.103003
NAV2-AS3	ENSG00000254542	lncRNA	0.151191	0.00333642	0.127641	0.0133745
B3GNT4	ENSG00000176383	protein_coding	0.0024872	0.961713	-0.00656571	0.899115
AL354676.1	ENSG00000229834	processed_pseudogene	-0.0923897	0.0739425	-0.0574225	0.26735
PLP1	ENSG00000123560	protein_coding	0.12071	0.0193725	0.0809444	0.117626
AC100827.5	ENSG00000278313	unprocessed_pseudogene	-0.00387967	0.940311	-0.00814345	0.875108
PAGE2	ENSG00000234068	protein_coding	0.0605777	0.241904	0.0577592	0.264551
AC012467.1	ENSG00000271916	lncRNA	-0.0086963	0.866706	-0.0193084	0.709377
ANKRD20A1	ENSG00000260691	protein_coding	-0.0100438	0.846292	0.0168267	0.745346
TSPAN18-AS1	ENSG00000255032	lncRNA	0.089788	0.082486	0.174924	0.000668073
AC008771.1	ENSG00000249042	lncRNA	0.123763	0.0164898	0.121206	0.0189245
CA3-AS1	ENSG00000253549	lncRNA	-0.023644	0.648102	-0.0328928	0.525421
RTN2	ENSG00000125744	protein_coding	0.0609878	0.238725	0.0835406	0.106251
MUPP	ENSG00000237906	transcribed_unprocessed_pseudogene	-0.0336532	0.515886	0.0107244	0.836019
DNM1P47	ENSG00000259660	transcribed_unprocessed_pseudogene	0.040877	0.429956	0.0942142	0.068392
TMED6	ENSG00000157315	protein_coding	0.0519962	0.315272	0.0399879	0.439888
XYLT2	ENSG00000015532	protein_coding	0.0721692	0.163105	0.0985459	0.0565981
LYZ	ENSG00000090382	protein_coding	-0.0873151	0.0913287	-0.0632174	0.221848
AC104446.3	ENSG00000280904	snoRNA	0.0802162	0.120975	0.0545123	0.292393
MIR4421	ENSG00000265538	miRNA	0.0135959	0.793	0.0745331	0.149722
RPL5P20	ENSG00000218643	processed_pseudogene	0.09452	0.0674959	0.177582	0.000550524
AL109936.2	ENSG00000215381	processed_pseudogene	0.135241	0.00873504	0.118779	0.0214131
AC117434.1	ENSG00000238026	processed_pseudogene	-0.0287686	0.57865	0.0455496	0.379089
AL138724.1	ENSG00000272269	lncRNA	0.0306601	0.553926	0.0518191	0.316772
DDX21	ENSG00000165732	protein_coding	0.274346	6.70559e-08	0.267456	1.62665e-07
AC103563.4	ENSG00000232594	unprocessed_pseudogene	0.0525751	0.309908	0.123667	0.0165746
VAC14	ENSG00000103043	protein_coding	0.107796	0.0369259	0.110537	0.0324028
AL590965.1	ENSG00000199241	misc_RNA	0.00595871	0.908441	-0.00163129	0.974883
AC129507.4	ENSG00000262920	lncRNA	-0.040442	0.434884	0.0288778	0.577209
USP9X	ENSG00000124486	protein_coding	0.403195	4.31316e-16	0.391773	2.43257e-15
STX17	ENSG00000136874	protein_coding	0.422068	1.24408e-17	0.410573	0
ZNF736P2Y	ENSG00000226270	processed_pseudogene
LINC02402	ENSG00000257510	lncRNA	0.0154323	0.765805	0.0363825	0.482415
AC112778.1	ENSG00000176812	processed_pseudogene	0.0622557	0.229085	0.0157262	0.76148
DMD-AS3	ENSG00000236828	lncRNA	-0.127987	0.0131236	-0.0766745	0.138335
AL158824.1	ENSG00000225513	processed_pseudogene	0.102273	0.0478067	0.114326	0.0268435
SAP30	ENSG00000164105	protein_coding	0.228886	7.56516e-06	0.292671	9.02303e-09
OR7E161P	ENSG00000206014	transcribed_unprocessed_pseudogene	0.013227	0.798494	0.105269	0.0416112
ISG20L2	ENSG00000143319	protein_coding	0.278561	4.12905e-08	0.300066	3.66153e-09
RN7SL45P	ENSG00000264862	misc_RNA	-0.17221	0.000811793	-0.154308	0.00273415
AC109361.2	ENSG00000250740	lncRNA	-0.00867676	0.867003	0.00463692	0.928689
ZFYVE19	ENSG00000166140	protein_coding	0.123677	0.0165656	0.120626	0.0195056
AL158168.1	ENSG00000236495	lncRNA	-0.00952697	0.85411	0.0722926	0.162385
MIR519D	ENSG00000207981	miRNA	0.0736173	0.154804	0.0637138	0.218344
AC006452.1	ENSG00000201354	misc_RNA	-0.0646289	0.211789	-0.0062918	0.903347
AC097478.1	ENSG00000274238	lncRNA	0.0260392	0.615211	0.00636355	0.90225
RN7SKP157	ENSG00000251983	misc_RNA	-0.0914682	0.0768821	-0.0255794	0.621468
FGFR3P1	ENSG00000230994	processed_pseudogene	0.0243033	0.638978	0.0693065	0.180491
AC103808.2	ENSG00000264595	lncRNA	0.0583394	0.259773	0.0838565	0.104951
AC104964.1	ENSG00000253678	lncRNA	-0.0554112	0.284496	-0.0585287	0.258228
SDCBPP1	ENSG00000226705	processed_pseudogene	0.0752625	0.145766	0.0844763	0.102398
RN7SL543P	ENSG00000265918	misc_RNA	-0.0331554	0.522117	-0.076879	0.137283
RNU6-901P	ENSG00000207323	snRNA	-0.0427115	0.40953	-0.0498006	0.336169
STOX1	ENSG00000165730	protein_coding	0.221903	1.44456e-05	0.220871	1.66576e-05
MIR1323	ENSG00000221017	miRNA	0.0309285	0.55046	0.0347484	0.502312
NR2F1	ENSG00000175745	protein_coding	0.0950669	0.0659177	0.120919	0.0192101
ZNF566	ENSG00000186017	protein_coding	0.203466	7.23177e-05	0.189561	0.000227979
AL390039.1	ENSG00000213569	processed_pseudogene	0.0950661	0.0659197	0.0928001	0.0726745
U8	ENSG00000212581	snoRNA	-0.0855121	0.0982423	-0.0404955	0.434277
KRTAP1-5	ENSG00000221852	protein_coding	0.00521895	0.919767	0.0224703	0.664479
MORF4L2	ENSG00000123562	protein_coding	0.418662	2.39913e-17	0.399328	7.49719e-17
LINC01145	ENSG00000272419	transcribed_unprocessed_pseudogene	0.129682	0.0119532	0.141602	0.00605495
MIR5194	ENSG00000264653	miRNA	-0.0524007	0.311517	-0.052405	0.311478
AC124276.2	ENSG00000255400	lncRNA	0.116971	0.0234905	0.110704	0.0320969
PHKG1P4	ENSG00000229508	unprocessed_pseudogene	-0.0392152	0.448957	-0.0236624	0.647847
LINC02167	ENSG00000261122	lncRNA	0.019829	0.701911	0.0739706	0.152829
PTGS2	ENSG00000073756	protein_coding	0.0903561	0.0805554	0.0838123	0.105116
ZZEF1	ENSG00000074755	protein_coding	0.21365	3.02254e-05	0.238073	3.34853e-06
AC096915.1	ENSG00000226082	processed_pseudogene	0.0374383	0.469789	0.0631876	0.222178
AC021188.1	ENSG00000230747	lncRNA	0.0392606	0.448431	0.0620706	0.230475
RNU6-283P	ENSG00000201658	snRNA	-0.0776979	0.133133	0.0177544	0.73183
SPZ1	ENSG00000164299	protein_coding	1.20009e-05	0.999815	0.0779582	0.131834
ATF4P4	ENSG00000256167	transcribed_processed_pseudogene	0.12837	0.0128511	0.120015	0.0201352
AP003400.4	ENSG00000279248	TEC	0.094938	0.0662869	0.109351	0.034272
AC010368.1	ENSG00000250886	processed_pseudogene	0.248632	1.08569e-06	0.19497	0.000144992
CCDC90B	ENSG00000137500	protein_coding	0.36481	3.0131e-13	0.367014	2.87339e-13
OR8A2P	ENSG00000255510	unprocessed_pseudogene	0.067444	0.192517	0.073041	0.158069
SYNJ1	ENSG00000159082	protein_coding	0.364427	3.20269e-13	0.377669	4.60008e-14
ASNSP1	ENSG00000248498	transcribed_unprocessed_pseudogene	0.0230285	0.65667	0.118258	0.0219949
SNHG6	ENSG00000245910	lncRNA	0.0382024	0.460766	0.0198787	0.70107
MLLT10P2	ENSG00000249462	processed_pseudogene	0.0552782	0.285656	0.0916041	0.0764426
AC036176.2	ENSG00000267430	processed_pseudogene	0.0706376	0.172244	0.0337986	0.514074
UBE2Z	ENSG00000159202	protein_coding	0.343558	7.91549e-12	0.345617	7.8964e-12
AC133919.3	ENSG00000277349	unprocessed_pseudogene	0.0211915	0.682505	-0.0127766	0.805217
GSTO3P	ENSG00000232829	processed_pseudogene	0.0675914	0.191544	0.119107	0.0210539
LINC02573	ENSG00000233236	lncRNA	0.000501075	0.992284	0.0478383	0.35558
CDK5RAP2	ENSG00000136861	protein_coding	0.225902	9.99843e-06	0.218041	2.1442e-05
AC011446.2	ENSG00000267598	lncRNA
AC090286.2	ENSG00000212618	snoRNA	0.00613394	0.90576	0.0213345	0.68048
AL035634.1	ENSG00000236324	lncRNA	-0.0346857	0.503085	0.0015974	0.975405
CDY22P	ENSG00000229343	unprocessed_pseudogene	0.0478737	0.355223	0.0611414	0.237543
MMP8	ENSG00000118113	protein_coding	0.174105	0.000708761	0.192902	0.000170995
ZNF132	ENSG00000131849	protein_coding	0.239966	2.59836e-06	0.242897	2.08926e-06
NPPB	ENSG00000120937	protein_coding	0.00238188	0.963333	0.0742347	0.151364
AC089987.2	ENSG00000258121	lncRNA	-0.0410263	0.428272	-0.0745238	0.149773
COX6A1P3	ENSG00000216710	processed_pseudogene	0.105154	0.0418358	0.100862	0.050981
MIR4518	ENSG00000266305	miRNA	-0.00345834	0.946783	-0.000231383	0.996437
AL355472.2	ENSG00000236358	lncRNA	0.0583235	0.259904	0.00921478	0.85884
MRGPRF-AS1	ENSG00000256508	lncRNA	0.0623253	0.228564	0.0433956	0.402063
EEF1A1P27	ENSG00000179460	processed_pseudogene	0.350834	2.65702e-12	0.198544	0.000108588
MIR6865	ENSG00000278517	miRNA	0.0794742	0.124464	0.0926443	0.0731464
LINC01944	ENSG00000254299	lncRNA	-0.0496967	0.33718	0.0289453	0.57632
FOCAD	ENSG00000188352	protein_coding	0.372842	8.21167e-14	0.393706	1.42453e-15
LINC01667	ENSG00000280081	transcribed_processed_pseudogene	-0.0113484	0.826623	0.0619737	0.231205
LINC00680	ENSG00000215190	transcribed_unprocessed_pseudogene	0.185479	0.000304818	0.183846	0.000352641
RIMKLBP2	ENSG00000225920	processed_pseudogene	0.0957392	0.0640189	0.0944186	0.0677921
ICA1	ENSG00000003147	protein_coding	0.0707168	0.171762	0.0588065	0.255842
MIR4659A	ENSG00000266038	miRNA	0.0709533	0.170329	0.0577162	0.264907
CYP3A52P	ENSG00000260524	unprocessed_pseudogene	-0.0287696	0.578638	-0.0429462	0.406959
AC013549.3	ENSG00000254688	lncRNA	0.0269892	0.602371	0.0492145	0.341894
SLC5A10	ENSG00000154025	protein_coding	-0.0530855	0.305227	-0.0427166	0.409475
OSBPL5	ENSG00000021762	protein_coding	0.120205	0.0198891	0.133052	0.00994059
RPL22P23	ENSG00000232379	processed_pseudogene	-0.0579366	0.263084	-0.0730994	0.157736
TCEA1P1	ENSG00000197214	processed_pseudogene	0.111742	0.0305078	0.118731	0.0214659
C11orf53	ENSG00000150750	protein_coding	-0.0398182	0.442008	-0.0527905	0.307927
RN7SL76P	ENSG00000241959	misc_RNA	0.00599402	0.9079	0.0146328	0.777612
AC091180.2	ENSG00000248714	lncRNA	0.0534257	0.302134	0.05911	0.253522
MYCNOS	ENSG00000233718	lncRNA	0.0943518	0.0679878	0.0395715	0.444844
WIF1	ENSG00000156076	protein_coding	0.0718331	0.165079	0.0171253	0.740987
AL590648.2	ENSG00000235862	lncRNA	0.0100937	0.845537	-0.00155952	0.975988
FGFR4	ENSG00000160867	protein_coding	-0.0558141	0.281004	-0.00472773	0.927263
AP000941.1	ENSG00000255176	lncRNA	0.0747609	0.148478	0.0798475	0.122699
snoZ196	ENSG00000281780	snoRNA	0.19384	0.000158704	0.196773	0.000125389
AC020978.6	ENSG00000262514	lncRNA	-0.0720001	0.164096	-0.0597515	0.248397
AC112236.1	ENSG00000261268	lncRNA	0.0490504	0.343508	0.114588	0.0264945
AP000873.4	ENSG00000254676	lncRNA	-0.104625	0.0428833	-0.115232	0.0256519
WDR36	ENSG00000134987	protein_coding	0.600076	4.74926e-38	0.557447	0
TRIM25	ENSG00000121060	protein_coding	0.21532	2.609e-05	0.192712	0.000178268
AP000577.2	ENSG00000280269	TEC	0.0820033	0.112886	0.0873016	0.0913787
AL391380.1	ENSG00000237833	processed_pseudogene	0.104803	0.0425272	0.16008	0.00187298
OR1J2	ENSG00000197233	protein_coding	-0.112774	0.0289963	-0.0800193	0.121893
AL451048.1	ENSG00000229269	lncRNA	0.110846	0.0318757	0.121803	0.0182938
AL161722.2	ENSG00000233880	processed_pseudogene	-0.0888476	0.0857636	-0.0301041	0.56114
MBOAT1	ENSG00000172197	protein_coding	0.113755	0.0276189	0.124961	0.0155142
CRB3	ENSG00000130545	protein_coding	-0.0628297	0.224812	-0.0307298	0.552858
MCF2L-AS1	ENSG00000235280	lncRNA	0.042353	0.413477	0.049855	0.335481
AL157402.2	ENSG00000261573	lncRNA	-0.0207573	0.688667	-0.00406317	0.937493
MRPS36P4	ENSG00000255231	processed_pseudogene	0.143083	0.00550602	0.1335	0.0096484
LINC01397	ENSG00000258673	lncRNA	0.0971408	0.0602049	0.0973459	0.0596628
XPO4	ENSG00000132953	protein_coding	0.421039	1.51825e-17	0.413937	0
AL109659.1	ENSG00000223720	lncRNA	-0.0614475	0.235198	-0.0522099	0.313285
SEC14L3	ENSG00000100012	protein_coding	0.00251233	0.961327	0.00305226	0.953024
AC135166.1	ENSG00000253286	lncRNA	0.0648963	0.209901	0.116332	0.024266
TMEM30A	ENSG00000112697	protein_coding	0.379753	2.60577e-14	0.38066	2.64667e-14
BX682237.1	ENSG00000224978	processed_pseudogene	-0.0112591	0.827966	0.0498802	0.335396
BX649632.1	ENSG00000273249	lncRNA	-0.0605511	0.242112	-0.0778321	0.132462
LINC02595	ENSG00000231566	lncRNA	-0.126024	0.0146045	-0.131246	0.0109562
RPS2P16	ENSG00000230799	processed_pseudogene	0.103875	0.0444032	0.0956667	0.0642213
Z83838.1	ENSG00000223730	transcribed_processed_pseudogene	0.172901	0.000772692	0.165224	0.00132295
AL138721.1	ENSG00000273870	processed_pseudogene	-0.0915578	0.0765921	-0.0867377	0.0934902
RNU2-22P	ENSG00000223198	snRNA	-0.0318175	0.539055	-0.00630066	0.903211
ECHDC3	ENSG00000134463	protein_coding	0.0035706	0.945058	0.0267789	0.605046
ISM1-AS1	ENSG00000226263	lncRNA	0.0911878	0.0777953	0.122759	0.0173937
LINC01594	ENSG00000225328	lncRNA	0.0452547	0.382186	0.00682733	0.895166
AC012414.5	ENSG00000261048	processed_pseudogene	-0.0673443	0.193176	-0.016757	0.746363
RFPL4AP1	ENSG00000255238	processed_pseudogene	0.00706808	0.891491	0.0250538	0.628655
RPL7P1	ENSG00000214485	processed_pseudogene	0.0139202	0.788179	-0.00181227	0.972086
RNU6-1165P	ENSG00000222051	snRNA	0.145411	0.00478027	0.122417	0.0177109
WAS	ENSG00000015285	protein_coding	0.155197	0.00258151	0.148187	0.00405968
AC116353.1	ENSG00000200235	snoRNA	0.0475594	0.358394	0.0402228	0.43738
FBXO6	ENSG00000116663	protein_coding	0.0758931	0.14241	0.0970204	0.0605479
AC092839.1	ENSG00000228108	lncRNA	-0.0843281	0.103004	-0.0571206	0.269877
ZGRF1	ENSG00000138658	protein_coding	0.228709	7.69244e-06	0.207867	5.17536e-05
AC097522.1	ENSG00000251286	processed_pseudogene	0.0245408	0.635702	0.0310749	0.548573
AC244669.2	ENSG00000274642	unprocessed_pseudogene	0.116906	0.0235685	0.123699	0.0165464
C8orf76	ENSG00000189376	protein_coding	0.147205	0.004281	0.104046	0.0440907
MRRFP1	ENSG00000224236	processed_pseudogene	0.0544895	0.292596	0.0521988	0.313388
OR5BC1P	ENSG00000255218	unprocessed_pseudogene	-0.029597	0.567759	0.0348457	0.501115
DDR1	ENSG00000204580	protein_coding	-0.0381961	0.46084	-0.0171992	0.739794
AC084211.1	ENSG00000242012	lncRNA	-0.112952	0.0287419	-0.108662	0.0354276
AL137847.3	ENSG00000273806	processed_pseudogene	-0.0148298	0.774699	-0.0417027	0.420691
SPDYE8	ENSG00000273520	protein_coding	-0.0363541	0.482756	-0.0345596	0.504639
AC136932.1	ENSG00000262561	processed_pseudogene	-0.0807554	0.118488	-0.0528191	0.307664
THRAP3P3	ENSG00000235920	processed_pseudogene	-0.00718005	0.889783	0.0164241	0.751235
MIR8075	ENSG00000277942	miRNA	0.0733508	0.156308	0.0725534	0.160871
RNA5SP377	ENSG00000212154	rRNA_pseudogene	-0.0356659	0.491088	-0.0325965	0.52916
RPL17P40	ENSG00000241067	processed_pseudogene	0.152667	0.00303761	0.133501	0.00964812
Y_RNA	ENSG00000252357	misc_RNA	0.0909848	0.0784616	0.0667583	0.197088
MBL1P	ENSG00000242600	transcribed_unitary_pseudogene	0.0859034	0.0967073	0.0771419	0.13594
RPS3AP41	ENSG00000239481	processed_pseudogene	0.0851923	0.0995109	0.0754593	0.144713
H3P3	ENSG00000234202	processed_pseudogene	0.128018	0.0131018	0.135722	0.00849691
AC092114.1	ENSG00000260848	lncRNA	0.0621358	0.229985	0.0543966	0.29342
NPHP3-AS1	ENSG00000248724	lncRNA	0.094695	0.0669877	0.118438	0.021792
AL590635.1	ENSG00000219867	processed_pseudogene	0.127901	0.013186	0.164871	0.00135527
RPL23AP19	ENSG00000229716	processed_pseudogene	0.191608	0.000189419	0.186271	0.000286869
CDH6	ENSG00000113361	protein_coding	0.0949764	0.0661767	0.139842	0.00671978
MIR7850	ENSG00000277904	miRNA	0.00353403	0.94562	0.00372126	0.942744
AL358472.2	ENSG00000272654	lncRNA	0.207469	5.15817e-05	0.165582	0.00130807
SPI1	ENSG00000066336	protein_coding	0.179649	0.000472705	0.17598	0.000629885
SLC16A6P1	ENSG00000232457	transcribed_unprocessed_pseudogene	0.0506799	0.327696	0.0753534	0.145279
HMGB1P47	ENSG00000249338	processed_pseudogene	0.163058	0.00153338	0.20116	8.75913e-05
PGBD4	ENSG00000182405	protein_coding	0.058386	0.259392	0.0722537	0.162542
AP002498.1	ENSG00000254988	lncRNA	-0.142249	0.00578911	-0.116867	0.0236161
ZNF780A	ENSG00000197782	protein_coding	0.272855	7.94446e-08	0.268392	1.46833e-07
SLC25A5P7	ENSG00000218180	processed_pseudogene	0.138771	0.0071165	0.162829	0.00155729
RNU6-509P	ENSG00000200389	snRNA	0.0935978	0.0702279	0.104364	0.0434075
GULOP	ENSG00000234770	unitary_pseudogene	-0.0242935	0.639112	-0.0281857	0.586373
ATOH7	ENSG00000179774	protein_coding	0.0102833	0.842674	0.0121988	0.81386
AL049646.1	ENSG00000230010	lncRNA	-0.0086837	0.866897	-0.0349454	0.499891
OR5AQ1P	ENSG00000184741	transcribed_unprocessed_pseudogene	-0.036936	0.475773	0.00168079	0.974121
PNKDP1	ENSG00000228089	processed_pseudogene	-0.0113262	0.826957	0.012741	0.805749
RNU6-808P	ENSG00000212535	snRNA	0.0252283	0.626265	0.0371679	0.473005
AC018371.2	ENSG00000266184	processed_pseudogene	0.116296	0.0243101	0.126673	0.0140994
AL445644.1	ENSG00000233516	lncRNA	0.0303663	0.557732	0.00418763	0.935583
AL590004.2	ENSG00000218472	processed_pseudogene	0.00410319	0.936879	0.018109	0.726686
AL033384.1	ENSG00000236740	lncRNA	-0.0781038	0.131112	0.0317088	0.540444
RPL23AP63	ENSG00000243721	processed_pseudogene	-0.0345828	0.504353	-0.0223946	0.6654
CICP26	ENSG00000233003	unprocessed_pseudogene	0.031205	0.5469	0.047633	0.35765
RPSAP44	ENSG00000220773	processed_pseudogene	0.097507	0.0592399	0.129892	0.0118147
PPARA	ENSG00000186951	protein_coding	0.215704	2.52177e-05	0.23845	3.2285e-06
BPI	ENSG00000101425	protein_coding	0.102515	0.047278	0.097513	0.0592242
AC008737.2	ENSG00000269419	processed_pseudogene	0.0191303	0.711939	0.023406	0.651411
RN7SL864P	ENSG00000239923	misc_RNA	0.0115784	0.823166	-0.00862918	0.867725
ZNF425	ENSG00000204947	protein_coding	0.0204411	0.693167	0.0394636	0.445911
AC026770.1	ENSG00000259377	lncRNA	0.0462301	0.372002	0.0361729	0.484943
AC004232.1	ENSG00000262899	lncRNA
AC021915.2	ENSG00000254314	lncRNA	0.0782067	0.130603	0.134147	0.00929983
MIR5000	ENSG00000263909	miRNA	0.0679941	0.188905	0.0381028	0.461936
ZNF778	ENSG00000170100	protein_coding	0.141181	0.00617074	0.145223	0.00486955
PRB2	ENSG00000121335	protein_coding	-0.0850822	0.0999506	-0.08447	0.102424
DEFA10P	ENSG00000233531	unprocessed_pseudogene	-0.0469695	0.364394	-0.0166946	0.747276
Y_RNA	ENSG00000273964	misc_RNA	-0.0679355	0.189287	-0.0687353	0.184118
LINC01217	ENSG00000251219	lncRNA	-0.0849539	0.100465	0.00195271	0.969936
IGHVII-62-1	ENSG00000253747	IG_V_pseudogene	-0.0775646	0.133802	-0.048522	0.348738
AC055716.1	ENSG00000257343	unprocessed_pseudogene	-0.0116526	0.822053	-0.000786905	0.987883
SNX18P25	ENSG00000249337	processed_pseudogene	-0.04592	0.375221	-0.0183792	0.722774
SCPEP1	ENSG00000121064	protein_coding	0.206025	5.83098e-05	0.248386	1.20714e-06
TRAV18	ENSG00000211798	TR_V_gene	0.114117	0.027125	0.128943	0.0124518
AP003500.1	ENSG00000281386	lncRNA	-0.10037	0.0521285	-0.0516539	0.318474
SGCB	ENSG00000163069	protein_coding	0.399898	7.83297e-16	0.394937	9.67064e-16
GC	ENSG00000145321	protein_coding	0.0488941	0.34505	0.0484103	0.34985
PLIN1	ENSG00000166819	protein_coding	0.00166205	0.97441	-0.019632	0.704732
HTR1F	ENSG00000179097	protein_coding	0.148967	0.00383715	0.17919	0.000489068
PAGE2B	ENSG00000238269	protein_coding	-0.0122626	0.812905	-0.142453	0.00571882
MIR6815	ENSG00000275167	miRNA	0.0451671	0.383109	0.0468581	0.365533
RNA5SP274	ENSG00000222416	rRNA_pseudogene	0.0693322	0.180329	0.109877	0.033411
LINC00293	ENSG00000253314	lncRNA	-0.0629285	0.224083	0.0230476	0.656403
FBXO28	ENSG00000143756	protein_coding	0.356893	1.04765e-12	0.355829	1.69959e-12
PDIA3	ENSG00000167004	protein_coding	0.235918	3.86262e-06	0.263781	2.42259e-07
AC012615.5	ENSG00000267232	lncRNA
RPF2	ENSG00000197498	protein_coding	0.29123	9.14664e-09	0.283193	2.76547e-08
AC123567.1	ENSG00000257360	processed_pseudogene	-0.0287903	0.578364	0.00961898	0.852717
LCN1P2	ENSG00000204031	unprocessed_pseudogene	0.0375838	0.468064	0.0611734	0.237297
APPL1	ENSG00000157500	protein_coding	0.341469	1.0773e-11	0.350221	3.98589e-12
AC079896.1	ENSG00000231781	lncRNA	-0.0817127	0.114171	0.0290048	0.575535
AC020908.2	ENSG00000268985	lncRNA	-0.0193949	0.708135	0.020569	0.691346
AC025766.1	ENSG00000270133	lncRNA	0.285106	1.91317e-08	0.279357	3.76411e-08
UPF2	ENSG00000151461	protein_coding	0.112676	0.0291369	0.134177	0.00932666
AL121820.1	ENSG00000258623	lncRNA	0.0973316	0.0597006	0.109466	0.0340821
KRT18P39	ENSG00000224791	processed_pseudogene	0.0436707	0.399084	0.0654863	0.205778
NRK	ENSG00000123572	protein_coding	0.22176	1.46346e-05	0.208959	4.54106e-05
AC009478.1	ENSG00000225258	lncRNA	0.00184725	0.971559	0.0521079	0.314233
VWFP1	ENSG00000241717	transcribed_unprocessed_pseudogene	0.000526182	0.991897	0.0087694	0.865596
LINC00583	ENSG00000205636	lncRNA	-0.0395592	0.444985	-0.00558435	0.91417
AC020651.1	ENSG00000249474	lncRNA
SLPI	ENSG00000124107	protein_coding	-0.214814	2.72828e-05	-0.185632	0.00030812
AC113398.2	ENSG00000251456	lncRNA	0.0296922	0.566513	-0.0162817	0.753322
VTRNA2-1	ENSG00000270123	vault_RNA	-0.1925	0.000176525	-0.189374	0.000225663
RPL35AP33	ENSG00000241334	processed_pseudogene	0.0260418	0.615176	0.0520808	0.314485
AC129492.7	ENSG00000279152	TEC
AC091849.1	ENSG00000248126	unprocessed_pseudogene	0.0762126	0.140733	0.0862116	0.0955119
AL109766.1	ENSG00000259137	processed_pseudogene	0.201721	8.36187e-05	0.196555	0.000131395
AC087286.2	ENSG00000259367	lncRNA	0.173568	0.000736651	0.182185	0.000391226
ELL2P3	ENSG00000234765	processed_pseudogene	-0.0318539	0.538591	0.0631603	0.222378
AC006960.2	ENSG00000237400	lncRNA	0.0429302	0.407134	0.12039	0.0196984
ITGB3BP	ENSG00000142856	protein_coding	0.310781	7.69308e-10	0.248379	1.20805e-06
AC022494.1	ENSG00000240477	processed_pseudogene	0.0143129	0.78235	0.0167404	0.746606
RPS15AP32	ENSG00000242461	processed_pseudogene	-0.0160235	0.75711	-0.0356041	0.491839
GUSBP3	ENSG00000253203	transcribed_unprocessed_pseudogene	0.0554995	0.283729	0.0679565	0.18915
TOR4A	ENSG00000198113	protein_coding	-0.0309362	0.55036	-0.0157322	0.761285
RN7SL520P	ENSG00000240199	misc_RNA	0.0203369	0.694653	0.098904	0.0556755
MED1	ENSG00000125686	protein_coding	0.275912	5.60552e-08	0.347405	6.06465e-12
AC079926.1	ENSG00000207171	snoRNA	0.0504422	0.329973	0.0694393	0.179656
AC009039.1	ENSG00000261470	lncRNA	-0.0380411	0.462663	0.0142787	0.782857
PDCL3P7	ENSG00000256777	processed_pseudogene	0.0165652	0.749169	0.0674152	0.192706
LINC02002	ENSG00000263609	lncRNA	0.00224068	0.965506	0.0653441	0.206766
CRH	ENSG00000147571	protein_coding	-0.0016335	0.974849	-0.0306269	0.554355
AP003049.1	ENSG00000254890	processed_pseudogene	-0.0389956	0.451503	-0.0323359	0.532461
KLHL10	ENSG00000161594	protein_coding	0.138863	0.00707784	0.169158	0.00100712
AC003973.1	ENSG00000269504	lncRNA	0.0424343	0.41258	0.0596528	0.249181
CLEC5A	ENSG00000258227	protein_coding	0.24407	1.72566e-06	0.248348	1.21178e-06
LINC02088	ENSG00000227685	lncRNA	0.0526193	0.309501	0.0204249	0.693399
LINC00559	ENSG00000261446	lncRNA	0.00883386	0.864618	0.0693722	0.180077
AL021920.2	ENSG00000280114	unprocessed_pseudogene	0.0184058	0.72239	-0.0334149	0.518865
RBM12	ENSG00000244462	protein_coding	0.446918	8.20551e-20	0.418074	0
PDCD4	ENSG00000150593	protein_coding	0.124547	0.0158136	0.14096	0.00629039
AL513523.2	ENSG00000231827	transcribed_unprocessed_pseudogene	-0.00263135	0.959496	0.00734468	0.887273
ERO1B	ENSG00000086619	protein_coding	0.198436	0.000109548	0.208222	5.02214e-05
IGKJ5	ENSG00000211593	IG_J_gene	0.0391317	0.449924	0.0510327	0.324336
FP236383.5	ENSG00000281181	lncRNA	-0.0220995	0.669687	-0.0119524	0.817553
LINC00838	ENSG00000261683	lncRNA	-0.0202195	0.696328	0.0323061	0.532838
RBM43	ENSG00000184898	protein_coding	0.158967	0.00201664	0.176262	0.000617165
AC004129.2	ENSG00000234406	processed_pseudogene	-0.0256767	0.620143	0.0686624	0.184585
AC079866.1	ENSG00000256399	processed_pseudogene	0.0290198	0.575338	0.0470276	0.3638
GS1-24F4.2	ENSG00000245857	lncRNA	-0.0526842	0.308903	-0.0759162	0.142289
OR5A2	ENSG00000172324	protein_coding	-0.0562277	0.277448	0.0428048	0.408507
TTLL1	ENSG00000100271	protein_coding	0.151666	0.0032374	0.139141	0.00700248
QRFP	ENSG00000188710	protein_coding	0.0562716	0.277073	0.105673	0.040869
LINC00905	ENSG00000167459	lncRNA	0.0172424	0.739279	0.0357119	0.490529
NPM1P45	ENSG00000265593	processed_pseudogene	0.154954	0.00262243	0.20312	7.44351e-05
LINC02818	ENSG00000231966	lncRNA	0.088405	0.087342	0.0775007	0.134124
WDR90	ENSG00000161996	protein_coding	0.105687	0.0408037	0.117158	0.023317
MAPK4	ENSG00000141639	protein_coding	0.149302	0.00375757	0.117475	0.0228948
AC073957.3	ENSG00000273151	lncRNA	0.0420595	0.416723	0.0480598	0.353189
CASC19	ENSG00000254166	lncRNA	-0.039363	0.447248	-0.0498093	0.336085
AL390786.1	ENSG00000233258	lncRNA	-0.0219113	0.672336	0.0669906	0.195531
FAM230F	ENSG00000276095	lncRNA	-0.0131324	0.799905	-0.0119976	0.816876
AC018761.1	ENSG00000267004	lncRNA	-0.00884498	0.864449	-0.0345032	0.505335
NYAP2	ENSG00000144460	protein_coding	-0.00740263	0.886389	-0.0265104	0.608828
PACERR	ENSG00000273129	lncRNA	0.00611726	0.906015	0.00110802	0.982938
AC026780.2	ENSG00000249984	lncRNA	0.106322	0.0396026	0.116063	0.0245987
AC084018.2	ENSG00000274292	lncRNA	0.0526209	0.309485	0.0739138	0.153083
FO393419.1	ENSG00000231207	processed_pseudogene	0.108108	0.03638	0.0612968	0.236351
AL591846.1	ENSG00000224114	processed_pseudogene	-0.0163886	0.751756	0.000709978	0.989064
RN7SL716P	ENSG00000263558	misc_RNA	-0.18548	0.000304792	-0.231541	5.8838e-06
AL445220.1	ENSG00000237593	processed_pseudogene	0.0761451	0.141086	0.0910151	0.0783617
PRKAG3	ENSG00000115592	protein_coding	0.0183875	0.722654	-0.0289514	0.57624
AC211433.2	ENSG00000273069	lncRNA	-0.0226577	0.661853	-0.0481697	0.352253
TET1P1	ENSG00000232204	processed_pseudogene	-0.00994557	0.847776	0.0485481	0.348478
SDAD1	ENSG00000198301	protein_coding	0.371269	1.06216e-13	0.39088	3.05168e-15
MTCO3P21	ENSG00000232752	unprocessed_pseudogene	-0.0407151	0.431786	0.0386852	0.455115
AC091074.1	ENSG00000238819	snoRNA	-0.101169	0.0502749	-0.076831	0.137529
MTND5P32	ENSG00000259379	processed_pseudogene	0.0540412	0.296591	0.0949929	0.0661295
MARK2P14	ENSG00000231897	unprocessed_pseudogene	-0.113986	0.0273034	-0.0692192	0.181042
MSANTD4	ENSG00000170903	protein_coding	0.270812	1.00067e-07	0.334921	3.67769e-11
HAUS5	ENSG00000249115	protein_coding	0.12216	0.017953	0.122688	0.0175074
SBNO2	ENSG00000064932	protein_coding	0.0472303	0.361734	0.0853874	0.0987217
RN7SL545P	ENSG00000274568	misc_RNA	-0.0107349	0.83586	-0.00823088	0.873778
AL596442.1	ENSG00000232197	lncRNA	0.03657	0.480159	0.0746154	0.149272
FCGRT	ENSG00000104870	protein_coding	0.125051	0.0153918	0.142825	0.00562837
Metazoa_SRP	ENSG00000274860	misc_RNA	-0.057241	0.268868	-0.0259782	0.61604
MED28	ENSG00000118579	protein_coding	0.399427	8.52521e-16	0.405461	0
RNU1-32P	ENSG00000200807	snRNA	-0.0634063	0.220579	-0.0314434	0.54384
KDM4E	ENSG00000235268	protein_coding	0.00751897	0.884616	0.111954	0.0301927
ZFHX2	ENSG00000136367	protein_coding	0.150439	0.00349865	0.161473	0.00172661
MRPL40P1	ENSG00000256037	processed_pseudogene	0.080303	0.120572	0.09865	0.05631
FTH1P7	ENSG00000232187	processed_pseudogene	0.126601	0.0141545	0.11748	0.0229376
Z85996.1	ENSG00000220349	processed_pseudogene	-0.0404095	0.435254	0.0189093	0.715121
AC026367.3	ENSG00000275759	lncRNA	0.0468293	0.365828	0.0488554	0.34527
RBM22P4	ENSG00000277769	processed_pseudogene	0.0857874	0.0971602	0.0480158	0.353795
CBY3	ENSG00000204659	protein_coding	0.0324342	0.531214	0.0464349	0.369884
BNIP3P13	ENSG00000269154	processed_pseudogene	0.0978956	0.0582301	0.0916788	0.076202
STXBP5-AS1	ENSG00000233452	lncRNA	0.0692866	0.180616	0.0902867	0.0807928
ZNF622	ENSG00000173545	protein_coding	0.26444	2.03013e-07	0.295617	6.3181e-09
TRAV16	ENSG00000211796	TR_V_gene	0.0922396	0.0744148	0.0959179	0.0635219
MYSM1	ENSG00000162601	protein_coding	0.264033	2.12256e-07	0.253103	7.45903e-07
DDX3P1	ENSG00000232928	processed_pseudogene	0.0781033	0.131115	0.0750238	0.147052
AC022509.1	ENSG00000255750	lncRNA	0.0475994	0.35799	0.084594	0.101919
ZNF736P10Y	ENSG00000216824	processed_pseudogene	-0.00175901	0.972918	0.11446	0.026664
XACT	ENSG00000241743	lncRNA	-0.0216125	0.67655	-0.00718721	0.889674
AC025750.1	ENSG00000215263	processed_pseudogene	0.0843458	0.102932	0.114085	0.0271681
ANXA3	ENSG00000138772	protein_coding	0.000500092	0.992299	0.0259288	0.616557
AC006330.1	ENSG00000280388	TEC	-0.148041	0.00406492	-0.150703	0.00346998
AL365273.2	ENSG00000270099	protein_coding	0.0911754	0.0778356	0.118431	0.0218001
AC092813.1	ENSG00000225605	lncRNA	0.0859011	0.0967163	0.0799893	0.122034
RPL9P6	ENSG00000241891	processed_pseudogene	0.017911	0.729557	0.101661	0.0491621
AC084337.1	ENSG00000254595	processed_pseudogene	0.242648	1.99031e-06	0.236411	3.9307e-06
TBC1D3P7	ENSG00000233014	unprocessed_pseudogene	-0.0393827	0.44702	-0.0713825	0.167753
HS3ST3A1	ENSG00000153976	protein_coding	0.0569607	0.271223	0.0775126	0.134018
CEACAM19	ENSG00000186567	protein_coding	-0.112359	0.0295957	-0.0844588	0.102453
PAICSP3	ENSG00000226840	processed_pseudogene	0.0363763	0.482489	0.0909345	0.0786276
LINC02546	ENSG00000255117	lncRNA	0.017453	0.736212	0.0831623	0.10787
AL353804.2	ENSG00000271199	lncRNA	-0.0877227	0.0898208	-0.0864251	0.0946909
VSTM2A	ENSG00000170419	protein_coding	0.0727189	0.159916	0.0134935	0.794525
SZRD1	ENSG00000055070	protein_coding	0.302662	2.19937e-09	0.304637	2.07034e-09
TDGF1P7	ENSG00000269584	processed_pseudogene	0.0651272	0.20828	0.0914255	0.0770205
PHACTR3	ENSG00000087495	protein_coding	-0.0246001	0.634886	-0.0473991	0.360018
AC005920.1	ENSG00000247011	lncRNA	-0.116583	0.0239593	-0.0922227	0.0744684
LINC01815	ENSG00000235519	lncRNA	-0.0209809	0.685491	0.079055	0.126469
MYL12BP1	ENSG00000260490	processed_pseudogene	0.139243	0.00692175	0.130841	0.0112521
GPSM2	ENSG00000121957	protein_coding	0.339454	1.44702e-11	0.340935	1.56108e-11
AL158801.2	ENSG00000258413	lncRNA	-0.068892	0.183118	-0.0728311	0.159271
LINC01893	ENSG00000264260	lncRNA	0.0377889	0.465636	0.0991388	0.0550942
AC013356.3	ENSG00000259364	lncRNA	0.03607	0.486187	0.0623741	0.228199
RBM46	ENSG00000151962	protein_coding	0.0577751	0.264419	0.179016	0.000495381
SLC20A1	ENSG00000144136	protein_coding	0.233052	5.09311e-06	0.208464	4.9203e-05
NPIPB3	ENSG00000169246	protein_coding	-0.0799045	0.122431	-0.0536646	0.299826
ADGRA3	ENSG00000152990	protein_coding	0.283727	2.25358e-08	0.292995	8.67836e-09
POLG	ENSG00000140521	protein_coding	0.165448	0.00130275	0.170088	0.000957754
ADAMTS7P4	ENSG00000218052	transcribed_unprocessed_pseudogene	0.0434847	0.401097	0.105123	0.0418974
IGF1R	ENSG00000140443	protein_coding	0.137765	0.00754782	0.160247	0.00187346
AC015813.6	ENSG00000279207	TEC	0.168666	0.0010424	0.148873	0.00389041
LINC00709	ENSG00000230014	lncRNA	-0.0573602	0.26787	0.0214502	0.678844
F2RL2	ENSG00000164220	protein_coding	0.116393	0.0241907	0.131241	0.011004
RNU5A-8P	ENSG00000200972	snRNA	-0.043138	0.404866	-0.0572308	0.268953
ABCC13	ENSG00000243064	transcribed_unprocessed_pseudogene	0.022007	0.670988	0.0860124	0.0962834
AL590666.3	ENSG00000237588	lncRNA	-0.062041	0.230698	-0.0713894	0.167711
FCF1P3	ENSG00000239997	processed_pseudogene	0.045577	0.378802	0.0654673	0.205909
SLA	ENSG00000155926	protein_coding	0.240171	2.54616e-06	0.237317	3.60213e-06
OSGEPL1-AS1	ENSG00000253559	lncRNA	0.0823912	0.111187	0.0450076	0.384793
AC090515.3	ENSG00000259173	processed_pseudogene	-0.0438405	0.397251	0.0015859	0.975582
RPL38	ENSG00000172809	protein_coding	-0.103712	0.0447408	-0.11755	0.0228563
Y_RNA	ENSG00000200494	misc_RNA	-0.0652414	0.207482	-0.0774042	0.13461
AC005828.5	ENSG00000265971	lncRNA	0.00299053	0.953973	-0.00376204	0.942118
PRDM9	ENSG00000164256	protein_coding	0.0549676	0.288375	0.0932021	0.0714273
AC022023.1	ENSG00000273904	ribozyme	-0.0280256	0.588502	-0.0487775	0.346203
AC006338.1	ENSG00000278197	unprocessed_pseudogene	-0.085599	0.0978996	-0.0807257	0.118624
AC006557.6	ENSG00000279352	TEC	-0.102236	0.0478878	-0.0896662	0.0829044
AC008264.1	ENSG00000224545	processed_pseudogene	0.0483639	0.350313	0.0564544	0.275513
PTPN12	ENSG00000127947	protein_coding	0.199871	9.74092e-05	0.19133	0.00019867
LINC01285	ENSG00000203650	lncRNA	-0.0107572	0.835523	0.0249304	0.630347
AC133539.1	ENSG00000270385	processed_pseudogene	0.0252097	0.62652	0.0613647	0.23583
RNASE8	ENSG00000173431	protein_coding	0.0227782	0.660167	0.0661914	0.200927
GRAMD4P5	ENSG00000259089	unprocessed_pseudogene	-0.0527207	0.308568	-0.019121	0.712072
TBC1D3B	ENSG00000274808	protein_coding	-0.0646836	0.211402	-0.0644082	0.213357
SNORD114-2	ENSG00000200823	snoRNA	0.00587277	0.909755	-0.00794938	0.878061
AL121781.1	ENSG00000238282	lncRNA	-0.0736678	0.154521	-0.127833	0.013235
FGF10	ENSG00000070193	protein_coding	0.174479	0.000689917	0.154561	0.00268984
ZNF318	ENSG00000171467	protein_coding	0.230221	6.66976e-06	0.274244	7.67582e-08
RHEB	ENSG00000106615	protein_coding	0.205958	5.86441e-05	0.201328	8.9227e-05
RASD2	ENSG00000100302	protein_coding	0.0419263	0.418202	0.0527944	0.30774
OR7A17	ENSG00000185385	protein_coding	0.0570757	0.270255	0.121592	0.0184977
AC025881.1	ENSG00000253499	processed_pseudogene	0.036196	0.484663	0.0297961	0.565156
RPS4XP22	ENSG00000239830	processed_pseudogene	0.260591	3.08498e-07	0.116692	0.0238755
PINK1-AS	ENSG00000117242	lncRNA	0.0625826	0.226645	0.074213	0.151424
AC008813.1	ENSG00000255875	processed_pseudogene	0.0458321	0.376137	0.0467003	0.367152
Y_RNA	ENSG00000200998	misc_RNA	-0.0557406	0.281639	-0.0802243	0.120937
AC011933.1	ENSG00000228007	processed_pseudogene	0.0684518	0.185938	0.0553039	0.285289
LINC02882	ENSG00000251138	lncRNA	0.0330858	0.522992	0.00335621	0.948352
PRRT2	ENSG00000167371	protein_coding	-0.00865584	0.86732	-0.00559313	0.913996
MIR194-1	ENSG00000207624	miRNA	0.117579	0.0227737	0.127626	0.0133857
AC027279.4	ENSG00000280190	TEC	-0.0316348	0.541389	-0.00810739	0.875657
AC023824.1	ENSG00000260073	lncRNA	0.0248383	0.631612	0.0754566	0.144727
AC016722.2	ENSG00000228925	lncRNA	0.0155125	0.764624	-0.00565798	0.913003
RNU7-126P	ENSG00000238632	snRNA	-0.0444979	0.390205	0.016142	0.755371
AC012063.1	ENSG00000227252	lncRNA	0.173247	0.000753787	0.191553	0.000195241
LAMTOR5P1	ENSG00000236646	processed_pseudogene	-0.0489526	0.344473	-0.0287584	0.578785
ZNF350	ENSG00000256683	protein_coding	0.16965	0.000972932	0.196474	0.000132246
AP001541.1	ENSG00000279295	TEC	-0.0243991	0.637656	0.0601294	0.245412
TONSL	ENSG00000160949	protein_coding	0.0132034	0.798847	0.0248253	0.631639
AC138089.1	ENSG00000229255	lncRNA	-0.104968	0.0422015	-0.141043	0.00622179
KRT8P5	ENSG00000267573	processed_pseudogene	0.102977	0.0462854	0.0921186	0.0748071
ICE2P2	ENSG00000242705	processed_pseudogene	0.0385119	0.457139	0.169304	0.000996852
AC018659.6	ENSG00000277081	misc_RNA
ZNF664	ENSG00000179195	protein_coding	0.303229	2.04595e-09	0.318575	3.42615e-10
AC092035.1	ENSG00000227224	processed_pseudogene	0.0661071	0.201502	0.0894785	0.0835534
SNORA70H	ENSG00000206637	snoRNA	-0.0205736	0.691281	-0.0118182	0.819567
AC005088.1	ENSG00000278586	processed_pseudogene	0.0325173	0.530162	0.0300494	0.561852
IL10RA	ENSG00000110324	protein_coding	0.221601	1.48484e-05	0.228911	7.98841e-06
GNAT2	ENSG00000134183	protein_coding	-0.0315197	0.542863	-0.0338662	0.513232
TYK2	ENSG00000105397	protein_coding	0.0907998	0.079073	0.108287	0.0361133
PRELID2P1	ENSG00000257336	processed_pseudogene	0.0446765	0.388303	-0.00117861	0.981852
SNORA11D	ENSG00000221475	snoRNA
AC092162.2	ENSG00000230552	lncRNA	0.0775794	0.133728	0.142397	0.00573805
MIR4266	ENSG00000265965	miRNA	-0.0396357	0.444105	-0.0245039	0.636211
AL139220.2	ENSG00000230615	lncRNA	0.051911	0.316067	0.0445505	0.389473
ADCY10P1	ENSG00000161912	transcribed_unprocessed_pseudogene	0.0407578	0.431304	0.0343265	0.507345
AC084851.3	ENSG00000276637	unprocessed_pseudogene	-0.0208207	0.687766	0.021877	0.672819
AC016903.1	ENSG00000236634	lncRNA	-0.0500759	0.333501	0.011896	0.818399
AC106772.2	ENSG00000250385	lncRNA	0.0292369	0.572482	-0.0225655	0.663145
FATE1	ENSG00000147378	protein_coding	0.145575	0.0047326	0.0937751	0.0696956
AL162464.2	ENSG00000258690	lncRNA	-0.0647134	0.211191	-0.00452284	0.930439
FAHD2B	ENSG00000144199	protein_coding	0.0676796	0.190964	0.0637838	0.217729
AC010186.2	ENSG00000256594	transcribed_unprocessed_pseudogene	0.21929	1.8305e-05	0.228181	8.54922e-06
LINC02823	ENSG00000258100	lncRNA	0.129863	0.0118338	0.14578	0.00467338
ADAM3A	ENSG00000197475	transcribed_unitary_pseudogene	-0.0294911	0.569146	0.0310142	0.549355
TIPIN	ENSG00000075131	protein_coding	0.296294	4.90252e-09	0.271325	1.06276e-07
AC106883.1	ENSG00000225394	processed_pseudogene	-0.049239	0.341654	0.00729068	0.888096
RNU6-408P	ENSG00000251719	snRNA	-0.0572025	0.26919	-0.0327431	0.527308
U3	ENSG00000221461	snoRNA	-0.104189	0.0437608	-0.0961342	0.0629244
LINC00315	ENSG00000184274	lncRNA	0.0375117	0.468918	0.0670931	0.194846
AC005775.1	ENSG00000266933	lncRNA	0.015746	0.761188	0.00343719	0.947108
BDH1	ENSG00000161267	protein_coding	0.0785326	0.129003	0.0825973	0.110268
AC103794.1	ENSG00000254878	lncRNA	-0.10637	0.0395117	-0.116314	0.0242875
PSMB5	ENSG00000100804	protein_coding	0.277337	4.75745e-08	0.286629	1.85103e-08
AC134684.1	ENSG00000254796	processed_pseudogene	0.0310463	0.548942	0.0356965	0.490715
BOLA3-AS1	ENSG00000225439	lncRNA	0.121709	0.0183842	0.153323	0.00293969
LRIG1	ENSG00000144749	protein_coding	0.214856	2.71805e-05	0.224705	1.17718e-05
MIR515-1	ENSG00000207616	miRNA	0.0365958	0.479849	0.0424997	0.41186
KCTD1	ENSG00000134504	protein_coding	0.0609536	0.23899	0.0872099	0.0917141
NR5A2	ENSG00000116833	protein_coding	0.142724	0.0056263	0.150935	0.00341986
CLBA1	ENSG00000140104	protein_coding	0.114641	0.0264242	0.134205	0.00931195
NOTCH2	ENSG00000134250	protein_coding	0.30222	2.32669e-09	0.341085	1.52778e-11
IGHV3-21	ENSG00000211947	IG_V_gene	0.0486134	0.34783	0.0727195	0.159845
RECQL	ENSG00000004700	protein_coding	0.41345	6.45801e-17	0.428814	0
AC012494.2	ENSG00000229494	lncRNA	0.0334055	0.518982	0.0351337	0.497581
FN3KRP	ENSG00000141560	protein_coding	0.260213	3.21344e-07	0.225402	1.1045e-05
AC138904.1	ENSG00000246465	lncRNA	-0.0150385	0.771615	-0.0475883	0.358102
LINC02533	ENSG00000260239	lncRNA	-0.128414	0.0128197	-0.0769514	0.136912
TMOD1	ENSG00000136842	protein_coding	0.148867	0.00386116	0.137864	0.00754472
IGKV2-36	ENSG00000253487	IG_V_pseudogene	-0.0429878	0.406505	-0.0453811	0.380856
ELAC2	ENSG00000006744	protein_coding	0.322991	1.49073e-10	0.32174	2.24786e-10
HK2P1	ENSG00000228612	processed_pseudogene	0.0563578	0.276336	0.0805258	0.119542
AC190387.1	ENSG00000279630	TEC	-0.0145906	0.778237	0.0172734	0.738828
FXYD6	ENSG00000137726	protein_coding	0.141296	0.00612882	0.147219	0.00430968
RPSAP15	ENSG00000237506	processed_pseudogene	0.0252122	0.626485	0.0429944	0.40626
AC090517.3	ENSG00000279683	TEC	0.000763944	0.988236	0.0247903	0.63227
SPDYE22P	ENSG00000266537	unprocessed_pseudogene	0.0818268	0.113665	0.0260752	0.614722
AC018541.1	ENSG00000253300	lncRNA	0.00502107	0.922799	0.0817608	0.113957
MRPL10	ENSG00000159111	protein_coding	0.250478	8.97745e-07	0.270804	1.12589e-07
IGLVVI-22-1	ENSG00000253546	IG_V_pseudogene	-0.034379	0.506869	-0.0392957	0.448026
RPS26P31	ENSG00000235459	processed_pseudogene	-0.0713741	0.167803	-0.0331394	0.522147
RASA3-IT1	ENSG00000232487	lncRNA	-0.00446393	0.931343	0.0121002	0.815337
AL365273.1	ENSG00000240527	lncRNA	-0.0242539	0.639659	0.00970266	0.85145
AC093775.1	ENSG00000279104	TEC	0.00949945	0.854526	0.012626	0.807467
AC125603.2	ENSG00000257883	lncRNA	0.107517	0.0374206	0.0938213	0.0695576
RN7SL807P	ENSG00000243125	misc_RNA	-0.0287469	0.578938	-0.000847532	0.986949
NCAPH2	ENSG00000025770	protein_coding	0.0561188	0.278382	0.0651721	0.207864
RPL21P132	ENSG00000183911	processed_pseudogene	0.162372	0.00160623	0.124831	0.0155741
PAQR3	ENSG00000163291	protein_coding	0.366394	2.3381e-13	0.356418	1.55197e-12
DPYSL3	ENSG00000113657	protein_coding	0.16394	0.00144417	0.187835	0.000260421
AP000785.1	ENSG00000254933	lncRNA	0.0431774	0.404436	0.018838	0.716149
Y_RNA	ENSG00000222658	misc_RNA	0.0659457	0.202608	0.0430977	0.405305
AC073651.2	ENSG00000256627	processed_pseudogene	0.0434804	0.401144	0.0730749	0.157875
MIR607	ENSG00000207976	miRNA	-0.0698853	0.17687	-0.0321298	0.535077
LINC01856	ENSG00000237574	lncRNA	0.0266912	0.606386	0.0875386	0.0904993
AL355877.1	ENSG00000270733	processed_pseudogene	0.0937478	0.0697773	0.0658399	0.203335
AL139039.3	ENSG00000237685	lncRNA	-0.0409656	0.428956	0.0139175	0.788218
AC012103.1	ENSG00000253376	lncRNA	-0.0473768	0.360245	0.0728631	0.159087
APBA2	ENSG00000034053	protein_coding	0.102947	0.046349	0.128068	0.0131122
ANTXR2	ENSG00000163297	protein_coding	0.24146	2.24048e-06	0.267185	1.67555e-07
MICOS10	ENSG00000173436	protein_coding	0.0262169	0.612801	0.0311901	0.546923
RNU6-1000P	ENSG00000212368	snRNA	0.011818	0.81957	-0.00311864	0.952004
RNU6-447P	ENSG00000222225	snRNA	0.0471027	0.363034	0.0383689	0.458814
GLRXP2	ENSG00000258544	processed_pseudogene	0.0242734	0.63939	0.053245	0.303775
SERPINI1	ENSG00000163536	protein_coding	0.291352	9.01219e-09	0.272084	9.76967e-08
AP002802.2	ENSG00000270701	processed_pseudogene	0.0738112	0.153717	0.107088	0.0381915
CDKN2A-DT	ENSG00000224854	lncRNA	-0.0454946	0.379665	-0.0423891	0.413078
AL353622.2	ENSG00000271398	lncRNA	-0.0112611	0.827936	-0.0373435	0.470915
AL355375.2	ENSG00000262566	processed_pseudogene	-0.0740688	0.152283	-0.0403268	0.436195
AC139769.3	ENSG00000277493	unprocessed_pseudogene	0.0465522	0.368675	0.0161074	0.755878
UBE2J1	ENSG00000198833	protein_coding	0.370117	1.2814e-13	0.344572	9.2042e-12
THOC1	ENSG00000079134	protein_coding	0.297263	4.34544e-09	0.298041	4.69888e-09
EOMES	ENSG00000163508	protein_coding	0.122563	0.017575	0.141963	0.00592605
AP003385.1	ENSG00000227834	processed_pseudogene	0.108524	0.0356624	0.0753041	0.145543
AC026367.1	ENSG00000270482	lncRNA	-0.0104575	0.840043	-0.0182058	0.725284
AL133467.1	ENSG00000258572	lncRNA	0.0113207	0.82704	0.0197764	0.702664
DOCK9-DT	ENSG00000260992	lncRNA	0.00424679	0.934675	0.0279267	0.589658
AC011511.1	ENSG00000167807	protein_coding	0.0712862	0.168328	0.0482297	0.351653
LINC02358	ENSG00000251256	lncRNA	-0.0457477	0.377017	0.000952137	0.985338
MIR4672	ENSG00000263979	miRNA	-0.0451482	0.383308	-0.040155	0.438154
AC105129.3	ENSG00000270690	processed_pseudogene	-0.0034779	0.946483	0.00126132	0.980578
VN1R65P	ENSG00000260883	unitary_pseudogene	-0.0322721	0.53327	-0.0338535	0.51339
ELAPOR1	ENSG00000116299	protein_coding	-0.00629344	0.903322	-0.00207714	0.968008
AC093157.3	ENSG00000252765	scaRNA	0.112357	0.0295992	0.124317	0.0160095
AF001548.2	ENSG00000263335	lncRNA	0.0247038	0.633459	0.0401079	0.438516
AL355314.1	ENSG00000223800	lncRNA	0.0262194	0.612767	0.0974788	0.0593138
RN7SL823P	ENSG00000263595	misc_RNA	0.0361238	0.485536	0.0433168	0.40292
RNU2-54P	ENSG00000222231	snRNA	-0.0721528	0.163201	-0.0342268	0.508753
H3C7	ENSG00000277775	protein_coding	-0.100062	0.0528574	-0.119759	0.020355
REM2	ENSG00000139890	protein_coding	0.108411	0.0358561	0.10606	0.0401345
NTN5	ENSG00000142233	protein_coding	-0.148141	0.00403967	-0.143834	0.00529682
MZT2B	ENSG00000152082	protein_coding	-0.139941	0.00664224	-0.109965	0.0333137
FAM90A26	ENSG00000229924	protein_coding	0.0565277	0.274889	0.0863569	0.0949525
HMGB1P23	ENSG00000253770	processed_pseudogene	-0.0354082	0.494226	-0.014367	0.781549
PPIAP2	ENSG00000227379	processed_pseudogene	-0.0114131	0.82565	-0.00752554	0.884463
IFNA16	ENSG00000147885	protein_coding	-0.0735066	0.155427	-0.0351931	0.496855
AC008572.1	ENSG00000253613	lncRNA	0.0349251	0.500141	0.0527323	0.308461
Y_RNA	ENSG00000201277	misc_RNA	0.107602	0.0372688	0.0974484	0.0593935
AC117490.1	ENSG00000225240	unprocessed_pseudogene	0.0385551	0.456634	0.0584835	0.258596
PTMAP6	ENSG00000237000	processed_pseudogene	0.087812	0.0894933	0.104019	0.0441093
RNY4P34	ENSG00000201649	misc_RNA	-0.343963	7.45415e-12	-0.340876	1.17524e-11
AC107871.1	ENSG00000260007	protein_coding	0.0565353	0.274825	0.0593124	0.251897
MCL1	ENSG00000143384	protein_coding	0.320876	1.99135e-10	0.327804	9.88326e-11
RPS27P1	ENSG00000223876	processed_pseudogene	-0.0333108	0.520168	-0.050425	0.330139
ZNF630-AS1	ENSG00000277541	lncRNA	0.0365788	0.480053	0.079513	0.124279
LRRC26	ENSG00000184709	protein_coding	-0.105969	0.0402655	-0.130655	0.0113692
POPDC3	ENSG00000132429	protein_coding	0.132905	0.00997957	0.156725	0.00233716
MIR3156-1	ENSG00000263476	miRNA	-0.0352528	0.496124	0.00624151	0.904116
IFNWP2	ENSG00000237691	unprocessed_pseudogene	0.134934	0.00889059	0.0846303	0.101772
RPL5P23	ENSG00000240395	processed_pseudogene	0.169501	0.000983221	0.138689	0.00719015
ACTL7A	ENSG00000187003	protein_coding	-0.0826197	0.110196	-0.0754383	0.144825
AC027130.1	ENSG00000261195	lncRNA	-0.071958	0.164343	-0.0595938	0.24965
AL160237.2	ENSG00000258887	unprocessed_pseudogene	-0.0564059	0.275926	-0.0252117	0.626492
AL691432.1	ENSG00000269737	transcribed_processed_pseudogene	0.102962	0.0463177	0.107134	0.0381494
G2E3	ENSG00000092140	protein_coding	0.460723	4.1976e-21	0.435967	0
ULK1	ENSG00000177169	protein_coding	0.105026	0.0420872	0.146651	0.00446264
TLK1P1	ENSG00000226783	processed_pseudogene	0.031925	0.537684	0.10863	0.035482
EXTL2	ENSG00000162694	protein_coding	0.344523	6.85951e-12	0.325562	1.34204e-10
PBX1	ENSG00000185630	protein_coding	0.186519	0.000281475	0.205197	6.47779e-05
RNA5SP462	ENSG00000252539	rRNA_pseudogene	-0.0136431	0.792298	-0.0064848	0.900397
AL450472.1	ENSG00000229015	transcribed_unprocessed_pseudogene	0.0155968	0.763384	0.0406753	0.432237
IGHV3OR16-10	ENSG00000233732	IG_V_gene	0.0359277	0.487909	0.0804928	0.119694
KRT18P56	ENSG00000249668	processed_pseudogene	-0.00480335	0.926137	0.00166834	0.974313
A2ML1	ENSG00000166535	protein_coding	-0.156333	0.00239766	0.00693527	0.893518
RNU6-242P	ENSG00000207087	snRNA	-0.0477261	0.35671	-0.0461251	0.37309
COL19A1	ENSG00000082293	protein_coding	0.0719631	0.164313	0.0758322	0.142732
AC099794.1	ENSG00000234318	lncRNA	0.124556	0.0158057	0.161061	0.00175423
PNMA6A	ENSG00000235961	protein_coding	-0.00586068	0.909941	0.0391745	0.449428
AC027575.2	ENSG00000278107	lncRNA	0.0561173	0.278394	0.0658967	0.202944
Y_RNA	ENSG00000207196	misc_RNA	-0.208511	4.71904e-05	-0.213868	2.96527e-05
RN7SL300P	ENSG00000265813	misc_RNA	-0.086557	0.0941864	-0.0967353	0.0612886
TCTE1	ENSG00000146221	protein_coding	0.0567813	0.272738	0.111297	0.0311811
RNU6-564P	ENSG00000222915	snRNA	-0.0887538	0.086096	-0.0792509	0.125529
SLC35D3	ENSG00000182747	protein_coding	0.0611657	0.237356	0.0519119	0.316059
AF274858.1	ENSG00000260081	transcribed_processed_pseudogene	-0.179868	0.000465104	-0.195672	0.000141006
EP400	ENSG00000183495	protein_coding	0.25173	7.88444e-07	0.269081	1.36144e-07
FCRL1	ENSG00000163534	protein_coding	-0.0190265	0.713433	0.0284771	0.582506
NDST1-AS1	ENSG00000254333	lncRNA	0.0353812	0.494556	0.0649141	0.209776
AP001207.3	ENSG00000254024	lncRNA	-0.0315729	0.542181	-0.0438645	0.396993
RNA5SP434	ENSG00000252456	rRNA_pseudogene	0.0225014	0.664043	0.0166669	0.747682
LINC01732	ENSG00000237292	lncRNA	-0.0326777	0.528134	0.00189683	0.970796
AC009930.1	ENSG00000253489	lncRNA	-0.0403828	0.435557	0.0266059	0.607538
ADAMTSL4	ENSG00000143382	protein_coding	0.006264	0.903772	0.0398771	0.441157
C19orf73	ENSG00000221916	protein_coding	-0.21174	3.57124e-05	-0.239143	3.01846e-06
SORBS2	ENSG00000154556	protein_coding	0.0710817	0.169556	0.0776753	0.133201
BTF3P12	ENSG00000213003	processed_pseudogene	0.21048	3.98341e-05	0.170243	0.000933193
TRMT44	ENSG00000155275	protein_coding	0.172959	0.000769519	0.185941	0.000300964
ZNF486	ENSG00000256229	protein_coding	0.0895225	0.083401	0.115092	0.0258807
ZC3H8	ENSG00000144161	protein_coding	0.14473	0.00498295	0.145602	0.00475835
AC084116.3	ENSG00000253530	lncRNA	0.0399947	0.439986	0.00416179	0.93598
DENND1A	ENSG00000119522	protein_coding	0.223328	1.26808e-05	0.210934	3.98531e-05
GBP5	ENSG00000154451	protein_coding	0.181464	0.000412937	0.191866	0.000190515
AC006213.3	ENSG00000267191	lncRNA	0.142034	0.00586429	0.167073	0.00116463
AC093162.1	ENSG00000246575	unprocessed_pseudogene	0.0685545	0.185277	0.0553125	0.285213
AC090948.2	ENSG00000272498	lncRNA	0.173169	0.000758008	0.188498	0.000247475
MIR378C	ENSG00000264803	miRNA	-0.00104755	0.98387	0.0199478	0.700211
RARRES1	ENSG00000118849	protein_coding	0.0372333	0.472226	0.0658462	0.203193
MTND4P10	ENSG00000226663	processed_pseudogene	0.0559663	0.279692	0.123859	0.0164054
AC119751.4	ENSG00000250753	processed_pseudogene	0.0111632	0.829409	0.00821966	0.873949
POM121L6P	ENSG00000243307	processed_pseudogene	-0.0409812	0.42878	-0.0679116	0.189444
PRPH2	ENSG00000112619	protein_coding	0.152907	0.00299144	0.178371	0.000529381
AC007611.1	ENSG00000260086	lncRNA	0.0722351	0.16272	0.104142	0.0438939
KRTAP19-1	ENSG00000184351	protein_coding	0.0101587	0.844555	0.0700682	0.175736
AC097375.3	ENSG00000251249	lncRNA	0.0545552	0.292013	0.0338644	0.513254
BX322557.1	ENSG00000229382	lncRNA	-0.0117762	0.820197	0.0188269	0.716308
ACTBP14	ENSG00000229001	processed_pseudogene	0.222461	1.37282e-05	0.198945	0.000105087
AC027682.5	ENSG00000261396	lncRNA	0.00251841	0.961233	-0.00538407	0.917237
ENTPD6	ENSG00000197586	protein_coding	0.0870331	0.0923835	0.0806099	0.119123
AC024267.3	ENSG00000264304	lncRNA	-0.143579	0.0053434	-0.134216	0.00930617
C15orf32	ENSG00000183643	lncRNA	-0.1018	0.048852	-0.0912115	0.0777175
AC092660.1	ENSG00000234877	lncRNA	0.0930843	0.0717877	0.0760564	0.141551
CFB	ENSG00000243649	protein_coding	-0.0961966	0.0627529	-0.0938949	0.0693527
LINC01626	ENSG00000223765	lncRNA	0.00448882	0.930961	0.0694646	0.179497
RRS1-AS1	ENSG00000246145	lncRNA	-0.0235302	0.649683	-0.019526	0.706253
STMP1	ENSG00000243317	protein_coding	0.124383	0.0159529	0.0819333	0.113167
RNU6-337P	ENSG00000212545	snRNA	-0.0768245	0.137563	-0.0279917	0.588954
ANAPC1	ENSG00000153107	protein_coding	0.355346	1.33118e-12	0.338639	2.17038e-11
AL031670.1	ENSG00000275582	lncRNA	0.0882958	0.0877348	0.0862631	0.0953034
RNU6-390P	ENSG00000252068	snRNA	0.070898	0.170664	0.0827885	0.109468
HSPA8P7	ENSG00000224773	processed_pseudogene	0.23523	4.1293e-06	0.20571	5.9884e-05
AC104462.2	ENSG00000238224	lncRNA	-0.0911377	0.0779592	-0.0891664	0.0846407
CDO1	ENSG00000129596	protein_coding	0.162689	0.0015721	0.133025	0.00995579
AL358335.1	ENSG00000258750	processed_pseudogene	-0.0646898	0.211358	0.0493921	0.340153
AC093535.2	ENSG00000279118	TEC	0.177434	0.000556547	0.202834	7.88236e-05
PCDH11X	ENSG00000102290	protein_coding	0.0281044	0.587454	0.0248486	0.63147
LINC02351	ENSG00000277987	lncRNA	0.176019	0.000617085	0.219129	1.85728e-05
ASGR1	ENSG00000141505	protein_coding	0.0983696	0.0570172	0.157798	0.00220146
OR4C2P	ENSG00000182565	unprocessed_pseudogene	-0.00627796	0.903558	0.0586889	0.256925
AC013738.1	ENSG00000252888	snoRNA	0.0888148	0.0858797	0.135785	0.00846594
TNPO3	ENSG00000064419	protein_coding	0.304243	1.79709e-09	0.290032	1.23754e-08
IQCJ	ENSG00000214216	protein_coding	0.0593833	0.25133	0.0768886	0.137234
PIGO	ENSG00000165282	protein_coding	0.191777	0.000186907	0.216671	2.42012e-05
MIR6134	ENSG00000277569	miRNA	-0.0139737	0.787385	0.0115598	0.823446
AL022334.1	ENSG00000233388	processed_pseudogene	0.0602239	0.24467	0.0538599	0.298217
AC243961.1	ENSG00000228229	lncRNA	-0.0428769	0.407717	0.0210818	0.68406
NDUFA3	ENSG00000170906	protein_coding	-0.207283	5.24042e-05	-0.199659	0.000102261
POC1B-AS1	ENSG00000270344	lncRNA	0.0376711	0.46703	0.0795902	0.123877
SMAD9-IT1	ENSG00000236711	lncRNA	0.0246257	0.634534	0.0282038	0.586133
CTXND1	ENSG00000259417	protein_coding	0.0808889	0.117878	0.0835027	0.106431
RNU1-11P	ENSG00000206702	snRNA	-0.24203	2.11703e-06	-0.266105	1.69055e-07
AC087477.3	ENSG00000259312	lncRNA	-0.0318224	0.538993	0.00777354	0.880738
LINC02485	ENSG00000248456	lncRNA	0.011878	0.81867	0.0456409	0.378134
RN7SKP112	ENSG00000223145	misc_RNA	-0.0342349	0.508652	-0.0655841	0.2051
AL161891.1	ENSG00000276672	lncRNA	0.141881	0.00591815	0.142063	0.00589067
MIR2115	ENSG00000252466	miRNA	0.00397824	0.938798	0.0121592	0.814454
CFAP298-TCP10L	ENSG00000265590	protein_coding	-0.0107756	0.835246	0.0148522	0.774367
RNU4-72P	ENSG00000222686	snRNA	0.0244988	0.636281	0.0533947	0.302416
NCF1B	ENSG00000182487	transcribed_unprocessed_pseudogene	0.115252	0.0256258	0.141673	0.00602958
PAICSP5	ENSG00000229877	processed_pseudogene	0.00258155	0.960262	0.0109846	0.832098
AC012354.5	ENSG00000276229	misc_RNA
RNA5SP113	ENSG00000222418	rRNA_pseudogene	0.0152706	0.768189	0.0104	0.84091
NR6A1	ENSG00000148200	protein_coding	0.0330735	0.523147	0.0182082	0.725128
XRCC6P1	ENSG00000237417	processed_pseudogene	0.260717	3.04357e-07	0.245658	1.47011e-06
PTPN2P2	ENSG00000224117	processed_pseudogene	0.0233891	0.651645	0.0322277	0.533833
RNA5SP284	ENSG00000207277	rRNA_pseudogene	0.00247447	0.961909	-0.0385261	0.456973
SNORA52	ENSG00000199785	snoRNA
Y_RNA	ENSG00000206734	misc_RNA	-0.0675099	0.192081	-0.0538603	0.298213
AP000943.2	ENSG00000255929	lncRNA	-0.023068	0.656119	0.025638	0.620669
RN7SKP123	ENSG00000222664	misc_RNA	0.130646	0.0113296	0.130292	0.0115552
AC021483.2	ENSG00000261229	lncRNA	0.0667547	0.197112	0.0851114	0.0998193
MARVELD1	ENSG00000155254	protein_coding	0.0906982	0.0794105	0.133609	0.0096322
AC004057.1	ENSG00000196656	transcribed_processed_pseudogene	-0.141149	0.00618253	-0.115891	0.0248612
AL162740.1	ENSG00000207022	snoRNA	0.078235	0.130464	0.0933503	0.0709762
CPT2	ENSG00000157184	protein_coding	0.27414	6.86465e-08	0.268598	1.43552e-07
AC019070.1	ENSG00000212181	snoRNA	0.0198375	0.701789	0.0063485	0.90248
AC122129.1	ENSG00000197815	lncRNA	-0.0785187	0.129071	-0.0676398	0.191135
AC104843.2	ENSG00000231139	unprocessed_pseudogene	0.0494054	0.340023	0.0698407	0.177147
Y_RNA	ENSG00000207438	misc_RNA	0.00440578	0.932235	-0.00207752	0.968016
H3P9	ENSG00000227430	processed_pseudogene	0.106895	0.0385427	0.127089	0.0137837
AC135048.3	ENSG00000275263	lncRNA	0.0668793	0.196275	0.0891889	0.0845621
Y_RNA	ENSG00000206713	misc_RNA	-0.25143	8.13391e-07	-0.22026	1.6771e-05
AL358033.1	ENSG00000252537	snoRNA	-0.0411503	0.426876	-0.0503531	0.330829
PI4K2A	ENSG00000155252	protein_coding	0.211389	3.68194e-05	0.230098	7.15121e-06
AC084149.1	ENSG00000230968	lncRNA	-0.0817883	0.113836	-0.0941857	0.0684762
Y_RNA	ENSG00000274603	misc_RNA	0.0251029	0.627982	0.0359363	0.487805
C14orf93	ENSG00000100802	protein_coding	0.23277	5.23234e-06	0.220537	1.7165e-05
PPP1R1AP2	ENSG00000261084	processed_pseudogene	-0.0236957	0.647386	0.0101794	0.844242
NREP	ENSG00000134986	protein_coding	0.292634	7.70414e-09	0.291416	1.04902e-08
MAFK	ENSG00000198517	protein_coding	-0.00828848	0.872903	0.0216914	0.675298
LINC02726	ENSG00000255193	lncRNA	0.0688766	0.183216	0.0320244	0.536419
PLCD4	ENSG00000115556	protein_coding	0.142516	0.00569718	0.150561	0.00350107
STK35	ENSG00000125834	protein_coding	0.196005	0.000133417	0.18745	0.000268231
KIF1B	ENSG00000054523	protein_coding	0.31313	5.64299e-10	0.32013	2.7869e-10
AL031587.2	ENSG00000233739	lncRNA	0.083124	0.108033	0.0896752	0.0828735
RNA5SP115	ENSG00000223092	rRNA_pseudogene	-0.0318995	0.53801	-0.0138358	0.789433
LINC02386	ENSG00000257756	lncRNA	0.0849599	0.100441	0.0901032	0.0814101
AL138781.1	ENSG00000275329	lncRNA	-0.0483161	0.350789	-0.0778624	0.132311
FAT3	ENSG00000165323	protein_coding	0.139876	0.00666783	0.149061	0.0038452
MIR520G	ENSG00000207799	miRNA	0.103061	0.046106	0.105835	0.0405199
SIPA1	ENSG00000213445	protein_coding	0.00721777	0.889208	0.0512632	0.321997
AC124312.2	ENSG00000257647	lncRNA	0.0142671	0.78303	-0.012606	0.807767
LDHBP3	ENSG00000248950	processed_pseudogene	-0.0696359	0.178423	-0.0581902	0.260996
Y_RNA	ENSG00000238943	misc_RNA	0.0460162	0.374221	0.0514053	0.320811
AC134043.1	ENSG00000252458	snoRNA	0.0538108	0.298658	0.0922929	0.0742468
AC025857.1	ENSG00000255144	unprocessed_pseudogene	0.0327076	0.527757	0.065393	0.206426
CDK2AP2P2	ENSG00000237451	processed_pseudogene	0.0691415	0.181533	0.146969	0.00434387
PTGR1	ENSG00000106853	protein_coding	0.222918	1.3166e-05	0.231007	6.56755e-06
RPS24	ENSG00000138326	protein_coding	0.0103738	0.841307	0.0192766	0.709709
RPS3AP22	ENSG00000240083	processed_pseudogene	0.198187	0.000111799	0.152183	0.00313287
MFN2	ENSG00000116688	protein_coding	0.363212	3.88534e-13	0.371117	1.44809e-13
MTOR-AS1	ENSG00000225602	lncRNA	0.00542635	0.916589	0.00319318	0.950858
RBMS2	ENSG00000076067	protein_coding	0.137418	0.00770223	0.154269	0.00276709
LSAMP	ENSG00000185565	protein_coding	0.143337	0.00542229	0.163959	0.0014607
GCK	ENSG00000106633	protein_coding	0.0456931	0.377588	0.0436041	0.399632
KLF7P1	ENSG00000240704	processed_pseudogene	-0.0608342	0.239913	0.0275456	0.594908
AC020663.1	ENSG00000266994	lncRNA	0.0344892	0.505508	0.0528489	0.307391
RPL9	ENSG00000163682	protein_coding	0.156842	0.00231935	0.144445	0.005105
GPR171	ENSG00000174946	protein_coding	0.155246	0.00257333	0.162259	0.00163811
MIRLET7E	ENSG00000198972	miRNA
AC011558.1	ENSG00000279753	TEC
RXRB	ENSG00000204231	protein_coding	0.308666	1.01462e-09	0.314846	5.59511e-10
ABHD5	ENSG00000011198	protein_coding	0.326781	8.82157e-11	0.299523	3.91554e-09
AL049812.1	ENSG00000223651	processed_pseudogene	0.0363472	0.482839	0.0865652	0.0941552
CREG1	ENSG00000143162	protein_coding	0.32403	1.29204e-10	0.31881	3.32121e-10
AL031773.1	ENSG00000232529	lncRNA	-0.0780629	0.131315	-0.048812	0.345861
ZDHHC20P1	ENSG00000233916	processed_pseudogene	0.0446247	0.388853	0.0717009	0.16586
AL355483.2	ENSG00000232762	lncRNA	0.0828603	0.10916	0.0849021	0.100673
GCNT2	ENSG00000111846	protein_coding	0.0346754	0.503211	0.048373	0.350059
AC079466.1	ENSG00000266976	lncRNA	0.0479839	0.354116	0.0447106	0.38794
POLR2I	ENSG00000105258	protein_coding	-0.0443133	0.392175	-0.0691312	0.181515
AP001059.2	ENSG00000278158	lncRNA	-0.0524951	0.310645	-0.057087	0.27016
SNRNP35	ENSG00000184209	protein_coding	-0.0295334	0.568592	-0.0146918	0.776639
AC011487.4	ENSG00000274892	unprocessed_pseudogene	0.022217	0.668035	0.016918	0.744011
LIMD2	ENSG00000136490	protein_coding	-0.0205232	0.691998	-0.00724883	0.888683
DCAF7	ENSG00000136485	protein_coding	0.33663	2.18037e-11	0.329694	7.62098e-11
AC092999.1	ENSG00000279311	TEC	0.179623	0.000473641	0.203478	7.2245e-05
AC073575.1	ENSG00000258323	lncRNA	-0.0786948	0.128212	-0.0955158	0.0646447
ADAMTSL4-AS2	ENSG00000237781	lncRNA	0.0512606	0.322177	0.0511346	0.323369
AC245140.2	ENSG00000280195	lncRNA	0.0849786	0.100366	0.0836855	0.105644
AC092905.1	ENSG00000244561	processed_pseudogene	-0.021899	0.672508	0.0308593	0.551352
RHOC	ENSG00000155366	protein_coding	0.065497	0.205703	0.0704706	0.173185
MIR378A	ENSG00000199047	miRNA	-0.0541634	0.295499	-0.044023	0.395288
MIR548U	ENSG00000212017	miRNA	-0.0367284	0.478258	-0.0189369	0.714723
MIR421	ENSG00000202566	miRNA	0.157055	0.00228724	0.161341	0.00172158
CDON	ENSG00000064309	protein_coding	0.242141	2.09359e-06	0.263601	2.47007e-07
AC010480.1	ENSG00000279883	TEC	0.000923036	0.985787	0.0347541	0.502242
RIPPLY3	ENSG00000183145	protein_coding	-0.0224884	0.664225	-0.0231689	0.654712
CDS2	ENSG00000101290	protein_coding	0.297827	4.0496e-09	0.310775	9.48387e-10
SACS-AS1	ENSG00000229558	lncRNA	0.0606546	0.241306	0.168822	0.00103108
AC104308.1	ENSG00000226489	processed_pseudogene	0.154388	0.00272006	0.0952029	0.0655298
LRRC32	ENSG00000137507	protein_coding	0.154373	0.0027227	0.184107	0.000345791
RCN1P1	ENSG00000215477	processed_pseudogene	0.11611	0.0245405	0.147083	0.00431351
AC105339.5	ENSG00000279758	TEC	-0.0462191	0.372115	-0.0592379	0.252494
AL590704.1	ENSG00000219409	processed_pseudogene	-0.0440707	0.394775	0.019066	0.712864
ATP5F1AP3	ENSG00000263232	processed_pseudogene	0.228755	7.65929e-06	0.201482	8.81047e-05
DCP2	ENSG00000172795	protein_coding	0.489052	6.06397e-24	0.450678	0
RPL31P17	ENSG00000235225	processed_pseudogene	0.152015	0.00316653	0.134935	0.00893271
SNORD93	ENSG00000221740	snoRNA	0.158734	0.00204806	0.173776	0.000725734
MIR3665	ENSG00000266325	miRNA
BPIFA1	ENSG00000198183	protein_coding	-0.161821	0.00166693	-0.116234	0.0243866
AC091564.6	ENSG00000255680	lncRNA	0.0553796	0.284772	0.10022	0.0524816
LINC01615	ENSG00000223485	lncRNA	0.0923597	0.0740367	0.121876	0.0182235
AC008837.2	ENSG00000248928	processed_pseudogene	-0.0403164	0.436313	0.00256185	0.960565
HBZ	ENSG00000130656	protein_coding	-0.120833	0.0192485	-0.0488529	0.345457
TRMT2B-AS1	ENSG00000225839	lncRNA	0.00390365	0.939943	0.013978	0.78732
RN7SL818P	ENSG00000274234	misc_RNA	-0.0133793	0.796225	-0.0181513	0.726073
AL646090.1	ENSG00000223504	lncRNA	0.0224673	0.664522	0.0648567	0.21018
CALHM2	ENSG00000138172	protein_coding	0.180282	0.00045103	0.208363	4.96254e-05
UQCRC1	ENSG00000010256	protein_coding	0.192872	0.000171396	0.178395	0.00052843
RNU6-744P	ENSG00000202427	snRNA	-0.0719237	0.164545	-0.0563059	0.276779
AC005899.5	ENSG00000266385	lncRNA	-0.105905	0.0403872	-0.11382	0.0275303
KRT8P41	ENSG00000213538	processed_pseudogene	0.0397677	0.442587	0.0366246	0.479327
MIR596	ENSG00000207826	miRNA	-0.0548538	0.289377	-0.0493008	0.341048
OR8D1	ENSG00000196341	protein_coding	0.0722247	0.162781	0.0889961	0.0852391
CICP11	ENSG00000237799	processed_pseudogene	0.0146987	0.776638	0.0195999	0.705193
LINC00972	ENSG00000225128	lncRNA	-0.0601436	0.2453	0.0323912	0.531759
ZMYND10	ENSG00000004838	protein_coding	0.0430484	0.405843	0.0163127	0.752758
CENPE	ENSG00000138778	protein_coding	0.185366	0.000307447	0.176347	0.000613366
EIF2AK2	ENSG00000055332	protein_coding	0.256279	4.89152e-07	0.263063	2.6168e-07
AC022206.1	ENSG00000240419	processed_pseudogene	0.135542	0.0085854	0.145601	0.00472488
DPEP2NB	ENSG00000263201	protein_coding	0.0390528	0.450839	0.0544845	0.29264
LRRIQ4	ENSG00000188306	protein_coding	0.0389313	0.45225	0.0287023	0.579526
NQO2-AS1	ENSG00000224846	lncRNA	-0.0132028	0.798855	-0.00609391	0.906373
PRICKLE3	ENSG00000012211	protein_coding	0.0522877	0.312564	0.078692	0.128185
MIRLET7F2	ENSG00000208012	miRNA	-0.0351756	0.497069	-0.0079329	0.878312
ENDOV	ENSG00000173818	protein_coding	0.00246962	0.961984	-0.00667334	0.89747
SMIM23	ENSG00000185662	protein_coding	-0.00845768	0.870331	-0.0099023	0.84843
BEND2	ENSG00000177324	protein_coding	-0.00483973	0.925579	0.0640263	0.216089
INTS4	ENSG00000149262	protein_coding	0.293279	7.11703e-09	0.308813	1.21952e-09
RNA5SP112	ENSG00000251746	rRNA_pseudogene	-0.0240662	0.642252	-0.00879237	0.865247
AC092353.1	ENSG00000251391	lncRNA	-0.0127418	0.805736	0.0215181	0.677883
TXNP4	ENSG00000262519	processed_pseudogene	-0.0116208	0.82253	-0.0305272	0.555478
SNORD60	ENSG00000206630	snoRNA	-0.137478	0.00767526	-0.137036	0.00787492
MINDY1	ENSG00000143409	protein_coding	0.0770222	0.13655	0.108171	0.0363132
XDH	ENSG00000158125	protein_coding	0.0258347	0.61799	0.019298	0.709401
SMG6-IT1	ENSG00000278941	TEC	-0.0153296	0.76732	0.00746758	0.885399
YAP1P1	ENSG00000220494	processed_pseudogene	0.060942	0.239079	0.0987809	0.0559822
AP000766.1	ENSG00000261098	lncRNA	0.16365	0.00147296	0.152094	0.00317855
INKA1	ENSG00000185614	protein_coding	-0.0588182	0.255877	-0.0356669	0.490901
AL592164.1	ENSG00000261435	lncRNA	0.0581792	0.261086	0.0790578	0.126456
ZDHHC20	ENSG00000180776	protein_coding	0.291754	8.57955e-09	0.285152	2.20121e-08
AC025594.1	ENSG00000224163	unprocessed_pseudogene	0.0793747	0.124938	0.0358978	0.488272
AC020914.2	ENSG00000268839	unprocessed_pseudogene	-0.102568	0.0471639	-0.0592614	0.252305
RPS15AP18	ENSG00000242979	processed_pseudogene	0.0452444	0.382295	0.0501815	0.332482
LINC02812	ENSG00000230138	lncRNA	0.108324	0.0360062	0.134814	0.00895175
AC138956.1	ENSG00000250909	lncRNA	0.256878	4.59039e-07	0.219771	1.75284e-05
RNA5SP486	ENSG00000251770	rRNA_pseudogene	-0.0255096	0.622421	0.0106147	0.837671
ANKRD42	ENSG00000137494	protein_coding	0.215485	2.57106e-05	0.228117	8.59987e-06
SLC43A2	ENSG00000167703	protein_coding	0.161111	0.00174831	0.175521	0.000651073
AC104785.1	ENSG00000270720	lncRNA	-0.0568197	0.272414	-0.067319	0.193344
IMP3P1	ENSG00000230589	processed_pseudogene	-0.0305983	0.554726	0.0548223	0.289654
AL359881.3	ENSG00000270171	lncRNA	-0.0539011	0.297847	0.0759552	0.142083
RN7SL531P	ENSG00000264071	misc_RNA	-0.0593286	0.251767	-0.0584674	0.258728
MIR6777	ENSG00000274111	miRNA	0.0227896	0.660007	0.0134082	0.795795
AL158829.1	ENSG00000232939	lncRNA	-0.0044054	0.932241	0.0644041	0.213386
AC104687.1	ENSG00000242727	processed_pseudogene	0.138042	0.00742685	0.118391	0.0218455
RTEL1-TNFRSF6B	ENSG00000026036	protein_coding	0.0197373	0.703224	0.0164428	0.75085
Z84468.1	ENSG00000281732	lncRNA	-0.000775311	0.988061	0.0561352	0.278241
TMEM232	ENSG00000186952	protein_coding	0.180046	0.000459002	0.237867	3.19412e-06
AL137779.3	ENSG00000259161	processed_pseudogene	0.0620543	0.230598	0.0849181	0.100609
C9orf78	ENSG00000136819	protein_coding	0.195327	0.000140899	0.171952	0.000839994
STATH	ENSG00000126549	protein_coding	-0.0401039	0.438737	-0.10445	0.0432335
AC012306.2	ENSG00000272667	lncRNA	0.0748819	0.14782	0.094535	0.0674688
BMP8A	ENSG00000183682	protein_coding	0.122246	0.0178714	0.156628	0.00237612
TRBV6-5	ENSG00000211721	TR_V_gene	0.0959217	0.0635112	0.121958	0.0181446
SMARCD1	ENSG00000066117	protein_coding	0.299956	3.09944e-09	0.274915	7.11915e-08
TRIM60P17	ENSG00000223558	processed_pseudogene	0.102389	0.0475518	0.163441	0.00149404
ABCC1	ENSG00000103222	protein_coding	0.169251	0.0010006	0.190502	0.000211911
AC119868.1	ENSG00000264845	transcribed_processed_pseudogene	0.103298	0.0456043	0.0888846	0.0856325
ALG1L8P	ENSG00000227620	unprocessed_pseudogene	0.0297753	0.565427	0.0249287	0.630371
AC023762.1	ENSG00000271148	lncRNA	-0.090565	0.0798548	-0.0600537	0.246008
C1DP2	ENSG00000236217	processed_pseudogene	-0.036618	0.479582	-0.00322928	0.950303
AC010442.1	ENSG00000214278	processed_pseudogene	0.0289268	0.576564	0.0287127	0.579389
CNN2P6	ENSG00000213854	processed_pseudogene	0.0546083	0.291544	0.104693	0.0427463
STAT1	ENSG00000115415	protein_coding	0.257573	4.26349e-07	0.263661	2.45399e-07
RN7SKP133	ENSG00000201715	misc_RNA	-0.00548583	0.915679	0.0678052	0.190139
AHSG	ENSG00000145192	protein_coding	0.00695254	0.893254	-0.0207168	0.689242
AC009119.2	ENSG00000260932	lncRNA	-0.045286	0.381856	-0.0409653	0.42896
IL18BP	ENSG00000137496	protein_coding	0.165996	0.00125456	0.178203	0.000535895
LINC01524	ENSG00000234948	lncRNA	0.021312	0.680799	0.0572831	0.268515
AC026167.1	ENSG00000226022	lncRNA	0.0758942	0.142405	0.0632899	0.221428
PRX	ENSG00000105227	protein_coding	0.0318772	0.538294	0.0463375	0.370723
AC015813.2	ENSG00000266086	protein_coding	-0.103036	0.0461604	-0.111116	0.0314581
PAX1	ENSG00000125813	protein_coding	0.0662114	0.200791	0.0737286	0.15418
AC100757.2	ENSG00000274835	unprocessed_pseudogene	-0.0137986	0.789985	0.0581142	0.261621
RBM8B	ENSG00000258427	processed_pseudogene	-0.00378404	0.94178	0.0137781	0.790195
COQ8B	ENSG00000123815	protein_coding	0.000444057	0.993162	0.0408715	0.429843
ELOCP26	ENSG00000236599	processed_pseudogene	-0.0592118	0.252703	-0.0475672	0.358315
AC094019.1	ENSG00000201701	snoRNA	-0.036756	0.477927	-0.0475287	0.358705
AL049830.1	ENSG00000213867	processed_pseudogene	-0.0536107	0.300461	-0.023308	0.65263
ZC3H18	ENSG00000158545	protein_coding	0.110513	0.0323954	0.130968	0.0111727
ZNF519P2	ENSG00000258799	processed_pseudogene	-0.0089945	0.86218	-0.00182184	0.971951
ZNF500	ENSG00000103199	protein_coding	0.129683	0.0119523	0.145526	0.00478058
NRBF2P5	ENSG00000270427	processed_pseudogene	0.0669968	0.195489	0.0541108	0.295968
AC135279.2	ENSG00000255566	processed_pseudogene	0.133034	0.0099071	0.125908	0.0146962
EI24P4	ENSG00000236343	processed_pseudogene	0.0701436	0.175271	0.161941	0.00165357
MTCYBP14	ENSG00000238236	processed_pseudogene	0.044998	0.384894	0.124109	0.0161884
AC016573.1	ENSG00000253968	lncRNA	-0.0159067	0.758825	-0.0168514	0.744985
Y_RNA	ENSG00000201549	misc_RNA	0.0356345	0.49147	0.0709833	0.170148
TSC2	ENSG00000103197	protein_coding	0.176319	0.000603791	0.217368	2.27578e-05
MTATP6P7	ENSG00000232990	unprocessed_pseudogene	-0.11559	0.0251934	-0.0978327	0.0583924
AP001582.1	ENSG00000254992	processed_pseudogene	0.028728	0.579186	0.0975271	0.0591874
C1orf87	ENSG00000162598	protein_coding	0.0749903	0.147233	0.115438	0.0253872
POMC	ENSG00000115138	protein_coding	0.121172	0.0189095	0.119899	0.0202566
AL390237.1	ENSG00000216687	processed_pseudogene	0.0966898	0.0614111	0.162611	0.00158047
METTL22	ENSG00000067365	protein_coding	0.281212	3.03087e-08	0.285546	2.10206e-08
STRIP1	ENSG00000143093	protein_coding	0.365502	2.69765e-13	0.365949	3.42099e-13
AC008175.1	ENSG00000235059	lncRNA	-0.016169	0.754975	-0.015493	0.764912
AC084756.1	ENSG00000259684	lncRNA
LINC00552	ENSG00000279770	TEC	0.120198	0.0198961	0.089585	0.0831845
OR5K1	ENSG00000232382	protein_coding	-0.0504772	0.329637	-0.00842619	0.870809
AP001208.1	ENSG00000254084	lncRNA	-0.0669161	0.196029	-0.0355027	0.493074
ZNF598	ENSG00000167962	protein_coding	0.0669357	0.195898	0.108638	0.035512
AL513324.1	ENSG00000263041	lncRNA	-0.11701	0.023445	-0.0618027	0.232497
HSPA1L	ENSG00000204390	protein_coding	0.0869002	0.092884	0.132003	0.0105452
RILP	ENSG00000167705	protein_coding	-0.0517021	0.318021	-0.00108863	0.983231
AC103968.1	ENSG00000259507	processed_pseudogene	0.0237485	0.646653	0.0486402	0.347564
Y_RNA	ENSG00000207292	misc_RNA	0.09989	0.0532682	0.0980806	0.0577542
AC022022.2	ENSG00000270421	processed_pseudogene	-0.0151296	0.77027	-0.00379588	0.941598
AC106733.1	ENSG00000279856	TEC	-0.0280473	0.588213	0.0607223	0.24078
CACNG2	ENSG00000166862	protein_coding	0.120827	0.0192536	0.0884918	0.0870306
Y_RNA	ENSG00000207383	misc_RNA	0.176295	0.000604811	0.134456	0.00913707
RPL11P1	ENSG00000227394	processed_pseudogene	0.0438752	0.396877	0.0717257	0.165713
AC067942.1	ENSG00000227304	transcribed_processed_pseudogene	0.0427993	0.408567	0.0205131	0.692009
AC137056.2	ENSG00000280306	TEC	0.0037576	0.942186	0.0477671	0.356297
MIR2113	ENSG00000238367	miRNA	-0.00874989	0.865892	0.027673	0.593204
JMJD7-PLA2G4B	ENSG00000168970	protein_coding	0.0814349	0.115411	0.0907653	0.0791929
RNF185-AS1	ENSG00000254835	lncRNA
OR10A3	ENSG00000170683	protein_coding	0.0554807	0.283891	0.0450064	0.384806
AC026616.1	ENSG00000253777	processed_pseudogene	-0.0160642	0.756512	-0.0240622	0.642308
ZNF532	ENSG00000074657	protein_coding	0.245167	1.54503e-06	0.282763	2.90657e-08
STRA6	ENSG00000137868	protein_coding	0.0613211	0.236165	0.0606199	0.241454
AL583803.1	ENSG00000229923	lncRNA	-0.0166182	0.748394	0.0154335	0.765788
RN7SL752P	ENSG00000239437	misc_RNA	-0.10415	0.0438419	-0.102427	0.0474693
CDH11	ENSG00000140937	protein_coding	0.250951	8.54836e-07	0.270279	1.19323e-07
LINC00354	ENSG00000226903	lncRNA	0.131799	0.0106214	0.0768854	0.13725
BICRA-AS1	ENSG00000269806	lncRNA	0.0249929	0.62949	0.0498931	0.335271
AC099548.2	ENSG00000253882	transcribed_unprocessed_pseudogene	-0.0105041	0.83934	0.067189	0.194115
AC027369.3	ENSG00000254728	unprocessed_pseudogene	-0.0324127	0.531487	0.00277056	0.957355
AL121875.1	ENSG00000275268	snRNA	0.0148802	0.773954	0.00299775	0.953862
AC015912.3	ENSG00000274213	lncRNA	-0.265439	1.81916e-07	-0.286223	1.94151e-08
POLR2KP2	ENSG00000224510	processed_pseudogene	-0.0190113	0.713651	0.0179709	0.728689
AC140481.3	ENSG00000277668	misc_RNA	0.00674438	0.896432	0.0435555	0.40033
ATP2A3	ENSG00000074370	protein_coding	-0.0112225	0.828517	-0.0298123	0.564779
ELOCP21	ENSG00000226186	processed_pseudogene	0.0336784	0.515571	0.0727169	0.159927
AC020612.2	ENSG00000257570	processed_pseudogene	-0.0183523	0.723164	-0.029612	0.567563
AC091905.3	ENSG00000279755	TEC	-0.0518924	0.316241	0.0112108	0.828693
AIRE	ENSG00000160224	protein_coding	0.0859497	0.0965271	0.040964	0.428975
AC019080.5	ENSG00000280374	lncRNA	0.0926303	0.07319	0.0817115	0.114149
ECE2	ENSG00000145194	protein_coding	0.0797387	0.123211	0.0861941	0.0955691
RN7SL455P	ENSG00000264047	misc_RNA	0.0671077	0.194749	0.0520022	0.315217
AL021920.1	ENSG00000279151	lncRNA	0.0299855	0.562685	-0.00261169	0.959799
XXYLT1-AS1	ENSG00000233303	lncRNA	0.0365731	0.480122	0.0277943	0.591585
GPR45	ENSG00000135973	protein_coding	0.0251233	0.627703	0.0431055	0.40522
AP005136.2	ENSG00000264150	processed_pseudogene	0.0377188	0.466466	0.0762934	0.140311
HCFC2	ENSG00000111727	protein_coding	0.345632	5.8159e-12	0.373315	9.93753e-14
C20orf181	ENSG00000279610	TEC	-0.037138	0.473361	-0.021809	0.673778
USP21P1	ENSG00000224826	processed_pseudogene	0.156173	0.00242281	0.0837171	0.105532
DGUOK-AS1	ENSG00000237883	lncRNA	-0.0879329	0.0890512	-0.0983354	0.05713
SLC25A1P4	ENSG00000261608	processed_pseudogene	0.0161542	0.755192	0.05461	0.291528
ZNF700	ENSG00000196757	protein_coding	0.233187	5.0277e-06	0.212628	3.4443e-05
AP005205.2	ENSG00000266441	lncRNA	-0.0218742	0.672858	0.00589691	0.909386
AC087163.3	ENSG00000280198	TEC	0.222624	1.35258e-05	0.214488	2.80779e-05
KRT18P6	ENSG00000258783	processed_pseudogene	0.0679219	0.189376	0.0804919	0.119698
MAPK10-AS1	ENSG00000250062	lncRNA	0.122663	0.0174822	0.192927	0.000170658
DUX4L31	ENSG00000231411	unprocessed_pseudogene	-0.0305464	0.555397	0.0560419	0.279042
SNORA84	ENSG00000239183	snoRNA	-0.0244104	0.6375	-0.0428365	0.40816
LINC00269	ENSG00000215162	lncRNA	-0.0222053	0.668199	0.0574591	0.267045
CMTM3	ENSG00000140931	protein_coding	0.165203	0.00132484	0.195635	0.000141426
STEAP3-AS1	ENSG00000229867	lncRNA	0.0864485	0.0946013	0.134721	0.00904222
AC012443.1	ENSG00000270776	processed_pseudogene	-0.0374508	0.469641	0.00787733	0.879158
ZNF815P	ENSG00000235944	transcribed_unprocessed_pseudogene	0.0906284	0.0796431	0.0819777	0.112971
ACAD8	ENSG00000151498	protein_coding	0.369232	1.4795e-13	0.357138	1.38829e-12
[truncated: 54,494 more rows]
