# Supplementary material for: Comprehensive analysis of COMMD10 as a novel prognostic biomarker for gastric cancer
Source: PeerJ. 2023 Mar 9;11:e14645. doi: 10.7717/peerj.14645 (PMC10008319; doi:10.7717/peerj.14645)
Supplement: Supplemental Information 1 [file peerj-11-14645-s001.zip › additional files/Figur 6 related data.xlsx]

## Sheet: Sheet 1
sample_id	COMMD10	YTHDF1	YTHDF2	YTHDF3	YTHDC1	YTHDC2	WTAP	RBM15	RBM15B	ZC3H13	HNRNPC	METTL14	IGF2BP1	IGF2BP2	IGF2BP3	RBMX	HNRNPA2B1	VIRMA	FTO	ALKBH5
TCGA-3M-AB46-01A-11R-A414-31	3.15832	5.6809	5.09307	3.74221	4.45736	2.34767	5.30693	3.1097	4.42569	6.71902	6.92726	2.35505	0.659943	4.78306	1.25246	6.02598	8.22703	3.84991	1.84142	4.24413
TCGA-3M-AB47-01A-22R-A414-31	3.94141	4.85431	5.30763	5.0999	4.39456	3.35962	4.45247	2.83083	4.6786	5.13697	6.20125	2.89869	0.110345	3.81716	0.0387491	6.31037	7.29825	3.57979	3.07513	5.38419
TCGA-B7-5818-01A-11R-1602-13	4.10469	5.80697	5.69488	4.62706	4.42175	2.28684	5.04977	3.43687	5.51293	4.77718	7.09423	2.56272	0.0213505	6.23099	2.77234	6.30176	8.02994	3.21472	3.34233	5.59771
TCGA-B7-A5TI-01A-11R-A31P-31	3.72697	5.6875	5.74727	5.43498	4.50166	3.0348	4.59596	3.79446	4.9122	5.33663	6.41092	3.14121	1.30829	5.53646	4.75067	6.18065	7.85023	3.77516	3.26193	6.11751
TCGA-B7-A5TJ-01A-11R-A31P-31	3.50103	6.11096	5.28598	4.89933	4.42645	2.148	4.69442	3.28855	4.8222	6.33299	6.0545	2.53875	0.0472352	5.93598	2.25217	5.96991	7.52097	3.97031	2.95102	5.1467
TCGA-B7-A5TK-01A-12R-A36D-31	4.05623	6.11504	5.896	5.3751	4.53244	3.30406	5.34499	3.3279	4.5795	5.51001	6.89575	3.30689	0.329871	5.4251	1.94752	6.10483	8.03763	3.87	3.28084	5.51933
TCGA-B7-A5TN-01A-21R-A31P-31	4.09656	6.16829	5.50681	5.03868	4.49206	2.72241	5.11865	3.15638	5.34188	5.79962	6.60716	2.74276	0.272646	6.94794	2.75361	6.09689	7.82763	3.58534	3.50593	5.96443
TCGA-BR-4187-01A-01R-1131-13	5.04256	5.11	5.71608	6.02317	4.14413	2.94866	4.91096	3.03129	4.67166	4.90039	6.61978	3.28511	0.123687	1.82794	0.236247	6.03548	6.83549	4.11492	3.8569	5.41044
TCGA-BR-4191-01A-02R-1131-13	5.00347	6.7556	5.92741	5.75958	4.63538	3.42491	5.96474	3.08271	4.94584	3.39468	6.82859	3.08391	0.765592	4.75765	0.756439	6.64354	7.02435	4.1461	3.25227	5.61403
TCGA-BR-4201-01A-01R-1131-13	5.03519	6.0089	6.03542	6.26824	4.93288	4.164	5.78973	3.07029	4.83629	4.43889	6.91539	3.55993	0.105251	5.09994	0.197627	6.5502	7.49265	4.59558	3.59826	5.87796
TCGA-BR-4253-01A-01R-1131-13	5.04781	5.69751	6.15546	6.19653	5.13386	4.19194	5.57823	4.05646	4.39922	4.93428	7.62051	3.88215	0.00735808	4.07357	3.07956	7.20628	8.49626	4.43676	3.35562	5.55032
TCGA-BR-4256-01A-01R-1131-13	5.09727	5.61156	6.1738	6.45341	4.62549	4.01629	5.52556	3.73478	5.37849	4.86746	7.17253	3.71747	0.25406	5.17264	2.78824	6.65276	7.59571	4.39531	3.63641	5.64414
TCGA-BR-4257-01A-01R-1131-13	4.40649	5.73018	5.69762	6.44654	4.25924	3.14092	5.54076	3.29581	5.11368	4.60606	7.17954	2.71732	1.04099	5.47071	0.1859	6.34209	7.72852	4.46944	3.15629	5.75882
TCGA-BR-4267-01A-01R-1131-13	3.7482	5.71649	5.37844	6.13922	4.62791	2.64028	5.15646	3.43555	4.95734	4.7849	7.15485	3.19023	0.184038	5.88831	0.225011	6.64734	7.38346	4.09028	3.19332	4.95068
TCGA-BR-4279-01A-01R-1131-13	5.03716	4.29051	5.58152	6.34091	4.17009	3.03373	5.3587	2.63564	3.95011	4.37252	6.71603	3.24985	0.282778	2.28843	0.152401	6.33183	6.72464	4.27355	3.21722	5.017
TCGA-BR-4280-01A-01R-1131-13	5.24626	6.30196	6.25255	5.64742	4.74034	3.71255	5.04581	3.46301	5.30106	4.95001	7.05456	3.10196	0.0275136	4.11312	1.5864	6.89277	7.61118	3.555	3.19978	6.07641
TCGA-BR-4294-01A-01R-1131-13	4.56133	6.27304	5.09589	4.90353	3.82592	2.70943	3.6548	1.99096	4.53221	3.48301	6.28738	2.71818	0.0431383	1.50555	0.0630437	6.57188	6.06914	3.16257	2.406	4.99591
TCGA-BR-4357-01A-01R-1157-13	4.38902	6.42376	5.78678	5.6565	4.532	3.33218	5.39578	3.49596	4.07177	4.72638	6.92315	2.88874	3.23808	5.25182	0.73661	6.26264	7.75067	4.18925	3.23683	5.24371
TCGA-BR-4361-01A-01R-1157-13	5.60341	5.55244	5.74424	6.27912	5.24226	4.35871	5.68995	3.87113	4.48564	4.86489	7.12951	3.5948	0.0735124	4.80226	1.72712	6.82474	8.23478	4.35573	3.41208	5.69314
TCGA-BR-4363-01A-01R-1157-13	4.78265	6.24194	6.32923	6.93843	5.3537	4.19789	5.75739	4.15789	4.87266	4.86194	7.23243	3.56929	0.214576	3.4399	0.517875	7.08451	7.91996	5.10935	3.54794	6.00797
TCGA-BR-4366-01A-01R-1157-13	4.97457	6.56378	5.64203	7.10716	5.41063	3.11798	6.35083	3.96862	5.28295	6.17974	7.18836	2.84824	2.3932	5.28836	2.4828	6.3578	7.8075	5.18445	2.92305	5.67662
TCGA-BR-4367-01A-01R-1157-13	4.77111	5.54654	6.04209	6.63804	4.44435	2.85597	4.9223	3.44363	4.70446	4.58163	6.76607	2.90043	0.0225183	6.06961	4.26219	6.16742	7.46105	4.97202	3.37909	5.36886
TCGA-BR-4368-01A-01R-1157-13	4.33996	5.80789	5.80555	6.18799	4.82007	3.50108	5.78222	3.57389	4.99201	4.77267	6.90339	3.27571	0.034719	6.43065	2.96034	6.61506	7.80705	4.83432	3.65895	5.61608
TCGA-BR-4369-01A-01R-1157-13	5.30153	7.14985	5.86678	6.87927	5.33695	3.71517	5.56084	3.41612	4.85208	5.49231	6.60402	3.36185	7.5983	5.67772	4.1142	6.92721	7.99983	5.36143	3.23441	5.47514
TCGA-BR-4370-01A-01R-1157-13	4.25064	5.38063	5.77837	6.29386	4.96884	3.9665	5.3632	3.25422	4.55061	4.60851	6.47328	3.49098	0.0534032	5.20344	1.95442	6.49278	7.83291	4.4413	3.93409	5.36145
TCGA-BR-4371-01A-01R-1157-13	4.93223	6.31519	5.86511	6.55009	5.16845	3.95369	5.0983	4.01512	4.72897	4.81129	6.92623	3.45325	3.03714	5.29115	2.3507	6.90765	7.99806	4.7861	3.13336	5.46463
TCGA-BR-6452-01A-12R-1802-13	4.32671	6.41305	6.40185	6.59752	4.86723	4.00066	5.2727	4.28431	5.85085	4.15771	7.26386	3.76017	0.0395289	3.96078	1.16269	6.55356	8.13289	4.81038	3.48787	6.86978
TCGA-BR-6453-01A-11R-1802-13	3.82129	4.92234	5.08295	4.77277	4.07355	2.15715	4.48873	2.77553	4.80885	4.40844	6.3451	2.36308	0.0408681	3.53992	0.147476	6.0538	6.92684	3.14281	2.54877	5.48715
TCGA-BR-6454-01A-11R-1802-13	3.63754	7.12169	5.66015	4.89994	4.6673	2.71279	5.05212	3.79505	5.35087	4.45129	6.71093	3.01608	2.81718	4.46101	3.83331	6.33962	7.64262	3.5376	3.48899	5.73762
TCGA-BR-6455-01A-11R-1802-13	4.43704	6.48456	6.4435	5.8327	5.07666	2.98969	5.38658	4.16452	6.23397	4.90928	7.76673	3.41189	0.200185	5.60254	0.393381	7.36743	8.60888	4.70881	3.58871	6.15293
TCGA-BR-6456-01A-11R-1802-13	4.28608	6.58111	5.88367	6.2191	4.53152	3.59337	5.08551	4.00512	5.09156	4.59695	6.53505	3.18156	0.135103	5.81928	3.29007	6.41969	7.9361	4.75766	3.62333	5.9312
TCGA-BR-6457-01A-21R-1802-13	3.95603	5.57023	5.2042	5.03585	3.97781	2.08671	4.39706	3.10873	5.12255	4.79005	6.13858	2.39095	0.0669	4.16125	0.180588	5.62998	6.55921	3.52124	3.71121	5.87243
TCGA-BR-6458-01A-11R-1802-13	4.2404	6.7667	6.54148	5.83363	4.84889	3.38901	4.78746	4.42429	5.54538	4.95245	6.91714	3.04255	0.101354	5.45275	4.56354	6.8818	8.41851	4.57823	3.80759	6.11919
TCGA-BR-6563-01A-13R-2055-13	3.67967	5.23263	5.19442	4.69178	4.13672	2.42349	4.53714	2.70545	4.46785	4.61242	6.14031	2.74076	0.312415	2.8698	0.177933	5.96639	6.69413	3.08098	2.9688	5.36926
TCGA-BR-6564-01A-12R-1884-13	3.99637	5.57463	4.90101	4.96591	4.4752	2.27026	4.74708	3.22055	5.37277	4.71948	6.13275	2.97078	0	3.79536	1.36623	5.56365	6.71768	3.43063	3.8409	6.448
TCGA-BR-6565-01A-11R-1802-13	4.37617	6.71396	5.77375	5.78884	4.64074	2.9278	4.76686	3.94387	5.43727	4.87402	7.0399	2.73391	2.58069	5.89627	3.17315	6.70099	8.11084	4.81977	3.20104	6.04447
TCGA-BR-6566-01A-11R-1802-13	3.55109	4.93543	5.20758	4.32968	3.82956	2.34097	4.43347	2.62697	4.98078	4.66827	6.58111	2.10107	0.0660415	4.87699	1.59947	6.00678	7.20157	2.75569	2.32408	5.59772
TCGA-BR-6705-01A-12R-1884-13	3.93581	6.04303	5.60651	4.83765	4.43414	2.72199	4.5955	3.6052	5.44779	5.44398	6.67528	2.61733	0.613028	3.78194	2.2235	6.32338	7.3837	3.79299	3.99995	6.2433
TCGA-BR-6707-01A-11R-1884-13	3.63581	6.09219	5.64617	5.20562	4.71007	2.73018	4.79078	3.59177	5.02224	4.56924	7.39866	3.04894	0	5.36598	0.0705809	6.66867	8.12526	3.91942	2.54069	5.8126
TCGA-BR-6709-01A-11R-1884-13	4.0881	6.30531	5.50784	6.06412	4.54956	2.85481	4.90715	3.77424	5.17912	4.18775	6.92159	2.94426	2.255	5.01804	2.90458	6.25411	7.35292	4.9633	4.14336	5.63038
TCGA-BR-6710-01A-11R-1884-13	3.97882	4.92014	4.97031	4.73809	3.9745	2.37538	4.34856	2.75063	4.51033	3.68752	5.71431	2.42921	0.0886897	3.7916	0.124961	4.99386	6.16028	3.50219	2.67051	5.57867
TCGA-BR-6801-01A-11R-1884-13	3.74781	5.67166	5.25935	4.29049	3.89118	1.92103	3.93392	2.39654	4.73013	5.12113	5.7322	2.53956	0.016655	6.21492	1.10539	5.79119	6.9233	3.56011	2.75486	5.53403
TCGA-BR-6802-01A-11R-1884-13	3.89817	5.62853	5.77512	5.56101	4.43951	3.43737	4.80574	3.68406	5.88926	4.10608	6.86987	2.81435	0.0683331	5.65921	1.04299	6.17668	7.41243	4.16286	2.97653	5.95836
TCGA-BR-6803-01A-11R-1884-13	4.1071	5.30506	5.39941	5.21282	4.26409	2.76012	4.55176	3.19996	4.92509	4.75636	6.32745	2.60657	0.17423	4.04218	1.96428	5.81769	6.6872	3.65763	3.86157	6.09585
TCGA-BR-6852-01A-11R-1884-13	3.8903	6.33317	5.75806	5.54522	4.30358	3.47445	5.04093	3.8009	5.36033	4.00104	6.81375	2.99501	0.266836	4.94521	2.77916	6.01617	7.7647	4.0736	3.00136	6.35059
TCGA-BR-7196-01A-11R-2055-13	4.28292	6.28849	5.89111	5.49243	4.99801	3.41439	5.33504	3.64239	5.52174	4.85507	6.90154	3.13936	0.0277722	5.83581	0.72253	6.51492	7.77526	3.98016	3.75114	6.21239
TCGA-BR-7197-01A-11R-2203-13	3.14618	6.87145	5.69277	5.11275	4.71302	1.77649	5.00447	3.68373	5.49903	5.45006	5.98977	2.97208	4.23797	4.96271	3.31251	5.70272	7.78768	3.92117	3.40098	5.28572
TCGA-BR-7704-01A-11R-2055-13	4.11203	6.17166	5.62379	4.60961	4.62081	2.85859	5.34382	2.66553	5.23399	5.37551	6.95983	2.2334	0	4.20789	1.50708	6.83418	8.35758	3.50951	2.75961	5.35289
TCGA-BR-7707-01A-11R-2055-13	3.36926	5.91995	6.1185	5.15643	4.53062	3.08681	4.94199	3.40756	5.52794	4.95291	7.5655	3.15202	0.00973232	5.63366	1.02055	6.86124	8.41237	3.98317	3.14182	6.07036
TCGA-BR-7715-01A-11R-2055-13	3.81366	6.69098	5.95608	5.77906	4.20043	2.52736	4.99281	3.31234	5.6185	4.17862	6.47114	3.37385	0.0725564	4.65199	1.74723	6.36655	7.42869	4.51846	3.21054	5.52616
TCGA-BR-7716-01A-21R-2055-13	4.05317	5.77558	6.44074	6.12693	4.78582	3.057	4.79134	3.72623	5.64469	4.4148	7.21228	3.17987	3.64554	4.65896	3.75378	6.53454	7.88835	4.46138	3.20538	6.58264
TCGA-BR-7717-01A-11R-2055-13	3.52582	5.73797	5.24158	3.96773	3.89843	1.88487	4.03396	2.49215	4.70327	4.75363	7.04924	2.50026	0.0461271	4.36261	1.95648	6.62575	7.39404	3.39325	2.46012	5.30236
TCGA-BR-7722-01A-31R-2203-13	3.18098	5.41593	5.58742	4.13377	4.85409	3.02069	3.75432	2.5797	4.82436	5.38247	6.0414	2.68128	0.0949912	5.97072	0.0443487	5.48325	7.00651	3.12175	2.87879	5.51012
TCGA-BR-7723-01A-11R-2055-13	4.85854	7.5435	6.62941	5.95715	5.07743	3.32679	4.50916	4.18458	6.34663	5.78322	7.31338	3.61157	6.72363	8.04601	2.7777	7.09393	7.93669	4.82616	4.1036	6.46043
TCGA-BR-7851-01A-11R-2203-13	3.89655	6.58118	6.43873	5.94598	5.06427	3.57362	5.46393	4.51286	6.06882	4.67752	7.01871	3.86629	0.0069699	2.5051	3.11965	6.54461	8.44287	4.02835	3.49928	6.75035
TCGA-BR-7901-01A-11R-2203-13	4.33612	6.65914	5.71743	5.30471	4.76986	2.53283	5.45395	3.55741	5.35925	5.26778	6.58935	2.98749	0.133056	4.78222	3.06032	6.03791	7.77928	3.85614	3.93066	6.42694
TCGA-BR-7957-01A-11R-2203-13	4.08809	6.63772	6.50617	6.45411	5.09351	3.87034	5.46155	3.95862	5.17218	5.76172	7.24049	3.28536	1.07098	4.69496	1.63051	6.66147	8.25697	4.49223	4.61045	6.85633
TCGA-BR-7958-01A-21R-2343-13	3.65088	6.58759	6.14096	5.05854	4.97396	2.86969	4.84133	4.10441	5.12409	5.24095	7.17558	3.07866	0.0144346	6.24863	3.83051	6.30806	8.40771	4.13608	3.61499	6.38061
TCGA-BR-7959-01A-11R-2343-13	4.03274	6.84167	5.71411	5.62971	4.69111	3.14136	4.9754	4.03456	5.48091	5.39905	6.7055	3.23314	1.05391	4.8478	3.59253	6.14082	7.6017	4.07015	3.97972	5.98108
TCGA-BR-8058-01A-31R-2343-13	4.14762	6.12327	6.0413	5.60517	4.45686	3.54138	5.18749	4.02116	5.08307	5.17479	6.68068	2.78952	0.102	4.24894	3.54392	6.17092	7.72446	4.12798	4.12514	5.9589
TCGA-BR-8059-01A-11R-2343-13	3.75385	6.20924	5.7389	5.32453	4.59291	2.5868	5.13215	3.23182	5.30647	5.38733	6.78988	2.58113	0.0628417	6.22643	0.76006	6.36059	7.51653	3.95458	3.52368	6.11795
TCGA-BR-8060-01A-11R-2343-13	5.15154	6.65452	6.37517	5.48464	5.02015	3.08588	5.43132	4.52794	5.5174	5.61703	6.93483	3.72301	1.24214	2.15078	3.69608	6.59788	8.12111	3.87986	4.183	6.28491
TCGA-BR-8077-01A-11R-2343-13	4.48553	5.37024	5.72712	5.78861	4.22392	2.2182	4.42722	3.30964	4.48636	5.4482	6.72304	2.46072	2.54723	5.37697	3.3493	6.30616	7.57788	4.08862	2.51135	5.41078
TCGA-BR-8080-01A-11R-2343-13	4.1377	6.34706	5.67185	6.04162	4.57739	2.84274	4.55477	3.75335	5.46023	5.39644	6.47079	2.71154	0.0715924	3.87622	1.60849	6.14361	7.63229	4.43097	3.71545	6.02765
TCGA-BR-8081-01A-11R-2343-13	4.48058	6.05724	6.04053	5.13903	4.56207	3.28985	5.26472	3.79427	5.61048	4.78046	6.96913	2.98909	0.159865	2.31128	1.25316	6.24125	8.08351	3.55979	3.35454	5.99303
TCGA-BR-8284-01A-11R-2343-13	4.64559	5.837	6.15638	5.6919	4.73726	4.23029	5.00494	3.88738	5.89477	5.10474	7.13673	3.32332	0.514338	5.48325	4.13619	6.37624	8.40957	4.2167	3.73008	6.20716
TCGA-BR-8286-01A-12R-2343-13	4.06081	5.93248	6.01216	5.67331	4.45921	2.89025	5.29408	3.88838	5.37996	4.94686	6.75062	2.56594	0.62411	5.70435	4.44171	6.41113	8.29035	3.40329	3.33649	5.64444
TCGA-BR-8289-01A-11R-2343-13	4.22788	7.25774	6.14958	5.37087	4.90365	2.92858	5.59143	3.76975	5.76133	5.34699	7.11802	3.08158	0.0623637	2.97885	0.451352	6.49206	7.84288	4.22204	3.65923	6.64598
TCGA-BR-8291-01A-11R-2343-13	4.31073	6.18933	6.0109	5.5282	4.37163	3.5127	5.02045	4.14628	5.08416	4.58974	6.25953	2.71302	0.155675	4.55115	2.59636	5.96202	7.50757	3.82285	3.93687	5.81644
TCGA-BR-8295-01A-11R-2343-13	4.37093	6.47523	6.65093	4.94978	4.62853	2.16842	4.80722	3.76202	5.26874	5.16326	7.22932	2.77793	5.78622	5.69009	4.21767	6.24506	8.2476	3.61486	2.3518	6.04301
TCGA-BR-8296-01A-11R-2343-13	3.67472	6.37538	5.54097	4.74434	4.58506	3.27808	4.53161	3.5693	4.92978	5.07468	5.87706	2.7321	1.50201	5.71271	2.05037	5.64455	7.6802	3.91451	3.21425	5.68575
TCGA-BR-8297-01A-12R-2343-13	4.42194	5.83045	5.61229	5.85458	4.46829	3.02927	4.95775	3.79524	4.96799	5.00613	6.45516	3.34944	0.603739	3.30045	1.38964	6.02341	7.48593	4.48502	4.20541	6.54994
TCGA-BR-8361-01A-11R-2343-13	3.58506	5.89481	5.94198	5.40578	4.46796	3.58192	5.1213	4.40021	5.94863	5.12914	6.82168	2.69245	0.0952751	5.44159	0.894991	6.25783	8.13054	3.81439	3.21418	6.12094
TCGA-BR-8364-01A-11R-2343-13	4.31465	6.1826	5.67123	6.02006	4.75712	3.41112	4.9838	4.13738	5.30907	5.44637	6.52359	3.40998	0.342798	3.83855	2.89389	5.96387	7.30642	4.16869	4.63327	6.53643
TCGA-BR-8365-01A-21R-2343-13	4.74462	5.89312	5.53762	5.83179	4.66019	3.35022	4.81877	3.86068	5.36418	5.37686	6.38295	3.42395	1.50408	3.66365	1.10477	6.00585	7.01201	4.09892	4.46119	6.74198
TCGA-BR-8366-01A-11R-2343-13	4.31683	6.04622	6.06901	5.43407	4.6125	2.99118	5.24781	3.73406	4.74693	4.63601	6.90981	3.42633	0.430989	6.2235	3.60896	6.02141	7.71113	3.76779	3.35799	5.89799
TCGA-BR-8367-01A-11R-2343-13	4.73916	6.07064	6.30987	6.02711	5.04985	4.48752	4.99584	4.51456	5.88742	5.50955	6.91234	3.78691	0.429593	5.56342	0.682336	6.41369	7.92002	4.74894	4.20814	6.78737
TCGA-BR-8368-01A-11R-2343-13	3.12702	6.12487	6.29251	5.96492	4.95834	3.10167	5.41072	3.9092	5.15041	4.97171	7.08393	3.48543	0.491271	1.21014	0.791446	6.60855	8.213	4.62207	3.44564	6.8212
TCGA-BR-8369-01A-11R-2343-13	3.81555	6.37826	5.94261	5.09759	4.79776	3.25216	5.31748	3.7999	5.11724	5.61102	6.60526	3.80612	0.689407	5.8708	1.82258	6.26499	7.78552	4.81723	3.73128	6.0833
TCGA-BR-8371-01A-11R-2343-13	4.20226	5.30348	5.4447	4.95491	4.97244	2.97434	4.74275	3.13725	4.81788	5.70281	6.30531	3.37638	0.0421058	2.78677	0.367143	6.11432	6.87104	3.8219	4.22065	6.44402
TCGA-BR-8372-01A-11R-2343-13	5.98623	5.93177	6.49974	6.64189	4.53941	3.7928	5.98719	4.32455	4.94583	3.92324	7.93281	3.5633	0.425709	5.71767	0.986381	7.54816	7.75633	4.79941	3.41825	6.01985
TCGA-BR-8373-01A-11R-2343-13	3.55178	7.69581	6.61803	6.77931	5.01755	2.74844	5.83953	4.72654	6.63106	6.23103	6.55464	3.62588	6.53487	7.60977	4.6981	6.19734	7.71767	4.92104	4.08482	6.46943
TCGA-BR-8380-01A-11R-2343-13	4.46139	6.11663	5.96011	5.72049	4.95882	3.21972	5.00379	4.26498	6.01517	5.67047	6.61115	3.60962	0.122211	3.51303	0.30077	6.51729	7.58317	4.34603	4.54249	6.82343
TCGA-BR-8381-01A-11R-2402-13	4.08847	6.23029	6.28099	5.40385	4.94654	3.30789	4.96648	3.65993	5.50407	5.25621	7.1396	3.41337	0.412698	5.1045	2.87953	6.37622	8.28953	4.17624	3.58604	6.15908
TCGA-BR-8382-01A-11R-2402-13	4.09003	5.70167	5.91955	5.36464	4.75987	3.22233	4.7886	3.19988	5.17413	4.99534	6.81579	3.12408	0.109482	5.79458	0.620983	5.97152	8.10572	3.7135	2.95987	6.18674
TCGA-BR-8384-01A-21R-2402-13	4.58266	6.06314	5.88733	6.01198	5.13949	3.87805	5.07694	4.14095	5.57651	5.88334	6.43537	3.62621	0.0589979	4.3809	0.676847	6.01451	7.31215	4.43496	4.57773	6.85171
TCGA-BR-8483-01A-31R-2402-13	3.20384	6.31272	5.24484	5.06709	4.62743	2.55124	4.3939	2.74484	4.34543	6.15378	5.7377	2.35833	0.0654497	4.95624	3.57701	5.93341	7.98764	3.65178	2.93932	5.25575
TCGA-BR-8484-01A-11R-2402-13	4.91007	6.83609	6.36189	5.72734	4.98025	3.6016	5.45587	4.35755	5.4279	5.28605	6.72424	3.03142	0.0179691	6.47853	3.83543	6.287	8.04142	4.20388	3.60117	6.31734
TCGA-BR-8485-01A-11R-2402-13	4.23331	7.07247	6.26725	6.48432	5.22259	3.28508	5.55803	4.39407	6.07743	5.95718	6.64916	3.2438	6.40799	6.26905	3.80922	6.59072	8.42616	5.1131	3.86057	6.67297
TCGA-BR-8486-01A-31R-2402-13	3.97529	7.39808	5.97574	5.48037	4.61733	2.87629	5.24553	4.00677	4.73291	5.33231	6.62132	2.90052	4.62641	4.43773	2.90507	6.32152	7.63642	3.82946	2.71222	6.09898
TCGA-BR-8487-01A-11R-2402-13	4.73351	5.18897	5.78634	4.49825	4.71492	3.16271	4.64313	3.35426	4.67441	4.53701	6.71843	2.7674	0.186277	1.16989	2.15059	6.07063	7.66171	3.02708	2.19439	5.41292
TCGA-BR-8588-01A-11R-2402-13	4.34526	5.57332	5.79572	5.41969	4.62753	3.10847	4.69471	3.6234	5.1288	5.36435	6.79888	2.9081	1.70163	3.99329	0.684402	5.92862	7.89962	3.67007	3.25442	5.88151
TCGA-BR-8589-01A-11R-2402-13	4.25457	7.10927	6.31271	5.59034	5.1962	3.59684	5.50176	4.29366	5.71443	4.95107	7.35041	3.35077	0.441094	5.29247	2.40376	6.5183	8.50359	3.89098	3.29972	6.36255
TCGA-BR-8590-01A-11R-2402-13	4.45052	6.38114	6.03306	5.9222	4.94701	3.52813	4.77486	4.03718	5.54209	5.13989	6.73336	3.35469	0.639651	5.54834	0.611883	6.10098	7.87883	4.95557	3.86711	6.5019
TCGA-BR-8591-01A-11R-2402-13	4.14983	6.10729	6.28935	6.07989	5.02877	3.95716	5.28278	4.21993	6.12803	4.78378	7.14928	3.43604	0.0243914	5.36965	1.56421	6.38977	8.25733	4.27257	3.80712	6.94036
TCGA-BR-8592-01A-11R-2402-13	4.34549	5.57649	5.70566	5.61484	5.03443	3.44067	4.68675	3.80949	5.24762	5.40057	6.34491	3.60189	0.0390384	3.70749	0.894265	5.99961	7.41929	4.03098	4.1155	6.37033
TCGA-BR-8676-01A-11R-2402-13	4.96489	5.40665	6.07544	5.12389	4.55923	2.41309	4.4457	3.23707	4.47799	4.92543	7.16536	2.66172	0.156358	6.00638	0.106443	6.39282	8.42525	3.82063	3.58464	5.13744
TCGA-BR-8677-01A-11R-2402-13	3.98126	6.49786	6.09923	5.48716	5.12332	3.60449	4.945	3.98313	5.12252	5.67376	6.88735	3.10482	0.536241	5.27864	2.98134	6.5693	7.91894	4.11803	3.55015	5.93388
TCGA-BR-8678-01A-11R-2402-13	5.13569	7.36684	6.75695	6.20964	5.49724	3.26037	6.43658	4.86385	6.69524	6.77335	7.58772	3.78266	6.26166	6.91016	3.45736	7.2228	8.99091	4.62622	3.88229	7.26474
TCGA-BR-8679-01A-11R-2402-13	4.83115	7.09177	5.96744	6.65216	4.96781	3.67441	4.98756	4.53375	5.34	5.6808	6.95229	3.81272	0.313252	6.0527	0.462072	6.58988	8.22027	5.11179	3.43445	6.26717
TCGA-BR-8680-01A-11R-2402-13	4.60156	6.66419	6.98579	5.46621	5.63929	3.23955	4.56891	4.61603	5.96078	6.05875	7.68146	3.9739	0.701014	4.85427	1.76898	7.3035	8.91775	4.0234	3.43365	6.82886
TCGA-BR-8682-01A-11R-2402-13	4.35913	6.29482	5.8078	6.04309	4.87484	3.41388	4.72382	3.84854	5.30189	5.88345	6.05093	3.52498	0.0249275	4.72509	0.254291	6.04187	7.50765	4.40115	3.67055	5.78172
TCGA-BR-8683-01A-11R-2402-13	4.49914	7.46674	6.29755	6.39244	5.26275	3.81893	5.62143	4.74042	5.70913	5.46104	6.63972	3.64896	0.47811	6.38843	3.67458	6.67701	8.28042	4.80939	4.03668	6.56699
TCGA-BR-8686-01A-11R-2402-13	4.13214	6.37033	5.95753	5.55999	5.36533	3.7084	5.33878	4.26026	5.08815	5.42488	6.59924	3.32987	0.0238345	5.70358	1.32054	6.19795	7.86514	3.79086	3.87865	6.38993
TCGA-BR-8687-01A-11R-2402-13	4.63695	6.62558	6.04635	5.90315	4.91393	2.71361	4.7876	3.65731	5.22319	5.71299	6.69982	2.83486	0.145722	4.65637	2.30305	5.98279	7.4647	4.31414	3.19119	6.32392
TCGA-BR-8690-01A-11R-2402-13	3.39792	6.16048	5.97885	4.85434	4.36565	1.99468	4.20739	3.33304	3.88517	5.54826	6.04212	2.6452	3.70987	6.31362	2.05325	5.82275	7.51571	4.09461	2.15879	5.05571
TCGA-BR-A44T-01A-32R-A24K-31	3.86548	4.92768	4.99365	4.79959	4.57014	3.29563	4.77398	3.01632	4.25463	5.2364	6.0608	2.94239	0.300783	2.30119	0.658921	6.01024	7.2491	3.3825	3.27387	5.55715
TCGA-BR-A44U-01A-11R-A36D-31	3.45589	5.12804	5.35815	5.22336	3.93604	1.95245	4.02089	2.60656	4.03174	5.3168	6.21528	2.30469	0.0645022	4.0092	0.981831	5.93492	7.63854	3.82731	2.10815	4.09843
TCGA-BR-A4CR-01A-11R-A24K-31	4.76218	6.76478	6.62832	5.57652	5.41992	3.29284	5.56647	4.80101	5.90794	7.62785	7.64146	3.36417	2.69086	3.5072	4.82264	7.21311	8.49139	4.28139	4.32985	7.48431
TCGA-BR-A4CS-01A-11R-A24K-31	3.43387	5.85488	4.91353	5.05863	3.96694	2.37373	4.27813	2.84767	4.041	4.75345	5.44734	2.15066	0.0277831	4.03803	2.80293	5.39467	7.51977	3.38357	3.50858	5.17101
TCGA-BR-A4IV-01A-31R-A251-31	4.21145	5.32045	5.48852	5.63289	4.83394	3.14855	4.8393	3.06059	5.12167	5.95585	6.24555	3.49722	0.0505627	3.38809	0.247811	5.7944	7.33634	4.16503	4.14899	6.5295
TCGA-BR-A4J4-01A-12R-A251-31	4.33682	6.9703	6.1334	5.70864	5.15758	3.24185	4.89979	3.91634	4.0744	5.46412	7.05	4.48794	0.123506	7.05107	4.04629	6.07397	7.98803	3.9928	3.87141	6.61529
TCGA-BR-A4J5-01A-21R-A251-31	3.80972	5.37977	5.63917	5.41595	4.70978	2.96419	4.81259	2.80333	4.93984	5.9737	6.33902	3.10855	0.0911726	4.57615	0.174553	5.92718	7.54671	3.74839	3.57343	5.72475
TCGA-BR-A4J6-01A-11R-A251-31	3.35141	5.23003	5.44333	4.72917	4.08696	2.88645	4.3736	2.1839	4.59327	4.84382	6.04626	2.59219	0.0121966	1.93154	0.0345403	5.67008	7.06498	3.23199	3.48587	5.7275
TCGA-BR-A4J7-01A-31R-A251-31	3.75475	5.21924	5.35009	5.03417	4.87293	2.82736	5.13858	3.03911	4.62813	5.86821	5.96481	3.21179	0.0498071	5.37072	0.135779	5.97119	7.28925	3.7352	3.49724	5.87866
TCGA-BR-A4J8-01A-11R-A251-31	3.44201	5.36265	5.07624	4.08064	4.15082	2.68076	3.79249	2.97054	3.8657	5.29636	5.76287	2.17842	0.0503128	4.79103	2.46111	5.61746	7.20688	2.90028	3.11931	5.26987
TCGA-BR-A4J9-01A-12R-A251-31	4.2241	5.29869	4.94914	5.25007	4.53672	2.86935	4.50558	2.99227	4.68351	5.53092	5.92926	3.18197	0.0240036	2.9701	0.247007	5.62579	6.90933	3.73688	4.0515	6.17257
TCGA-BR-A4PF-01A-11R-A251-31	4.24136	6.56771	5.94205	5.86627	4.82112	3.77832	4.99363	4.07964	5.11417	5.69084	7.0571	2.95408	0.0367626	5.84789	4.40075	6.82021	8.53463	4.34595	2.65185	5.8932
TCGA-BR-A4QL-01A-31R-A251-31	3.37714	4.77356	5.39795	4.54746	4.47067	2.50845	4.2633	2.78926	3.70109	5.07525	6.31186	2.53123	0.128314	3.94421	0.14026	6.28448	7.60001	3.29991	2.03353	5.04477
TCGA-CD-5798-01A-11R-1602-13	4.26897	5.04335	5.45932	4.96303	4.09711	2.26136	4.71385	2.43138	5.10079	4.75423	6.56387	2.84579	0.0372192	4.62232	1.07562	5.76935	6.90893	3.18133	3.21316	5.76954
TCGA-CD-5799-01A-11R-1602-13	4.34795	5.95395	5.5972	4.61381	4.20816	2.53327	4.95327	2.9234	4.92346	4.71145	6.9908	2.21259	0.0886071	6.05717	2.85643	6.38522	7.74375	3.21964	2.69996	5.9486
TCGA-CD-5800-01A-11R-1602-13	4.28804	6.27654	5.74761	5.12728	4.483	2.27772	4.6277	3.67034	5.61383	5.1476	7.16206	2.72724	4.46595	6.05597	2.78755	6.69755	8.15228	4.29369	2.26965	6.29408
TCGA-CD-5801-01A-11R-1602-13	3.55429	5.73946	5.20302	4.23169	4.12442	2.09123	4.55109	2.48638	4.35992	4.40021	6.44624	2.49216	0.0943852	6.03084	1.48668	6.06056	7.45163	2.92529	2.95672	5.57069
TCGA-CD-5803-01A-11R-1602-13	4.33786	5.73139	5.74975	5.46746	4.81195	3.07272	4.89333	3.80008	5.55948	4.87871	6.92107	3.02224	0	5.09701	2.36893	6.48426	7.59585	4.23375	3.81651	5.83517
TCGA-CD-5804-01A-12R-2055-13	3.51642	5.94424	5.462	4.28804	4.06494	1.96413	3.75103	2.03483	4.62748	4.31117	5.92894	2.25158	1.25541	3.66908	0.647619	5.66727	7.3103	3.2121	2.95972	5.94202
TCGA-CD-5813-01A-11R-1602-13	3.78183	5.95763	5.17607	5.15908	4.20855	2.11127	4.56788	2.80778	5.1116	4.21456	6.40338	2.1388	0.163355	3.37918	1.40029	5.77666	6.81678	3.96556	3.29037	5.48544
TCGA-CD-8524-01A-11R-2343-13	4.21785	6.55083	6.42597	4.93585	5.08713	2.32518	5.04661	3.57203	5.07207	5.69066	6.81988	3.19013	0.58838	5.43495	1.909	6.54281	7.95866	3.79874	3.11939	5.65092
TCGA-CD-8525-01A-11R-2343-13	3.14634	5.88499	5.66909	4.70989	4.25555	1.98198	4.51803	3.08277	4.54641	5.66232	6.74187	1.92798	3.67593	5.2095	1.98667	6.17727	7.44113	3.71561	2.60622	4.7284
TCGA-CD-8526-01A-11R-2343-13	4.13832	6.78274	6.47681	5.87126	5.06534	2.98581	5.46985	4.00128	5.68519	5.4438	7.19421	3.30024	5.49639	5.43017	3.53289	6.66389	8.28978	4.93285	3.30133	6.41326
TCGA-CD-8527-01A-11R-2343-13	3.88525	5.96255	5.80326	4.5067	4.8579	3.21421	4.9567	2.90663	4.11406	5.6195	6.46306	2.48026	3.15499	5.62834	1.69122	6.51128	7.66301	3.29023	3.2859	5.92338
TCGA-CD-8528-01A-11R-2343-13	3.91661	6.63363	6.66392	5.9002	4.78794	3.66796	5.15188	4.53727	6.36921	4.71215	7.37837	3.25574	0.562482	5.86737	3.6653	6.81272	8.24644	4.27438	4.10839	6.70108
TCGA-CD-8529-01A-11R-2343-13	4.46251	6.68914	5.61148	5.75879	4.5212	2.758	4.79213	4.08684	5.67129	4.69854	6.54461	3.24652	0.107869	5.19686	0.326406	5.83878	7.56489	3.96829	3.8534	6.15481
TCGA-CD-8530-01A-11R-2343-13	4.23618	5.8305	5.82406	5.50428	4.59821	3.17716	4.6023	3.35994	5.03168	5.35261	6.4066	2.8913	1.23721	5.31304	3.22832	5.80016	7.59285	4.18344	3.55435	6.07006
TCGA-CD-8531-01A-11R-2343-13	4.5724	5.90401	6.57922	4.40883	5.18769	3.8788	5.45134	4.43129	5.88171	5.48423	7.69699	3.31593	0.0825251	2.02435	3.86485	6.94016	8.40822	4.53436	4.61082	6.64777
TCGA-CD-8532-01A-11R-2343-13	4.29745	6.38028	5.39033	5.11165	4.53396	3.53853	4.42394	3.62544	4.83642	5.13253	6.58458	2.81469	1.78111	4.78494	0.62458	6.07489	7.67828	3.82885	4.14094	6.45599
TCGA-CD-8533-01A-11R-2343-13	4.08166	7.03691	6.26784	6.4463	5.3366	2.64259	5.17551	4.83947	5.97032	6.91675	7.17228	3.13216	2.62663	5.4952	6.04691	7.08357	8.92027	4.66528	4.46716	6.66733
TCGA-CD-8534-01A-11R-2343-13	3.63039	5.24349	5.07974	5.12411	4.33254	3.34121	4.62019	3.04179	5.08539	5.29665	6.02777	2.52154	0.132703	4.89413	1.90475	6.10737	7.46312	3.69165	3.05561	5.50527
TCGA-CD-8535-01A-11R-2343-13	3.45157	7.41573	6.11617	6.25636	4.87596	2.46282	4.8666	4.19838	5.99361	5.90284	7.00095	3.53691	0.947111	5.46788	4.22807	6.77119	8.38567	4.96316	4.1305	6.36362
TCGA-CD-A486-01A-11R-A24K-31	4.35759	5.93507	5.20622	5.125	4.36939	2.57247	4.43798	2.96256	5.12147	4.48331	6.35873	2.88126	3.14628	5.07391	2.81261	5.74587	8.01539	4.52145	2.20486	5.56238
TCGA-CD-A487-01A-21R-A24K-31	4.53363	5.86559	5.48712	5.09065	4.63552	3.34261	4.53414	3.15383	4.55858	5.12081	6.63387	3.01413	3.11481	6.41269	1.62337	6.07494	7.96351	4.04591	3.22934	5.42292
TCGA-CD-A489-01A-11R-A24K-31	4.08727	5.69378	5.32509	5.31222	4.57149	3.05464	4.86986	2.70754	4.96448	5.805	6.45657	3.14761	2.03246	5.11115	2.41234	6.01319	7.5878	3.76674	3.9318	5.65112
TCGA-CD-A48A-01A-12R-A36D-31	3.82845	5.94732	5.44451	3.90628	4.39875	2.51704	4.76861	2.70277	4.52394	5.57299	6.04646	2.32105	0.735861	6.05398	0.597622	5.86532	7.31566	3.53259	2.25595	4.56968
TCGA-CD-A48C-01A-11R-A24K-31	4.5254	6.37373	5.0066	5.17458	4.28192	2.61068	4.40988	3.11605	4.59605	5.02757	6.53144	2.60476	2.51004	5.87315	3.23578	7.06628	8.04276	3.72296	2.90461	5.22653
TCGA-CD-A4MG-01A-11R-A251-31	3.69369	5.27614	5.29162	4.54602	4.38782	2.75406	4.37321	2.73493	4.65809	4.91376	6.3367	2.4138	0.137945	4.47891	0.248446	5.98986	7.79543	3.21144	2.62158	5.30018
TCGA-CD-A4MH-01A-11R-A251-31	3.34539	5.54262	4.98045	4.36503	4.45533	2.49227	4.69826	2.7242	4.66793	5.51894	6.10913	2.50922	3.04015	5.75341	3.22085	6.10072	8.18683	2.84648	2.1926	5.16644
TCGA-CG-4301-01A-01R-1157-13	5.05468	6.98732	5.57575	6.30016	4.95376	3.7095	4.92931	3.40369	3.9244	4.47154	6.44744	3.40706	0.509408	5.17809	0.619614	6.29333	7.71049	4.37032	3.42518	5.17556
TCGA-CG-4304-01A-01R-1157-13	3.64937	5.81791	5.57155	5.5887	4.72068	3.10864	5.1856	3.0851	4.82972	4.37019	5.86017	3.01239	0.112861	3.88001	0.219709	6.12997	7.4727	3.63541	3.20082	5.00608
TCGA-CG-4305-01A-01R-1157-13	4.90201	5.90156	5.45728	6.41308	4.73018	4.18905	5.31313	3.27629	5.12625	4.74468	6.56718	3.36824	0.106248	6.49692	0.395604	6.37639	7.83713	4.74676	3.41325	5.71516
TCGA-CG-4306-01A-01R-1157-13	5.20303	5.83112	6.27802	6.32416	4.88049	4.21565	5.53237	3.65941	5.05265	4.4619	6.97106	3.4759	0.0449314	5.46567	0.133213	6.49476	7.81138	4.24247	3.72752	5.96881
TCGA-CG-4436-01A-01R-1157-13	5.659	6.32152	5.85477	6.21858	4.29316	2.91759	5.36429	3.19935	4.70375	5.34055	6.61899	2.62217	1.21565	1.17478	0.153917	6.30745	7.49405	4.64574	2.992	4.81078
TCGA-CG-4437-01A-01R-1802-13	4.05253	5.5987	5.50542	5.00183	3.75927	3.00625	4.12086	3.43058	4.95835	3.94414	6.76323	2.3254	0.0237612	3.50336	1.00515	6.45902	7.38345	3.31072	2.19618	5.03434
TCGA-CG-4438-01A-01R-1157-13	4.6688	6.95767	5.78168	6.92779	5.04401	3.32816	5.8885	4.07583	4.57823	5.59408	6.96787	3.20403	4.48489	5.88008	3.77602	6.97018	8.04683	5.14458	3.49409	5.50673
TCGA-CG-4440-01A-01R-1157-13	5.18652	6.66731	6.03452	5.7452	4.83199	3.25707	5.0951	3.9267	4.68483	4.80574	7.28443	2.82715	5.18339	5.43213	4.5331	6.87591	8.41683	4.42567	3.52992	5.95978
TCGA-CG-4441-01A-01R-1802-13	4.25381	6.19887	6.07083	5.79777	4.70864	3.25118	5.00522	3.69298	5.82157	4.31193	6.85092	2.87283	0.336951	4.82957	0.872869	6.4201	7.5069	3.85424	2.77568	6.22197
TCGA-CG-4442-01A-01R-1157-13	4.86544	5.79209	6.08594	6.33894	5.06746	4.01311	5.49556	3.73191	5.01054	4.0746	7.02638	3.55483	0.313215	6.61769	0.207396	6.672	7.76902	4.65917	3.14369	5.66822
TCGA-CG-4443-01A-01R-1157-13	3.93091	7.64349	4.99077	5.4738	4.94748	2.35624	4.11374	2.77368	5.12809	4.80082	6.38827	3.12447	0.134952	3.7052	0.136745	6.09285	7.62648	4.57845	2.96935	6.01913
TCGA-CG-4444-01A-01R-1157-13	4.58017	6.05582	5.6918	5.72701	4.74398	3.09476	5.22599	4.05102	4.23128	5.12367	6.85675	3.35424	2.16749	3.0037	2.62795	6.8971	7.42702	5.02244	2.94297	5.33127
TCGA-CG-4460-01A-01R-1157-13	4.75086	5.45215	5.74645	6.34954	5.08566	3.87868	5.10335	3.49769	4.6369	4.38875	7.04876	3.59541	2.88677	3.19765	0.19209	6.97472	7.78997	4.85792	3.90612	5.55115
TCGA-CG-4462-01A-01R-1157-13	4.60511	5.58214	5.6887	6.36309	4.90346	3.59067	5.44743	3.19088	5.09528	5.01536	6.4809	3.2238	0.0322795	4.93491	0.225911	5.92403	7.34661	4.52391	4.11512	5.5724
TCGA-CG-4465-01A-01R-1157-13	5.18746	5.62342	6.31004	6.17273	5.0387	4.15746	5.50072	3.76793	4.89295	4.75936	7.2136	3.39145	0.628747	4.91007	1.41661	6.35132	7.95595	4.43891	3.31874	5.83602
TCGA-CG-4466-01A-01R-1157-13	4.17201	6.35804	5.74704	5.65331	4.61545	2.87822	5.23336	3.30741	4.55886	4.41218	6.58122	3.06292	0.528092	4.68145	3.32394	6.4076	8.04278	4.06561	3.05945	5.40949
TCGA-CG-4469-01A-01R-1157-13	4.71383	6.0808	6.08678	6.41221	5.18311	4.04973	4.55783	3.64009	5.16794	5.39562	6.6625	3.55717	2.19614	5.13054	3.38276	7.15183	7.91914	4.89103	3.02339	4.49984
TCGA-CG-4475-01A-01R-1157-13	5.6925	6.95721	5.83436	6.35089	5.00398	4.17874	6.05974	3.38063	5.10494	4.89204	6.66719	3.74298	2.46885	3.83616	2.40496	6.53256	7.93185	5.00985	3.71734	6.00065
TCGA-CG-4476-01A-01R-1157-13	5.38551	6.71972	5.68056	5.97573	4.88126	3.72815	5.08681	3.47322	4.88353	5.50973	6.56162	3.27531	0.118392	5.18275	1.69177	6.27931	7.80144	4.2593	3.43427	5.07518
TCGA-CG-4477-01A-01R-1157-13	4.2916	5.6746	5.39685	6.23544	5.0672	3.73941	5.96447	3.54152	4.74703	4.72036	6.74036	3.34003	0.311037	5.08623	2.61546	6.49318	7.66594	4.13025	3.55678	5.69843
TCGA-CG-5716-01A-21R-1802-13	3.81229	5.28154	5.21005	4.81265	3.91443	2.85676	4.20432	2.8926	4.70658	3.95729	6.34537	2.1346	0.0908408	3.80466	0.598034	5.7603	6.86049	3.26486	2.72981	5.5483
TCGA-CG-5717-01A-11R-1602-13	4.03981	5.42579	5.8032	5.43107	4.78958	3.64775	4.87545	3.32841	5.28647	4.3739	6.45969	2.79285	0.107402	3.37942	1.13167	5.66852	7.01587	3.78954	3.15466	5.47018
TCGA-CG-5718-01A-11R-1602-13	2.87273	5.83012	5.88451	5.21731	3.99246	1.69112	4.43032	2.99513	4.99642	4.29955	6.47692	1.9664	0.0665288	2.95818	2.28962	5.655	7.09016	3.71807	1.77225	5.17997
TCGA-CG-5719-01A-11R-1602-13	3.91386	5.53125	5.07735	4.74434	4.18962	2.27797	4.25697	2.90281	4.63939	4.77482	6.48007	3.26171	0.519786	4.9261	0.843227	6.05183	6.94865	3.19256	3.48157	5.10877
TCGA-CG-5720-01A-11R-1602-13	4.24252	5.63326	5.86288	4.9355	4.38814	2.56302	4.99705	3.14129	5.5667	4.19164	7.01728	2.94382	0.184193	4.59378	2.22402	6.45882	7.74752	3.15292	2.84464	5.50001
TCGA-CG-5721-01A-11R-1602-13	3.97642	5.56961	6.03636	5.01558	4.12322	3.04299	5.16103	4.04597	5.36701	4.37813	7.05243	2.81047	0.0601438	4.85474	0.702857	6.21942	7.66963	3.5739	2.36979	5.57607
TCGA-CG-5722-01A-21R-1602-13	3.67737	5.65836	5.65925	5.05695	4.67228	2.67458	4.68065	3.24625	5.12698	4.45325	6.91834	3.1614	0.177963	3.63557	0.284265	6.49608	7.65456	3.47222	3.44903	5.63998
TCGA-CG-5723-01A-11R-1602-13	3.43807	5.52453	5.37427	4.96668	4.28735	2.78015	5.02236	2.63883	4.18595	3.92418	6.95803	2.74449	0.197595	5.22884	0.666678	6.07944	7.80406	3.20138	2.71685	5.57448
TCGA-CG-5724-01A-11R-1602-13	4.72255	6.32821	5.25699	4.26223	4.24236	2.44319	4.85071	3.05913	5.18064	5.44394	6.99497	2.48307	0.177653	6.66172	1.25719	6.36864	7.74482	3.1337	2.84804	6.19157
TCGA-CG-5725-01A-11R-1602-13	4.43002	6.48428	5.47889	5.59388	4.55228	2.13436	4.40569	3.56116	5.80248	4.8984	6.78759	2.9885	4.40997	5.29176	0.0732042	6.33405	7.75491	4.21038	3.87007	6.3178
TCGA-CG-5726-01A-11R-1602-13	4.05958	6.26455	5.76673	5.76275	4.2136	3.38647	4.63336	4.01252	5.33501	3.4536	6.98167	2.68143	0.00771261	4.80132	0.0327323	6.63711	7.78931	4.44674	3.06362	5.80289
TCGA-CG-5732-01A-11R-1602-13	4.77595	6.33274	5.3747	5.07113	4.01486	2.74951	4.46834	3.14476	5.1379	4.12774	6.83148	2.44396	0.0546724	3.85656	1.16689	5.63633	7.15094	3.38684	2.75228	5.31197
TCGA-CG-5734-01A-11R-1602-13	3.5616	5.25701	4.2952	4.33395	3.30851	1.83608	3.79983	2.60703	3.96519	3.81051	5.73909	1.62038	0.316316	3.77713	0.645332	5.11618	6.46911	2.46456	2.05174	4.97502
TCGA-D7-5577-01A-01R-1602-13	4.63276	6.36877	6.06617	5.36192	4.61842	2.70563	5.22216	3.7002	5.4522	4.66539	7.20188	3.02739	0.109507	5.68312	0.756401	6.50578	7.64649	3.49305	3.26948	5.77462
TCGA-D7-5578-01A-01R-1602-13	4.40251	6.66985	6.05065	6.18558	4.51368	2.28869	4.596	3.64633	4.55384	4.3081	7.08348	2.75084	1.92786	3.90056	1.54834	6.74531	7.53264	4.76357	2.94445	5.70112
TCGA-D7-6519-01A-11R-1802-13	3.77634	6.14443	5.67343	5.31268	4.68327	2.95526	4.9483	2.8146	4.96579	4.85153	6.7247	3.11155	3.71165	6.51824	2.94825	6.2615	7.75787	3.68057	2.6723	5.73783
TCGA-D7-6520-01A-11R-1802-13	4.09691	6.52177	6.12533	5.43449	4.36565	1.98233	4.56232	3.62763	5.34453	4.59146	6.6821	3.30133	2.70991	3.48759	4.11021	6.001	7.41252	4.25006	3.8416	5.62681
TCGA-D7-6521-01A-11R-1802-13	4.06516	5.57128	5.40909	4.75382	4.19103	2.28558	4.46282	2.71737	4.89972	4.57471	6.37107	2.42886	0.0701077	4.94298	3.81276	5.7288	7.17878	3.30224	3.49065	5.32432
TCGA-D7-6522-01A-11R-1802-13	4.02083	5.2245	5.40498	4.60901	4.021	2.03278	4.62523	3.03416	5.22814	4.43447	6.60794	2.35946	0.476828	3.70442	1.45327	6.05249	6.88596	3.0881	3.22714	5.49922
TCGA-D7-6524-01A-11R-1802-13	4.24243	5.77724	6.02356	5.87528	4.6118	3.36885	5.08808	3.30638	5.71111	5.12459	6.81596	3.01017	0.0272054	5.17142	1.34382	6.17484	7.7126	4.39085	3.69782	6.08795
TCGA-D7-6525-01A-11R-1802-13	4.47018	6.90522	6.02316	5.26582	4.78019	2.82226	4.60326	3.55885	5.02171	4.12061	7.06112	3.3863	4.92745	6.89442	4.9502	6.52108	8.02357	4.67388	3.80913	5.69009
TCGA-D7-6526-01A-11R-1802-13	3.40969	6.00121	6.01982	4.80377	4.54085	2.45108	4.14714	3.6385	5.49742	4.46831	6.63957	2.51166	4.75373	5.32738	3.73998	6.44066	7.73827	4.86761	2.69022	5.55401
TCGA-D7-6527-01A-11R-1802-13	2.29323	5.67028	5.14431	5.32461	3.77995	1.01134	4.77723	2.81893	5.07905	4.65273	6.64695	2.34746	0.0405747	2.48378	1.92924	6.09193	6.72466	3.62336	2.634	5.35437
TCGA-D7-6528-01A-11R-1802-13	4.68539	6.91393	6.04916	5.81395	4.25472	3.40558	5.53005	3.93512	5.46369	4.51103	7.01862	2.30456	0.223252	5.31148	2.59873	6.59872	8.04401	4.76006	2.89026	5.84737
TCGA-D7-6815-01A-11R-1884-13	3.95659	6.59863	6.11841	6.34578	4.30489	2.87484	5.64828	4.25789	5.88387	4.9699	6.66994	2.49378	1.63422	4.88629	3.28676	6.33786	7.80016	4.70967	3.6984	5.21145
TCGA-D7-6818-01A-11R-1884-13	4.08153	5.21671	5.51268	5.40406	3.9946	2.31832	4.77781	3.66967	5.31383	4.13776	6.4872	2.61352	0.278338	3.08775	0.234508	6.32563	7.36784	3.92077	3.40367	6.02741
TCGA-D7-6822-01A-11R-1884-13	3.78225	7.1611	5.40212	7.09546	5.17968	2.84646	5.50778	4.7832	5.97055	4.73731	6.80577	3.18124	0.327176	6.00026	2.00264	7.11851	8.12956	5.22362	4.3835	6.80035
TCGA-D7-8570-01A-11R-2343-13	3.5769	6.53089	5.21442	4.39989	4.60759	1.91441	4.30519	3.29181	5.35561	4.98345	6.40824	3.04559	0.144314	5.59571	3.09702	5.54133	7.6282	3.7923	3.33188	6.16562
TCGA-D7-8572-01A-11R-2343-13	4.75561	6.84517	6.49265	6.12563	5.13561	3.48182	5.48413	4.62186	6.07625	5.71819	7.30924	4.08606	5.09317	6.37065	4.07505	6.6005	8.12466	4.70151	4.13843	6.62377
TCGA-D7-8573-01A-11R-2343-13	3.91895	7.01416	6.07885	5.42433	4.67343	3.25231	4.5977	4.22523	5.11181	5.66199	7.01154	3.02843	0.316078	6.32178	2.57575	6.41247	7.85121	4.0874	3.82427	6.92033
TCGA-D7-8574-01A-13R-2343-13	3.90926	5.49632	5.71595	5.14759	4.90542	3.2071	4.92392	3.61986	5.23693	5.30791	6.26597	3.16093	0.432681	1.42333	0.129056	6.20852	7.38216	3.87209	3.69481	5.8296
TCGA-D7-8575-01A-11R-2343-13	4.42718	6.57822	5.59576	5.48792	4.94381	3.93142	5.07924	4.78486	5.77588	5.25778	6.9803	3.23089	3.09143	6.4214	5.09326	6.38017	8.19162	4.59652	3.26448	6.58695
TCGA-D7-8576-01A-11R-2343-13	4.09384	7.64181	6.09199	6.21482	4.7046	4.42725	4.396	4.05102	5.77439	4.86877	6.5675	3.30511	0.215432	5.23209	3.13823	5.9372	7.99712	4.7394	3.76963	6.13076
TCGA-D7-8578-01A-21R-2343-13	4.364	6.8294	5.31981	5.33271	4.39895	2.86119	4.83994	3.64635	4.8996	5.24358	6.10698	3.00838	4.09775	5.1722	3.14507	5.52527	7.48056	3.88647	4.17722	6.41
TCGA-D7-8579-01A-11R-2343-13	4.0659	6.02195	5.65083	5.70251	4.68419	3.39529	4.76732	3.68354	5.42484	5.64279	6.22127	3.43738	0.0115383	4.56399	1.01933	5.68176	7.54259	4.14694	3.9142	6.19857
TCGA-D7-A4YU-01A-21R-A251-31	4.23047	6.33343	6.15216	5.89004	5.0983	4.4315	5.20365	4.684	6.00852	5.12954	6.97026	3.42031	0.211153	5.92439	4.36034	6.64488	8.1782	4.86399	4.33934	5.99512
TCGA-D7-A4YX-01A-11R-A251-31	4.03569	7.00705	6.40141	5.96477	5.17289	3.67096	5.12436	4.60456	5.21616	5.12562	7.27322	3.57419	0.0179366	5.75476	1.77546	6.88404	8.62306	4.5903	3.20746	6.49811
TCGA-D7-A4Z0-01A-22R-A251-31	3.72623	5.12648	5.34492	5.49071	4.32953	3.44773	4.4677	3.06528	4.60937	5.51056	6.01581	2.67219	0.0595499	4.10503	0.235603	5.3066	7.18864	3.66824	3.06897	5.5464
TCGA-D7-A6EV-01A-11R-A31P-31	3.72281	6.9305	5.97116	5.96451	5.2763	2.85242	5.10296	4.47857	5.75693	5.891	7.03211	3.19892	0.0444189	6.49444	1.20783	6.35821	8.318	5.0157	3.09493	6.70498
TCGA-D7-A6EX-01A-11R-A31P-31	3.57679	5.906	5.98707	5.41002	4.86544	3.1982	4.81971	2.8641	5.17938	5.7947	6.89487	3.19848	0.0501676	3.75552	0.0611286	6.7432	7.95397	3.87537	3.00315	5.86627
TCGA-D7-A6EY-01A-21R-A31P-31	3.71256	5.83712	5.88576	5.95016	4.82596	3.49125	4.88495	4.10805	5.60916	5.83975	6.90206	3.35319	0.0890396	5.19574	0.462407	6.25028	7.95659	4.57752	3.40888	6.43141
TCGA-D7-A6EZ-01A-11R-A31P-31	3.8365	6.62536	6.46983	5.56147	4.98408	3.69466	5.64016	4.04959	5.81118	5.24415	7.29693	3.46159	0.0327342	5.75713	1.56799	6.97898	8.54059	4.05244	3.62452	6.48369
TCGA-D7-A6F0-01A-11R-A31P-31	3.81667	6.92929	5.94593	6.41715	5.1638	2.67925	5.12158	4.09491	6.07952	6.15153	7.17252	3.20817	6.29608	7.17928	3.74661	6.68471	8.50506	4.86204	2.90185	6.62441
TCGA-D7-A6F2-01A-12R-A31P-31	3.46124	5.96442	6.01738	5.74729	4.68877	2.63451	4.05591	3.47279	4.74513	5.72276	5.86158	2.94425	0.356685	4.06364	1.34366	6.10723	7.59556	4.51053	2.8585	5.29488
TCGA-D7-A747-01A-22R-A33Y-31	4.02588	5.34111	4.78065	5.34403	4.34134	3.03069	4.45998	2.79488	4.64776	5.48097	5.68711	3.40627	0.486838	2.25096	0.335115	5.83346	7.10196	3.81741	3.8259	5.83503
TCGA-D7-A748-01A-12R-A32D-31	3.83661	5.07302	4.83341	5.18384	3.75419	2.48746	4.12999	2.14298	4.13345	4.5764	6.06377	2.38271	0.454048	4.22146	0.343568	5.39616	6.9734	3.38286	3.31015	5.01199
TCGA-D7-A74A-01A-11R-A32D-31	3.74722	6.0665	5.18883	5.00462	4.29293	2.79365	4.53775	2.92246	4.92018	4.79997	6.70676	2.47793	1.87385	5.86422	2.32301	6.51374	7.67666	3.65418	3.31103	5.49733
TCGA-EQ-8122-01A-11R-2343-13	3.56226	6.73009	5.94618	5.46036	4.77222	2.78224	5.60489	3.60142	5.45185	5.74241	6.55325	2.65615	2.77829	5.24781	1.90285	6.34311	8.17316	4.22163	3.49608	5.97094
TCGA-F1-6177-01A-11R-1802-13	4.63885	6.18178	6.16576	5.62508	5.10896	4.5208	5.15827	3.91531	6.38562	4.52059	7.26681	2.98407	0.028717	5.63751	1.85802	7.06523	8.21025	4.44697	2.8702	6.09162
TCGA-F1-6874-01A-11R-1884-13	4.78023	6.46816	6.07835	6.06451	4.76139	4.07367	5.28533	4.94463	5.71103	4.68825	6.97018	3.17857	0.48832	5.2117	4.75533	6.24964	7.78201	4.28829	3.62021	5.53375
TCGA-F1-6875-01A-11R-2055-13	3.47767	6.89497	5.49149	5.81492	4.84778	2.43715	4.85008	4.10322	5.79942	5.16506	6.91883	2.7152	1.24008	4.86103	3.19657	6.684	7.95794	4.53938	3.18568	6.43622
TCGA-F1-A448-01A-11R-A24K-31	3.63398	5.50163	5.60724	5.64814	4.54592	3.23402	4.91912	3.54319	5.04071	4.9397	6.50188	2.80851	0.056964	4.5363	0.431275	5.69604	7.69556	3.70959	2.92201	5.92626
TCGA-F1-A72C-01A-21R-A33Y-31	3.595	6.18725	4.61918	5.03909	4.03507	3.52522	4.39857	3.25067	5.13833	4.96328	6.34682	2.37322	0.40825	4.53298	3.57018	5.83593	7.59122	3.55607	3.44282	5.25886
TCGA-FP-7735-01A-11R-2055-13	3.85833	6.09493	5.47748	4.84469	4.09802	1.78613	4.12487	2.87163	4.73431	4.75476	6.533	2.81329	0.881253	3.77347	0.11603	5.99539	7.32393	3.61626	3.27454	5.82664
TCGA-FP-7829-01A-11R-2055-13	3.48995	6.91687	6.34519	6.21521	5.07355	2.92518	5.14776	3.67472	4.8369	5.49834	7.42249	3.29909	0.768613	4.10304	3.62396	7.16571	8.70875	4.51814	3.40509	6.76319
TCGA-FP-7916-01A-11R-2203-13	4.11355	6.58606	6.30118	5.61539	4.95621	3.57218	5.28647	4.17704	5.29397	4.94012	6.70851	3.46033	0.0507914	5.13538	2.34061	6.38949	7.9391	4.17118	4.17423	6.22099
TCGA-FP-7998-01A-11R-2203-13	3.79714	6.63662	6.09313	5.65481	5.02396	3.83142	5.37024	4.51179	5.40022	5.18657	6.6485	3.66131	0.0199205	4.63308	1.80937	6.37177	7.9854	4.16098	4.05757	6.62312
TCGA-FP-8099-01A-11R-2343-13	4.25407	6.64838	5.64368	4.67154	4.8298	3.52897	4.80127	4.25451	5.22158	5.78442	6.61624	2.92862	0.936432	6.13295	2.95818	6.14703	8.18926	3.59327	3.92509	5.62416
TCGA-FP-8209-01A-11R-2343-13	4.33006	6.08627	5.70202	6.07045	5.106	3.73472	5.10887	4.26656	5.7554	5.81201	6.61086	3.67403	0.207058	4.18202	1.61574	6.22134	7.47585	4.43274	4.68176	6.92456
TCGA-FP-8210-01A-11R-2343-13	4.1262	5.83652	5.88417	5.64535	4.82436	3.36572	5.13428	3.77566	5.30867	5.31254	6.57399	3.38969	0.138189	4.47716	0.325187	6.09556	7.35595	4.18739	4.32399	6.01877
TCGA-FP-8211-01A-11R-2343-13	3.47416	5.64603	5.0565	3.92505	4.43285	2.14038	4.02114	3.10337	5.2278	4.38685	6.09022	2.10155	0.0737938	5.61249	0.0692169	5.6656	7.60139	3.26457	3.14269	5.52281
TCGA-FP-8631-01A-11R-2402-13	4.55324	6.19532	5.76125	5.68689	4.92171	2.44295	4.28249	4.30289	4.67753	5.25547	6.65625	3.17623	1.11415	6.6501	3.61302	5.81832	8.42747	4.17555	3.50257	6.62272
TCGA-FP-A4BF-01A-12R-A36D-31	3.77607	5.23374	5.08216	4.68825	4.34159	2.75715	4.85859	3.0127	4.29597	5.30144	6.22407	2.29384	0.464084	4.43524	2.43442	5.77784	8.19718	3.18172	3.06125	5.14334
TCGA-FP-A8CX-01A-11R-A36D-31	4.14283	5.91372	5.95081	5.17297	3.8992	3.01569	4.57947	3.66672	5.05801	4.35068	6.44773	2.12167	0.07562	4.25977	1.89196	5.94108	7.7484	3.73088	2.79169	5.72979
TCGA-FP-A9TM-01A-11R-A39E-31	3.47802	5.75621	5.48432	5.79906	4.93129	4.08874	4.94745	4.00895	5.09637	5.44532	6.47575	3.22927	0.368311	5.22409	2.38487	6.28603	8.03972	4.45924	3.19847	5.70827
TCGA-HF-7131-01A-11R-2055-13	4.54817	6.85867	5.95827	6.16816	4.67842	3.51791	4.82526	3.98243	4.89496	3.90075	6.90674	2.69118	0.818684	4.72091	3.95538	6.48815	8.2797	4.50665	3.7244	5.76487
TCGA-HF-7132-01A-11R-2055-13	4.39391	6.10855	6.19769	5.98154	5.07639	4.47764	5.25758	3.58172	5.77923	4.72628	7.02481	3.52862	0.0386324	4.77668	0.942002	6.70362	7.93511	4.55858	3.47264	6.0552
TCGA-HF-7133-01A-11R-2055-13	4.76834	7.02141	5.65126	5.80895	4.64269	3.70153	4.6498	4.19138	6.06866	5.01913	7.42066	3.12533	2.57492	3.87396	0.696947	6.71516	8.18599	4.32882	3.36868	6.03652
TCGA-HF-7134-01A-11R-2055-13	3.99153	6.4451	5.91975	6.43544	4.93629	3.63283	5.0185	3.96732	5.96366	5.01459	7.24831	3.03278	0.0432487	4.20064	0.112933	7.04316	8.22309	4.78627	3.33003	5.8735
TCGA-HF-A5NB-01A-11R-A31P-31	4.27344	6.15063	6.53203	6.28932	5.09427	3.88167	5.29248	4.2407	4.92084	4.79596	7.25334	3.65705	0.699613	3.92469	1.49032	6.8314	8.19274	3.85972	2.86399	6.26388
TCGA-HJ-7597-01A-21R-2203-13	4.18404	6.81652	6.47892	5.53424	5.13908	4.1392	5.727	4.26299	5.9682	5.20619	7.09132	3.35781	1.24568	6.65252	3.96728	6.16771	8.08861	4.35753	3.91317	6.92975
TCGA-HU-8238-01A-11R-2343-13	2.92469	5.83187	4.73877	4.48021	3.83031	2.2986	4.46616	2.53239	4.73927	4.6074	5.97657	2.13405	1.3741	4.77	1.99597	5.2572	6.93622	3.24702	2.48055	4.85597
TCGA-HU-8244-01A-11R-2343-13	3.76401	5.68244	5.3584	5.23863	4.30434	3.19732	4.3726	3.50307	4.93618	4.53382	6.32486	2.63407	0.208647	4.93626	0.203386	6.07434	7.41208	3.84986	2.94064	5.49018
TCGA-HU-8249-01A-11R-A36D-31	5.30177	6.54299	5.58307	5.27046	4.83204	3.34125	5.23138	3.73637	4.69647	6.32771	7.11687	3.21295	2.3235	5.83456	2.55095	6.75054	8.63534	3.36133	2.99274	5.15864
TCGA-HU-8602-01A-11R-2402-13	4.51301	6.68341	6.60127	6.91504	5.35645	4.32244	5.74768	4.87578	5.29137	5.29727	7.81081	3.85435	0.089759	7.92561	3.22897	7.18373	9.09276	5.48064	4.29262	7.04771
TCGA-HU-8604-01A-11R-2402-13	4.48296	6.15318	5.72567	4.98148	4.4416	2.48084	4.97084	3.29103	5.30971	5.64481	6.96702	2.75886	0.00851626	5.11694	1.62216	6.87771	8.03682	3.46125	3.03591	7.4159
TCGA-HU-8608-01A-11R-2402-13	4.2165	6.96219	6.55826	5.95213	5.35192	4.67461	5.49111	4.82409	6.10488	5.53776	7.60429	3.80813	0.00828697	5.55328	1.01242	6.86121	8.70992	4.48897	3.25233	6.75954
TCGA-HU-8610-01A-22R-2402-13	3.4184	6.63437	6.11635	5.7134	5.06113	2.74102	5.27523	3.72151	5.49257	5.02969	6.54059	3.60461	0.063511	3.27173	0.275883	5.8006	7.49115	4.65739	2.7993	5.97119
TCGA-HU-A4G2-01A-11R-A251-31	4.2982	5.59522	5.60841	5.51844	4.67736	2.61825	5.07116	3.03776	4.80747	4.86063	6.79117	2.92894	0.0242094	5.60658	2.33308	6.2831	8.13561	3.69671	2.70277	5.36497
TCGA-HU-A4G3-01A-11R-A24K-31	3.46352	5.41396	5.00859	4.94188	4.2384	2.7196	4.15484	3.20394	4.70958	4.50421	5.84193	2.47185	0.0202464	4.42843	0.141242	5.49927	7.27844	3.22675	2.5214	5.459
TCGA-HU-A4G8-01A-11R-A251-31	3.95511	6.19553	6.14711	5.95972	5.16499	4.16608	5.23361	4.81032	5.08983	5.63281	7.1864	3.57006	0.178601	3.85937	3.05695	6.65838	8.50273	4.27069	3.47352	6.38135
TCGA-HU-A4G9-01A-11R-A24K-31	3.6217	5.5179	5.96266	6.06628	4.39306	3.95328	4.45214	4.08434	5.69538	3.98344	6.54328	3.14213	0.00624681	5.14982	0.223043	6.22339	7.582	4.71897	2.79754	5.86593
TCGA-HU-A4GC-01A-12R-A251-31	3.05559	5.53094	5.39977	5.23797	4.40671	2.38751	4.46161	2.87278	4.19546	4.70239	6.54037	2.59987	0.0646057	4.85037	1.2622	5.51269	7.69164	4.01756	2.61137	5.15467
TCGA-HU-A4GD-01A-11R-A36D-31	3.72944	5.75356	5.20897	5.57411	4.41131	2.71419	4.7722	2.91637	3.4783	5.63071	6.0696	2.44464	4.08037	6.01338	2.46514	6.08592	8.11912	4.17671	2.03838	4.71116
TCGA-HU-A4GF-01A-11R-A24K-31	3.93972	6.57979	6.24861	5.79983	4.94183	2.89903	4.84495	4.29063	5.70621	5.68714	7.42757	3.08907	3.77276	5.7109	3.69876	6.47225	8.44496	4.48536	3.36472	6.41414
TCGA-HU-A4GH-01A-11R-A24K-31	3.6616	6.08688	6.29178	4.72669	4.83612	2.53501	5.09659	3.66929	4.86601	5.63382	6.0918	2.76055	0.0630647	4.47888	2.63211	6.12127	8.13535	3.4936	2.64999	5.73466
TCGA-HU-A4GJ-01A-11R-A251-31	4.1174	5.3359	5.49049	4.99124	5.00118	3.81608	4.99682	4.25359	4.71262	5.32257	6.8446	3.01648	0.166877	3.59695	1.60723	6.34759	7.9293	3.79686	3.32125	5.98713
TCGA-HU-A4GP-01A-11R-A251-31	3.75126	5.98789	5.90629	5.87136	4.53598	2.88337	4.7551	3.86325	5.31175	4.57284	6.54793	2.12775	0.135919	5.01099	3.18406	6.01446	7.68544	4.14692	2.0596	6.28947
TCGA-HU-A4GQ-01A-11R-A36D-31	4.3199	5.8041	5.46603	5.27573	4.58328	3.25369	4.87206	2.95147	4.9833	5.09861	6.75364	3.03633	0.0672514	5.03251	1.52392	6.4175	8.52592	4.14656	3.32427	5.61291
TCGA-HU-A4GT-01A-21R-A251-31	4.41133	5.82412	6.16196	5.20828	4.67069	3.30331	5.2697	3.34088	5.07977	4.96759	7.29035	3.16656	0.0384934	4.4634	2.09852	6.54159	8.3939	4.09283	2.49094	5.72998
TCGA-HU-A4GU-01A-11R-A251-31	4.04218	6.73789	6.49123	6.23813	5.27006	3.25906	4.81744	4.57908	5.12684	4.75994	6.68071	2.90707	0.177655	2.1701	0.163776	6.80033	8.36277	4.49062	2.76798	5.20393
TCGA-HU-A4GX-01A-12R-A251-31	3.6803	5.97557	5.48149	5.04766	4.63067	3.55978	4.70639	3.71497	4.21699	4.79923	6.61245	3.31676	0.386063	5.02181	1.42815	5.98743	7.88886	3.03646	2.27656	5.46839
TCGA-HU-A4GY-01A-21R-A24K-31	4.33977	5.35114	5.55904	5.42675	4.75982	3.82417	4.85834	3.50422	4.6113	5.51281	6.35309	3.07888	0.210574	4.0647	0.493025	6.09993	7.62809	4.17766	3.2929	5.49715
TCGA-HU-A4H0-01A-11R-A251-31	4.28618	7.10789	6.19157	5.87854	4.96706	3.85436	5.42106	4.46877	4.86837	5.40949	7.51671	3.19426	0.0315455	6.22057	3.45375	6.75291	8.7816	4.87659	3.73938	5.79354
TCGA-HU-A4H2-01A-11R-A251-31	3.00168	5.7641	5.31482	4.47475	4.31253	2.50346	4.44715	3.41388	5.00194	4.36012	5.93554	2.09131	0.0127854	1.84745	0.0572629	6.14584	7.94483	2.89972	2.24082	5.60031
TCGA-HU-A4H3-01A-21R-A251-31	3.63979	6.43353	5.7796	5.31489	5.0054	2.95413	4.64381	3.64125	4.70249	4.45954	6.69672	2.9503	0.0641423	6.18237	0.12481	5.96007	8.11675	4.10091	3.03446	6.1807
TCGA-HU-A4H4-01A-21R-A251-31	3.46158	6.13409	5.29745	5.19641	4.80787	3.35679	4.74277	3.797	4.72244	5.31273	6.73819	3.07805	0.0239051	5.5078	2.52595	6.60684	8.26058	3.8292	2.66471	5.82528
TCGA-HU-A4H5-01A-21R-A251-31	5.45746	7.3273	5.71507	5.82916	5.0793	4.49656	5.94012	3.67349	6.11059	5.91209	7.35879	3.28159	0.120447	5.84539	0.246564	7.21929	8.52363	3.91336	2.53172	6.61874
TCGA-HU-A4H6-01A-11R-A251-31	3.34938	5.59205	5.51003	4.45046	4.43285	2.47599	4.56229	2.76843	4.31106	5.44805	6.13981	2.23044	0.0154129	5.1873	1.99595	5.63524	7.38893	3.35967	2.15094	5.23048
TCGA-HU-A4H8-01A-11R-A251-31	4.22949	6.12494	6.02318	6.12982	5.06359	4.352	4.85928	4.16966	5.16701	5.30314	6.83204	3.63926	0.0367627	4.94964	0.340128	6.58205	8.05557	4.25797	3.47167	6.19134
TCGA-HU-A4HB-01A-12R-A251-31	4.22692	5.44876	5.65314	5.52521	4.70987	3.59865	4.93618	3.85765	4.65557	5.0716	6.60815	3.05589	1.78738	5.0219	2.12026	6.01323	7.77832	3.91104	2.77624	5.73945
TCGA-HU-A4HD-01A-11R-A251-31	4.26035	6.25936	6.55153	6.13135	4.78001	2.62435	4.40332	3.02963	5.26955	5.65951	6.83974	2.93622	4.51708	6.58701	3.82561	6.01511	8.06833	4.77049	2.81625	5.40771
TCGA-IN-7806-01A-11R-2055-13	3.36655	6.32691	5.6154	5.44147	4.82845	2.91444	5.19258	3.63191	5.23937	4.87291	6.72779	2.9125	0.350684	5.13789	2.94655	6.50546	7.71403	4.16338	3.03506	5.71329
TCGA-IN-7808-01A-11R-2203-13	3.59034	5.48861	5.52603	4.80431	5.04364	3.17525	5.02039	3.61245	4.81592	6.52403	6.48355	3.06811	0.335392	1.65335	2.33282	6.57543	7.74176	3.77767	3.12813	5.97241
TCGA-IN-8462-01A-11R-2343-13	3.01673	4.97342	5.31269	4.41302	4.09053	2.48199	4.41664	2.93423	4.77452	4.98827	6.05538	2.0387	0.786402	5.2369	2.35504	5.38885	6.70851	2.8121	2.92233	5.60217
TCGA-IN-8663-01A-11R-2402-13	4.51866	7.25281	6.57839	6.85164	5.5489	3.95131	5.52523	4.40541	6.14522	5.09367	7.13534	3.28933	0.502067	6.70181	2.26193	7.18147	8.72901	5.66116	3.70166	6.4339
TCGA-IN-A6RI-01A-11R-A32D-31	4.6992	5.85867	6.08493	5.51228	4.76523	2.63868	5.42929	3.81786	4.8967	4.9141	6.879	3.40595	0.114796	4.30993	0.382109	6.61974	8.67079	3.94789	2.62337	6.24024
TCGA-IN-A6RJ-01A-21R-A33Y-31	3.06088	4.43177	4.71082	4.1977	4.27329	3.04816	4.15603	2.69102	4.72064	4.07993	5.78728	2.28011	0.261445	3.65828	1.36573	4.76982	6.58566	2.78697	2.65638	5.08944
TCGA-IN-A6RL-01A-11R-A32D-31	3.62063	6.59628	5.23961	5.23163	4.50795	2.81871	4.89918	3.24661	4.62841	4.50596	6.47624	2.3968	0.78487	5.37603	3.76625	6.19208	7.66896	3.63963	3.33507	5.57371
TCGA-IN-A6RN-01A-12R-A33Y-31	2.88883	5.63376	5.40853	4.89927	4.40096	2.32647	4.54538	3.17483	4.0939	4.5708	6.00161	2.7016	0.124536	4.20931	2.3401	5.04117	6.94757	2.95298	2.09921	6.61553
TCGA-IN-A6RO-01A-12R-A33Y-31	3.29897	6.77821	6.72261	5.98724	4.77009	3.07593	5.82953	5.15565	5.49728	6.21749	7.22424	3.07454	0.352965	5.8348	4.778	7.04988	8.72991	4.18729	3.16767	5.20846
TCGA-IN-A6RR-01A-12R-A32D-31	3.22361	5.7447	5.58708	4.83653	4.67702	2.99733	4.91903	3.42022	4.92873	4.42263	6.28829	2.18017	1.20845	5.52355	1.14406	6.16523	7.3947	3.22683	3.01171	5.38159
TCGA-IN-A6RS-01A-12R-A354-31	4.09693	6.21952	5.55883	5.48015	4.17937	2.51569	5.49415	3.52545	4.3151	4.92036	6.47134	2.54986	0.854737	4.44595	0.31516	6.04783	8.11706	3.77493	2.82496	4.83615
TCGA-IN-A7NR-01A-11R-A354-31	3.06648	5.66854	5.11354	4.91197	4.41542	2.82859	4.54682	2.99109	4.45714	4.66745	6.30627	2.61433	1.40907	4.54981	3.42336	5.64546	7.25821	3.66068	3.0159	5.11119
TCGA-IN-A7NT-01A-21R-A354-31	3.64233	6.48563	5.93028	5.93106	5.91775	3.2385	5.13284	4.06322	5.13173	5.11081	7.29428	3.39338	4.92099	7.1503	4.20294	6.34506	8.27928	4.48259	3.99293	6.1521
TCGA-IN-A7NU-01A-22R-A354-31	3.86495	6.13532	5.51584	4.58821	4.28795	3.02651	4.85908	2.88478	4.87825	4.87759	6.20685	1.82028	0.351157	6.38394	2.80841	6.26198	7.35914	3.14559	3.20533	5.02414
TCGA-IN-AB1V-01A-21R-A414-31	3.85989	5.25856	5.64365	5.54894	5.26669	3.99337	4.91093	3.25847	5.05866	5.63528	6.09722	3.38586	0.179826	4.65645	1.77972	5.6792	7.3119	4.19059	3.28719	5.73401
TCGA-IN-AB1X-01A-11R-A39E-31	3.42009	6.69174	5.97663	5.88058	5.47843	4.30677	5.16626	4.65454	4.96464	5.5873	6.43613	3.65599	1.92019	5.29483	3.09675	6.36847	7.93171	4.51151	3.63511	6.67616
TCGA-IP-7968-01A-11R-2203-13	3.62098	7.32016	6.29285	5.82324	5.32895	3.2852	5.85961	4.59907	6.2655	5.72037	7.2976	2.99387	2.66205	6.32362	4.67279	6.65185	8.41036	4.82641	4.09734	6.06602
TCGA-KB-A6F7-01A-12R-A32D-31	3.85828	7.33788	6.16998	5.80986	5.17789	3.27979	4.88819	4.14784	5.51412	4.56374	7.39842	3.34965	5.94359	6.22365	4.65144	6.81058	8.56083	4.23852	3.23083	6.3781
TCGA-KB-A93G-01A-11R-A39E-31	4.15547	6.29317	5.81656	6.22247	5.05703	3.88026	5.89895	4.13325	5.34612	5.86538	6.50118	3.14879	1.17574	4.98964	1.94316	6.29262	7.91546	4.58115	4.02964	6.51301
TCGA-KB-A93H-01A-11R-A39E-31	4.2763	5.93447	5.59033	4.66744	4.76784	2.33876	4.4395	3.22972	4.86422	6.56111	6.46311	2.19008	0.411984	5.95871	2.38827	6.60829	8.23409	3.39332	2.38167	5.18705
TCGA-KB-A93J-01A-11R-A39E-31	4.94938	6.24643	5.41809	5.87044	5.30859	4.3345	4.62906	3.97559	5.0516	5.54054	6.90417	3.12629	0.403337	4.44369	3.8836	6.36298	8.35725	4.23756	4.02662	6.31172
TCGA-MX-A5UG-01A-21R-A31P-31	4.36085	5.94588	5.9119	6.22462	5.10402	4.14996	5.16435	4.46915	5.76166	5.98471	6.60616	3.46959	0.364614	4.83542	0.664993	6.58413	7.58264	4.62598	4.27129	6.17218
TCGA-MX-A5UJ-01A-11R-A31P-31	3.89612	5.64971	5.6317	5.67835	4.69369	3.35556	4.83846	3.44317	5.08024	5.29768	6.81746	3.18799	0.0851229	4.30442	0.471162	6.07399	7.91662	4.00657	3.37573	6.20458
TCGA-MX-A663-01A-11R-A31P-31	3.98938	6.44054	5.71257	5.70795	4.93701	2.99918	4.74283	3.54494	5.38371	6.07793	6.8743	3.07637	5.61686	5.74654	3.70524	6.3638	7.89213	4.56848	4.04577	5.93053
TCGA-MX-A666-01A-11R-A31P-31	4.53809	7.27424	6.01369	5.65548	5.20303	3.42937	5.36891	4.50262	5.5694	6.28734	7.21016	3.50556	6.62895	6.33565	4.13672	6.8157	8.45144	5.3134	3.46891	6.22246
TCGA-R5-A7O7-01A-11R-A33Y-31	2.8342	5.55482	4.97144	4.29227	3.54938	1.77242	4.60423	2.94824	3.54227	4.44789	6.1955	1.99704	0.767416	4.16957	0.855048	5.61727	7.74844	3.40879	2.42662	4.88973
TCGA-R5-A7ZE-01B-11R-A354-31	3.49247	5.99842	5.51926	5.15956	3.90574	2.71889	4.41448	2.87133	4.8999	4.58594	6.46978	2.51326	3.6319	5.17995	1.82235	5.70063	7.56649	3.69042	3.02296	5.35014
TCGA-R5-A7ZF-01A-11R-A354-31	3.81892	6.3093	5.50809	5.81356	3.91893	2.84855	5.17511	3.45461	4.48806	4.66897	6.99937	2.89721	3.44442	5.39756	3.71003	6.43261	8.00637	4.71251	3.51749	5.18617
TCGA-R5-A7ZI-01A-11R-A354-31	3.26605	5.42812	4.69202	4.30968	3.22288	2.47266	4.19323	2.6045	3.64054	3.8243	5.8202	2.20901	1.20136	3.17416	0.110843	5.50801	7.0029	2.97497	1.66763	5.04108
TCGA-R5-A7ZR-01A-11R-A354-31	4.38875	5.60651	5.7753	5.12193	4.06964	2.38482	4.56898	3.25136	4.96962	4.49743	6.71909	2.66881	4.37359	6.2345	3.57707	6.40276	7.92249	3.2147	2.46656	5.56967
TCGA-R5-A805-01A-11R-A36D-31	3.44497	5.25748	5.06168	5.35406	3.99319	3.15728	4.61708	2.91786	4.6007	4.96537	5.94124	2.57141	0.325908	4.41065	0.289579	5.26619	7.53881	3.72114	2.51422	5.1266
TCGA-RD-A7BS-01A-11R-A32D-31	4.08777	4.98081	4.72727	4.80699	4.38636	3.21504	4.86545	2.76154	4.18502	4.22592	6.12744	2.40425	1.27894	5.07251	1.68905	5.57475	7.34266	3.19114	3.08777	5.18859
TCGA-RD-A7BT-01A-11R-A33Y-31	4.54431	7.02017	5.60993	5.23687	4.5354	2.33476	5.22785	3.68793	5.30482	4.93803	7.20829	2.7096	3.9161	5.59194	4.46249	6.95204	8.19526	3.8368	3.17344	5.36636
TCGA-RD-A7BW-01A-11R-A32D-31	4.37535	5.52467	4.85795	5.07538	4.62152	3.252	4.94137	2.7639	4.6664	5.59857	6.15576	3.14942	0.241206	4.07189	2.54223	5.96816	7.15799	3.64149	4.2824	5.92109
TCGA-RD-A7C1-01A-11R-A32D-31	3.66033	6.1127	4.77804	4.88454	3.66926	3.37613	4.70705	3.22758	4.45864	4.36937	6.17941	2.15307	0.964903	4.29661	1.94681	6.1815	7.52189	3.98266	2.79324	5.04357
TCGA-RD-A8MV-01A-11R-A36D-31	2.94725	5.17338	5.00566	4.72254	4.4441	3.02522	4.43142	3.5591	5.13328	5.62982	6.23966	2.94255	0.739911	4.92834	1.249	5.48895	7.49479	3.87963	2.72115	5.48679
TCGA-RD-A8MW-01A-11R-A36D-31	4.14291	5.63506	5.55255	4.90959	4.26424	2.31322	5.26744	3.16852	3.8963	5.24819	6.87532	2.11866	1.05356	4.37669	2.7181	5.44121	7.62975	3.1996	3.28637	6.26681
TCGA-RD-A8N0-01A-12R-A36D-31	3.90066	4.8556	5.27587	5.05609	4.69401	3.60584	4.58945	3.33479	4.32588	5.13712	5.93679	3.07932	0.32991	4.06544	0.39249	5.83853	7.39879	3.66821	3.07184	5.18217
TCGA-RD-A8N1-01A-12R-A36D-31	3.80427	6.13098	5.61505	5.2858	4.80137	3.49121	4.94587	4.00557	4.98573	5.77377	6.57384	2.81077	0.0160558	5.52815	0.517216	6.12935	7.82236	4.13015	3.33885	6.06896
TCGA-RD-A8N2-01A-12R-A36D-31	4.47089	5.12862	5.0462	5.7525	4.74358	3.51761	4.56933	2.83064	4.78843	6.25466	5.84607	3.6869	0.036015	2.02621	0.148239	5.48708	7.39548	4.04203	4.41512	6.30402
TCGA-RD-A8N4-01A-21R-A36D-31	4.41847	5.46451	5.21673	5.65466	4.66415	3.27086	4.57732	3.06158	5.024	5.78415	6.15972	3.53783	0.07316	1.48976	0.217905	5.64257	7.22699	4.02844	4.12608	6.58018
TCGA-RD-A8N5-01A-12R-A36D-31	3.6461	5.89942	5.23981	4.87346	4.40243	3.12374	4.56384	2.73268	4.54961	5.35251	5.6178	2.8946	0.833761	4.30618	2.23242	5.4228	7.4443	3.21578	3.04821	5.3812
TCGA-RD-A8N6-01A-11R-A36D-31	4.28223	6.55869	5.6223	5.52103	4.93831	3.02952	5.07094	3.66239	5.00562	6.15187	6.53025	3.28273	4.96089	6.43637	4.00883	6.17553	8.33814	4.08616	4.03435	5.87242
TCGA-RD-A8N9-01A-12R-A39E-31	3.96119	5.26572	5.34282	5.4661	4.46382	3.64718	4.81823	3.27588	5.22963	5.65755	6.30715	3.17592	0.0862456	4.14581	0.208407	6.02208	7.62799	4.29436	3.59001	6.34746
TCGA-RD-A8NB-01A-12R-A39E-31	4.48244	6.02847	6.07364	6.25002	5.02677	4.23854	5.1872	4.03259	5.77728	5.68538	6.83126	3.58774	0	5.20876	0.244524	6.43892	8.11719	4.57717	3.77389	6.56334
TCGA-SW-A7EA-01A-12R-A354-31	3.71151	5.56842	5.66574	5.43878	4.42626	3.3986	5.09439	3.23342	4.86898	4.64295	6.87547	3.16911	0.0392107	6.49731	1.46641	6.36651	8.01128	3.99121	2.57219	5.46261
TCGA-SW-A7EB-01A-11R-A354-31	3.6352	6.50545	5.53802	5.38883	4.43463	2.83795	4.69702	3.19209	4.63058	4.96891	6.4262	2.67826	4.63597	5.83334	3.43634	6.04099	7.64493	4.56185	2.7126	5.03888
TCGA-VQ-A8DT-01A-11R-A36D-31	4.23558	5.19581	5.43415	5.39991	4.31722	3.07776	4.48776	2.97043	4.92223	5.39841	6.5259	2.49057	0.327825	5.11564	1.18108	5.98572	8.06604	3.98905	2.56568	5.55523
TCGA-VQ-A8DU-01A-11R-A36D-31	3.77935	5.74311	5.61736	5.47411	4.59951	2.57128	5.05266	3.76156	4.24267	5.54294	6.06733	2.89159	5.13568	6.52289	2.08528	6.47447	7.51728	3.88779	2.81808	5.06807
TCGA-VQ-A8DV-01A-12R-A36D-31	3.14323	6.56067	5.29418	5.54325	4.8155	2.04777	4.86215	2.6809	4.42713	5.96803	6.36832	2.78497	5.38106	5.71032	1.86272	6.00853	7.599	3.83586	3.5098	5.24042
TCGA-VQ-A8DZ-01A-11R-A36D-31	4.60797	6.61519	5.67133	5.53465	4.6793	2.58371	4.44269	3.52894	5.7474	6.10861	6.79932	2.18365	3.90988	6.09929	3.89336	5.88644	8.51784	4.72984	2.79345	5.4543
TCGA-VQ-A8E0-01A-11R-A414-31	5.22842	6.18111	5.51144	6.49959	4.78032	4.10081	5.05072	3.66636	4.93609	5.42362	6.95555	2.86345	0.640417	5.05147	2.44125	6.1735	7.50611	3.8352	3.96379	6.29085
TCGA-VQ-A8E2-01A-11R-A36D-31	5.24919	7.52855	6.32008	5.9579	5.22101	3.24027	5.57971	4.38504	5.97555	5.6785	7.20406	3.39953	6.42388	7.19056	3.6781	7.25089	8.38872	4.54959	3.6535	6.50519
TCGA-VQ-A8E3-01A-11R-A39E-31	4.33631	6.13495	5.84891	5.30773	5.34247	4.07001	5.30713	4.00116	5.5972	6.00953	7.01957	2.70881	4.62659	6.43759	1.9832	6.53689	8.23257	4.43466	3.89809	6.29529
TCGA-VQ-A8E7-01B-11R-A414-31	3.59232	6.13695	5.91061	6.18272	4.66958	2.72022	5.05012	4.34009	4.83763	6.25134	6.7157	3.14383	0.302771	5.04744	3.05872	5.8828	7.77238	4.68885	3.55153	6.19632
TCGA-VQ-A8P2-01A-11R-A36D-31	4.8682	6.00072	6.12614	5.83594	4.93879	3.76493	4.99197	3.82459	4.85421	5.38917	7.07003	3.50751	0.00757149	5.1147	0.131903	6.58249	8.60103	4.30233	3.42066	6.47823
TCGA-VQ-A8P3-01A-11R-A36D-31	3.53126	5.34144	5.57477	4.65983	4.38274	3.04975	4.87218	3.20972	4.40765	4.98506	6.49367	2.61519	0.0501904	4.47696	1.47352	5.93395	7.81155	3.01819	2.475	5.30506
TCGA-VQ-A8P5-01A-11R-A39E-31	2.76294	5.97703	5.63031	4.5526	4.84605	2.40903	4.03094	3.72549	5.33795	5.5415	6.54512	2.40684	0.553588	6.30894	3.10189	6.25952	8.14737	4.40718	3.03721	5.69976
TCGA-VQ-A8P8-01A-11R-A39E-31	4.30149	5.2135	5.28198	5.56225	4.65	3.75516	4.69364	3.1229	5.00149	5.67075	6.44426	3.04298	0.203073	5.05363	0.619041	5.93425	7.85303	4.01036	3.50436	5.90675
TCGA-VQ-A8PB-01A-11R-A39E-31	4.76131	5.60993	6.03687	6.26342	4.99308	4.41102	5.10894	3.72559	5.55967	5.11471	7.22402	3.3858	0.0370315	5.25012	2.79806	6.8302	8.63986	4.30444	3.48526	6.21218
TCGA-VQ-A8PC-01A-11R-A39E-31	3.97125	6.42226	5.88463	6.09042	4.85308	3.77453	4.48502	4.02121	5.49102	5.88352	6.4816	3.01528	0.0377481	6.26275	4.31066	6.09847	7.92918	4.40371	3.38527	6.11833
TCGA-VQ-A8PD-01A-11R-A414-31	3.40117	5.82998	5.75402	6.16794	4.86087	4.22941	5.00022	4.2467	5.14412	5.72286	6.34839	3.31366	0.0179202	5.034	1.23332	6.03386	7.70186	4.78447	3.61485	6.04681
TCGA-VQ-A8PE-01A-11R-A414-31	4.15402	7.49827	6.20895	6.02272	5.28311	3.91925	5.72889	4.54835	5.81898	6.53619	7.61514	3.04464	5.72356	6.53639	4.61438	6.74754	8.57697	4.95118	3.33532	6.95083
TCGA-VQ-A8PF-01A-11R-A414-31	3.93023	6.19487	5.94047	5.60039	5.04463	4.08854	4.99024	4.19138	5.44465	5.68434	6.93594	3.38325	0.0897964	5.80697	2.20356	6.48999	8.26237	4.25166	3.71165	6.37962
TCGA-VQ-A8PH-01A-12R-A414-31	3.69079	5.66602	5.51387	5.62529	4.56104	2.76988	4.90017	3.03058	5.25392	5.76183	6.77092	2.43736	4.44213	5.89033	3.04901	6.61019	8.46522	4.49208	2.57452	5.39612
TCGA-VQ-A8PJ-01A-11R-A414-31	4.32941	7.10366	5.91091	5.99631	4.69938	3.16636	4.95873	3.78919	5.32137	5.97522	6.77491	3.24765	1.06338	6.7072	4.68733	6.43153	8.22809	4.43459	3.22661	5.95259
TCGA-VQ-A8PK-01A-12R-A414-31	4.52444	6.43219	6.41963	4.93394	4.85047	2.75329	6.22275	4.24027	4.82567	5.84007	6.99221	3.31999	1.67582	5.09885	1.1169	6.11768	8.32564	3.72038	3.29948	5.97006
TCGA-VQ-A8PM-01A-21R-A414-31	4.16671	6.47045	5.16073	4.72037	4.64878	3.49456	4.58662	3.15579	4.65847	5.37779	6.1557	3.10114	0.344167	4.8783	1.011	5.86734	7.52307	3.42874	3.22475	5.65035
TCGA-VQ-A8PO-01A-11R-A414-31	4.32715	5.85399	5.95891	5.52156	4.93923	4.1491	5.13127	3.69848	5.40108	5.83012	7.31701	3.26524	0.227885	5.04642	0.8156	6.54858	8.54837	3.75484	3.26077	6.19461
TCGA-VQ-A8PP-01A-21R-A414-31	3.90361	6.40566	6.41607	6.66855	5.44146	4.18304	5.43437	4.22011	5.93496	6.32492	7.02148	3.62672	0.193918	4.4583	0.170515	6.44374	8.25952	5.05316	4.13955	6.86848
TCGA-VQ-A8PQ-01A-11R-A414-31	4.39092	5.98605	6.00923	5.82121	5.54941	4.70833	5.05077	4.55076	5.39995	6.16451	6.71202	3.91433	0.437174	4.32916	2.9732	6.86116	7.92691	4.67108	4.25127	6.40881
TCGA-VQ-A8PU-01A-12R-A414-31	3.79412	6.90663	5.09017	5.67749	4.89755	3.22847	5.28038	3.76692	5.27453	5.49277	6.44943	2.92991	0.154128	6.09846	2.01366	6.39442	8.33137	4.06365	2.94128	5.47578
TCGA-VQ-A8PX-01A-12R-A414-31	3.90684	6.10668	5.89031	6.16207	5.03888	3.93556	4.92964	4.39429	5.01872	5.481	6.39171	2.67087	0.0305749	5.23418	2.61274	6.25579	7.86384	4.87699	2.91903	5.97489
TCGA-VQ-A91A-01A-11R-A414-31	3.88129	5.93387	5.83585	5.47093	4.85349	3.46662	5.2458	3.61075	5.37146	6.04109	6.56204	2.74439	0.073514	4.42317	1.73668	6.49628	8.23701	4.845	3.8261	6.49722
TCGA-VQ-A91D-01A-11R-A414-31	4.17481	6.15882	5.88648	5.46699	5.15247	3.90053	5.20595	3.80015	5.11283	5.40774	7.09258	3.12895	0.09721	4.52477	0.175772	6.32659	8.07004	4.48749	3.72219	6.43988
TCGA-VQ-A91E-01A-31R-A414-31	3.62373	6.09581	5.3371	5.93232	4.8379	4.16563	4.62925	4.26079	5.41652	5.1241	6.61021	2.9854	0.149977	5.58714	1.12437	5.98354	8.07555	4.49053	3.24926	6.55907
TCGA-VQ-A91K-01A-11R-A414-31	4.05458	6.32722	6.17728	5.84446	5.0719	4.21565	5.49575	3.98773	5.80456	5.78194	6.84362	3.55576	0.0218554	5.66329	0.943384	5.95144	7.77023	4.21283	3.52966	6.40333
TCGA-VQ-A91N-01A-11R-A414-31	3.99548	6.66047	6.07761	6.02152	4.80726	3.77675	5.54746	4.16032	5.75712	5.4426	6.97008	3.29416	1.48268	5.31604	1.7339	6.53003	8.19266	6.11159	3.00228	6.54522
TCGA-VQ-A91Q-01A-12R-A414-31	3.33711	5.86398	5.77151	5.91869	4.89161	3.2972	4.73712	3.9401	5.32555	5.81421	6.95043	3.04687	2.64872	7.66916	1.44484	6.58629	7.96196	4.3275	4.02481	5.9829
TCGA-VQ-A91S-01A-11R-A414-31	3.56841	7.14153	6.28596	6.51816	5.14432	3.99621	5.48982	4.42461	5.75772	6.11216	7.07712	3.11928	0.070121	6.61838	3.20559	6.96125	8.01498	5.45276	2.90913	5.95674
TCGA-VQ-A91U-01A-11R-A414-31	4.56534	6.07989	6.13797	5.8925	4.92509	3.14156	4.8084	4.00193	5.38313	6.19885	6.97627	2.76164	0.0637962	5.48801	0.245486	6.60415	8.1196	4.90821	2.98188	5.77875
TCGA-VQ-A91V-01A-11R-A414-31	4.17649	6.19658	5.84144	6.28975	5.08925	3.20069	5.09239	4.11735	4.67373	5.53855	6.64837	2.68425	0.0285736	4.5708	0.157828	6.16183	8.33827	4.87357	3.61345	6.01923
TCGA-VQ-A91X-01A-12R-A414-31	5.23496	6.34838	5.99546	4.76828	4.54047	3.39233	4.64379	3.4209	4.4131	5.34112	6.7296	2.45171	1.2818	5.00732	2.0424	6.66837	8.22492	3.65355	2.52172	4.54431
TCGA-VQ-A91Y-01A-11R-A414-31	4.66028	6.07811	5.81349	5.58306	4.8554	3.58289	4.87991	3.67919	4.89388	6.08479	6.57482	3.36926	0.213297	4.92761	2.9298	6.21277	7.66154	4.42643	4.11717	7.10052
TCGA-VQ-A91Z-01A-11R-A414-31	3.23234	7.33638	6.10292	5.99328	5.41411	2.36833	5.41066	3.7524	6.4908	7.13585	6.94206	3.30354	0.303239	5.94429	0.0941024	6.77541	8.19159	5.25727	3.92686	6.46591
TCGA-VQ-A922-01A-11R-A414-31	4.10772	7.12538	6.15646	6.32898	4.85247	3.55944	5.33261	4.62775	6.09539	6.46641	7.08984	3.4471	5.85094	6.83632	2.58419	6.53369	7.97993	4.97366	3.87078	6.09319
TCGA-VQ-A923-01A-11R-A414-31	3.61803	6.28656	5.76377	5.57124	5.36303	4.11969	4.96026	4.20491	4.94749	5.89016	6.51126	3.59885	0.0444822	6.26508	3.3575	6.63503	8.37053	4.26844	3.55984	6.64487
TCGA-VQ-A924-01A-11R-A414-31	4.44141	6.18469	6.26696	5.74021	4.99178	4.282	5.38324	4.05474	5.62888	5.87037	7.38473	3.68667	0.123624	5.86045	3.17813	6.774	8.96188	4.30115	3.61749	6.38034
TCGA-VQ-A925-01A-11R-A414-31	3.48051	5.96514	5.63432	5.90552	4.79915	3.05241	4.65097	3.53208	4.93997	5.26966	6.6261	2.73809	0.836592	3.77931	0.469643	5.92033	7.6903	3.91067	3.06027	6.00373
TCGA-VQ-A927-01A-12R-A414-31	3.88676	5.03605	5.41573	5.58877	4.45527	3.79537	4.53879	3.2666	4.59525	5.3426	5.92015	2.80244	0.0231143	4.97349	1.46177	5.64341	7.36077	4.06741	3.05848	5.76657
TCGA-VQ-A928-01A-11R-A414-31	4.07741	6.2901	5.8065	5.96325	5.133	4.01885	5.14176	3.95407	5.8173	5.87422	6.63124	3.37922	0.372807	5.22675	0.0739545	6.6173	8.02274	4.42233	3.20777	6.38236
TCGA-VQ-A92D-01A-11R-A414-31	3.15793	7.13231	6.04375	5.32953	4.82199	3.40395	4.65024	4.37146	4.65951	6.07824	6.44263	2.66782	0.190977	5.45643	3.95729	6.05356	7.63048	3.86926	3.37852	5.99787
TCGA-VQ-A94O-01A-11R-A414-31	4.26561	7.45532	6.05653	6.37836	5.22163	3.09886	5.03212	3.73446	5.95211	7.18156	6.83217	3.40132	5.73606	5.39052	3.3746	6.9201	8.48678	5.26967	3.92103	6.69325
TCGA-VQ-A94P-01A-13R-A414-31	4.61441	5.20168	5.05189	5.65054	4.96342	3.43169	4.90314	3.15916	4.88713	6.52121	6.35803	3.6383	0	3.59618	0.175817	5.90676	7.32239	4.30003	4.63419	6.6311
TCGA-VQ-A94R-01A-11R-A414-31	3.53126	6.88506	6.02323	5.70152	5.27499	3.79723	5.46797	4.30955	5.37074	6.02526	6.92519	3.38065	0.0666156	5.68201	3.7712	6.65757	8.18993	4.72542	4.00282	6.69683
TCGA-VQ-A94T-01A-11R-A414-31	4.95586	7.11621	6.47084	5.83335	5.30452	4.45768	4.8341	3.96913	5.8086	5.96908	7.51343	3.50621	0.0948768	4.12393	2.69582	6.84407	9.00261	4.8241	3.99485	7.16982
TCGA-VQ-A94U-01A-12R-A414-31	4.2666	5.41905	5.92074	5.53004	4.99189	3.85829	5.03028	3.82548	4.61004	6.09086	6.52391	2.57094	0.15979	5.01074	0.164628	6.51881	8.1355	4.56427	3.70611	5.71373
TCGA-VQ-AA64-01A-11R-A414-31	4.63509	6.79107	5.87868	5.48195	5.36437	3.52168	5.37451	4.33404	5.47933	6.7378	7.18241	3.5934	1.29167	4.22728	1.9776	6.52808	8.16539	4.88917	4.20147	6.27979
TCGA-VQ-AA68-01A-11R-A414-31	4.58448	6.67109	5.92519	5.96401	5.12828	3.55011	4.7202	4.75164	5.638	5.52613	7.07635	2.83187	0.00589489	6.209	0.766494	6.3465	8.54581	4.50397	3.78918	6.12693
TCGA-VQ-AA69-01A-11R-A414-31	5.09905	6.82146	7.08971	6.75576	5.79361	4.09611	6.08675	5.37731	6.1947	6.04165	8.14559	4.06264	0.0312911	6.51685	0.129438	7.58496	9.28421	5.11925	5.2076	7.62263
TCGA-VQ-AA6A-01A-11R-A414-31	4.1731	6.79405	6.92221	6.10312	5.09954	3.64713	5.14751	5.157	5.21791	5.68985	6.29992	3.0721	1.13737	6.23519	4.59829	6.36046	8.40142	4.53929	3.67699	6.71711
TCGA-VQ-AA6D-01A-11R-A414-31	4.10822	6.88407	6.43485	5.73867	5.58024	2.94098	5.62631	4.51536	5.45232	6.1447	7.29457	3.60268	3.80616	5.6165	3.66516	6.51612	8.44291	4.25206	2.66445	6.02583
TCGA-VQ-AA6F-01A-31R-A414-31	3.43505	6.03607	5.49935	4.80339	4.69535	3.5159	4.32202	3.9782	4.69028	5.46338	6.74332	2.76589	3.72967	5.87823	3.66629	6.35818	7.84401	3.74514	3.05505	5.57524
TCGA-VQ-AA6G-01A-11R-A414-31	4.19882	6.06327	6.01504	5.97138	4.91552	3.79236	5.13908	4.36964	5.20342	5.3046	6.44494	3.02222	0.956916	5.95779	2.19367	5.93445	8.09515	4.36031	3.41486	5.47612
TCGA-VQ-AA6J-01A-11R-A414-31	4.55902	5.76207	5.35932	5.65912	5.09952	3.8426	4.8349	3.89947	5.5125	6.11219	6.71059	2.86358	1.57379	5.71337	2.81161	6.51339	8.38301	4.39618	3.73144	5.83064
TCGA-VQ-AA6K-01A-11R-A414-31	4.05906	6.71396	5.53849	5.67109	5.27707	3.71914	4.7918	3.78358	4.81362	5.92	6.21637	2.83289	1.12287	4.61246	0.564542	6.15181	8.07007	4.21838	4.09031	5.41725
TCGA-ZA-A8F6-01A-23R-A36D-31	3.96912	5.59581	5.49932	5.62456	4.52786	3.34653	4.56137	3.29696	4.96793	5.39404	5.93867	3.27692	0.0188222	4.42151	0.419337	5.96354	7.80658	3.94663	3.51116	5.7414
TCGA-ZQ-A9CR-01A-11R-A39E-31	4.06306	5.48922	5.15904	4.7831	4.22358	2.45755	4.85745	3.13278	4.0992	6.13392	6.33768	2.30612	0.0302227	5.06359	2.18957	5.71435	8.10433	3.86322	2.96164	5.26781
