# Supplementary material for: Comprehensive analysis of COMMD10 as a novel prognostic biomarker for gastric cancer
Source: PeerJ. 2023 Mar 9;11:e14645. doi: 10.7717/peerj.14645 (PMC10008319; doi:10.7717/peerj.14645)
Supplement: Supplemental Information 1 [file peerj-11-14645-s001.zip › additional files/Figur 7 related data.xlsx]

## Sheet: Sheet 1
sample_id	id_rnaseq	duplicated_rnaseq	COMMD10	aDC	B cells	CD8 T cells	Cytotoxic cells	DC	Eosinophils	iDC	Macrophages	Mast cells	Neutrophils	NK CD56bright cells	NK CD56dim cells	NK cells	pDC	T cells	T helper cells	Tcm	Tem	TFH	Tgd	Th1 cells	Th17 cells	Th2 cells	TReg
TCGA-3M-AB46-01	TCGA-3M-AB46-01A-11R-A414-31	No	3.15832	0.309497	0.112476	0.544638	0.238472	0.154111	0.354115	0.352091	0.408552	0.0612776	0.206648	0.389118	0.0911685	0.424686	0.460592	0.261648	0.576365	0.363332	0.355183	0.246616	0.216405	0.281702	0.265785	0.395873	0.37476
TCGA-3M-AB47-01	TCGA-3M-AB47-01A-22R-A414-31	No	3.94141	0.277537	0.334725	0.59168	0.390754	0.295997	0.372192	0.3728	0.469852	0.204184	0.197817	0.358739	0.170171	0.483974	0.658497	0.431751	0.595678	0.43161	0.450996	0.336596	0.242304	0.309984	0.102073	0.395869	0.41943
TCGA-B7-5818-01	TCGA-B7-5818-01A-11R-1602-13	No	4.10469	0.537506	0.144395	0.575539	0.464518	0.407413	0.336557	0.432222	0.533986	0.103012	0.341739	0.349944	0.355503	0.442739	0.5649	0.452921	0.556913	0.398725	0.409894	0.319715	0.215181	0.367069	0.389992	0.371126	0.475092
TCGA-B7-A5TI-01	TCGA-B7-A5TI-01A-11R-A31P-31	No	3.72697	0.340578	0.2558	0.571386	0.374196	0.399142	0.384669	0.429866	0.46525	0.272003	0.282795	0.39918	0.305851	0.462399	0.588521	0.345662	0.585685	0.391834	0.401557	0.357028	0.182601	0.360317	0.145268	0.380513	0.438889
TCGA-B7-A5TJ-01	TCGA-B7-A5TJ-01A-11R-A31P-31	No	3.50103	0.193788	0.119696	0.539935	0.25588	0.230689	0.396375	0.414709	0.455589	0.166511	0.197823	0.441932	0.161627	0.41055	0.4699	0.212561	0.572459	0.409238	0.45646	0.271021	0.206479	0.271693	0.331835	0.365447	0.304224
TCGA-B7-A5TK-01	TCGA-B7-A5TK-01A-12R-A36D-31	No	4.05623	0.615487	0.172993	0.598079	0.561907	0.524706	0.401021	0.443378	0.523872	0.289289	0.328403	0.372443	0.277072	0.466544	0.603209	0.558657	0.592955	0.440119	0.432918	0.351421	0.334793	0.468582	0.275548	0.418822	0.61088
TCGA-B7-A5TN-01	TCGA-B7-A5TN-01A-21R-A31P-31	No	4.09656	0.28512	0.148829	0.578926	0.317451	0.187021	0.400168	0.4066	0.475225	0.236672	0.274028	0.409955	0.138853	0.453517	0.492306	0.326185	0.560787	0.399717	0.407528	0.288157	0.250508	0.308178	0.252248	0.327669	0.408485
TCGA-BR-4187-01	TCGA-BR-4187-01A-01R-1131-13	No	5.04256	0.378615	0.272502	0.576893	0.445849	0.536071	0.508774	0.491156	0.598181	0.477283	0.47418	0.283295	0.194309	0.484769	0.625895	0.435896	0.587976	0.442113	0.492649	0.371289	0.302044	0.385782	0.194158	0.387165	0.249544
TCGA-BR-4191-01	TCGA-BR-4191-01A-02R-1131-13	No	5.00347	0.428251	0.254802	0.575437	0.434492	0.429869	0.43819	0.550629	0.557184	0.255574	0.41156	0.338168	0.20386	0.400798	0.541466	0.455755	0.605175	0.404653	0.436366	0.33268	0.225551	0.402836	0.383564	0.360378	0.513916
TCGA-BR-4201-01	TCGA-BR-4201-01A-01R-1131-13	No	5.03519	0.456363	0.233326	0.571614	0.430566	0.422203	0.450424	0.497602	0.590082	0.311054	0.467675	0.32105	0.291962	0.441639	0.479255	0.38099	0.6051	0.404292	0.404154	0.296212	0.220386	0.467268	0.0653157	0.39687	0.360728
TCGA-BR-4253-01	TCGA-BR-4253-01A-01R-1131-13	No	5.04781	0.638392	0.258095	0.589517	0.552097	0.498709	0.395867	0.455311	0.602805	0.137375	0.409985	0.291132	0.354272	0.403938	0.555031	0.610872	0.65642	0.44013	0.387123	0.348411	0.284045	0.443044	0.25801	0.424468	0.527527
TCGA-BR-4256-01	TCGA-BR-4256-01A-01R-1131-13	No	5.09727	0.559258	0.227447	0.602436	0.514522	0.523918	0.447897	0.500184	0.617766	0.411588	0.5351	0.314774	0.300702	0.466992	0.556761	0.46971	0.605777	0.436121	0.498965	0.334594	0.226209	0.438258	0.268498	0.403076	0.430422
TCGA-BR-4257-01	TCGA-BR-4257-01A-01R-1131-13	No	4.40649	0.461146	0.155389	0.579336	0.444898	0.396817	0.408388	0.527797	0.619009	0.215382	0.426412	0.434587	0.328199	0.430158	0.494598	0.429865	0.613536	0.366913	0.406532	0.322991	0.237912	0.394125	0.357394	0.425572	0.454371
TCGA-BR-4267-01	TCGA-BR-4267-01A-01R-1131-13	No	3.7482	0.36437	0.213306	0.579656	0.286917	0.310032	0.405387	0.450448	0.492928	0.173152	0.421561	0.312678	0.163772	0.444943	0.482249	0.320712	0.560306	0.439776	0.392083	0.307991	0.173849	0.382303	0.410356	0.359386	0.294682
TCGA-BR-4279-01	TCGA-BR-4279-01A-01R-1131-13	No	5.03716	0.390108	0.255342	0.591389	0.488962	0.499195	0.433495	0.558197	0.664634	0.409831	0.474649	0.329354	0.299854	0.449668	0.633893	0.472502	0.602745	0.40991	0.441903	0.371812	0.335957	0.40744	0.237953	0.380506	0.322045
TCGA-BR-4280-01	TCGA-BR-4280-01A-01R-1131-13	No	5.24626	0.404015	0.246622	0.580845	0.398351	0.303047	0.432281	0.377208	0.432491	0.0686936	0.341428	0.344026	0.286085	0.412667	0.387904	0.40564	0.606378	0.386906	0.411592	0.32815	0.210081	0.387852	0.375293	0.413235	0.452173
TCGA-BR-4294-01	TCGA-BR-4294-01A-01R-1131-13	No	4.56133	0.127631	0.141957	0.523996	0.280803	0.209673	0.455139	0.351394	0.470379	0.230925	0.280132	0.280169	0.171703	0.395672	0.534871	0.292629	0.518635	0.387326	0.387103	0.361596	0.152988	0.213958	0.312033	0.237042	0.146125
TCGA-BR-4357-01	TCGA-BR-4357-01A-01R-1157-13	No	4.38902	0.507967	0.254757	0.550472	0.45282	0.433647	0.414618	0.47915	0.597399	0.15201	0.402868	0.3654	0.319503	0.423477	0.487722	0.454245	0.614398	0.446221	0.474462	0.31116	0.307519	0.444938	0.322344	0.418965	0.417933
TCGA-BR-4361-01	TCGA-BR-4361-01A-01R-1157-13	No	5.60341	0.474715	0.145755	0.589318	0.458534	0.310417	0.436741	0.420947	0.53055	0.238177	0.284173	0.431762	0.19324	0.423765	0.410543	0.46123	0.641683	0.41588	0.402524	0.325397	0.227825	0.415465	0.260666	0.430965	0.557744
TCGA-BR-4363-01	TCGA-BR-4363-01A-01R-1157-13	No	4.78265	0.483877	0.271967	0.584297	0.444849	0.32412	0.382889	0.464781	0.501814	0.236868	0.311941	0.331924	0.320293	0.422795	0.414659	0.438071	0.621947	0.394588	0.404134	0.327147	0.253903	0.364628	0.0917706	0.419081	0.422143
TCGA-BR-4366-01	TCGA-BR-4366-01A-01R-1157-13	No	4.97457	0.352611	0.114635	0.546674	0.250864	0.275259	0.386424	0.435559	0.510454	0.138262	0.332094	0.425782	0.0948457	0.413186	0.411432	0.25391	0.611159	0.41695	0.417071	0.277807	0.222831	0.307754	0.198017	0.324488	0.213808
TCGA-BR-4367-01	TCGA-BR-4367-01A-01R-1157-13	No	4.77111	0.542903	0.218393	0.565102	0.418704	0.367586	0.427406	0.470497	0.604619	0.29459	0.408164	0.430312	0.2955	0.425899	0.54329	0.46815	0.602891	0.418859	0.462113	0.326197	0.251388	0.385133	0.234707	0.379504	0.521446
TCGA-BR-4368-01	TCGA-BR-4368-01A-01R-1157-13	No	4.33996	0.46032	0.248783	0.561295	0.442885	0.37535	0.476403	0.451101	0.530797	0.272338	0.285369	0.442394	0.218882	0.448222	0.493802	0.474699	0.633185	0.431135	0.404019	0.292089	0.212888	0.403501	0.0914034	0.40638	0.436924
TCGA-BR-4369-01	TCGA-BR-4369-01A-01R-1157-13	No	5.30153	0.4018	0.257079	0.537749	0.338742	0.324761	0.419134	0.464059	0.460986	0.178619	0.239039	0.321312	0.171121	0.417306	0.360587	0.44112	0.619545	0.436404	0.408757	0.344731	0.269525	0.337681	0.329389	0.372299	0.518874
TCGA-BR-4370-01	TCGA-BR-4370-01A-01R-1157-13	No	4.25064	0.500004	0.262814	0.566127	0.433276	0.417348	0.453212	0.460278	0.563958	0.320101	0.483875	0.400265	0.242419	0.451266	0.474344	0.435804	0.620088	0.426284	0.467058	0.31083	0.260837	0.432335	0.159531	0.383938	0.502128
TCGA-BR-4371-01	TCGA-BR-4371-01A-01R-1157-13	No	4.93223	0.386615	0.121128	0.539525	0.339305	0.277317	0.404194	0.384428	0.387324	0.12248	0.245573	0.458131	0.15986	0.407079	0.426774	0.390075	0.618399	0.429697	0.370657	0.260092	0.191955	0.336795	0.347074	0.419397	0.322185
TCGA-BR-6452-01	TCGA-BR-6452-01A-12R-1802-13	No	4.32671	0.42465	0.225419	0.57881	0.455334	0.418032	0.391728	0.464439	0.51988	0.19878	0.302828	0.467423	0.369062	0.44787	0.473736	0.438708	0.587239	0.355287	0.39687	0.353281	0.199066	0.370752	0.296996	0.404168	0.532719
TCGA-BR-6453-01	TCGA-BR-6453-01A-11R-1802-13	No	3.82129	0.449252	0.518105	0.605414	0.507118	0.582198	0.425202	0.540875	0.526896	0.357376	0.308447	0.433386	0.26409	0.469095	0.727864	0.552613	0.575915	0.41154	0.470586	0.427307	0.246445	0.404323	0.260906	0.380595	0.633098
TCGA-BR-6454-01	TCGA-BR-6454-01A-11R-1802-13	No	3.63754	0.537061	0.32814	0.586314	0.541331	0.359293	0.374449	0.406862	0.470623	0.231676	0.329251	0.425521	0.33387	0.457656	0.47121	0.564357	0.581748	0.406801	0.45445	0.39172	0.280824	0.406491	0.452045	0.408312	0.570139
TCGA-BR-6455-01	TCGA-BR-6455-01A-11R-1802-13	No	4.43704	0.445628	0.232199	0.58438	0.445913	0.404611	0.388681	0.474247	0.503708	0.243328	0.277049	0.399707	0.339776	0.456176	0.509846	0.454281	0.592922	0.40616	0.403398	0.336055	0.266515	0.363042	-0.0201244	0.411254	0.53908
TCGA-BR-6456-01	TCGA-BR-6456-01A-11R-1802-13	No	4.28608	0.400178	0.227401	0.576521	0.424626	0.369306	0.403225	0.493416	0.549662	0.324565	0.29278	0.361573	0.24925	0.50491	0.534964	0.416543	0.551181	0.369576	0.404582	0.345212	0.360745	0.400287	0.23379	0.407283	0.523691
TCGA-BR-6457-01	TCGA-BR-6457-01A-21R-1802-13	No	3.95603	0.329395	0.352477	0.58952	0.49223	0.461385	0.377733	0.496702	0.531873	0.373159	0.292668	0.48322	0.277161	0.527035	0.69442	0.441374	0.532384	0.383059	0.458548	0.386505	0.27401	0.358692	0.315094	0.342168	0.453155
TCGA-BR-6458-01	TCGA-BR-6458-01A-11R-1802-13	No	4.2404	0.446379	0.226823	0.593818	0.472068	0.369734	0.387045	0.493142	0.546044	0.20385	0.231472	0.417732	0.314949	0.491438	0.449039	0.449938	0.589228	0.394078	0.400412	0.335231	0.211999	0.368707	0.235536	0.393759	0.601665
TCGA-BR-6563-01	TCGA-BR-6563-01A-13R-2055-13	No	3.67967	0.438842	0.415699	0.602477	0.556707	0.437024	0.402627	0.486435	0.55956	0.427395	0.319375	0.356322	0.252315	0.496245	0.682071	0.54858	0.566413	0.429084	0.448785	0.395186	0.289511	0.370059	0.292211	0.349169	0.567847
TCGA-BR-6564-01	TCGA-BR-6564-01A-12R-1884-13	No	3.99637	0.380227	0.24913	0.589884	0.468904	0.375513	0.391386	0.445983	0.450703	0.354956	0.248243	0.427234	0.227115	0.546886	0.628654	0.431701	0.529332	0.34828	0.418794	0.360017	0.270841	0.348092	0.282889	0.300589	0.458955
TCGA-BR-6565-01	TCGA-BR-6565-01A-11R-1802-13	No	4.37617	0.454948	0.275779	0.569454	0.46341	0.407835	0.381449	0.435489	0.55309	0.208895	0.260194	0.415371	0.311497	0.472218	0.520979	0.43952	0.568956	0.403108	0.438647	0.360446	0.31268	0.395504	0.188933	0.407601	0.542869
TCGA-BR-6566-01	TCGA-BR-6566-01A-11R-1802-13	No	3.55109	0.430183	0.192624	0.574943	0.498886	0.326005	0.391788	0.455737	0.568679	0.160209	0.300548	0.523347	0.29523	0.467099	0.456944	0.422607	0.550697	0.306046	0.382837	0.333121	0.252081	0.359727	0.457788	0.399132	0.505449
TCGA-BR-6705-01	TCGA-BR-6705-01A-12R-1884-13	No	3.93581	0.318	0.243921	0.579312	0.436883	0.495238	0.379653	0.488312	0.491699	0.343559	0.296826	0.368311	0.208227	0.535622	0.708218	0.382654	0.539394	0.365496	0.468866	0.333297	0.232239	0.342706	0.0528363	0.350212	0.408579
TCGA-BR-6707-01	TCGA-BR-6707-01A-11R-1884-13	No	3.63581	0.566652	0.284479	0.59572	0.532001	0.404326	0.346372	0.426995	0.523657	0.16558	0.24481	0.484984	0.287374	0.450766	0.626924	0.501228	0.570959	0.393154	0.399158	0.365603	0.245952	0.368713	0.130132	0.39063	0.535292
TCGA-BR-6709-01	TCGA-BR-6709-01A-11R-1884-13	No	4.0881	0.622368	0.30959	0.595621	0.557641	0.484892	0.362974	0.423048	0.59838	0.131278	0.370456	0.436184	0.378403	0.509199	0.563216	0.553261	0.568934	0.379083	0.471428	0.407039	0.222537	0.400191	0.276514	0.426783	0.640629
TCGA-BR-6710-01	TCGA-BR-6710-01A-11R-1884-13	No	3.97882	0.247741	0.220825	0.582	0.397771	0.314816	0.392663	0.394585	0.418341	0.366233	0.2863	0.443572	0.234375	0.499767	0.496843	0.315696	0.543343	0.385562	0.428461	0.368552	0.264141	0.277278	0.453257	0.303407	0.160812
TCGA-BR-6801-01	TCGA-BR-6801-01A-11R-1884-13	No	3.74781	0.230152	0.0570845	0.54501	0.279482	0.320179	0.395908	0.394043	0.470578	0.14275	0.250503	0.332231	0.191169	0.472176	0.476917	0.225263	0.533684	0.373706	0.367004	0.287772	0.218059	0.300107	0.245245	0.317282	0.328827
TCGA-BR-6802-01	TCGA-BR-6802-01A-11R-1884-13	No	3.89817	0.576672	0.284671	0.608961	0.540555	0.3873	0.401632	0.427533	0.49122	0.237882	0.354325	0.431907	0.379016	0.452582	0.50414	0.49606	0.583728	0.409761	0.450942	0.350589	0.275543	0.406217	0.322009	0.415213	0.473408
TCGA-BR-6803-01	TCGA-BR-6803-01A-11R-1884-13	No	4.1071	0.36413	0.324383	0.586175	0.495808	0.373126	0.416536	0.480938	0.491004	0.351726	0.264473	0.407782	0.277783	0.529855	0.606062	0.492266	0.561053	0.3787	0.414222	0.385847	0.297803	0.356743	0.352994	0.363897	0.37897
TCGA-BR-6852-01	TCGA-BR-6852-01A-11R-1884-13	No	3.8903	0.549413	0.255517	0.623697	0.569079	0.482868	0.387487	0.470751	0.510724	0.131898	0.333003	0.510122	0.369314	0.45522	0.532813	0.556155	0.590732	0.388359	0.426993	0.359958	0.253157	0.432577	0.246108	0.3967	0.576781
TCGA-BR-7196-01	TCGA-BR-7196-01A-11R-2055-13	No	4.28292	0.469639	0.329398	0.612503	0.513561	0.45743	0.414117	0.474889	0.537315	0.311063	0.338813	0.384066	0.356739	0.510719	0.655597	0.455304	0.574278	0.437051	0.481384	0.365396	0.269484	0.39859	0.032757	0.387441	0.428785
TCGA-BR-7197-01	TCGA-BR-7197-01A-11R-2203-13	No	3.14618	0.210705	0.1256	0.52894	0.207331	0.118911	0.343182	0.364963	0.35708	0.118509	0.16547	0.421561	0.101254	0.451969	0.472894	0.161662	0.544068	0.403527	0.432963	0.323591	0.243409	0.210378	0.334107	0.344063	0.127883
TCGA-BR-7704-01	TCGA-BR-7704-01A-11R-2055-13	No	4.11203	0.536149	0.294693	0.607716	0.551703	0.368594	0.394171	0.478833	0.437833	0.137785	0.291716	0.397725	0.350424	0.475691	0.546705	0.517183	0.596915	0.387526	0.401915	0.406701	0.271821	0.398879	0.409049	0.391711	0.678891
TCGA-BR-7707-01	TCGA-BR-7707-01A-11R-2055-13	No	3.36926	0.53072	0.141689	0.584938	0.501503	0.432407	0.377462	0.387439	0.465402	0.191501	0.376016	0.414614	0.42771	0.465061	0.480238	0.421276	0.567359	0.344207	0.370234	0.284407	0.161251	0.377342	0.158075	0.423205	0.477291
TCGA-BR-7715-01	TCGA-BR-7715-01A-11R-2055-13	No	3.81366	0.311596	0.14393	0.552691	0.299445	0.309192	0.382451	0.447449	0.460547	0.291543	0.248323	0.396576	0.181599	0.469548	0.464474	0.262968	0.560118	0.377377	0.415773	0.349593	0.274702	0.37548	0.363621	0.384768	0.353992
TCGA-BR-7716-01	TCGA-BR-7716-01A-21R-2055-13	No	4.05317	0.523582	0.280592	0.582236	0.445615	0.391344	0.407275	0.481971	0.519935	0.264762	0.304106	0.386066	0.314709	0.470436	0.478647	0.501466	0.562545	0.354272	0.381277	0.433108	0.213626	0.388895	0.251865	0.376872	0.653492
TCGA-BR-7717-01	TCGA-BR-7717-01A-11R-2055-13	No	3.52582	0.275197	0.280838	0.564742	0.353776	0.289452	0.355652	0.445659	0.486592	0.232355	0.282099	0.513235	0.202045	0.482956	0.552505	0.329217	0.554912	0.347685	0.420066	0.339906	0.252843	0.336955	0.174933	0.375652	0.294682
TCGA-BR-7722-01	TCGA-BR-7722-01A-31R-2203-13	No	3.18098	0.31121	0.177711	0.571902	0.337813	0.255808	0.36911	0.440846	0.462762	0.330817	0.221041	0.502838	0.191194	0.465725	0.504748	0.347944	0.535466	0.397485	0.409075	0.283374	0.190372	0.271443	0.288392	0.305597	0.412975
TCGA-BR-7723-01	TCGA-BR-7723-01A-11R-2055-13	No	4.85854	0.395144	0.29481	0.576513	0.37368	0.45634	0.395361	0.452995	0.503056	0.169642	0.227665	0.440891	0.268884	0.495667	0.413209	0.395257	0.589314	0.444328	0.451181	0.365085	0.308461	0.36382	0.00186668	0.421276	0.521446
TCGA-BR-7851-01	TCGA-BR-7851-01A-11R-2203-13	No	3.89655	0.302437	0.257733	0.563595	0.387439	0.357369	0.429835	0.40137	0.518201	0.247173	0.292286	0.410255	0.326798	0.457371	0.547921	0.395303	0.584191	0.430231	0.469631	0.329792	0.213014	0.363036	0.248882	0.401761	0.355676
TCGA-BR-7901-01	TCGA-BR-7901-01A-11R-2203-13	No	4.33612	0.414103	0.204726	0.584925	0.397604	0.437949	0.405166	0.510449	0.539609	0.245584	0.349802	0.473315	0.221521	0.479856	0.591141	0.369186	0.552667	0.380848	0.418274	0.338045	0.20358	0.411931	0.38233	0.339866	0.410777
TCGA-BR-7957-01	TCGA-BR-7957-01A-11R-2203-13	No	4.08809	0.311512	0.170111	0.574557	0.325959	0.349337	0.401059	0.428102	0.506438	0.391518	0.351767	0.378761	0.179813	0.501349	0.649469	0.330552	0.565815	0.402695	0.439533	0.350982	0.253688	0.320324	0.181921	0.365659	0.271341
TCGA-BR-7958-01	TCGA-BR-7958-01A-21R-2343-13	No	3.65088	0.645497	0.245494	0.607036	0.561025	0.518972	0.389028	0.501809	0.558872	0.269331	0.325354	0.396712	0.347105	0.464986	0.615932	0.579519	0.602451	0.446196	0.448613	0.383513	0.230374	0.444282	0.11932	0.435796	0.617241
TCGA-BR-7959-01	TCGA-BR-7959-01A-11R-2343-13	No	4.03274	0.335371	0.157863	0.576169	0.331299	0.345075	0.403313	0.40604	0.510664	0.352957	0.339802	0.317519	0.185405	0.495218	0.558305	0.315087	0.555535	0.437823	0.469881	0.34332	0.234002	0.370841	0.0704939	0.362042	0.329295
TCGA-BR-8058-01	TCGA-BR-8058-01A-31R-2343-13	No	4.14762	0.444135	0.343778	0.60899	0.495697	0.387544	0.432622	0.468459	0.559581	0.317848	0.402274	0.419816	0.283549	0.471207	0.527059	0.541873	0.578048	0.396847	0.423005	0.39276	0.21999	0.384273	0.313369	0.412353	0.605501
TCGA-BR-8059-01	TCGA-BR-8059-01A-11R-2343-13	No	3.75385	0.206444	0.154691	0.565053	0.367898	0.296346	0.364338	0.41104	0.490108	0.177618	0.269877	0.385643	0.169405	0.485057	0.511811	0.299652	0.544557	0.379555	0.420412	0.270191	0.25154	0.352775	0.316187	0.363464	0.328734
TCGA-BR-8060-01	TCGA-BR-8060-01A-11R-2343-13	No	5.15154	0.325387	0.262375	0.579363	0.352681	0.401035	0.388976	0.40648	0.522768	0.261362	0.371438	0.477362	0.226201	0.473701	0.475794	0.351228	0.566011	0.367942	0.4133	0.385241	0.334946	0.420398	0.0742824	0.452709	0.391833
TCGA-BR-8077-01	TCGA-BR-8077-01A-11R-2343-13	No	4.48553	0.48321	0.257021	0.579766	0.430317	0.415717	0.361655	0.459638	0.479855	0.197162	0.28957	0.310046	0.189006	0.43328	0.588334	0.442266	0.584116	0.381761	0.40397	0.319789	0.222972	0.394537	0.240968	0.394752	0.56766
TCGA-BR-8080-01	TCGA-BR-8080-01A-11R-2343-13	No	4.1377	0.318413	0.322409	0.580911	0.44099	0.386361	0.409578	0.457584	0.534218	0.310978	0.329341	0.39857	0.289137	0.492124	0.623369	0.413727	0.568891	0.40357	0.430333	0.369689	0.238684	0.397134	0.267279	0.36224	0.450582
TCGA-BR-8081-01	TCGA-BR-8081-01A-11R-2343-13	No	4.48058	0.493162	0.338885	0.568	0.506166	0.468847	0.419855	0.457328	0.579647	0.256295	0.318509	0.360264	0.285386	0.475018	0.578839	0.493841	0.601953	0.389002	0.387484	0.373439	0.20353	0.447191	0.330305	0.407547	0.58071
TCGA-BR-8284-01	TCGA-BR-8284-01A-11R-2343-13	No	4.64559	0.481296	0.233004	0.602695	0.511415	0.351868	0.413032	0.43128	0.514613	0.223806	0.304923	0.376909	0.218146	0.46719	0.53169	0.519227	0.589199	0.383734	0.422916	0.35401	0.199159	0.356021	0.219176	0.437953	0.455634
TCGA-BR-8286-01	TCGA-BR-8286-01A-12R-2343-13	No	4.06081	0.372059	0.108623	0.575626	0.320952	0.420808	0.330361	0.459093	0.415753	0.264883	0.204278	0.459782	0.169303	0.432135	0.564386	0.380489	0.580973	0.372825	0.380538	0.283282	0.183178	0.334666	0.290065	0.421786	0.52575
TCGA-BR-8289-01	TCGA-BR-8289-01A-11R-2343-13	No	4.22788	0.27487	0.202434	0.56471	0.280845	0.239924	0.380455	0.409455	0.43506	0.26873	0.13115	0.344289	0.15763	0.482889	0.428832	0.271336	0.574022	0.415504	0.414898	0.264206	0.26735	0.27064	0.271888	0.343179	0.260489
TCGA-BR-8291-01	TCGA-BR-8291-01A-11R-2343-13	No	4.31073	0.300294	0.218047	0.603122	0.467298	0.54862	0.427795	0.523951	0.569962	0.377562	0.328011	0.386928	0.272677	0.491322	0.629496	0.461674	0.57124	0.441513	0.485117	0.342614	0.263373	0.372359	0.203406	0.353825	0.384396
TCGA-BR-8295-01	TCGA-BR-8295-01A-11R-2343-13	No	4.37093	0.119606	0.170823	0.538612	0.135146	0.129392	0.272943	0.331583	0.336281	0.0622861	0.107103	0.465807	0.042763	0.44915	0.375368	0.12788	0.519973	0.316562	0.356802	0.205217	0.375606	0.196929	-0.111751	0.334872	0.14285
TCGA-BR-8296-01	TCGA-BR-8296-01A-11R-2343-13	No	3.67472	0.433009	0.413965	0.590692	0.409106	0.339444	0.34723	0.395702	0.422327	0.206735	0.24806	0.354476	0.181913	0.447823	0.568782	0.497083	0.581771	0.409708	0.371065	0.351214	0.210611	0.293062	0.262229	0.320972	0.500865
TCGA-BR-8297-01	TCGA-BR-8297-01A-12R-2343-13	No	4.42194	0.3011	0.285299	0.569899	0.369891	0.306312	0.378937	0.379791	0.457563	0.301974	0.165133	0.415114	0.189039	0.523603	0.562281	0.371343	0.571866	0.43012	0.426646	0.333214	0.280779	0.302152	0.251677	0.379833	0.299406
TCGA-BR-8361-01	TCGA-BR-8361-01A-11R-2343-13	No	3.58506	0.501501	0.183905	0.595089	0.441855	0.277708	0.383574	0.306037	0.376747	0.121278	0.263992	0.430682	0.311411	0.441104	0.434819	0.440065	0.606326	0.393282	0.396908	0.308965	0.227857	0.344492	0.182172	0.395971	0.511577
TCGA-BR-8364-01	TCGA-BR-8364-01A-11R-2343-13	No	4.31465	0.362073	0.281673	0.588471	0.417795	0.437449	0.421838	0.466549	0.548919	0.386355	0.256436	0.380164	0.234909	0.529426	0.562936	0.455191	0.566938	0.417455	0.431181	0.360195	0.250792	0.350816	0.292998	0.325541	0.254783
TCGA-BR-8365-01	TCGA-BR-8365-01A-21R-2343-13	No	4.74462	0.343963	0.288208	0.587785	0.434763	0.390744	0.404905	0.426393	0.465204	0.373821	0.237574	0.413699	0.156838	0.545613	0.590954	0.446585	0.579128	0.419717	0.444243	0.362569	0.286497	0.330483	0.187021	0.366049	0.274615
TCGA-BR-8366-01	TCGA-BR-8366-01A-11R-2343-13	No	4.31683	0.612484	0.343836	0.599795	0.541038	0.472163	0.373578	0.474171	0.578557	0.261776	0.273827	0.312532	0.382416	0.463521	0.555639	0.550469	0.59082	0.407402	0.400075	0.329903	0.231984	0.428211	0.120792	0.358326	0.537209
TCGA-BR-8367-01	TCGA-BR-8367-01A-11R-2343-13	No	4.73916	0.308202	0.186488	0.573135	0.345155	0.376508	0.405379	0.445929	0.517978	0.314426	0.253269	0.419585	0.154801	0.506716	0.493662	0.341381	0.57614	0.449138	0.47486	0.336498	0.228501	0.295612	0.253554	0.369075	0.258899
TCGA-BR-8368-01	TCGA-BR-8368-01A-11R-2343-13	No	3.12702	0.377575	0.18351	0.561269	0.396071	0.265729	0.371063	0.331654	0.378574	0.10574	0.171783	0.443184	0.201921	0.413175	0.432527	0.430971	0.591698	0.346671	0.385729	0.32339	0.264946	0.301339	0.454655	0.417643	0.376772
TCGA-BR-8369-01	TCGA-BR-8369-01A-11R-2343-13	No	3.81555	0.199655	0.258862	0.534438	0.230197	0.221272	0.371139	0.368167	0.463023	0.185558	0.117286	0.431916	0.0949395	0.478916	0.50124	0.256068	0.59884	0.405024	0.41245	0.279996	0.22428	0.294153	0.158094	0.312475	0.0242294
TCGA-BR-8371-01	TCGA-BR-8371-01A-11R-2343-13	No	4.20226	0.28372	0.418576	0.582458	0.357146	0.358944	0.335065	0.353249	0.425493	0.217592	0.150058	0.388005	0.115022	0.562654	0.6947	0.464876	0.577262	0.457073	0.439449	0.342263	0.27746	0.266282	-0.0574028	0.289632	0.303662
TCGA-BR-8372-01	TCGA-BR-8372-01A-11R-2343-13	No	5.98623	0.537073	0.197443	0.584434	0.455757	0.363473	0.341522	0.461463	0.492167	0.0912187	0.249294	0.431223	0.237619	0.405735	0.457178	0.479929	0.617643	0.40339	0.390045	0.297025	0.190505	0.377883	0.075015	0.424618	0.437626
TCGA-BR-8373-01	TCGA-BR-8373-01A-11R-2343-13	No	3.55178	0.437779	0.195043	0.540901	0.288465	0.305358	0.443136	0.436569	0.455163	0.220057	0.312986	0.429542	0.141342	0.482839	0.407549	0.317876	0.569524	0.425872	0.451822	0.343003	0.225673	0.314929	0.230728	0.347779	0.422003
TCGA-BR-8380-01	TCGA-BR-8380-01A-11R-2343-13	No	4.46139	0.207303	0.245006	0.575859	0.33464	0.347121	0.415471	0.395183	0.481901	0.309864	0.255442	0.368515	0.183954	0.536892	0.599888	0.312333	0.563808	0.43706	0.46388	0.354576	0.327057	0.315516	0.15059	0.343234	0.25062
TCGA-BR-8381-01	TCGA-BR-8381-01A-11R-2402-13	No	4.08847	0.534086	0.344159	0.59375	0.507711	0.41179	0.338696	0.444215	0.497268	0.137191	0.226298	0.379628	0.253494	0.455661	0.55344	0.541349	0.611123	0.441237	0.434683	0.342769	0.246943	0.386146	0.274768	0.401546	0.67992
TCGA-BR-8382-01	TCGA-BR-8382-01A-11R-2402-13	No	4.09003	0.529835	0.18723	0.575879	0.487768	0.287562	0.384177	0.424011	0.516531	0.239094	0.366554	0.397522	0.353204	0.471173	0.449226	0.39804	0.57986	0.392898	0.391737	0.309745	0.268469	0.37896	0.14981	0.404188	0.340381
TCGA-BR-8384-01	TCGA-BR-8384-01A-21R-2402-13	No	4.58266	0.367361	0.235708	0.598391	0.442504	0.423322	0.393866	0.427828	0.497586	0.409315	0.2297	0.418198	0.216241	0.549365	0.682773	0.462073	0.599011	0.490199	0.503991	0.360385	0.326664	0.361772	0.111611	0.318397	0.396791
TCGA-BR-8483-01	TCGA-BR-8483-01A-31R-2402-13	No	3.20384	0.30002	0.106767	0.557259	0.276114	0.0941876	0.335594	0.30998	0.391745	0.159988	0.13871	0.427188	0.253826	0.434124	0.430095	0.219106	0.543958	0.447903	0.40049	0.278061	0.231994	0.266825	0.149508	0.356813	0.313111
TCGA-BR-8484-01	TCGA-BR-8484-01A-11R-2402-13	No	4.91007	0.530848	0.311096	0.594498	0.414995	0.393108	0.438558	0.47002	0.54607	0.318877	0.32183	0.391068	0.185727	0.44357	0.45816	0.501315	0.618744	0.462671	0.428672	0.372162	0.225527	0.397211	0.352349	0.385487	0.550914
TCGA-BR-8485-01	TCGA-BR-8485-01A-11R-2402-13	No	4.23331	0.355737	0.268434	0.580584	0.431507	0.281192	0.395955	0.445264	0.471496	0.202691	0.249924	0.381111	0.32586	0.459903	0.436269	0.440267	0.597966	0.408572	0.437763	0.390718	0.271895	0.344065	0.222437	0.40855	0.534403
TCGA-BR-8486-01	TCGA-BR-8486-01A-31R-2402-13	No	3.97529	0.433632	0.252367	0.579682	0.41547	0.352946	0.426356	0.435822	0.469985	0.240443	0.344669	0.392954	0.269008	0.472612	0.704289	0.460779	0.594868	0.388387	0.424412	0.34845	0.276549	0.404038	0.437847	0.425832	0.426213
TCGA-BR-8487-01	TCGA-BR-8487-01A-11R-2402-13	No	4.73351	0.363378	0.13088	0.560608	0.394323	0.193769	0.345908	0.39283	0.501455	0.100877	0.211047	0.386563	0.259565	0.428707	0.577529	0.384682	0.586762	0.345253	0.307354	0.265535	0.193632	0.285081	0.37461	0.376593	0.331306
TCGA-BR-8588-01	TCGA-BR-8588-01A-11R-2402-13	No	4.34526	0.374283	0.295772	0.591255	0.461822	0.392446	0.412789	0.45949	0.525629	0.291727	0.416905	0.360823	0.249604	0.482938	0.5736	0.459914	0.587341	0.399043	0.422922	0.373209	0.237313	0.348693	0.123424	0.407365	0.466065
TCGA-BR-8589-01	TCGA-BR-8589-01A-11R-2402-13	No	4.25457	0.583749	0.191716	0.602867	0.504171	0.387565	0.351367	0.4694	0.455538	0.150328	0.252055	0.28541	0.321979	0.430695	0.467375	0.585212	0.603654	0.449257	0.404315	0.335224	0.238147	0.369687	0.363863	0.372296	0.488236
TCGA-BR-8590-01	TCGA-BR-8590-01A-11R-2402-13	No	4.45052	0.385011	0.306666	0.574771	0.405521	0.3743	0.434855	0.482896	0.559892	0.324716	0.296157	0.379789	0.18615	0.480635	0.457505	0.465725	0.585158	0.46759	0.464784	0.30692	0.243995	0.331825	0.236612	0.363712	0.423967
TCGA-BR-8591-01	TCGA-BR-8591-01A-11R-2402-13	No	4.14983	0.529392	0.244552	0.584416	0.411223	0.346802	0.398761	0.458653	0.492141	0.247164	0.320858	0.373996	0.277149	0.466727	0.550493	0.365261	0.601158	0.425243	0.454333	0.350785	0.195958	0.399015	0.399338	0.423554	0.468544
TCGA-BR-8592-01	TCGA-BR-8592-01A-11R-2402-13	No	4.34549	0.211475	0.357007	0.579009	0.406315	0.349221	0.432844	0.416249	0.493071	0.366839	0.289858	0.350642	0.211658	0.545335	0.621264	0.415811	0.582414	0.436813	0.457161	0.386768	0.273278	0.336664	0.27295	0.333643	0.24365
TCGA-BR-8676-01	TCGA-BR-8676-01A-11R-2402-13	No	4.96489	0.448929	0.108559	0.598014	0.437461	0.270165	0.286474	0.382703	0.41767	0.0517012	0.356571	0.294576	0.160219	0.421459	0.512138	0.480217	0.611065	0.412317	0.390998	0.285884	0.299614	0.332676	-0.120003	0.399411	0.533655
TCGA-BR-8677-01	TCGA-BR-8677-01A-11R-2402-13	No	3.98126	0.538927	0.185806	0.622708	0.506049	0.443539	0.390336	0.400039	0.51422	0.211131	0.243587	0.429165	0.258613	0.525819	0.64133	0.501685	0.60215	0.406716	0.415765	0.345611	0.24878	0.453309	-0.0387314	0.375074	0.479396
TCGA-BR-8678-01	TCGA-BR-8678-01A-11R-2402-13	No	5.13569	0.421613	0.144652	0.557413	0.341756	0.201489	0.382132	0.328966	0.421047	0.0386089	0.233966	0.381993	0.224617	0.486698	0.449787	0.244475	0.601266	0.429049	0.436633	0.305315	0.341368	0.319642	0.100146	0.376783	0.27237
TCGA-BR-8679-01	TCGA-BR-8679-01A-11R-2402-13	No	4.83115	0.324163	0.0875809	0.538356	0.236596	0.251986	0.376815	0.380428	0.461168	0.136548	0.226627	0.479812	0.141857	0.444409	0.457645	0.162537	0.582866	0.414379	0.411383	0.252754	0.335622	0.268773	0.129267	0.394987	0.124187
TCGA-BR-8680-01	TCGA-BR-8680-01A-11R-2402-13	No	4.60156	0.100101	0.101954	0.554871	0.204193	0.0907875	0.292926	0.293078	0.373028	0.0904682	0.0547495	0.308299	0.129054	0.41576	0.564058	0.199259	0.543707	0.420786	0.393039	0.240065	0.219736	0.200498	0.219946	0.370379	0.209598
TCGA-BR-8682-01	TCGA-BR-8682-01A-11R-2402-13	No	4.35913	0.288647	0.268159	0.553538	0.324255	0.444712	0.431095	0.518394	0.567805	0.349895	0.316809	0.38482	0.226241	0.471615	0.534777	0.398767	0.593189	0.470347	0.466191	0.345101	0.264516	0.327451	0.357234	0.310097	0.361008
TCGA-BR-8683-01	TCGA-BR-8683-01A-11R-2402-13	No	4.49914	0.387073	0.218883	0.564575	0.320654	0.338432	0.389673	0.420963	0.471496	0.227622	0.212984	0.371633	0.160487	0.489472	0.536882	0.414478	0.605588	0.470988	0.423523	0.345605	0.220417	0.378597	0.19981	0.356697	0.449787
TCGA-BR-8686-01	TCGA-BR-8686-01A-11R-2402-13	No	4.13214	0.478513	0.31261	0.613016	0.525772	0.443297	0.436906	0.447512	0.470806	0.313042	0.284406	0.39369	0.248618	0.480177	0.606577	0.500786	0.610838	0.473033	0.472785	0.356559	0.270701	0.335902	0.105133	0.380282	0.468544
TCGA-BR-8687-01	TCGA-BR-8687-01A-11R-2402-13	No	4.63695	0.265061	0.17864	0.610084	0.293963	0.256219	0.360551	0.461366	0.458678	0.251314	0.223086	0.4994	0.181889	0.473901	0.392815	0.255445	0.548202	0.389957	0.369029	0.361013	0.237995	0.31036	0.373731	0.372144	0.248141
TCGA-BR-8690-01	TCGA-BR-8690-01A-11R-2402-13	No	3.39792	0.534131	0.210433	0.584865	0.526048	0.369694	0.314595	0.383925	0.520609	0.0906666	0.203251	0.473229	0.243649	0.461579	0.474905	0.470015	0.575723	0.365292	0.340294	0.305797	0.257711	0.362707	-0.156211	0.362459	0.541326
TCGA-BR-A44T-01	TCGA-BR-A44T-01A-32R-A24K-31	No	3.86548	0.379498	0.567981	0.611443	0.549441	0.36711	0.339575	0.386926	0.453469	0.223388	0.154289	0.396659	0.27091	0.521302	0.755929	0.607628	0.625058	0.487975	0.40857	0.396993	0.266753	0.380176	0.109625	0.337244	0.528977
TCGA-BR-A44U-01	TCGA-BR-A44U-01A-11R-A36D-31	No	3.45589	0.209525	0.120729	0.544363	0.300533	0.206927	0.342725	0.400428	0.439537	0.148382	0.217651	0.323387	0.194123	0.426805	0.481922	0.208824	0.577905	0.413425	0.399191	0.279114	0.172614	0.345241	-0.118594	0.382419	0.341082
TCGA-BR-A4CR-01	TCGA-BR-A4CR-01A-11R-A24K-31	No	4.76218	0.178346	0.177619	0.520917	0.219551	0.0882383	0.367117	0.291218	0.365652	0.176026	0.207661	0.483191	0.0236797	0.438556	0.335937	0.202114	0.596221	0.414262	0.409683	0.333203	0.194064	0.290969	0.234548	0.44335	0.14678
TCGA-BR-A4CS-01	TCGA-BR-A4CS-01A-11R-A24K-31	No	3.43387	0.336481	0.0905604	0.538764	0.267227	0.257394	0.345594	0.322784	0.421004	0.156639	0.383541	0.475305	0.18056	0.414842	0.629403	0.255079	0.553102	0.36015	0.426146	0.262069	0.241428	0.329713	0.298452	0.332582	0.253847
TCGA-BR-A4IV-01	TCGA-BR-A4IV-01A-31R-A251-31	No	4.21145	0.202275	0.234653	0.567284	0.362149	0.39491	0.383283	0.424638	0.52136	0.362318	0.293303	0.361103	0.209151	0.538586	0.673278	0.355739	0.571706	0.46078	0.491067	0.357468	0.295925	0.382524	0.214991	0.343221	0.229898
TCGA-BR-A4J4-01	TCGA-BR-A4J4-01A-12R-A251-31	No	4.33682	0.310392	0.158627	0.570821	0.345124	0.342413	0.409432	0.461823	0.443937	0.181454	0.260913	0.329144	0.294704	0.472744	0.48571	0.37369	0.580114	0.459571	0.385825	0.30041	0.194671	0.321454	0.00687508	0.378321	0.357547
TCGA-BR-A4J5-01	TCGA-BR-A4J5-01A-21R-A251-31	No	3.80972	0.2629	0.231413	0.561068	0.344947	0.322331	0.394082	0.433915	0.55172	0.361941	0.297248	0.395331	0.173517	0.488868	0.658543	0.37758	0.569203	0.422792	0.457856	0.326384	0.237597	0.339832	0.210069	0.376532	0.413911
TCGA-BR-A4J6-01	TCGA-BR-A4J6-01A-11R-A251-31	No	3.35141	0.183676	0.254948	0.568883	0.354403	0.232662	0.32725	0.417122	0.385873	0.207888	0.148711	0.406491	0.102369	0.464708	0.470228	0.325874	0.552996	0.384774	0.33962	0.288264	0.213963	0.267574	0.419791	0.342928	0.222087
TCGA-BR-A4J7-01	TCGA-BR-A4J7-01A-31R-A251-31	No	3.75475	0.3555	0.193873	0.612172	0.521299	0.267102	0.346747	0.41046	0.46567	0.220949	0.178539	0.402551	0.290617	0.519636	0.705505	0.520311	0.587273	0.479059	0.461768	0.314676	0.285443	0.329361	0.24748	0.283171	0.238692
TCGA-BR-A4J8-01	TCGA-BR-A4J8-01A-11R-A251-31	No	3.44201	0.236949	0.183281	0.572152	0.332184	0.259727	0.390142	0.342664	0.438338	0.211515	0.206344	0.355885	0.178891	0.489122	0.642546	0.248883	0.54771	0.382983	0.382578	0.356984	0.236954	0.319227	0.178554	0.344379	0.237336
TCGA-BR-A4J9-01	TCGA-BR-A4J9-01A-12R-A251-31	No	4.2241	0.234709	0.325138	0.570174	0.361495	0.286662	0.353732	0.339542	0.454782	0.220138	0.177781	0.354871	0.148168	0.533469	0.672248	0.393811	0.582881	0.481928	0.473839	0.369012	0.301941	0.349748	-0.0407151	0.320299	0.324243
TCGA-BR-A4PF-01	TCGA-BR-A4PF-01A-11R-A251-31	No	4.24136	0.430349	0.152089	0.548144	0.371651	0.219282	0.414083	0.386737	0.497598	0.179439	0.424669	0.368607	0.196947	0.432618	0.374994	0.438289	0.623239	0.431825	0.453606	0.322185	0.355553	0.35527	0.307763	0.455658	0.417466
TCGA-BR-A4QL-01	TCGA-BR-A4QL-01A-31R-A251-31	No	3.37714	0.266607	0.075151	0.556415	0.405082	0.180142	0.35896	0.326326	0.395128	0.0454884	0.142867	0.468684	0.232988	0.413184	0.559007	0.308036	0.582579	0.329314	0.339179	0.263498	0.153461	0.28888	0.390164	0.440029	0.408999
TCGA-CD-5798-01	TCGA-CD-5798-01A-11R-1602-13	No	4.26897	0.367601	0.158098	0.585738	0.387169	0.496886	0.414796	0.517469	0.549393	0.34647	0.32427	0.423612	0.239811	0.518027	0.633893	0.352997	0.534954	0.364126	0.423323	0.318346	0.295013	0.398358	0.186524	0.356577	0.346695
TCGA-CD-5799-01	TCGA-CD-5799-01A-11R-1602-13	No	4.34795	0.238104	0.128922	0.545888	0.319247	0.318309	0.385564	0.416327	0.494343	0.200931	0.313143	0.379772	0.174653	0.44863	0.516067	0.235616	0.524289	0.351797	0.391709	0.266543	0.155182	0.3204	0.338572	0.390954	0.239207
TCGA-CD-5800-01	TCGA-CD-5800-01A-11R-1602-13	No	4.28804	0.31955	0.245955	0.5476	0.315735	0.270013	0.376804	0.429632	0.460613	0.108112	0.269117	0.50057	0.2143	0.484859	0.539876	0.304185	0.531648	0.299343	0.376383	0.325837	0.311824	0.282271	0.25625	0.393328	0.43351
TCGA-CD-5801-01	TCGA-CD-5801-01A-11R-1602-13	No	3.55429	0.601279	0.261003	0.591907	0.547402	0.38715	0.383187	0.42604	0.445349	0.19476	0.284727	0.382149	0.360981	0.454287	0.526171	0.547823	0.574317	0.402727	0.396457	0.35378	0.21921	0.415561	0.198631	0.380983	0.598718
TCGA-CD-5803-01	TCGA-CD-5803-01A-11R-1602-13	No	4.33786	0.601374	0.366387	0.614871	0.559867	0.603927	0.395807	0.510011	0.542695	0.288784	0.28393	0.477619	0.324941	0.50549	0.699191	0.610003	0.584659	0.406093	0.435331	0.405097	0.278475	0.438673	0.124341	0.393612	0.671079
TCGA-CD-5804-01	TCGA-CD-5804-01A-12R-2055-13	No	3.51642	0.354122	0.218525	0.540788	0.402802	0.342478	0.372536	0.448185	0.520497	0.241314	0.411303	0.465552	0.251429	0.497367	0.668086	0.370004	0.529412	0.364269	0.422756	0.334726	0.221395	0.339455	0.260027	0.361457	0.471257
TCGA-CD-5813-01	TCGA-CD-5813-01A-11R-1602-13	No	3.78183	0.484777	0.354219	0.599022	0.485361	0.549953	0.404562	0.565172	0.525794	0.351551	0.370942	0.384988	0.259158	0.498996	0.729033	0.539573	0.54669	0.397982	0.475749	0.420059	0.259406	0.384762	0.155131	0.353569	0.598531
TCGA-CD-8524-01	TCGA-CD-8524-01A-11R-2343-13	No	4.21785	0.35363	0.204622	0.572855	0.373612	0.243987	0.316554	0.419921	0.451475	0.18661	0.197115	0.462536	0.216626	0.493083	0.527012	0.37143	0.577784	0.352978	0.384297	0.271911	0.225184	0.317819	0.156134	0.34034	0.391552
TCGA-CD-8525-01	TCGA-CD-8525-01A-11R-2343-13	No	3.14634	0.61909	0.314325	0.552645	0.450593	0.340469	0.34773	0.397979	0.478838	0.154743	0.337967	0.327166	0.283254	0.453459	0.5823	0.402348	0.577674	0.362493	0.383223	0.355231	0.345547	0.379594	0.231851	0.393233	0.600683
TCGA-CD-8526-01	TCGA-CD-8526-01A-11R-2343-13	No	4.13832	0.430312	0.288888	0.533124	0.395938	0.357779	0.356284	0.43013	0.425808	0.135228	0.243199	0.401301	0.170707	0.4843	0.498339	0.416193	0.576874	0.400696	0.393838	0.358308	0.294125	0.373314	0.258192	0.396929	0.503859
TCGA-CD-8527-01	TCGA-CD-8527-01A-11R-2343-13	No	3.88525	0.412784	0.104679	0.588174	0.350001	0.171398	0.399537	0.330057	0.395281	0.209435	0.224979	0.479827	0.208736	0.465091	0.408859	0.317319	0.523005	0.355895	0.297349	0.290005	0.325548	0.333303	0.241694	0.34682	0.348099
TCGA-CD-8528-01	TCGA-CD-8528-01A-11R-2343-13	No	3.91661	0.211017	0.0571773	0.547858	0.3293	0.130793	0.364431	0.403418	0.50083	0.17796	0.361103	0.345868	0.205359	0.435257	0.343749	0.26234	0.561006	0.379717	0.433042	0.254561	0.20926	0.347127	0.272071	0.390358	0.292764
TCGA-CD-8529-01	TCGA-CD-8529-01A-11R-2343-13	No	4.46251	0.477519	0.4013	0.591857	0.445506	0.404639	0.403414	0.499388	0.573153	0.287837	0.338993	0.45562	0.242644	0.480716	0.598578	0.461519	0.56803	0.442225	0.477091	0.384187	0.193119	0.421787	0.290023	0.352045	0.595584
TCGA-CD-8530-01	TCGA-CD-8530-01A-11R-2343-13	No	4.23618	0.275297	0.204274	0.568703	0.35091	0.39809	0.355925	0.460401	0.488502	0.328962	0.266077	0.388454	0.142627	0.474909	0.748632	0.33334	0.552737	0.430471	0.444277	0.29836	0.255518	0.363296	0.243137	0.380801	0.277001
TCGA-CD-8531-01	TCGA-CD-8531-01A-11R-2343-13	No	4.5724	0.535139	0.447957	0.571929	0.333046	0.579757	0.291098	0.393328	0.464699	0.138201	0.243568	0.368531	0.237245	0.40739	0.527854	0.361563	0.61372	0.395491	0.447644	0.31011	0.434806	0.367947	-0.0790285	0.412045	0.251789
TCGA-CD-8532-01	TCGA-CD-8532-01A-11R-2343-13	No	4.29745	0.558771	0.29334	0.596946	0.463423	0.437746	0.395174	0.470435	0.485828	0.2747	0.285884	0.468768	0.253272	0.440193	0.458253	0.553029	0.575425	0.407919	0.442349	0.356231	0.230579	0.400666	0.345588	0.400679	0.590065
TCGA-CD-8533-01	TCGA-CD-8533-01A-11R-2343-13	No	4.08166	0.176347	0.15494	0.52705	0.188828	0.0826829	0.38516	0.289799	0.304129	0.108115	0.150548	0.491872	0.186936	0.459177	0.477805	0.173674	0.562505	0.431374	0.410768	0.333663	0.206458	0.176882	0.0852622	0.417646	0.356846
TCGA-CD-8534-01	TCGA-CD-8534-01A-11R-2343-13	No	3.63039	0.35127	0.228069	0.586805	0.336323	0.388144	0.348979	0.408752	0.454339	0.292145	0.187677	0.362683	0.137978	0.459402	0.672389	0.3963	0.571701	0.407466	0.412075	0.315378	0.214146	0.249249	0.22807	0.328795	0.27658
TCGA-CD-8535-01	TCGA-CD-8535-01A-11R-2343-13	No	3.45157	0.333534	0.0661286	0.537879	0.154055	-0.0285027	0.341026	0.306557	0.383578	0.0983111	0.113682	0.431264	0.167879	0.47629	0.301604	0.136512	0.549516	0.377415	0.378488	0.262486	0.270964	0.25562	0.137183	0.397207	0.10515
TCGA-CD-A486-01	TCGA-CD-A486-01A-11R-A24K-31	No	4.35759	0.386932	0.166517	0.555007	0.292911	0.191966	0.327778	0.405199	0.51602	0.0650547	0.340526	0.43192	0.110042	0.46118	0.527246	0.238544	0.529755	0.353408	0.430699	0.337083	0.30865	0.349071	0.400775	0.359376	0.378876
TCGA-CD-A487-01	TCGA-CD-A487-01A-21R-A24K-31	No	4.53363	0.334518	0.0336487	0.574249	0.312571	0.152867	0.35471	0.36075	0.442678	0.31356	0.394223	0.35405	0.16846	0.483381	0.480378	0.246017	0.574123	0.407018	0.399867	0.253684	0.228399	0.283936	0.175159	0.410617	0.216614
TCGA-CD-A489-01	TCGA-CD-A489-01A-11R-A24K-31	No	4.08727	0.278132	0.307412	0.567651	0.391672	0.335969	0.371214	0.425933	0.431337	0.305035	0.191474	0.382866	0.160949	0.487852	0.619299	0.409647	0.578219	0.477554	0.470942	0.31945	0.299598	0.318136	-0.00763328	0.310052	0.267272
TCGA-CD-A48A-01	TCGA-CD-A48A-01A-12R-A36D-31	No	3.82845	0.299445	0.127884	0.529865	0.239055	0.125377	0.329472	0.373063	0.437753	0.108628	0.127888	0.445486	0.0752731	0.447478	0.40914	0.218529	0.542238	0.367271	0.35951	0.233763	0.227691	0.211057	0.101045	0.347523	0.335656
TCGA-CD-A48C-01	TCGA-CD-A48C-01A-11R-A24K-31	No	4.5254	0.386445	0.165161	0.558107	0.335887	0.328983	0.343053	0.442805	0.532544	0.228742	0.209833	0.417022	0.181069	0.430973	0.402451	0.328201	0.55713	0.356187	0.393384	0.284541	0.203852	0.358593	0.125592	0.384903	0.373404
TCGA-CD-A4MG-01	TCGA-CD-A4MG-01A-11R-A251-31	No	3.69369	0.286239	0.293186	0.556922	0.323617	0.29393	0.34305	0.407645	0.540938	0.17612	0.325239	0.302098	0.158835	0.436797	0.621965	0.332215	0.57767	0.420017	0.418948	0.34248	0.205487	0.334229	0.251677	0.38037	0.343795
TCGA-CD-A4MH-01	TCGA-CD-A4MH-01A-11R-A251-31	No	3.34539	0.322103	0.246555	0.546436	0.295819	0.185333	0.40084	0.365373	0.377608	0.105724	0.221231	0.273412	0.144143	0.402585	0.360587	0.287759	0.571982	0.361731	0.41649	0.369448	0.225326	0.267568	0.288536	0.373095	0.395903
TCGA-CG-4301-01	TCGA-CG-4301-01A-01R-1157-13	No	5.05468	0.372411	0.194438	0.57474	0.334726	0.390437	0.430706	0.502552	0.56114	0.343479	0.343145	0.321484	0.119973	0.418664	0.465878	0.383238	0.629432	0.42271	0.391641	0.331797	0.200301	0.391468	0.317501	0.367341	0.393236
TCGA-CG-4304-01	TCGA-CG-4304-01A-01R-1157-13	No	3.64937	0.420335	0.311683	0.585792	0.346599	0.439917	0.456304	0.456413	0.497803	0.239839	0.503105	0.312862	0.188873	0.420805	0.460265	0.412253	0.608036	0.427967	0.446673	0.333684	0.209057	0.380268	0.466361	0.341213	0.49862
TCGA-CG-4305-01	TCGA-CG-4305-01A-01R-1157-13	No	4.90201	0.4104	0.240942	0.558165	0.464502	0.433368	0.420578	0.500973	0.527339	0.268791	0.343585	0.427468	0.318866	0.420893	0.435287	0.466235	0.608247	0.444125	0.452545	0.316465	0.220165	0.379909	0.139644	0.381215	0.507601
TCGA-CG-4306-01	TCGA-CG-4306-01A-01R-1157-13	No	5.20303	0.466117	0.250033	0.587316	0.396157	0.35686	0.398274	0.469912	0.546266	0.259826	0.448297	0.394157	0.204195	0.400084	0.436503	0.392431	0.608436	0.414908	0.432034	0.33783	0.210739	0.40554	0.338024	0.393386	0.377894
TCGA-CG-4436-01	TCGA-CG-4436-01A-01R-1157-13	No	5.659	0.328785	0.166373	0.521437	0.289484	0.29146	0.408763	0.411263	0.409705	0.111042	0.476452	0.271078	0.249091	0.376899	0.445624	0.360063	0.587159	0.403426	0.419821	0.27922	0.196446	0.414002	0.459276	0.393921	0.261705
TCGA-CG-4437-01	TCGA-CG-4437-01A-01R-1802-13	No	4.05253	0.417451	0.25839	0.578272	0.493203	0.403463	0.418781	0.460215	0.552734	0.253109	0.416551	0.441953	0.289074	0.452377	0.504093	0.413242	0.540893	0.363321	0.407297	0.338286	0.206002	0.373832	0.261073	0.358901	0.497778
TCGA-CG-4438-01	TCGA-CG-4438-01A-01R-1157-13	No	4.6688	0.434516	0.15896	0.535452	0.421042	0.342415	0.416178	0.448662	0.526344	0.156128	0.223411	0.407343	0.229119	0.441331	0.410075	0.46276	0.644077	0.452116	0.420361	0.327046	0.34288	0.369413	0.0124948	0.358622	0.425651
TCGA-CG-4440-01	TCGA-CG-4440-01A-01R-1157-13	No	5.18652	0.346083	0.0973335	0.521045	0.325717	0.280636	0.398038	0.435116	0.472561	0.276599	0.380762	0.371418	0.205526	0.398527	0.341831	0.283323	0.62624	0.40484	0.403356	0.231567	0.236251	0.335423	0.10923	0.361822	0.296412
TCGA-CG-4441-01	TCGA-CG-4441-01A-01R-1802-13	No	4.25381	0.319823	0.192553	0.55965	0.37475	0.334622	0.417934	0.3989	0.509978	0.183816	0.430516	0.393865	0.251819	0.445881	0.484681	0.329093	0.551749	0.379077	0.480715	0.33114	0.228099	0.353634	0.331248	0.370805	0.415501
TCGA-CG-4442-01	TCGA-CG-4442-01A-01R-1157-13	No	4.86544	0.30645	0.0901347	0.540979	0.278063	0.252866	0.370413	0.363516	0.480364	0.0707698	0.354897	0.289595	0.245594	0.399509	0.369849	0.274892	0.605472	0.41383	0.364324	0.225909	0.200886	0.343346	0.217671	0.394101	0.338182
TCGA-CG-4443-01	TCGA-CG-4443-01A-01R-1157-13	No	3.93091	0.140822	0.0196611	0.538903	0.108636	0.227005	0.332423	0.354403	0.365851	0.0793963	0.246567	0.342357	0.156029	0.447701	0.42944	0.109008	0.569421	0.450996	0.395275	0.312552	0.234897	0.26048	0.240018	0.30199	0.166051
TCGA-CG-4444-01	TCGA-CG-4444-01A-01R-1157-13	No	4.58017	0.376448	0.258887	0.550272	0.394247	0.345336	0.434717	0.470596	0.516337	0.234987	0.408849	0.476769	0.26937	0.420908	0.502222	0.384744	0.61846	0.438893	0.449112	0.324387	0.261967	0.362242	0.329432	0.406585	0.441602
TCGA-CG-4460-01	TCGA-CG-4460-01A-01R-1157-13	No	4.75086	0.365206	0.213531	0.564802	0.308745	0.365802	0.426045	0.433956	0.511145	0.202163	0.317127	0.521609	0.146784	0.421893	0.369802	0.29803	0.615558	0.387581	0.409787	0.351149	0.23483	0.323395	0.108191	0.407094	0.281351
TCGA-CG-4462-01	TCGA-CG-4462-01A-01R-1157-13	No	4.60511	0.426012	0.1619	0.581678	0.370357	0.5824	0.479776	0.542435	0.611173	0.401363	0.624083	0.395679	0.199603	0.458952	0.731232	0.372529	0.595945	0.412702	0.481829	0.302277	0.261853	0.396794	0.310142	0.351631	0.433556
TCGA-CG-4465-01	TCGA-CG-4465-01A-01R-1157-13	No	5.18746	0.374738	0.150314	0.562987	0.378024	0.317177	0.403059	0.460038	0.567002	0.215822	0.426077	0.393121	0.208141	0.403973	0.454418	0.374698	0.612561	0.394437	0.403813	0.328385	0.241979	0.365693	0.320916	0.416879	0.407316
TCGA-CG-4466-01	TCGA-CG-4466-01A-01R-1157-13	No	4.17201	0.295309	0.0597261	0.530564	0.294717	0.286869	0.297059	0.331812	0.368603	0.0115259	0.324183	0.356478	0.120408	0.367935	0.325927	0.271189	0.592297	0.405841	0.35222	0.255941	0.226427	0.311449	0.176923	0.376971	0.106834
TCGA-CG-4469-01	TCGA-CG-4469-01A-01R-1157-13	No	4.71383	0.397412	0.0614025	0.544265	0.28132	0.484131	0.402941	0.410549	0.518205	0.109446	0.42883	0.394199	0.186119	0.350353	0.48992	0.315449	0.633368	0.441602	0.462843	0.281981	0.203096	0.359792	0.337463	0.409487	0.361429
TCGA-CG-4475-01	TCGA-CG-4475-01A-01R-1157-13	No	5.6925	0.313094	0.106278	0.54886	0.26817	0.412844	0.414001	0.434589	0.554465	0.325191	0.450628	0.379193	0.161468	0.444663	0.62842	0.28085	0.62698	0.423753	0.44754	0.346885	0.189423	0.409969	0.331235	0.373133	0.309463
TCGA-CG-4476-01	TCGA-CG-4476-01A-01R-1157-13	No	5.38551	0.321132	0.314587	0.583216	0.380594	0.467154	0.4937	0.525752	0.571748	0.415728	0.409664	0.402592	0.131721	0.447352	0.499041	0.45317	0.616088	0.462008	0.466123	0.361098	0.239792	0.352093	0.292565	0.392184	0.334487
TCGA-CG-4477-01	TCGA-CG-4477-01A-01R-1157-13	No	4.2916	0.534554	0.294824	0.592901	0.517789	0.384911	0.416184	0.431476	0.525329	0.159792	0.4595	0.446783	0.247842	0.405194	0.478133	0.461297	0.640193	0.431454	0.357432	0.346509	0.245324	0.421068	0.170058	0.370052	0.51747
TCGA-CG-5716-01	TCGA-CG-5716-01A-21R-1802-13	No	3.81229	0.394965	0.425415	0.564759	0.395151	0.408573	0.414914	0.448877	0.440593	0.319343	0.359984	0.4216	0.192431	0.443131	0.550681	0.443173	0.583976	0.400844	0.449434	0.390145	0.197461	0.335257	0.398977	0.377024	0.439731
TCGA-CG-5717-01	TCGA-CG-5717-01A-11R-1602-13	No	4.03981	0.452474	0.332525	0.591058	0.439287	0.426169	0.374719	0.440493	0.441602	0.351912	0.391721	0.483327	0.283542	0.459733	0.563918	0.461903	0.580845	0.456127	0.419685	0.366461	0.243097	0.35797	0.307767	0.309245	0.495065
TCGA-CG-5718-01	TCGA-CG-5718-01A-11R-1602-13	No	2.87273	0.470408	0.206247	0.573091	0.412534	0.359928	0.368214	0.458629	0.464333	0.239397	0.484645	0.483153	0.308862	0.465976	0.557229	0.337459	0.551626	0.31035	0.402375	0.357506	0.184157	0.375324	0.452573	0.35699	0.393143
TCGA-CG-5719-01	TCGA-CG-5719-01A-11R-1602-13	No	3.91386	0.358177	0.237386	0.591114	0.415325	0.433656	0.413816	0.508255	0.56199	0.288303	0.424922	0.454295	0.275448	0.497371	0.697881	0.376414	0.542599	0.34284	0.443487	0.323447	0.24446	0.389042	0.302251	0.371257	0.438561
TCGA-CG-5720-01	TCGA-CG-5720-01A-11R-1602-13	No	4.24252	0.491967	0.267139	0.583106	0.424309	0.464667	0.462311	0.450252	0.511771	0.382418	0.509904	0.463646	0.263863	0.464753	0.668179	0.428516	0.561866	0.358171	0.461053	0.350415	0.241911	0.387977	0.387477	0.394598	0.656111
TCGA-CG-5721-01	TCGA-CG-5721-01A-11R-1602-13	No	3.97642	0.6425	0.288831	0.589478	0.57529	0.508437	0.456668	0.499344	0.549364	0.156645	0.348449	0.469106	0.43261	0.494762	0.674447	0.574378	0.603295	0.400304	0.426406	0.352703	0.222995	0.474427	0.276153	0.420072	0.657748
TCGA-CG-5722-01	TCGA-CG-5722-01A-21R-1602-13	No	3.67737	0.548452	0.401148	0.621239	0.593638	0.465746	0.394265	0.470705	0.469838	0.325314	0.293588	0.512913	0.366871	0.472675	0.584312	0.595006	0.579205	0.368349	0.419015	0.390301	0.305548	0.391347	0.3058	0.405453	0.608027
TCGA-CG-5723-01	TCGA-CG-5723-01A-11R-1602-13	No	3.43807	0.638359	0.232605	0.607953	0.524246	0.504747	0.422797	0.473436	0.55521	0.196887	0.399094	0.463645	0.20876	0.441704	0.607746	0.471355	0.588172	0.375408	0.42298	0.325226	0.225641	0.437968	0.249685	0.394886	0.500491
TCGA-CG-5724-01	TCGA-CG-5724-01A-11R-1602-13	No	4.72255	0.39833	0.124665	0.578244	0.365874	0.457657	0.341803	0.449218	0.509721	0.203181	0.38951	0.437987	0.273887	0.468623	0.455915	0.312027	0.543972	0.357659	0.457901	0.250159	0.152792	0.354425	0.142855	0.394624	0.438374
TCGA-CG-5725-01	TCGA-CG-5725-01A-11R-1602-13	No	4.43002	0.310686	0.122142	0.571382	0.252224	0.21236	0.348124	0.334199	0.364717	0.14851	0.190892	0.440017	0.110115	0.454985	0.475794	0.226993	0.537005	0.42508	0.388079	0.290534	0.184732	0.288095	0.180952	0.341323	0.35577
TCGA-CG-5726-01	TCGA-CG-5726-01A-11R-1602-13	No	4.05958	0.286288	0.181748	0.555422	0.286111	0.25353	0.398619	0.414146	0.365071	0.161394	0.295628	0.504085	0.161147	0.439623	0.382197	0.25808	0.564121	0.364923	0.347284	0.27247	0.195829	0.314448	0.431816	0.399169	0.32401
TCGA-CG-5732-01	TCGA-CG-5732-01A-11R-1602-13	No	4.77595	0.423336	0.378748	0.579837	0.446987	0.327193	0.434638	0.467154	0.437684	0.242409	0.405771	0.471144	0.286952	0.474756	0.435053	0.430372	0.571007	0.382852	0.390839	0.37503	0.228748	0.389012	0.421325	0.326875	0.494878
TCGA-CG-5734-01	TCGA-CG-5734-01A-11R-1602-13	No	3.5616	0.585468	0.37342	0.602816	0.528909	0.499485	0.451153	0.50088	0.547169	0.354207	0.469363	0.483664	0.346272	0.445357	0.660602	0.492512	0.543133	0.360334	0.446773	0.400772	0.307529	0.449128	0.549909	0.347422	0.544787
TCGA-D7-5577-01	TCGA-D7-5577-01A-01R-1602-13	No	4.63276	0.580006	0.230865	0.573593	0.51942	0.445458	0.399057	0.493177	0.508093	0.250713	0.346559	0.412574	0.343519	0.434722	0.506291	0.516041	0.575806	0.365105	0.37273	0.349449	0.239667	0.379301	0.277748	0.389508	0.635998
TCGA-D7-5578-01	TCGA-D7-5578-01A-01R-1602-13	No	4.40251	0.452572	0.317301	0.566395	0.44201	0.418121	0.411109	0.47575	0.486002	0.320454	0.394581	0.439477	0.319111	0.470652	0.594415	0.405513	0.545938	0.371019	0.408792	0.344189	0.223112	0.379082	0.232504	0.381876	0.521633
TCGA-D7-6519-01	TCGA-D7-6519-01A-11R-1802-13	No	3.77634	0.386975	0.0562957	0.562402	0.348837	0.207149	0.356978	0.425012	0.424783	0.282636	0.18738	0.422517	0.273155	0.452369	0.380701	0.308774	0.54522	0.363646	0.358438	0.301189	0.24093	0.316114	0.0533876	0.382255	0.247018
TCGA-D7-6520-01	TCGA-D7-6520-01A-11R-1802-13	No	4.09691	0.420331	0.193317	0.562265	0.297305	0.370735	0.420537	0.444989	0.464238	0.193141	0.267788	0.472139	0.289848	0.472178	0.453108	0.3053	0.496993	0.374043	0.448575	0.34967	0.21002	0.349978	0.32059	0.327327	0.474017
TCGA-D7-6521-01	TCGA-D7-6521-01A-11R-1802-13	No	4.06516	0.329667	0.339127	0.578392	0.414624	0.337006	0.426734	0.479698	0.569371	0.347759	0.4105	0.402371	0.224936	0.484254	0.601993	0.470378	0.543726	0.388149	0.421824	0.39611	0.221844	0.35558	0.331275	0.342449	0.452921
TCGA-D7-6522-01	TCGA-D7-6522-01A-11R-1802-13	No	4.02083	0.559201	0.46572	0.602996	0.562491	0.605252	0.435018	0.583942	0.59734	0.407636	0.401206	0.4184	0.296977	0.493686	0.744843	0.581169	0.553036	0.404523	0.48872	0.419376	0.276348	0.418867	0.349177	0.362324	0.726975
TCGA-D7-6524-01	TCGA-D7-6524-01A-11R-1802-13	No	4.24243	0.372956	0.177119	0.581609	0.357641	0.35882	0.448041	0.480112	0.5163	0.326386	0.542698	0.429766	0.18363	0.478137	0.718228	0.38191	0.5591	0.397562	0.465195	0.327025	0.219544	0.392723	0.316297	0.391871	0.424108
TCGA-D7-6525-01	TCGA-D7-6525-01A-11R-1802-13	No	4.47018	0.405866	0.111904	0.556291	0.365566	0.412722	0.363069	0.429121	0.504591	0.268912	0.288352	0.535237	0.230228	0.468528	0.418448	0.314814	0.538747	0.367152	0.389211	0.276514	0.292245	0.293234	0.157375	0.367082	0.330231
TCGA-D7-6526-01	TCGA-D7-6526-01A-11R-1802-13	No	3.40969	0.27711	0.174927	0.544154	0.208967	0.315388	0.415382	0.412288	0.466715	0.180628	0.309392	0.465642	0.11672	0.432366	0.351373	0.234757	0.550758	0.403572	0.405625	0.253315	0.302799	0.30779	0.263861	0.38647	0.353524
TCGA-D7-6527-01	TCGA-D7-6527-01A-11R-1802-13	No	2.29323	0.355296	0.244532	0.561975	0.35581	0.407111	0.39994	0.440907	0.444768	0.318497	0.375861	0.449066	0.163443	0.462118	0.550447	0.31892	0.548638	0.36409	0.436583	0.343731	0.225476	0.324085	0.412791	0.358935	0.448852
TCGA-D7-6528-01	TCGA-D7-6528-01A-11R-1802-13	No	4.68539	0.298499	0.0718229	0.531075	0.316128	0.28111	0.342913	0.298657	0.401254	0.10259	0.263181	0.331117	0.206098	0.446947	0.37303	0.195351	0.555164	0.365656	0.330645	0.249348	0.221983	0.299757	0.306169	0.402506	0.255017
TCGA-D7-6815-01	TCGA-D7-6815-01A-11R-1884-13	No	3.95659	0.289369	0.184835	0.522677	0.276608	0.323973	0.388367	0.441302	0.489259	0.160086	0.299449	0.447768	0.135837	0.444246	0.384583	0.297483	0.561986	0.351626	0.39329	0.312323	0.177385	0.297905	0.39777	0.361444	0.382244
TCGA-D7-6818-01	TCGA-D7-6818-01A-11R-1884-13	No	4.08153	0.338389	0.226082	0.527116	0.346047	0.378652	0.454557	0.530532	0.560336	0.294808	0.477892	0.475142	0.182215	0.463244	0.583657	0.289523	0.523483	0.34811	0.478245	0.392829	0.343763	0.341022	0.319692	0.445366	0.390664
TCGA-D7-6822-01	TCGA-D7-6822-01A-11R-1884-13	No	3.78225	0.436499	0.14344	0.54099	0.281314	0.147619	0.389437	0.383122	0.40399	0.127714	0.390257	0.363204	0.205577	0.444289	0.451097	0.262488	0.561829	0.417015	0.42436	0.284721	0.210253	0.291082	0.274461	0.398362	0.312409
TCGA-D7-8570-01	TCGA-D7-8570-01A-11R-2343-13	No	3.5769	0.523848	0.310388	0.578307	0.555164	0.561489	0.390349	0.527083	0.579328	0.203699	0.298331	0.304447	0.353582	0.462221	0.676458	0.567792	0.571376	0.444094	0.477124	0.368411	0.234685	0.401018	0.256326	0.390605	0.563357
TCGA-D7-8572-01	TCGA-D7-8572-01A-11R-2343-13	No	4.75561	0.387362	0.239274	0.549855	0.375948	0.36328	0.40224	0.438203	0.535471	0.193176	0.374516	0.416126	0.18665	0.474049	0.507835	0.389965	0.575875	0.417107	0.443932	0.353121	0.322605	0.380733	0.274624	0.39101	0.491464
TCGA-D7-8573-01	TCGA-D7-8573-01A-11R-2343-13	No	3.91895	0.35089	0.200007	0.536502	0.248653	0.302024	0.349144	0.381136	0.364253	0.126741	0.277297	0.31257	0.203036	0.426444	0.375322	0.341964	0.562961	0.406955	0.367027	0.244967	0.162038	0.273722	0.243732	0.401562	0.379765
TCGA-D7-8574-01	TCGA-D7-8574-01A-13R-2343-13	No	3.90926	0.424789	0.502662	0.60615	0.490112	0.374425	0.397912	0.417977	0.478964	0.249355	0.242808	0.35359	0.181961	0.475693	0.618223	0.613546	0.609932	0.51879	0.515487	0.421649	0.242899	0.356934	0.175875	0.331755	0.564994
TCGA-D7-8575-01	TCGA-D7-8575-01A-11R-2343-13	No	4.42718	0.381873	0.234972	0.569815	0.306997	0.42078	0.377416	0.495981	0.572627	0.234346	0.339602	0.363427	0.104546	0.453237	0.498246	0.350235	0.591683	0.430593	0.458013	0.262856	0.150966	0.32599	0.265856	0.278126	0.243229
TCGA-D7-8576-01	TCGA-D7-8576-01A-11R-2343-13	No	4.09384	0.348102	0.169692	0.570943	0.251608	0.279377	0.371525	0.448345	0.523189	0.289743	0.327107	0.433089	0.168298	0.452677	0.456195	0.230596	0.557244	0.376211	0.400062	0.264948	0.174274	0.243687	0.176738	0.374325	0.280088
TCGA-D7-8578-01	TCGA-D7-8578-01A-21R-2343-13	No	4.364	0.278154	0.235724	0.577824	0.326931	0.258766	0.407035	0.454884	0.489676	0.281084	0.306012	0.431141	0.169808	0.508233	0.444268	0.335174	0.533786	0.417531	0.443885	0.34439	0.245489	0.336212	0.195801	0.345474	0.271622
TCGA-D7-8579-01	TCGA-D7-8579-01A-11R-2343-13	No	4.0659	0.295858	0.250288	0.565905	0.347729	0.430834	0.476174	0.452441	0.484429	0.393123	0.428612	0.420275	0.163946	0.492921	0.62524	0.369674	0.573504	0.412197	0.457888	0.33984	0.232099	0.342896	0.184993	0.323065	0.315637
TCGA-D7-A4YU-01	TCGA-D7-A4YU-01A-21R-A251-31	No	4.23047	0.586802	0.370891	0.593072	0.496979	0.432424	0.397404	0.397606	0.48256	0.225855	0.282181	0.414501	0.256901	0.459694	0.532625	0.538341	0.643951	0.496824	0.462153	0.353373	0.214065	0.39072	0.0825169	0.395494	0.545535
TCGA-D7-A4YX-01	TCGA-D7-A4YX-01A-11R-A251-31	No	4.03569	0.564755	0.145383	0.576179	0.492756	0.346152	0.353302	0.405876	0.423771	0.161552	0.307364	0.347917	0.33195	0.438563	0.438795	0.475926	0.608964	0.449698	0.419033	0.280264	0.257315	0.334252	0.157	0.427605	0.417559
TCGA-D7-A4Z0-01	TCGA-D7-A4Z0-01A-22R-A251-31	No	3.72623	0.452236	0.367567	0.561298	0.389241	0.364079	0.435145	0.465312	0.484644	0.330448	0.417009	0.429611	0.211935	0.470937	0.715235	0.428165	0.590996	0.410115	0.445966	0.349633	0.197098	0.376254	0.323237	0.364178	0.437813
TCGA-D7-A6EV-01	TCGA-D7-A6EV-01A-11R-A31P-31	No	3.72281	0.212933	0.166369	0.539567	0.238504	0.317487	0.346204	0.381752	0.42707	0.171483	0.265354	0.442055	0.117277	0.404062	0.339165	0.272893	0.601728	0.371443	0.403291	0.244537	0.175148	0.325286	0.404518	0.405518	0.371018
TCGA-D7-A6EX-01	TCGA-D7-A6EX-01A-11R-A31P-31	No	3.57679	0.127515	0.267194	0.551823	0.328474	0.225363	0.335884	0.286294	0.35298	0.247772	0.120646	0.595172	0.122617	0.468673	0.419758	0.348199	0.572369	0.339452	0.371028	0.363689	0.268793	0.293242	0.088292	0.379949	0.3604
TCGA-D7-A6EY-01	TCGA-D7-A6EY-01A-21R-A31P-31	No	3.71256	0.55228	0.421304	0.593385	0.485557	0.388015	0.40581	0.465232	0.50029	0.219803	0.369706	0.507517	0.365055	0.462321	0.446747	0.522347	0.60232	0.401349	0.410903	0.372949	0.227325	0.372554	0.334325	0.402836	0.502456
TCGA-D7-A6EZ-01	TCGA-D7-A6EZ-01A-11R-A31P-31	No	3.8365	0.636219	0.174042	0.582075	0.486617	0.450218	0.36586	0.383842	0.517332	0.147235	0.332725	0.262048	0.386079	0.430973	0.524159	0.470995	0.5957	0.437405	0.451493	0.298456	0.200945	0.436191	0.274681	0.42576	0.458534
TCGA-D7-A6F0-01	TCGA-D7-A6F0-01A-11R-A31P-31	No	3.81667	0.538416	0.211692	0.528455	0.346667	0.454055	0.333165	0.438205	0.453891	-0.0129587	0.190078	0.444153	0.195196	0.426882	0.370363	0.355109	0.5699	0.385173	0.394756	0.335931	0.224965	0.344574	0.137119	0.411988	0.487815
TCGA-D7-A6F2-01	TCGA-D7-A6F2-01A-12R-A31P-31	No	3.46124	0.337677	0.17458	0.555953	0.39931	0.258958	0.43679	0.439478	0.506196	0.193343	0.292811	0.410073	0.201867	0.429867	0.694046	0.441721	0.584973	0.433691	0.460574	0.336911	0.199103	0.304979	0.107244	0.375239	0.48398
TCGA-D7-A747-01	TCGA-D7-A747-01A-22R-A33Y-31	No	4.02588	0.330241	0.386381	0.561957	0.381829	0.253936	0.349408	0.354189	0.398998	0.265943	0.185171	0.338609	0.154632	0.507461	0.636232	0.481846	0.609418	0.457686	0.440647	0.340089	0.250434	0.315617	-0.0504203	0.312717	0.431218
TCGA-D7-A748-01	TCGA-D7-A748-01A-12R-A32D-31	No	3.83661	0.505124	0.205651	0.573278	0.411823	0.472357	0.426071	0.572516	0.629726	0.327567	0.508448	0.402394	0.212464	0.463646	0.530474	0.386352	0.549866	0.357345	0.427574	0.340264	0.178417	0.392343	0.188057	0.354642	0.513214
TCGA-D7-A74A-01	TCGA-D7-A74A-01A-11R-A32D-31	No	3.74722	0.422742	0.157462	0.556533	0.315964	0.26046	0.363082	0.411147	0.366965	0.161279	0.166913	0.466485	0.164012	0.394549	0.299687	0.354023	0.578262	0.394605	0.318726	0.27926	0.172286	0.303002	0.208989	0.415987	0.424856
TCGA-EQ-8122-01	TCGA-EQ-8122-01A-11R-2343-13	No	3.56226	0.265824	0.103511	0.527045	0.230525	0.216006	0.399794	0.398292	0.474649	0.184633	0.340276	0.445664	0.143288	0.478005	0.498994	0.183135	0.546004	0.378883	0.395196	0.281925	0.246942	0.293474	0.199213	0.351189	0.150989
TCGA-F1-6177-01	TCGA-F1-6177-01A-11R-1802-13	No	4.63885	0.363998	0.0130669	0.543016	0.337988	0.349534	0.381302	0.326936	0.452676	0.0841204	0.264073	0.427834	0.290863	0.419501	0.449881	0.324322	0.576548	0.403377	0.380158	0.281698	0.157393	0.334927	0.360722	0.394195	0.356004
TCGA-F1-6874-01	TCGA-F1-6874-01A-11R-1884-13	No	4.78023	0.395289	0.0817307	0.554483	0.465836	0.354226	0.395344	0.364117	0.524053	0.0846916	0.493314	0.424284	0.278538	0.428335	0.578652	0.375676	0.58704	0.434058	0.508473	0.3159	0.185585	0.380898	0.330846	0.354879	0.416437
TCGA-F1-6875-01	TCGA-F1-6875-01A-11R-2055-13	No	3.47767	0.152791	0.106627	0.539161	0.178411	0.144436	0.333947	0.272419	0.367299	0.0705517	0.239547	0.467941	0.141494	0.49251	0.457599	0.134997	0.552357	0.383156	0.441956	0.318771	0.227718	0.307651	0.125124	0.336307	0.148604
TCGA-F1-A448-01	TCGA-F1-A448-01A-11R-A24K-31	No	3.63398	0.423788	0.328708	0.588721	0.387273	0.381718	0.377347	0.460056	0.543802	0.28204	0.483188	0.45881	0.242811	0.428602	0.660134	0.37842	0.590302	0.410501	0.437389	0.341761	0.174247	0.377771	0.332201	0.376341	0.485476
TCGA-F1-A72C-01	TCGA-F1-A72C-01A-21R-A33Y-31	No	3.595	0.351424	0.242286	0.569253	0.43449	0.253978	0.361332	0.361063	0.490331	0.224487	0.307538	0.383067	0.262331	0.440267	0.522429	0.347175	0.553643	0.383759	0.368211	0.335649	0.184078	0.386534	0.191003	0.367705	0.398148
TCGA-FP-7735-01	TCGA-FP-7735-01A-11R-2055-13	No	3.85833	0.294159	0.333794	0.560551	0.401914	0.437463	0.393428	0.440566	0.488138	0.259608	0.311306	0.378403	0.351346	0.475387	0.710838	0.433673	0.541985	0.413853	0.420559	0.396033	0.227356	0.324336	0.126824	0.398492	0.477571
TCGA-FP-7829-01	TCGA-FP-7829-01A-11R-2055-13	No	3.48995	0.238519	0.169451	0.560305	0.217869	0.326228	0.412164	0.464245	0.568053	0.164135	0.354279	0.435755	0.215881	0.428254	0.457879	0.235781	0.577336	0.388177	0.417405	0.340603	0.24501	0.27894	5.66186e-05	0.387798	0.359325
TCGA-FP-7916-01	TCGA-FP-7916-01A-11R-2203-13	No	4.11355	0.590671	0.342802	0.593203	0.511484	0.399488	0.405116	0.429193	0.494361	0.30773	0.260192	0.3601	0.349522	0.500896	0.551335	0.539118	0.594826	0.452603	0.465096	0.361089	0.222139	0.389221	0.0682506	0.381473	0.613546
TCGA-FP-7998-01	TCGA-FP-7998-01A-11R-2203-13	No	3.79714	0.62465	0.345854	0.610107	0.564101	0.481381	0.445111	0.453904	0.532841	0.229228	0.3038	0.354683	0.395374	0.494446	0.662379	0.590752	0.626021	0.491365	0.505586	0.387698	0.259189	0.424498	0.158463	0.412316	0.609383
TCGA-FP-8099-01	TCGA-FP-8099-01A-11R-2343-13	No	4.25407	0.388773	0.155314	0.544907	0.324897	0.260556	0.380157	0.340501	0.466876	0.167917	0.266778	0.464736	0.174172	0.449685	0.419898	0.278008	0.543454	0.395103	0.406483	0.250814	0.222809	0.319917	0.0570448	0.355553	0.302774
TCGA-FP-8209-01	TCGA-FP-8209-01A-11R-2343-13	No	4.33006	0.426342	0.460523	0.610318	0.489618	0.490968	0.40681	0.487271	0.468556	0.404154	0.330227	0.352925	0.238035	0.540247	0.733524	0.592496	0.612844	0.54887	0.510748	0.400584	0.271894	0.357029	0.0994964	0.301279	0.464241
TCGA-FP-8210-01	TCGA-FP-8210-01A-11R-2343-13	No	4.1262	0.525643	0.450765	0.602655	0.473461	0.516122	0.422579	0.492285	0.519584	0.394834	0.360798	0.420253	0.223026	0.51811	0.754385	0.56605	0.597635	0.491105	0.498827	0.400349	0.259485	0.378789	0.246332	0.354247	0.511203
TCGA-FP-8211-01	TCGA-FP-8211-01A-11R-2343-13	No	3.47416	0.39172	0.176843	0.584307	0.388046	0.191632	0.338377	0.382357	0.38316	0.212112	0.226643	0.439703	0.168006	0.420098	0.467796	0.434912	0.555353	0.416667	0.370652	0.318239	0.148288	0.319004	0.35835	0.369012	0.386641
TCGA-FP-8631-01	TCGA-FP-8631-01A-11R-2402-13	No	4.55324	0.280959	0.0648069	0.555136	0.159576	0.0905509	0.366971	0.348438	0.324401	0.178071	0.211228	0.439515	0.118641	0.438837	0.460873	0.133963	0.542934	0.350543	0.343522	0.24874	0.218669	0.228435	0.131764	0.284669	0.300435
TCGA-FP-A4BF-01	TCGA-FP-A4BF-01A-12R-A36D-31	No	3.77607	0.504165	0.237481	0.60691	0.580814	0.477796	0.380349	0.473592	0.557827	0.202559	0.28826	0.467059	0.318695	0.461495	0.52589	0.512646	0.597666	0.422063	0.455095	0.346028	0.302929	0.458902	-0.0207081	0.361204	0.638103
TCGA-FP-A8CX-01	TCGA-FP-A8CX-01A-11R-A36D-31	No	4.14283	0.409277	0.241288	0.554058	0.344316	0.293404	0.389515	0.442166	0.456556	0.211485	0.288063	0.423407	0.17363	0.41015	0.468357	0.354251	0.547917	0.361766	0.400125	0.330496	0.176103	0.34211	0.362194	0.353098	0.28514
TCGA-FP-A9TM-01	TCGA-FP-A9TM-01A-11R-A39E-31	No	3.47802	0.36085	0.492839	0.571343	0.344733	0.260025	0.360608	0.377971	0.414028	0.178439	0.2268	0.438892	0.142885	0.400789	0.498152	0.424672	0.623087	0.484378	0.436137	0.386117	0.169817	0.30256	0.228055	0.379125	0.442631
TCGA-HF-7131-01	TCGA-HF-7131-01A-11R-2055-13	No	4.54817	0.352987	0.231143	0.570457	0.386432	0.329081	0.424807	0.446677	0.478277	0.317835	0.459216	0.443922	0.328015	0.451418	0.464895	0.383994	0.564338	0.36501	0.403015	0.326705	0.232135	0.354869	0.286233	0.39136	0.444595
TCGA-HF-7132-01	TCGA-HF-7132-01A-11R-2055-13	No	4.39391	0.425565	0.353674	0.611632	0.470947	0.360104	0.474005	0.480429	0.500819	0.306148	0.332118	0.413685	0.260362	0.463246	0.494691	0.531153	0.603679	0.455151	0.446188	0.391993	0.247863	0.361184	0.321829	0.415474	0.491744
TCGA-HF-7133-01	TCGA-HF-7133-01A-11R-2055-13	No	4.76834	0.498688	0.288081	0.564794	0.413742	0.442983	0.422242	0.503813	0.552846	0.356299	0.412598	0.370228	0.282549	0.472416	0.451144	0.439289	0.582142	0.397272	0.424901	0.372691	0.307859	0.415068	0.475154	0.429642	0.514664
TCGA-HF-7134-01	TCGA-HF-7134-01A-11R-2055-13	No	3.99153	0.390032	0.268323	0.570222	0.328014	0.272337	0.397041	0.38213	0.434724	0.195086	0.397786	0.491324	0.282228	0.440991	0.508396	0.337664	0.586139	0.422129	0.429483	0.338955	0.236153	0.3756	0.283602	0.408706	0.430703
TCGA-HF-A5NB-01	TCGA-HF-A5NB-01A-11R-A31P-31	No	4.27344	0.267748	0.0238175	0.563923	0.365506	0.213789	0.356343	0.350897	0.439145	0.0271768	0.211103	0.474665	0.262793	0.411211	0.350905	0.375536	0.608506	0.348023	0.319866	0.308217	0.178404	0.327742	0.386163	0.367223	0.332429
TCGA-HJ-7597-01	TCGA-HJ-7597-01A-21R-2203-13	No	4.18404	0.490353	0.255692	0.58745	0.495935	0.267524	0.347319	0.282634	0.408773	0.115997	0.250106	0.411263	0.328973	0.472576	0.367136	0.442157	0.563993	0.374117	0.360084	0.273145	0.172088	0.355289	0.155136	0.344711	0.238692
TCGA-HU-8238-01	TCGA-HU-8238-01A-11R-2343-13	No	2.92469	0.522247	0.267314	0.56554	0.315326	0.389308	0.398507	0.413917	0.486035	0.420892	0.356376	0.39816	0.213759	0.425859	0.438234	0.338305	0.566298	0.383166	0.414927	0.309041	0.228328	0.323432	0.335545	0.351852	0.380747
TCGA-HU-8244-01	TCGA-HU-8244-01A-11R-2343-13	No	3.76401	0.252194	0.045695	0.539433	0.207607	0.0971833	0.335846	0.313509	0.264117	0.0646816	0.212076	0.455925	0.158817	0.405191	0.52168	0.200067	0.560147	0.372741	0.329015	0.23956	0.174225	0.151428	0.224078	0.404036	0.189672
TCGA-HU-8249-01	TCGA-HU-8249-01A-11R-A36D-31	No	5.30177	0.419279	0.192157	0.557278	0.427451	0.348823	0.326688	0.325958	0.359883	0.0640227	0.259938	0.289066	0.276814	0.42617	0.573413	0.392423	0.612903	0.41804	0.403745	0.289955	0.116164	0.375338	0.293116	0.392907	0.470696
TCGA-HU-8602-01	TCGA-HU-8602-01A-11R-2402-13	No	4.51301	0.567921	0.190526	0.586533	0.445631	0.399148	0.357337	0.368212	0.545559	0.0199223	0.447343	0.370572	0.365846	0.481294	0.515272	0.447259	0.630267	0.438543	0.419085	0.274703	0.234308	0.421842	0.119679	0.450754	0.435474
TCGA-HU-8604-01	TCGA-HU-8604-01A-11R-2402-13	No	4.48296	0.501348	0.251465	0.604269	0.533048	0.387701	0.394799	0.416782	0.553418	0.103828	0.410182	0.320263	0.352538	0.452963	0.597923	0.538886	0.605329	0.411451	0.454251	0.351243	0.300354	0.492824	0.442179	0.412014	0.484588
TCGA-HU-8608-01	TCGA-HU-8608-01A-11R-2402-13	No	4.2165	0.624991	0.32296	0.590921	0.530277	0.510901	0.366689	0.403355	0.534657	0.0663047	0.407856	0.319321	0.344275	0.430078	0.561907	0.577827	0.642287	0.490698	0.496136	0.379011	0.289098	0.440984	0.341321	0.425327	0.653632
TCGA-HU-8610-01	TCGA-HU-8610-01A-22R-2402-13	No	3.4184	0.555558	0.226624	0.550419	0.402995	0.509786	0.374613	0.424217	0.53138	0.186951	0.413607	0.326309	0.309975	0.452662	0.652977	0.475582	0.610617	0.429107	0.50106	0.345174	0.242669	0.461576	0.583557	0.388581	0.620843
TCGA-HU-A4G2-01	TCGA-HU-A4G2-01A-11R-A251-31	No	4.2982	0.333714	0.17247	0.564108	0.423791	0.345623	0.330757	0.439109	0.444359	0.169333	0.280379	0.333574	0.315985	0.425405	0.653539	0.388515	0.604888	0.404772	0.391106	0.295087	0.269376	0.327487	0.22152	0.408437	0.305767
TCGA-HU-A4G3-01	TCGA-HU-A4G3-01A-11R-A24K-31	No	3.46352	0.276075	0.178883	0.567429	0.307983	0.299769	0.398966	0.418448	0.422775	0.364183	0.321414	0.427172	0.173823	0.426644	0.510033	0.273756	0.566002	0.392508	0.386818	0.314785	0.228334	0.24187	0.249343	0.352485	0.156228
TCGA-HU-A4G8-01	TCGA-HU-A4G8-01A-11R-A251-31	No	3.95511	0.484075	0.311233	0.584257	0.39758	0.366553	0.375882	0.37111	0.491805	0.068353	0.260672	0.451432	0.224801	0.396819	0.435521	0.404622	0.622064	0.395969	0.390875	0.318965	0.259244	0.340544	0.278343	0.391622	0.352028
TCGA-HU-A4G9-01	TCGA-HU-A4G9-01A-11R-A24K-31	No	3.6217	0.25804	0.134926	0.553807	0.185295	0.164816	0.303746	0.3125	0.336419	0.105167	0.227408	0.37071	0.0757728	0.368694	0.379017	0.211047	0.599251	0.361644	0.31999	0.249215	0.15542	0.202983	0.371238	0.382347	0.190046
TCGA-HU-A4GC-01	TCGA-HU-A4GC-01A-12R-A251-31	No	3.05559	0.256207	0.180803	0.565156	0.361578	0.337567	0.366336	0.416519	0.417151	0.238757	0.246508	0.375259	0.166894	0.419224	0.477197	0.358607	0.568392	0.378812	0.406287	0.293553	0.223836	0.277499	0.229073	0.381074	0.298798
TCGA-HU-A4GD-01	TCGA-HU-A4GD-01A-11R-A36D-31	No	3.72944	0.277381	0.0266465	0.484867	0.0969691	0.0985353	0.26378	0.233562	0.240517	0.0173386	0.13516	0.411901	0.122872	0.372557	0.660508	0.177961	0.504364	0.335617	0.243929	0.132811	0.267927	0.184713	0.10678	0.341814	0.102998
TCGA-HU-A4GF-01	TCGA-HU-A4GF-01A-11R-A24K-31	No	3.93972	0.422276	0.1924	0.551979	0.299659	0.292446	0.368677	0.366991	0.411885	0.163396	0.409488	0.411667	0.226497	0.415305	0.51312	0.329701	0.59749	0.399826	0.436432	0.282926	0.17284	0.336954	0.14111	0.395739	0.489078
TCGA-HU-A4GH-01	TCGA-HU-A4GH-01A-11R-A24K-31	No	3.6616	0.253443	0.196671	0.550744	0.272268	0.112091	0.347643	0.325064	0.328811	0.104843	0.334779	0.521119	0.190918	0.425593	0.527948	0.293898	0.586286	0.362445	0.390065	0.286508	0.395703	0.294441	0.40133	0.357143	0.286356
TCGA-HU-A4GJ-01	TCGA-HU-A4GJ-01A-11R-A251-31	No	4.1174	0.513308	0.610182	0.626916	0.509828	0.424823	0.370196	0.41218	0.466231	0.276462	0.262323	0.397498	0.224265	0.438001	0.646429	0.664289	0.671238	0.484022	0.435455	0.49682	0.231735	0.397341	0.33778	0.390421	0.576828
TCGA-HU-A4GP-01	TCGA-HU-A4GP-01A-11R-A251-31	No	3.75126	0.306924	0.227762	0.563096	0.278297	0.287914	0.39336	0.399561	0.413537	0.205354	0.264098	0.43528	0.140242	0.446283	0.509144	0.251827	0.573244	0.333305	0.393375	0.30162	0.312858	0.287851	0.247175	0.37969	0.255905
TCGA-HU-A4GQ-01	TCGA-HU-A4GQ-01A-11R-A36D-31	No	4.3199	0.474944	0.0753251	0.563296	0.392528	0.23473	0.356976	0.355567	0.501258	0.22415	0.273615	0.340811	0.228563	0.460443	0.466626	0.338371	0.57207	0.425016	0.423698	0.287013	0.213201	0.386921	0.0160665	0.369984	0.271388
TCGA-HU-A4GT-01	TCGA-HU-A4GT-01A-21R-A251-31	No	4.41133	0.308394	0.161774	0.558479	0.319095	0.255579	0.37066	0.377968	0.443593	0.158704	0.283805	0.375472	0.158105	0.391247	0.415174	0.31125	0.581403	0.353096	0.361481	0.280202	0.187105	0.331536	0.387651	0.440737	0.374807
TCGA-HU-A4GU-01	TCGA-HU-A4GU-01A-11R-A251-31	No	4.04218	0.28306	0.0113802	0.551332	0.34409	0.210287	0.327853	0.314369	0.462248	0.038754	0.245105	0.296014	0.165645	0.426532	0.355583	0.30563	0.584761	0.387547	0.35136	0.287481	0.181812	0.325999	0.436599	0.424324	0.363628
TCGA-HU-A4GX-01	TCGA-HU-A4GX-01A-12R-A251-31	No	3.6803	0.510104	0.246961	0.595612	0.507977	0.251462	0.374326	0.329591	0.422314	0.195555	0.268525	0.389255	0.329798	0.447785	0.414098	0.496102	0.609473	0.383768	0.369843	0.350546	0.21246	0.357018	0.198153	0.387119	0.39492
TCGA-HU-A4GY-01	TCGA-HU-A4GY-01A-21R-A24K-31	No	4.33977	0.54969	0.475658	0.61268	0.52004	0.555255	0.373781	0.487284	0.608228	0.206775	0.231853	0.372204	0.191646	0.456869	0.693999	0.643843	0.651292	0.504784	0.437851	0.400707	0.246531	0.396501	0.130357	0.399262	0.567426
TCGA-HU-A4H0-01	TCGA-HU-A4H0-01A-11R-A251-31	No	4.28618	0.573906	0.179462	0.561311	0.489471	0.340996	0.349626	0.387058	0.443496	0.167376	0.207771	0.321937	0.275958	0.407465	0.435661	0.479575	0.609281	0.463818	0.403259	0.308271	0.233013	0.408418	0.368291	0.404771	0.391927
TCGA-HU-A4H2-01	TCGA-HU-A4H2-01A-11R-A251-31	No	3.00168	0.414965	0.243142	0.5659	0.360636	0.264207	0.338777	0.420921	0.451912	0.193713	0.232646	0.53283	0.21973	0.408374	0.487768	0.354761	0.593212	0.380444	0.360448	0.312204	0.230341	0.336404	0.276436	0.398903	0.392441
TCGA-HU-A4H3-01	TCGA-HU-A4H3-01A-21R-A251-31	No	3.63979	0.366042	0.120799	0.589182	0.424585	0.196544	0.388277	0.351885	0.45871	0.227109	0.284009	0.452922	0.33796	0.426137	0.398382	0.359668	0.588027	0.371052	0.387278	0.263641	0.171685	0.377073	0.353651	0.378178	0.392628
TCGA-HU-A4H4-01	TCGA-HU-A4H4-01A-21R-A251-31	No	3.46158	0.570825	0.26088	0.575721	0.460092	0.399407	0.371821	0.376416	0.515286	0.154655	0.330487	0.424349	0.290615	0.423428	0.58202	0.498414	0.62211	0.39356	0.399275	0.345445	0.226078	0.404898	0.277948	0.420105	0.499883
TCGA-HU-A4H5-01	TCGA-HU-A4H5-01A-21R-A251-31	No	5.45746	0.269979	0.208964	0.5759	0.300084	0.242427	0.328886	0.329739	0.415489	0.10091	0.345958	0.440724	0.209078	0.435247	0.395856	0.311587	0.582573	0.430075	0.424414	0.260307	0.191315	0.226962	0.390527	0.340647	0.251789
TCGA-HU-A4H6-01	TCGA-HU-A4H6-01A-11R-A251-31	No	3.34938	0.394262	0.380635	0.565899	0.370165	0.325865	0.347561	0.40714	0.446237	0.230798	0.38656	0.438793	0.218034	0.433566	0.618223	0.357852	0.580433	0.387605	0.42703	0.344962	0.188256	0.360259	0.291942	0.3863	0.323542
TCGA-HU-A4H8-01	TCGA-HU-A4H8-01A-11R-A251-31	No	4.22949	0.334579	0.1463	0.552852	0.274406	0.269204	0.345088	0.357798	0.394214	0.179457	0.186629	0.447802	0.212587	0.434194	0.456897	0.311412	0.62013	0.42275	0.36831	0.291388	0.175756	0.306155	0.367881	0.418189	0.384583
TCGA-HU-A4HB-01	TCGA-HU-A4HB-01A-12R-A251-31	No	4.22692	0.520653	0.517377	0.583607	0.475775	0.362044	0.395552	0.466585	0.487701	0.350128	0.333218	0.424653	0.242284	0.431758	0.586183	0.554368	0.617385	0.471758	0.448094	0.425305	0.222936	0.353231	0.303118	0.352693	0.569391
TCGA-HU-A4HD-01	TCGA-HU-A4HD-01A-11R-A251-31	No	4.26035	0.223325	0.152388	0.547474	0.2414	0.332776	0.388814	0.423958	0.468754	0.251799	0.265034	0.462667	0.132742	0.409457	0.443285	0.280083	0.570836	0.38632	0.419799	0.279969	0.211456	0.308013	0.291026	0.404757	0.426119
TCGA-IN-7806-01	TCGA-IN-7806-01A-11R-2055-13	No	3.36655	0.164615	0.221014	0.563474	0.26399	0.229367	0.366421	0.365505	0.430429	0.17853	0.192672	0.472077	0.125618	0.43163	0.411385	0.214449	0.545188	0.435042	0.415688	0.342421	0.236204	0.228245	0.286009	0.336619	0.233453
TCGA-IN-7808-01	TCGA-IN-7808-01A-11R-2203-13	No	3.59034	0.435696	0.537112	0.606346	0.522035	0.350906	0.322399	0.425662	0.383544	0.0809643	0.125716	0.406836	0.229901	0.424415	0.706722	0.653228	0.642879	0.505693	0.47582	0.422601	0.247537	0.356088	0.230928	0.331207	0.724543
TCGA-IN-8462-01	TCGA-IN-8462-01A-11R-2343-13	No	3.01673	0.373658	0.194035	0.553466	0.338973	0.346075	0.340605	0.426198	0.463383	0.302152	0.288568	0.493453	0.194847	0.470703	0.523738	0.318403	0.538127	0.392595	0.37962	0.301997	0.241154	0.336446	0.178913	0.331706	0.380373
TCGA-IN-8663-01	TCGA-IN-8663-01A-11R-2402-13	No	4.51866	0.250714	0.0145878	0.534231	0.249498	0.219026	0.324764	0.32179	0.357029	0.120478	0.236943	0.419404	0.169732	0.438557	0.355629	0.209997	0.599271	0.478234	0.38629	0.265421	0.228515	0.283457	0.0153437	0.378558	0.262313
TCGA-IN-A6RI-01	TCGA-IN-A6RI-01A-11R-A32D-31	No	4.6992	0.259601	0.103422	0.552697	0.15885	0.298551	0.341275	0.391482	0.377231	0.112363	0.277585	0.465139	0.10551	0.390023	0.597689	0.198746	0.555753	0.393092	0.382776	0.280671	0.226281	0.263146	0.301583	0.363216	0.307545
TCGA-IN-A6RJ-01	TCGA-IN-A6RJ-01A-21R-A33Y-31	No	3.06088	0.357502	0.21133	0.546679	0.344908	0.315407	0.301121	0.384403	0.327217	0.207832	0.260767	0.397475	0.233346	0.432392	0.392815	0.279606	0.560035	0.450565	0.373877	0.277529	0.192483	0.274385	0.231714	0.310812	0.330231
TCGA-IN-A6RL-01	TCGA-IN-A6RL-01A-11R-A32D-31	No	3.62063	0.328332	0.222562	0.562757	0.322078	0.283465	0.39352	0.420056	0.396166	0.24312	0.275068	0.482251	0.0729521	0.413618	0.414238	0.313225	0.561567	0.397792	0.410336	0.319517	0.130412	0.326234	0.255985	0.302009	0.290145
TCGA-IN-A6RN-01	TCGA-IN-A6RN-01A-12R-A33Y-31	No	2.88883	0.254056	0.130177	0.564105	0.281333	0.207531	0.388086	0.386765	0.353454	0.192495	0.226638	0.503238	0.0715356	0.415624	0.474531	0.205688	0.562611	0.344398	0.329073	0.303079	0.255134	0.268238	0.28321	0.313882	0.170635
TCGA-IN-A6RO-01	TCGA-IN-A6RO-01A-12R-A33Y-31	No	3.29897	0.417924	0.0433725	0.537587	0.319566	0.25555	0.333658	0.334161	0.339072	0.127716	0.176647	0.287485	0.224019	0.38131	0.646055	0.252594	0.585273	0.373968	0.380844	0.245376	0.115878	0.274647	0.0563091	0.376955	0.315029
TCGA-IN-A6RR-01	TCGA-IN-A6RR-01A-12R-A32D-31	No	3.22361	0.233458	0.128506	0.593503	0.324268	0.233774	0.322805	0.370817	0.395933	0.209299	0.24816	0.424147	0.177719	0.396794	0.535619	0.268989	0.535097	0.375113	0.39631	0.282643	0.160293	0.294168	0.19877	0.299082	0.289957
TCGA-IN-A6RS-01	TCGA-IN-A6RS-01A-12R-A354-31	No	4.09693	0.473354	0.177008	0.57284	0.460529	0.422334	0.35267	0.370475	0.458799	0.0706273	0.36092	0.374161	0.224192	0.375722	0.555124	0.405506	0.605296	0.421549	0.40275	0.304056	0.314023	0.389344	0.334209	0.396541	0.374386
TCGA-IN-A7NR-01	TCGA-IN-A7NR-01A-11R-A354-31	No	3.06648	0.318402	0.307233	0.545755	0.363888	0.372058	0.36277	0.402489	0.4232	0.296672	0.261322	0.502524	0.156615	0.434981	0.440292	0.417793	0.551932	0.409589	0.393231	0.33566	0.16248	0.332083	0.131288	0.316195	0.314046
TCGA-IN-A7NT-01	TCGA-IN-A7NT-01A-21R-A354-31	No	3.64233	0.423346	0.0231938	0.537159	0.166799	0.217179	0.281354	0.317337	0.45351	0.103806	0.289002	0.399275	0.186981	0.449086	0.356284	0.139712	0.533546	0.392073	0.339964	0.219793	0.256819	0.379529	0.0908801	0.330677	0.297722
TCGA-IN-A7NU-01	TCGA-IN-A7NU-01A-22R-A354-31	No	3.86495	0.410727	0.174391	0.556698	0.386658	0.404934	0.394278	0.432129	0.476812	0.28816	0.351855	0.424222	0.218056	0.449717	0.50283	0.384	0.577477	0.399791	0.401895	0.301746	0.174917	0.372309	0.227029	0.35744	0.506806
TCGA-IN-AB1V-01	TCGA-IN-AB1V-01A-21R-A414-31	No	3.85989	0.257065	0.27764	0.562111	0.32203	0.264026	0.329042	0.351747	0.377594	0.198664	0.248254	0.479569	0.180229	0.43946	0.393657	0.267285	0.590541	0.477875	0.421399	0.323957	0.184245	0.241221	0.248438	0.318375	0.227045
TCGA-IN-AB1X-01	TCGA-IN-AB1X-01A-11R-A39E-31	No	3.42009	0.528481	0.274891	0.608471	0.510465	0.343819	0.372754	0.36054	0.460754	0.193165	0.359556	0.490279	0.267461	0.417844	0.387857	0.486417	0.613452	0.434762	0.408282	0.352476	0.192617	0.353774	0.262288	0.37725	0.524253
TCGA-IP-7968-01	TCGA-IP-7968-01A-11R-2203-13	No	3.62098	0.417105	0.17101	0.57558	0.426148	0.340585	0.382279	0.399317	0.44795	0.252881	0.326395	0.449943	0.324855	0.479107	0.53763	0.413801	0.588051	0.430091	0.458882	0.341514	0.187868	0.391344	0.23757	0.386606	0.43641
TCGA-KB-A6F7-01	TCGA-KB-A6F7-01A-12R-A32D-31	No	3.85828	0.482983	0.212181	0.581263	0.456127	0.395428	0.337058	0.455001	0.493212	0.13863	0.308633	0.45535	0.184604	0.433102	0.377052	0.428034	0.568889	0.351356	0.374115	0.326579	0.257905	0.393718	0.251833	0.411899	0.532017
TCGA-KB-A93G-01	TCGA-KB-A93G-01A-11R-A39E-31	No	4.15547	0.287599	0.113799	0.567041	0.315047	0.535096	0.386168	0.444006	0.578442	0.226407	0.579212	0.445326	0.184897	0.480417	0.698723	0.220084	0.570268	0.453742	0.500564	0.352052	0.252921	0.411616	0.0991367	0.37004	0.412367
TCGA-KB-A93H-01	TCGA-KB-A93H-01A-11R-A39E-31	No	4.2763	0.380634	0.0525549	0.563515	0.244493	0.121637	0.337928	0.317544	0.361001	0.0433035	0.168298	0.450286	0.114987	0.392829	0.400861	0.300227	0.572464	0.370185	0.397864	0.256139	0.210146	0.273827	0.3925	0.373468	0.124468
TCGA-KB-A93J-01	TCGA-KB-A93J-01A-11R-A39E-31	No	4.94938	0.546078	0.177909	0.574965	0.421963	0.422445	0.412996	0.485091	0.539061	0.174161	0.335083	0.343266	0.304396	0.42607	0.521025	0.472905	0.614161	0.43349	0.422378	0.35688	0.190499	0.309425	0.237917	0.370726	0.513261
TCGA-MX-A5UG-01	TCGA-MX-A5UG-01A-21R-A31P-31	No	4.36085	0.409979	0.443689	0.591503	0.456994	0.399365	0.409879	0.474682	0.528868	0.369137	0.410262	0.388135	0.229405	0.498294	0.63263	0.517158	0.612424	0.47957	0.528521	0.405785	0.239724	0.411461	0.335024	0.365989	0.558118
TCGA-MX-A5UJ-01	TCGA-MX-A5UJ-01A-11R-A31P-31	No	3.89612	0.381403	0.263662	0.579534	0.348775	0.360336	0.453409	0.433111	0.471441	0.312059	0.327446	0.411055	0.202038	0.484109	0.641564	0.324491	0.576697	0.376872	0.399871	0.334319	0.196093	0.318519	0.23359	0.365291	0.354928
TCGA-MX-A663-01	TCGA-MX-A663-01A-11R-A31P-31	No	3.98938	0.231498	0.229523	0.554277	0.320323	0.345781	0.410066	0.451395	0.472181	0.336644	0.306601	0.450326	0.143926	0.523107	0.622574	0.30707	0.55856	0.406806	0.470182	0.343395	0.249022	0.343839	0.131381	0.358961	0.237055
TCGA-MX-A666-01	TCGA-MX-A666-01A-11R-A31P-31	No	4.53809	0.266359	0.423315	0.54099	0.248273	0.259355	0.364132	0.381298	0.400004	0.245574	0.26897	0.42691	0.147405	0.446128	0.442444	0.33665	0.602203	0.419368	0.446337	0.357685	0.277562	0.30899	0.223931	0.394503	0.352636
TCGA-R5-A7O7-01	TCGA-R5-A7O7-01A-11R-A33Y-31	No	2.8342	0.369912	0.181952	0.553209	0.289684	0.246921	0.317032	0.351465	0.380001	0.145711	0.271169	0.323049	0.172555	0.414528	0.614435	0.389513	0.579396	0.374209	0.418038	0.245404	0.25593	0.322072	0.234636	0.357085	0.549464
TCGA-R5-A7ZE-01	TCGA-R5-A7ZE-01B-11R-A354-31	No	3.49247	0.236765	0.0409169	0.530093	0.1885	0.230432	0.300315	0.37995	0.357025	0.190553	0.334472	0.424122	0.16531	0.417914	0.464241	0.139442	0.535624	0.372885	0.340597	0.277004	0.240973	0.31255	0.309108	0.373757	0.243744
TCGA-R5-A7ZF-01	TCGA-R5-A7ZF-01A-11R-A354-31	No	3.81892	0.301274	0.10152	0.536723	0.294829	0.163271	0.30341	0.279708	0.342493	0.0931354	0.24482	0.420314	0.189161	0.443581	0.387062	0.212499	0.555527	0.366098	0.377666	0.229005	0.192945	0.339194	0.17722	0.319543	0.158146
TCGA-R5-A7ZI-01	TCGA-R5-A7ZI-01A-11R-A354-31	No	3.26605	0.600122	0.288015	0.591753	0.518165	0.499082	0.308712	0.353902	0.470733	0.200874	0.304831	0.371524	0.272762	0.372637	0.544506	0.496706	0.57806	0.367506	0.42966	0.327206	0.34729	0.380055	0.311228	0.40311	0.671874
TCGA-R5-A7ZR-01	TCGA-R5-A7ZR-01A-11R-A354-31	No	4.38875	0.43072	0.214822	0.536275	0.232208	0.278203	0.36188	0.361353	0.400969	0.155677	0.223671	0.361053	0.125642	0.377893	0.4235	0.30783	0.580069	0.343431	0.347973	0.288936	0.205623	0.312882	0.269851	0.360984	0.373263
TCGA-R5-A805-01	TCGA-R5-A805-01A-11R-A36D-31	No	3.44497	0.436992	0.217471	0.562943	0.368495	0.482564	0.431632	0.448036	0.60406	0.338589	0.616719	0.42904	0.216486	0.420979	0.621124	0.38959	0.569155	0.409716	0.458565	0.339004	0.246349	0.385426	0.38883	0.400562	0.345199
TCGA-RD-A7BS-01	TCGA-RD-A7BS-01A-11R-A32D-31	No	4.08777	0.536529	0.278716	0.540448	0.420071	0.216083	0.309279	0.35534	0.485855	0.28191	0.305684	0.430559	0.205361	0.408376	0.6367	0.331736	0.545435	0.381708	0.371839	0.308562	0.139667	0.374545	0.225915	0.299844	0.288648
TCGA-RD-A7BT-01	TCGA-RD-A7BT-01A-11R-A33Y-31	No	4.54431	0.225985	0.179995	0.561188	0.297755	0.137871	0.33878	0.36289	0.354478	0.130833	0.275978	0.330671	0.181117	0.396825	0.363955	0.365273	0.588749	0.405371	0.396314	0.299015	0.164345	0.314933	0.394976	0.389152	0.239487
TCGA-RD-A7BW-01	TCGA-RD-A7BW-01A-11R-A32D-31	No	4.37535	0.440306	0.172186	0.603866	0.560791	0.459195	0.384707	0.441593	0.503537	0.303292	0.22683	0.384003	0.17951	0.543867	0.652042	0.554288	0.600654	0.406493	0.396572	0.303353	0.253125	0.38098	0.129979	0.300341	0.444595
TCGA-RD-A7C1-01	TCGA-RD-A7C1-01A-11R-A32D-31	No	3.66033	0.511309	0.10063	0.524128	0.462799	0.348018	0.340467	0.357225	0.51291	0.139445	0.377539	0.392757	0.217097	0.342041	0.578091	0.420635	0.567346	0.353358	0.399529	0.237936	0.220519	0.325341	0.415094	0.374674	0.522335
TCGA-RD-A8MV-01	TCGA-RD-A8MV-01A-11R-A36D-31	No	2.94725	0.556378	0.367737	0.589169	0.494414	0.385368	0.388392	0.407557	0.501296	0.229808	0.480281	0.388432	0.309236	0.44335	0.593667	0.500206	0.623748	0.440802	0.443515	0.366197	0.213146	0.385545	0.236772	0.349722	0.56925
TCGA-RD-A8MW-01	TCGA-RD-A8MW-01A-11R-A36D-31	No	4.14291	0.485026	0.26095	0.587621	0.443406	0.470976	0.389536	0.471236	0.593161	0.156074	0.389066	0.336763	0.219088	0.464762	0.659713	0.417894	0.58813	0.418745	0.436981	0.365175	0.203587	0.470855	0.379444	0.3885	0.478788
TCGA-RD-A8N0-01	TCGA-RD-A8N0-01A-12R-A36D-31	No	3.90066	0.419712	0.509213	0.612029	0.51868	0.422205	0.407239	0.44132	0.485625	0.358883	0.254698	0.380204	0.232773	0.463146	0.601899	0.578269	0.633337	0.452573	0.428818	0.407241	0.243853	0.377273	0.415444	0.342049	0.359044
TCGA-RD-A8N1-01	TCGA-RD-A8N1-01A-12R-A36D-31	No	3.80427	0.479999	0.402843	0.610997	0.489034	0.440845	0.423903	0.488591	0.494103	0.240176	0.274054	0.454224	0.313014	0.478662	0.490856	0.549855	0.634075	0.50335	0.468901	0.381371	0.214375	0.384024	0.289182	0.358319	0.571823
TCGA-RD-A8N2-01	TCGA-RD-A8N2-01A-12R-A36D-31	No	4.47089	0.204892	0.249519	0.559999	0.384641	0.366327	0.371957	0.411857	0.454912	0.336095	0.216937	0.372515	0.0981025	0.545923	0.627953	0.400304	0.609496	0.46995	0.415637	0.330081	0.323885	0.295749	0.0422465	0.309181	0.37738
TCGA-RD-A8N4-01	TCGA-RD-A8N4-01A-21R-A36D-31	No	4.41847	0.390875	0.269506	0.572466	0.417012	0.350991	0.374857	0.393597	0.43508	0.305735	0.208912	0.425192	0.179365	0.557954	0.687497	0.433435	0.615594	0.45061	0.432506	0.369599	0.316612	0.301934	0.0250956	0.337763	0.317929
TCGA-RD-A8N5-01	TCGA-RD-A8N5-01A-12R-A36D-31	No	3.6461	0.31843	0.0954951	0.582967	0.342741	0.413616	0.392797	0.455238	0.575708	0.229563	0.577431	0.372667	0.127168	0.452127	0.530754	0.244546	0.561966	0.41306	0.458329	0.330116	0.220932	0.346429	0.149675	0.339152	0.284906
TCGA-RD-A8N6-01	TCGA-RD-A8N6-01A-11R-A36D-31	No	4.28223	0.297719	0.0931589	0.554346	0.26467	0.27053	0.436928	0.387906	0.40751	0.131694	0.186002	0.558011	0.104626	0.487169	0.388746	0.214662	0.580007	0.388214	0.405647	0.336821	0.237391	0.262142	0.152744	0.340155	0.188222
TCGA-RD-A8N9-01	TCGA-RD-A8N9-01A-12R-A39E-31	No	3.96119	0.387224	0.283723	0.580667	0.391526	0.389021	0.388961	0.463557	0.513846	0.332618	0.257211	0.390037	0.238795	0.488982	0.655456	0.459736	0.605067	0.414051	0.425273	0.369231	0.244831	0.35981	0.325723	0.398798	0.656251
TCGA-RD-A8NB-01	TCGA-RD-A8NB-01A-12R-A39E-31	No	4.48244	0.546704	0.303524	0.568904	0.460605	0.376671	0.395843	0.438043	0.490695	0.256486	0.339697	0.488472	0.373791	0.47694	0.522008	0.47884	0.606416	0.404359	0.450086	0.345229	0.245298	0.388259	0.273291	0.430786	0.44946
TCGA-SW-A7EA-01	TCGA-SW-A7EA-01A-12R-A354-31	No	3.71151	0.484963	0.0559902	0.559971	0.458338	0.243033	0.355315	0.387363	0.453195	0.178703	0.24933	0.409535	0.250157	0.431132	0.307685	0.367329	0.567854	0.362018	0.38101	0.274785	0.204694	0.341734	0.199165	0.412935	0.331166
TCGA-SW-A7EB-01	TCGA-SW-A7EB-01A-11R-A354-31	No	3.6352	0.35828	0.320062	0.556342	0.392179	0.323733	0.36527	0.427176	0.390319	0.245763	0.261394	0.493274	0.101393	0.441963	0.464755	0.412478	0.562086	0.387696	0.408705	0.378666	0.186417	0.322887	0.231495	0.356764	0.469854
TCGA-VQ-A8DT-01	TCGA-VQ-A8DT-01A-11R-A36D-31	No	4.23558	0.258296	0.1533	0.558853	0.2982	0.263141	0.34443	0.376727	0.363265	0.22812	0.274269	0.462426	0.151982	0.393415	0.445063	0.301139	0.571759	0.370124	0.365079	0.254836	0.171018	0.253427	0.216932	0.375721	0.283082
TCGA-VQ-A8DU-01	TCGA-VQ-A8DU-01A-11R-A36D-31	No	3.77935	0.266341	0.198698	0.552991	0.345765	0.135599	0.348663	0.363529	0.424921	0.195123	0.249245	0.385947	0.197186	0.480662	0.375649	0.298422	0.581563	0.404115	0.411579	0.327226	0.263927	0.283235	0.142081	0.381358	0.35577
TCGA-VQ-A8DV-01	TCGA-VQ-A8DV-01A-12R-A36D-31	No	3.14323	0.188851	0.117383	0.53728	0.15531	0.149618	0.332707	0.302578	0.388237	0.140649	0.292971	0.383377	0.096613	0.383019	0.480097	0.10798	0.550672	0.405327	0.38964	0.264541	0.202862	0.202575	0.134767	0.337352	0.147762
TCGA-VQ-A8DZ-01	TCGA-VQ-A8DZ-01A-11R-A36D-31	No	4.60797	0.308926	0.139124	0.552635	0.244905	0.252109	0.377397	0.420211	0.427498	0.195395	0.365547	0.490083	0.18307	0.441304	0.509846	0.245955	0.565351	0.378549	0.41512	0.252553	0.231046	0.271668	0.197677	0.335768	0.273072
TCGA-VQ-A8E0-01	TCGA-VQ-A8E0-01A-11R-A414-31	No	5.22842	0.341543	0.157414	0.566448	0.292766	0.336489	0.373844	0.410502	0.457591	0.181983	0.361375	0.374319	0.202028	0.421019	0.536227	0.288922	0.603596	0.415535	0.425774	0.352211	0.32132	0.335316	0.42546	0.391432	0.440058
TCGA-VQ-A8E2-01	TCGA-VQ-A8E2-01A-11R-A36D-31	No	5.24919	0.36678	0.166852	0.566527	0.386791	0.187845	0.387906	0.369303	0.406167	0.160001	0.189196	0.473625	0.191599	0.476483	0.658871	0.333054	0.606312	0.392032	0.405955	0.358783	0.235609	0.337044	0.173093	0.400168	0.476309
TCGA-VQ-A8E3-01	TCGA-VQ-A8E3-01A-11R-A39E-31	No	4.33631	0.464096	0.196746	0.58	0.513351	0.338004	0.324102	0.286439	0.338202	0.104903	0.262618	0.346132	0.269529	0.392064	0.40072	0.487172	0.611388	0.429528	0.403153	0.310106	0.286362	0.288089	0.224069	0.398943	0.402077
TCGA-VQ-A8E7-01	TCGA-VQ-A8E7-01B-11R-A414-31	No	3.59232	0.262364	0.099092	0.546968	0.245811	0.243291	0.3865	0.361983	0.409202	0.236522	0.337173	0.4524	0.189181	0.438223	0.453155	0.20041	0.576302	0.433814	0.446205	0.319809	0.1881	0.306952	0.169029	0.37192	0.294401
TCGA-VQ-A8P2-01	TCGA-VQ-A8P2-01A-11R-A36D-31	No	4.8682	0.223413	0.0927996	0.548695	0.297512	0.244316	0.319701	0.301055	0.373262	0.0882246	0.183677	0.405596	0.202523	0.450368	0.492399	0.240279	0.575382	0.411615	0.377274	0.244225	0.202851	0.29068	0.340102	0.418372	0.342392
TCGA-VQ-A8P3-01	TCGA-VQ-A8P3-01A-11R-A36D-31	No	3.53126	0.263817	0.0676584	0.569385	0.441819	0.160934	0.342748	0.365462	0.395492	0.260347	0.234342	0.362991	0.290769	0.450967	0.607839	0.364876	0.589928	0.409144	0.378837	0.301041	0.187027	0.352914	0.113007	0.440437	0.472894
TCGA-VQ-A8P5-01	TCGA-VQ-A8P5-01A-11R-A39E-31	No	2.76294	0.423394	0.126007	0.53963	0.407396	0.320969	0.296496	0.342208	0.507181	0.110725	0.294875	0.37432	0.21884	0.427937	0.63277	0.324534	0.556625	0.370334	0.377662	0.293472	0.282029	0.295331	0.145083	0.375054	0.423546
TCGA-VQ-A8P8-01	TCGA-VQ-A8P8-01A-11R-A39E-31	No	4.30149	0.322302	0.413909	0.558947	0.339212	0.347128	0.392321	0.396798	0.45798	0.339667	0.26692	0.43408	0.222684	0.458529	0.609102	0.418429	0.605181	0.397044	0.403729	0.376434	0.213644	0.346999	0.330959	0.403637	0.366949
TCGA-VQ-A8PB-01	TCGA-VQ-A8PB-01A-11R-A39E-31	No	4.76131	0.347394	0.139747	0.561039	0.379646	0.266898	0.373898	0.369986	0.49899	0.136453	0.337457	0.460566	0.227721	0.418259	0.42509	0.403756	0.624013	0.419105	0.386723	0.303542	0.206123	0.372015	0.22533	0.430845	0.355489
TCGA-VQ-A8PC-01	TCGA-VQ-A8PC-01A-11R-A39E-31	No	3.97125	0.441679	0.342826	0.572293	0.370238	0.357553	0.420241	0.424664	0.489692	0.321535	0.347749	0.399492	0.170245	0.439898	0.465691	0.382543	0.582279	0.449189	0.478473	0.374136	0.182789	0.333591	0.217666	0.348212	0.380935
TCGA-VQ-A8PD-01	TCGA-VQ-A8PD-01A-11R-A414-31	No	3.40117	0.475165	0.414723	0.594094	0.504347	0.366604	0.425856	0.434799	0.494791	0.265335	0.397723	0.351394	0.283143	0.450885	0.624257	0.527284	0.619984	0.496896	0.499553	0.376291	0.2191	0.349077	0.318739	0.393523	0.53328
TCGA-VQ-A8PE-01	TCGA-VQ-A8PE-01A-11R-A414-31	No	4.15402	0.381808	0.317938	0.547782	0.346415	0.375981	0.339347	0.395285	0.450517	0.123851	0.306296	0.446782	0.236664	0.429906	0.404275	0.377949	0.590063	0.439402	0.493802	0.351005	0.219766	0.373379	0.218199	0.383165	0.552973
TCGA-VQ-A8PF-01	TCGA-VQ-A8PF-01A-11R-A414-31	No	3.93023	0.603268	0.337969	0.600865	0.557187	0.496062	0.412197	0.496599	0.526587	0.253642	0.349685	0.344498	0.278061	0.463607	0.604846	0.541362	0.617227	0.467261	0.473495	0.374658	0.298088	0.393535	0.230577	0.415534	0.615604
TCGA-VQ-A8PH-01	TCGA-VQ-A8PH-01A-12R-A414-31	No	3.69079	0.306545	0.261396	0.555672	0.366638	0.153506	0.326221	0.335951	0.323582	0.15655	0.149701	0.344298	0.170919	0.422443	0.384115	0.422017	0.583258	0.399692	0.421222	0.335847	0.241578	0.304179	0.297164	0.404267	0.45816
TCGA-VQ-A8PJ-01	TCGA-VQ-A8PJ-01A-11R-A414-31	No	4.32941	0.315527	0.149731	0.555815	0.211562	0.278738	0.407431	0.340427	0.383038	0.150796	0.268142	0.494732	0.132759	0.417271	0.445016	0.244506	0.578913	0.40163	0.38245	0.24599	0.211352	0.282717	0.339653	0.371013	0.182328
TCGA-VQ-A8PK-01	TCGA-VQ-A8PK-01A-12R-A414-31	No	4.52444	0.442854	0.126385	0.551517	0.428159	0.216782	0.367996	0.366883	0.487134	0.201473	0.282875	0.410267	0.301886	0.420724	0.329014	0.28136	0.598272	0.37616	0.431214	0.319996	0.248649	0.393722	0.334006	0.346689	0.277656
TCGA-VQ-A8PM-01	TCGA-VQ-A8PM-01A-21R-A414-31	No	4.16671	0.421491	0.404161	0.576919	0.43061	0.372077	0.385017	0.425169	0.480643	0.310793	0.331019	0.422409	0.249745	0.467361	0.593901	0.481093	0.611988	0.431362	0.454211	0.386734	0.201633	0.378862	0.312888	0.36442	0.502128
TCGA-VQ-A8PO-01	TCGA-VQ-A8PO-01A-11R-A414-31	No	4.32715	0.502303	0.320972	0.603062	0.475206	0.338567	0.368196	0.372213	0.519994	0.117975	0.254832	0.492869	0.286076	0.451588	0.460405	0.488861	0.629469	0.423529	0.449071	0.361864	0.182474	0.398464	0.2533	0.421777	0.613312
TCGA-VQ-A8PP-01	TCGA-VQ-A8PP-01A-21R-A414-31	No	3.90361	0.423149	0.259461	0.574278	0.403468	0.259477	0.369334	0.388197	0.485599	0.215341	0.257433	0.431074	0.225616	0.459563	0.522382	0.431446	0.610619	0.454209	0.446083	0.323127	0.21777	0.363072	0.221091	0.372657	0.450723
TCGA-VQ-A8PQ-01	TCGA-VQ-A8PQ-01A-11R-A414-31	No	4.39092	0.50361	0.524605	0.632139	0.46996	0.435614	0.373444	0.437723	0.498618	0.291925	0.2422	0.36716	0.230996	0.44923	0.705973	0.680029	0.656316	0.524213	0.440567	0.399673	0.220814	0.36955	0.225882	0.336866	0.61116
TCGA-VQ-A8PU-01	TCGA-VQ-A8PU-01A-12R-A414-31	No	3.79412	0.142287	0.110429	0.543167	0.229275	0.10141	0.340485	0.337205	0.372951	0.113112	0.322125	0.397711	0.092307	0.419007	0.466533	0.152851	0.562514	0.369562	0.371291	0.242469	0.237226	0.270811	0.0328102	0.390854	0.102577
TCGA-VQ-A8PX-01	TCGA-VQ-A8PX-01A-12R-A414-31	No	3.90684	0.372491	0.239545	0.586268	0.357978	0.157108	0.363837	0.348271	0.334622	0.17148	0.328195	0.338536	0.154301	0.388156	0.367838	0.36271	0.589435	0.417579	0.415144	0.294074	0.264761	0.294416	0.340797	0.412588	0.46251
TCGA-VQ-A91A-01	TCGA-VQ-A91A-01A-11R-A414-31	No	3.88129	0.355484	0.158353	0.562002	0.275365	0.457833	0.338086	0.446545	0.552134	0.201186	0.445293	0.32456	0.198465	0.448815	0.662192	0.267732	0.567305	0.411995	0.485171	0.296286	0.23388	0.374858	0.229659	0.396112	0.323214
TCGA-VQ-A91D-01	TCGA-VQ-A91D-01A-11R-A414-31	No	4.17481	0.490633	0.112113	0.582673	0.411271	0.294565	0.361809	0.34755	0.495288	0.14922	0.347086	0.4533	0.309787	0.454711	0.403948	0.359604	0.594285	0.427828	0.456183	0.269199	0.181406	0.352949	0.172687	0.356233	0.38042
TCGA-VQ-A91E-01	TCGA-VQ-A91E-01A-31R-A414-31	No	3.62373	0.401734	0.31051	0.569196	0.416345	0.242675	0.400984	0.362144	0.410049	0.195897	0.300532	0.475395	0.246522	0.387932	0.315263	0.411144	0.59932	0.392562	0.422349	0.341838	0.190409	0.306834	0.314265	0.387065	0.324197
TCGA-VQ-A91K-01	TCGA-VQ-A91K-01A-11R-A414-31	No	4.05458	0.365925	0.138019	0.572638	0.359733	0.363384	0.410637	0.4224	0.507362	0.227405	0.294857	0.467871	0.207896	0.452189	0.388606	0.422498	0.586177	0.417966	0.470417	0.308624	0.173575	0.331884	0.306337	0.393998	0.495393
TCGA-VQ-A91N-01	TCGA-VQ-A91N-01A-11R-A414-31	No	3.99548	0.312359	0.255309	0.534402	0.302559	0.222636	0.390292	0.379821	0.385078	0.230998	0.185791	0.442746	0.18932	0.415537	0.276767	0.334528	0.594578	0.399088	0.404275	0.322871	0.350088	0.2928	0.225875	0.403177	0.257496
TCGA-VQ-A91Q-01	TCGA-VQ-A91Q-01A-12R-A414-31	No	3.33711	0.314511	0.113092	0.548662	0.266135	0.195433	0.3615	0.335477	0.429606	0.269344	0.258949	0.446614	0.120085	0.427227	0.611628	0.210742	0.588879	0.454893	0.439755	0.25497	0.191791	0.342599	0.255776	0.33981	0.400674
TCGA-VQ-A91S-01	TCGA-VQ-A91S-01A-11R-A414-31	No	3.56841	0.519449	0.16365	0.581896	0.404739	0.233176	0.367428	0.365597	0.471292	0.0398346	0.349831	0.500933	0.312341	0.450452	0.429721	0.416138	0.577026	0.448891	0.501103	0.298493	0.35413	0.359858	-0.00152776	0.391622	0.40348
TCGA-VQ-A91U-01	TCGA-VQ-A91U-01A-11R-A414-31	No	4.56534	0.430756	0.27387	0.599917	0.38982	0.281206	0.374551	0.389655	0.432209	0.118335	0.239986	0.459136	0.185669	0.426615	0.467936	0.423447	0.616416	0.424597	0.432076	0.347132	0.203032	0.395532	0.301636	0.353611	0.50573
TCGA-VQ-A91V-01	TCGA-VQ-A91V-01A-11R-A414-31	No	4.17649	0.273769	0.16677	0.550518	0.261145	0.218969	0.372044	0.352221	0.351806	0.192284	0.254359	0.470022	0.166129	0.393241	0.404275	0.249662	0.592301	0.396703	0.395727	0.311575	0.210061	0.238806	0.358613	0.346549	0.132747
TCGA-VQ-A91X-01	TCGA-VQ-A91X-01A-12R-A414-31	No	5.23496	0.241213	0.18215	0.512279	0.174342	0.135711	0.336258	0.317465	0.254365	-0.0212693	0.163411	0.291085	0.100653	0.367657	0.287385	0.198196	0.587592	0.411503	0.335558	0.223203	0.161687	0.245367	0.336185	0.370737	0.258712
TCGA-VQ-A91Y-01	TCGA-VQ-A91Y-01A-11R-A414-31	No	4.66028	0.438134	0.277409	0.587372	0.444533	0.414232	0.402702	0.442954	0.487166	0.286128	0.212611	0.3737	0.236699	0.515956	0.496656	0.467038	0.61009	0.481515	0.461959	0.359011	0.260358	0.340346	0.187791	0.354781	0.552739
TCGA-VQ-A91Z-01	TCGA-VQ-A91Z-01A-11R-A414-31	No	3.23234	0.163119	0.0637803	0.532418	0.166654	0.0613218	0.385714	0.285567	0.314096	0.0247588	0.180819	0.466207	0.0621425	0.420061	0.213621	0.150378	0.56606	0.407289	0.35268	0.290535	0.239707	0.18475	0.36779	0.313606	0.150615
TCGA-VQ-A922-01	TCGA-VQ-A922-01A-11R-A414-31	No	4.10772	0.324862	0.209575	0.542574	0.237594	0.246774	0.398841	0.387853	0.434983	0.23536	0.232969	0.473143	0.131606	0.484197	0.554142	0.268731	0.563464	0.430544	0.41925	0.348317	0.275946	0.374976	0.302919	0.406121	0.345011
TCGA-VQ-A923-01	TCGA-VQ-A923-01A-11R-A414-31	No	3.61803	0.541256	0.324907	0.594755	0.554794	0.358907	0.39801	0.436324	0.478734	0.269825	0.272013	0.368002	0.265242	0.43801	0.576407	0.560872	0.63074	0.471934	0.455823	0.368347	0.239896	0.379859	0.179934	0.394913	0.610693
TCGA-VQ-A924-01	TCGA-VQ-A924-01A-11R-A414-31	No	4.44141	0.594841	0.125389	0.582535	0.462134	0.393862	0.371964	0.406091	0.485386	0.155413	0.259552	0.454605	0.328805	0.434408	0.578792	0.414297	0.606518	0.429619	0.472571	0.315805	0.200335	0.389218	0.215816	0.405586	0.446794
TCGA-VQ-A925-01	TCGA-VQ-A925-01A-11R-A414-31	No	3.48051	0.281053	0.174265	0.558116	0.311732	0.223927	0.397618	0.384725	0.418563	0.268192	0.188412	0.489877	0.157601	0.422916	0.462744	0.32696	0.598429	0.443321	0.427899	0.349064	0.261196	0.26023	0.262847	0.394928	0.210487
TCGA-VQ-A927-01	TCGA-VQ-A927-01A-12R-A414-31	No	3.88676	0.30389	0.222572	0.545672	0.324313	0.309435	0.40637	0.38104	0.453457	0.221695	0.338493	0.412673	0.211058	0.434976	0.484494	0.328554	0.578602	0.41858	0.476597	0.309098	0.199552	0.296767	0.351317	0.367163	0.23336
TCGA-VQ-A928-01	TCGA-VQ-A928-01A-11R-A414-31	No	4.07741	0.234474	0.159107	0.541961	0.260377	0.309006	0.382064	0.396963	0.418818	0.271894	0.324336	0.368126	0.141311	0.480208	0.593199	0.251197	0.583031	0.456993	0.492668	0.351912	0.229604	0.351422	0.202829	0.36629	0.428037
TCGA-VQ-A92D-01	TCGA-VQ-A92D-01A-11R-A414-31	No	3.15793	0.330441	0.136026	0.536175	0.246635	0.228429	0.370099	0.321711	0.406022	0.158056	0.174868	0.502288	0.18601	0.433409	0.378502	0.208723	0.550607	0.406259	0.400627	0.246827	0.204718	0.308426	0.326771	0.377842	0.281023
TCGA-VQ-A94O-01	TCGA-VQ-A94O-01A-11R-A414-31	No	4.26561	0.301896	0.18854	0.55402	0.337262	0.247879	0.378559	0.346391	0.350379	0.0853733	0.244338	0.409621	0.21746	0.443832	0.378222	0.407406	0.589815	0.405623	0.421375	0.332461	0.190319	0.339046	0.371889	0.415507	0.430516
TCGA-VQ-A94P-01	TCGA-VQ-A94P-01A-13R-A414-31	No	4.61441	0.27397	0.264133	0.5807	0.442536	0.345014	0.406897	0.424919	0.496497	0.327161	0.297469	0.384747	0.248442	0.535997	0.698817	0.454361	0.60365	0.482028	0.484557	0.351769	0.337792	0.378388	0.136691	0.324311	0.348987
TCGA-VQ-A94R-01	TCGA-VQ-A94R-01A-11R-A414-31	No	3.53126	0.371133	0.19744	0.552289	0.32987	0.312776	0.454077	0.418415	0.477663	0.214306	0.181682	0.437032	0.205105	0.45121	0.470555	0.387469	0.605278	0.457387	0.474036	0.318862	0.212857	0.292433	0.210557	0.363765	0.390149
TCGA-VQ-A94T-01	TCGA-VQ-A94T-01A-11R-A414-31	No	4.95586	0.0991616	0.102338	0.566973	0.326394	0.187806	0.332441	0.34903	0.428354	0.0874485	0.266497	0.33251	0.282204	0.428791	0.465316	0.210688	0.576239	0.409248	0.382511	0.279375	0.190856	0.260312	0.346997	0.371141	0.255438
TCGA-VQ-A94U-01	TCGA-VQ-A94U-01A-12R-A414-31	No	4.2666	0.197982	0.103115	0.56559	0.253195	0.259373	0.374175	0.340689	0.377175	0.206585	0.168457	0.400056	0.0860746	0.466078	0.517143	0.198259	0.572445	0.434602	0.411019	0.303997	0.257586	0.282762	0.283425	0.340375	0.0565976
TCGA-VQ-AA64-01	TCGA-VQ-AA64-01A-11R-A414-31	No	4.63509	0.237777	0.231775	0.563688	0.309458	0.196338	0.345619	0.362071	0.464598	0.182314	0.237397	0.483837	0.207897	0.48781	0.476776	0.288003	0.573343	0.402956	0.400412	0.359599	0.212612	0.315111	0.256551	0.359057	0.312971
TCGA-VQ-AA68-01	TCGA-VQ-AA68-01A-11R-A414-31	No	4.58448	0.385856	0.293664	0.580562	0.344689	0.283946	0.359944	0.426113	0.411885	0.295954	0.274228	0.501556	0.275756	0.416371	0.361336	0.383824	0.604955	0.398195	0.397441	0.336078	0.161109	0.351839	0.226823	0.382372	0.394967
TCGA-VQ-AA69-01	TCGA-VQ-AA69-01A-11R-A414-31	No	5.09905	0.302524	0.128796	0.560511	0.398681	0.218082	0.378681	0.388575	0.432457	0.162919	0.262716	0.320088	0.263005	0.448152	0.424669	0.399342	0.629954	0.514241	0.421369	0.349989	0.178673	0.347597	0.265277	0.439301	0.353291
TCGA-VQ-AA6A-01	TCGA-VQ-AA6A-01A-11R-A414-31	No	4.1731	0.313349	0.108882	0.566402	0.232042	0.176213	0.377546	0.380325	0.359708	0.200479	0.194752	0.442157	0.150125	0.409091	0.288928	0.237192	0.559146	0.383397	0.375397	0.302392	0.180828	0.26372	0.255515	0.338541	0.33589
TCGA-VQ-AA6D-01	TCGA-VQ-AA6D-01A-11R-A414-31	No	4.10822	0.308129	0.095833	0.547771	0.223476	0.199933	0.353821	0.31218	0.386607	0.119809	0.268919	0.423738	0.124975	0.398173	0.349081	0.173207	0.600443	0.365026	0.396641	0.310611	0.217348	0.337382	0.421602	0.3799	0.33734
TCGA-VQ-AA6F-01	TCGA-VQ-AA6F-01A-31R-A414-31	No	3.43505	0.491066	0.389117	0.557825	0.365108	0.29961	0.347598	0.357187	0.428134	0.321878	0.262313	0.402047	0.254752	0.409964	0.523925	0.425579	0.575455	0.414054	0.410079	0.356052	0.207659	0.38018	0.237478	0.38444	0.452594
TCGA-VQ-AA6G-01	TCGA-VQ-AA6G-01A-11R-A414-31	No	4.19882	0.346198	0.140272	0.544448	0.297888	0.302019	0.398702	0.356283	0.445018	0.22465	0.326733	0.482434	0.20357	0.391447	0.450769	0.239858	0.582553	0.391798	0.419963	0.273837	0.234545	0.309108	0.381473	0.365436	0.306656
TCGA-VQ-AA6J-01	TCGA-VQ-AA6J-01A-11R-A414-31	No	4.55902	0.567207	0.371674	0.555342	0.40419	0.382803	0.383975	0.444759	0.535941	0.102367	0.29182	0.417935	0.275364	0.395317	0.523598	0.488169	0.621722	0.437582	0.459509	0.351678	0.2517	0.382221	0.357115	0.425981	0.537864
TCGA-VQ-AA6K-01	TCGA-VQ-AA6K-01A-11R-A414-31	No	4.05906	0.353279	0.223429	0.57445	0.400614	0.294373	0.353546	0.355125	0.425973	0.315354	0.258524	0.436756	0.246594	0.421251	0.445952	0.392819	0.617838	0.443544	0.443747	0.315651	0.202949	0.320858	0.20236	0.40084	0.424809
TCGA-ZA-A8F6-01	TCGA-ZA-A8F6-01A-23R-A36D-31	No	3.96912	0.248764	0.1305	0.545734	0.340972	0.391204	0.432338	0.508302	0.609122	0.382295	0.282608	0.401627	0.142166	0.507281	0.569297	0.329091	0.584471	0.435447	0.455479	0.320417	0.262008	0.326438	0.274535	0.338787	0.315029
TCGA-ZQ-A9CR-01	TCGA-ZQ-A9CR-01A-11R-A39E-31	No	4.06306	0.429517	0.179335	0.601012	0.491983	0.410387	0.329581	0.384336	0.515634	0.222307	0.411259	0.438436	0.284089	0.449173	0.67019	0.408253	0.563337	0.381351	0.429376	0.296527	0.215489	0.469077	0.163436	0.394747	0.414519
