# Supplementary material for: Comprehensive analysis of COMMD10 as a novel prognostic biomarker for gastric cancer
Source: PeerJ. 2023 Mar 9;11:e14645. doi: 10.7717/peerj.14645 (PMC10008319; doi:10.7717/peerj.14645)
Supplement: Supplemental Information 1 [file peerj-11-14645-s001.zip › additional files/Figur 7 related data2.xlsx]

## Sheet: Sheet 1
sample_id	cells	COMMD10	ssGSEA_score
TCGA-3M-AB46-01A-11R-A414-31	T cells	Low	0.261648
TCGA-3M-AB47-01A-22R-A414-31	T cells	Low	0.431751
TCGA-B7-5818-01A-11R-1602-13	T cells	High	0.452921
TCGA-B7-A5TI-01A-11R-A31P-31	T cells	Low	0.345662
TCGA-B7-A5TJ-01A-11R-A31P-31	T cells	Low	0.212561
TCGA-B7-A5TK-01A-12R-A36D-31	T cells	Low	0.558657
TCGA-B7-A5TN-01A-21R-A31P-31	T cells	High	0.326185
TCGA-BR-4187-01A-01R-1131-13	T cells	High	0.435896
TCGA-BR-4191-01A-02R-1131-13	T cells	High	0.455755
TCGA-BR-4201-01A-01R-1131-13	T cells	High	0.38099
TCGA-BR-4253-01A-01R-1131-13	T cells	High	0.610872
TCGA-BR-4256-01A-01R-1131-13	T cells	High	0.46971
TCGA-BR-4257-01A-01R-1131-13	T cells	High	0.429865
TCGA-BR-4267-01A-01R-1131-13	T cells	Low	0.320712
TCGA-BR-4279-01A-01R-1131-13	T cells	High	0.472502
TCGA-BR-4280-01A-01R-1131-13	T cells	High	0.40564
TCGA-BR-4294-01A-01R-1131-13	T cells	High	0.292629
TCGA-BR-4357-01A-01R-1157-13	T cells	High	0.454245
TCGA-BR-4361-01A-01R-1157-13	T cells	High	0.46123
TCGA-BR-4363-01A-01R-1157-13	T cells	High	0.438071
TCGA-BR-4366-01A-01R-1157-13	T cells	High	0.25391
TCGA-BR-4367-01A-01R-1157-13	T cells	High	0.46815
TCGA-BR-4368-01A-01R-1157-13	T cells	High	0.474699
TCGA-BR-4369-01A-01R-1157-13	T cells	High	0.44112
TCGA-BR-4370-01A-01R-1157-13	T cells	High	0.435804
TCGA-BR-4371-01A-01R-1157-13	T cells	High	0.390075
TCGA-BR-6452-01A-12R-1802-13	T cells	High	0.438708
TCGA-BR-6453-01A-11R-1802-13	T cells	Low	0.552613
TCGA-BR-6454-01A-11R-1802-13	T cells	Low	0.564357
TCGA-BR-6455-01A-11R-1802-13	T cells	High	0.454281
TCGA-BR-6456-01A-11R-1802-13	T cells	High	0.416543
TCGA-BR-6457-01A-21R-1802-13	T cells	Low	0.441374
TCGA-BR-6458-01A-11R-1802-13	T cells	High	0.449938
TCGA-BR-6563-01A-13R-2055-13	T cells	Low	0.54858
TCGA-BR-6564-01A-12R-1884-13	T cells	Low	0.431701
TCGA-BR-6565-01A-11R-1802-13	T cells	High	0.43952
TCGA-BR-6566-01A-11R-1802-13	T cells	Low	0.422607
TCGA-BR-6705-01A-12R-1884-13	T cells	Low	0.382654
TCGA-BR-6707-01A-11R-1884-13	T cells	Low	0.501228
TCGA-BR-6709-01A-11R-1884-13	T cells	Low	0.553261
TCGA-BR-6710-01A-11R-1884-13	T cells	Low	0.315696
TCGA-BR-6801-01A-11R-1884-13	T cells	Low	0.225263
TCGA-BR-6802-01A-11R-1884-13	T cells	Low	0.49606
TCGA-BR-6803-01A-11R-1884-13	T cells	High	0.492266
TCGA-BR-6852-01A-11R-1884-13	T cells	Low	0.556155
TCGA-BR-7196-01A-11R-2055-13	T cells	High	0.455304
TCGA-BR-7197-01A-11R-2203-13	T cells	Low	0.161662
TCGA-BR-7704-01A-11R-2055-13	T cells	High	0.517183
TCGA-BR-7707-01A-11R-2055-13	T cells	Low	0.421276
TCGA-BR-7715-01A-11R-2055-13	T cells	Low	0.262968
TCGA-BR-7716-01A-21R-2055-13	T cells	Low	0.501466
TCGA-BR-7717-01A-11R-2055-13	T cells	Low	0.329217
TCGA-BR-7722-01A-31R-2203-13	T cells	Low	0.347944
TCGA-BR-7723-01A-11R-2055-13	T cells	High	0.395257
TCGA-BR-7851-01A-11R-2203-13	T cells	Low	0.395303
TCGA-BR-7901-01A-11R-2203-13	T cells	High	0.369186
TCGA-BR-7957-01A-11R-2203-13	T cells	Low	0.330552
TCGA-BR-7958-01A-21R-2343-13	T cells	Low	0.579519
TCGA-BR-7959-01A-11R-2343-13	T cells	Low	0.315087
TCGA-BR-8058-01A-31R-2343-13	T cells	High	0.541873
TCGA-BR-8059-01A-11R-2343-13	T cells	Low	0.299652
TCGA-BR-8060-01A-11R-2343-13	T cells	High	0.351228
TCGA-BR-8077-01A-11R-2343-13	T cells	High	0.442266
TCGA-BR-8080-01A-11R-2343-13	T cells	High	0.413727
TCGA-BR-8081-01A-11R-2343-13	T cells	High	0.493841
TCGA-BR-8284-01A-11R-2343-13	T cells	High	0.519227
TCGA-BR-8286-01A-12R-2343-13	T cells	Low	0.380489
TCGA-BR-8289-01A-11R-2343-13	T cells	High	0.271336
TCGA-BR-8291-01A-11R-2343-13	T cells	High	0.461674
TCGA-BR-8295-01A-11R-2343-13	T cells	High	0.12788
TCGA-BR-8296-01A-11R-2343-13	T cells	Low	0.497083
TCGA-BR-8297-01A-12R-2343-13	T cells	High	0.371343
TCGA-BR-8361-01A-11R-2343-13	T cells	Low	0.440065
TCGA-BR-8364-01A-11R-2343-13	T cells	High	0.455191
TCGA-BR-8365-01A-21R-2343-13	T cells	High	0.446585
TCGA-BR-8366-01A-11R-2343-13	T cells	High	0.550469
TCGA-BR-8367-01A-11R-2343-13	T cells	High	0.341381
TCGA-BR-8368-01A-11R-2343-13	T cells	Low	0.430971
TCGA-BR-8369-01A-11R-2343-13	T cells	Low	0.256068
TCGA-BR-8371-01A-11R-2343-13	T cells	High	0.464876
TCGA-BR-8372-01A-11R-2343-13	T cells	High	0.479929
TCGA-BR-8373-01A-11R-2343-13	T cells	Low	0.317876
TCGA-BR-8380-01A-11R-2343-13	T cells	High	0.312333
TCGA-BR-8381-01A-11R-2402-13	T cells	Low	0.541349
TCGA-BR-8382-01A-11R-2402-13	T cells	Low	0.39804
TCGA-BR-8384-01A-21R-2402-13	T cells	High	0.462073
TCGA-BR-8483-01A-31R-2402-13	T cells	Low	0.219106
TCGA-BR-8484-01A-11R-2402-13	T cells	High	0.501315
TCGA-BR-8485-01A-11R-2402-13	T cells	High	0.440267
TCGA-BR-8486-01A-31R-2402-13	T cells	Low	0.460779
TCGA-BR-8487-01A-11R-2402-13	T cells	High	0.384682
TCGA-BR-8588-01A-11R-2402-13	T cells	High	0.459914
TCGA-BR-8589-01A-11R-2402-13	T cells	High	0.585212
TCGA-BR-8590-01A-11R-2402-13	T cells	High	0.465725
TCGA-BR-8591-01A-11R-2402-13	T cells	High	0.365261
TCGA-BR-8592-01A-11R-2402-13	T cells	High	0.415811
TCGA-BR-8676-01A-11R-2402-13	T cells	High	0.480217
TCGA-BR-8677-01A-11R-2402-13	T cells	Low	0.501685
TCGA-BR-8678-01A-11R-2402-13	T cells	High	0.244475
TCGA-BR-8679-01A-11R-2402-13	T cells	High	0.162537
TCGA-BR-8680-01A-11R-2402-13	T cells	High	0.199259
TCGA-BR-8682-01A-11R-2402-13	T cells	High	0.398767
TCGA-BR-8683-01A-11R-2402-13	T cells	High	0.414478
TCGA-BR-8686-01A-11R-2402-13	T cells	High	0.500786
TCGA-BR-8687-01A-11R-2402-13	T cells	High	0.255445
TCGA-BR-8690-01A-11R-2402-13	T cells	Low	0.470015
TCGA-BR-A44T-01A-32R-A24K-31	T cells	Low	0.607628
TCGA-BR-A44U-01A-11R-A36D-31	T cells	Low	0.208824
TCGA-BR-A4CR-01A-11R-A24K-31	T cells	High	0.202114
TCGA-BR-A4CS-01A-11R-A24K-31	T cells	Low	0.255079
TCGA-BR-A4IV-01A-31R-A251-31	T cells	High	0.355739
TCGA-BR-A4J4-01A-12R-A251-31	T cells	High	0.37369
TCGA-BR-A4J5-01A-21R-A251-31	T cells	Low	0.37758
TCGA-BR-A4J6-01A-11R-A251-31	T cells	Low	0.325874
TCGA-BR-A4J7-01A-31R-A251-31	T cells	Low	0.520311
TCGA-BR-A4J8-01A-11R-A251-31	T cells	Low	0.248883
TCGA-BR-A4J9-01A-12R-A251-31	T cells	High	0.393811
TCGA-BR-A4PF-01A-11R-A251-31	T cells	High	0.438289
TCGA-BR-A4QL-01A-31R-A251-31	T cells	Low	0.308036
TCGA-CD-5798-01A-11R-1602-13	T cells	High	0.352997
TCGA-CD-5799-01A-11R-1602-13	T cells	High	0.235616
TCGA-CD-5800-01A-11R-1602-13	T cells	High	0.304185
TCGA-CD-5801-01A-11R-1602-13	T cells	Low	0.547823
TCGA-CD-5803-01A-11R-1602-13	T cells	High	0.610003
TCGA-CD-5804-01A-12R-2055-13	T cells	Low	0.370004
TCGA-CD-5813-01A-11R-1602-13	T cells	Low	0.539573
TCGA-CD-8524-01A-11R-2343-13	T cells	High	0.37143
TCGA-CD-8525-01A-11R-2343-13	T cells	Low	0.402348
TCGA-CD-8526-01A-11R-2343-13	T cells	High	0.416193
TCGA-CD-8527-01A-11R-2343-13	T cells	Low	0.317319
TCGA-CD-8528-01A-11R-2343-13	T cells	Low	0.26234
TCGA-CD-8529-01A-11R-2343-13	T cells	High	0.461519
TCGA-CD-8530-01A-11R-2343-13	T cells	High	0.33334
TCGA-CD-8531-01A-11R-2343-13	T cells	High	0.361563
TCGA-CD-8532-01A-11R-2343-13	T cells	High	0.553029
TCGA-CD-8533-01A-11R-2343-13	T cells	Low	0.173674
TCGA-CD-8534-01A-11R-2343-13	T cells	Low	0.3963
TCGA-CD-8535-01A-11R-2343-13	T cells	Low	0.136512
TCGA-CD-A486-01A-11R-A24K-31	T cells	High	0.238544
TCGA-CD-A487-01A-21R-A24K-31	T cells	High	0.246017
TCGA-CD-A489-01A-11R-A24K-31	T cells	Low	0.409647
TCGA-CD-A48A-01A-12R-A36D-31	T cells	Low	0.218529
TCGA-CD-A48C-01A-11R-A24K-31	T cells	High	0.328201
TCGA-CD-A4MG-01A-11R-A251-31	T cells	Low	0.332215
TCGA-CD-A4MH-01A-11R-A251-31	T cells	Low	0.287759
TCGA-CG-4301-01A-01R-1157-13	T cells	High	0.383238
TCGA-CG-4304-01A-01R-1157-13	T cells	Low	0.412253
TCGA-CG-4305-01A-01R-1157-13	T cells	High	0.466235
TCGA-CG-4306-01A-01R-1157-13	T cells	High	0.392431
TCGA-CG-4436-01A-01R-1157-13	T cells	High	0.360063
TCGA-CG-4437-01A-01R-1802-13	T cells	Low	0.413242
TCGA-CG-4438-01A-01R-1157-13	T cells	High	0.46276
TCGA-CG-4440-01A-01R-1157-13	T cells	High	0.283323
TCGA-CG-4441-01A-01R-1802-13	T cells	High	0.329093
TCGA-CG-4442-01A-01R-1157-13	T cells	High	0.274892
TCGA-CG-4443-01A-01R-1157-13	T cells	Low	0.109008
TCGA-CG-4444-01A-01R-1157-13	T cells	High	0.384744
TCGA-CG-4460-01A-01R-1157-13	T cells	High	0.29803
TCGA-CG-4462-01A-01R-1157-13	T cells	High	0.372529
TCGA-CG-4465-01A-01R-1157-13	T cells	High	0.374698
TCGA-CG-4466-01A-01R-1157-13	T cells	High	0.271189
TCGA-CG-4469-01A-01R-1157-13	T cells	High	0.315449
TCGA-CG-4475-01A-01R-1157-13	T cells	High	0.28085
TCGA-CG-4476-01A-01R-1157-13	T cells	High	0.45317
TCGA-CG-4477-01A-01R-1157-13	T cells	High	0.461297
TCGA-CG-5716-01A-21R-1802-13	T cells	Low	0.443173
TCGA-CG-5717-01A-11R-1602-13	T cells	Low	0.461903
TCGA-CG-5718-01A-11R-1602-13	T cells	Low	0.337459
TCGA-CG-5719-01A-11R-1602-13	T cells	Low	0.376414
TCGA-CG-5720-01A-11R-1602-13	T cells	High	0.428516
TCGA-CG-5721-01A-11R-1602-13	T cells	Low	0.574378
TCGA-CG-5722-01A-21R-1602-13	T cells	Low	0.595006
TCGA-CG-5723-01A-11R-1602-13	T cells	Low	0.471355
TCGA-CG-5724-01A-11R-1602-13	T cells	High	0.312027
TCGA-CG-5725-01A-11R-1602-13	T cells	High	0.226993
TCGA-CG-5726-01A-11R-1602-13	T cells	Low	0.25808
TCGA-CG-5732-01A-11R-1602-13	T cells	High	0.430372
TCGA-CG-5734-01A-11R-1602-13	T cells	Low	0.492512
TCGA-D7-5577-01A-01R-1602-13	T cells	High	0.516041
TCGA-D7-5578-01A-01R-1602-13	T cells	High	0.405513
TCGA-D7-6519-01A-11R-1802-13	T cells	Low	0.308774
TCGA-D7-6520-01A-11R-1802-13	T cells	High	0.3053
TCGA-D7-6521-01A-11R-1802-13	T cells	Low	0.470378
TCGA-D7-6522-01A-11R-1802-13	T cells	Low	0.581169
TCGA-D7-6524-01A-11R-1802-13	T cells	High	0.38191
TCGA-D7-6525-01A-11R-1802-13	T cells	High	0.314814
TCGA-D7-6526-01A-11R-1802-13	T cells	Low	0.234757
TCGA-D7-6527-01A-11R-1802-13	T cells	Low	0.31892
TCGA-D7-6528-01A-11R-1802-13	T cells	High	0.195351
TCGA-D7-6815-01A-11R-1884-13	T cells	Low	0.297483
TCGA-D7-6818-01A-11R-1884-13	T cells	Low	0.289523
TCGA-D7-6822-01A-11R-1884-13	T cells	Low	0.262488
TCGA-D7-8570-01A-11R-2343-13	T cells	Low	0.567792
TCGA-D7-8572-01A-11R-2343-13	T cells	High	0.389965
TCGA-D7-8573-01A-11R-2343-13	T cells	Low	0.341964
TCGA-D7-8574-01A-13R-2343-13	T cells	Low	0.613546
TCGA-D7-8575-01A-11R-2343-13	T cells	High	0.350235
TCGA-D7-8576-01A-11R-2343-13	T cells	Low	0.230596
TCGA-D7-8578-01A-21R-2343-13	T cells	High	0.335174
TCGA-D7-8579-01A-11R-2343-13	T cells	Low	0.369674
TCGA-D7-A4YU-01A-21R-A251-31	T cells	High	0.538341
TCGA-D7-A4YX-01A-11R-A251-31	T cells	Low	0.475926
TCGA-D7-A4Z0-01A-22R-A251-31	T cells	Low	0.428165
TCGA-D7-A6EV-01A-11R-A31P-31	T cells	Low	0.272893
TCGA-D7-A6EX-01A-11R-A31P-31	T cells	Low	0.348199
TCGA-D7-A6EY-01A-21R-A31P-31	T cells	Low	0.522347
TCGA-D7-A6EZ-01A-11R-A31P-31	T cells	Low	0.470995
TCGA-D7-A6F0-01A-11R-A31P-31	T cells	Low	0.355109
TCGA-D7-A6F2-01A-12R-A31P-31	T cells	Low	0.441721
TCGA-D7-A747-01A-22R-A33Y-31	T cells	Low	0.481846
TCGA-D7-A748-01A-12R-A32D-31	T cells	Low	0.386352
TCGA-D7-A74A-01A-11R-A32D-31	T cells	Low	0.354023
TCGA-EQ-8122-01A-11R-2343-13	T cells	Low	0.183135
TCGA-F1-6177-01A-11R-1802-13	T cells	High	0.324322
TCGA-F1-6874-01A-11R-1884-13	T cells	High	0.375676
TCGA-F1-6875-01A-11R-2055-13	T cells	Low	0.134997
TCGA-F1-A448-01A-11R-A24K-31	T cells	Low	0.37842
TCGA-F1-A72C-01A-21R-A33Y-31	T cells	Low	0.347175
TCGA-FP-7735-01A-11R-2055-13	T cells	Low	0.433673
TCGA-FP-7829-01A-11R-2055-13	T cells	Low	0.235781
TCGA-FP-7916-01A-11R-2203-13	T cells	High	0.539118
TCGA-FP-7998-01A-11R-2203-13	T cells	Low	0.590752
TCGA-FP-8099-01A-11R-2343-13	T cells	High	0.278008
TCGA-FP-8209-01A-11R-2343-13	T cells	High	0.592496
TCGA-FP-8210-01A-11R-2343-13	T cells	High	0.56605
TCGA-FP-8211-01A-11R-2343-13	T cells	Low	0.434912
TCGA-FP-8631-01A-11R-2402-13	T cells	High	0.133963
TCGA-FP-A4BF-01A-12R-A36D-31	T cells	Low	0.512646
TCGA-FP-A8CX-01A-11R-A36D-31	T cells	High	0.354251
TCGA-FP-A9TM-01A-11R-A39E-31	T cells	Low	0.424672
TCGA-HF-7131-01A-11R-2055-13	T cells	High	0.383994
TCGA-HF-7132-01A-11R-2055-13	T cells	High	0.531153
TCGA-HF-7133-01A-11R-2055-13	T cells	High	0.439289
TCGA-HF-7134-01A-11R-2055-13	T cells	Low	0.337664
TCGA-HF-A5NB-01A-11R-A31P-31	T cells	High	0.375536
TCGA-HJ-7597-01A-21R-2203-13	T cells	High	0.442157
TCGA-HU-8238-01A-11R-2343-13	T cells	Low	0.338305
TCGA-HU-8244-01A-11R-2343-13	T cells	Low	0.200067
TCGA-HU-8249-01A-11R-A36D-31	T cells	High	0.392423
TCGA-HU-8602-01A-11R-2402-13	T cells	High	0.447259
TCGA-HU-8604-01A-11R-2402-13	T cells	High	0.538886
TCGA-HU-8608-01A-11R-2402-13	T cells	High	0.577827
TCGA-HU-8610-01A-22R-2402-13	T cells	Low	0.475582
TCGA-HU-A4G2-01A-11R-A251-31	T cells	High	0.388515
TCGA-HU-A4G3-01A-11R-A24K-31	T cells	Low	0.273756
TCGA-HU-A4G8-01A-11R-A251-31	T cells	Low	0.404622
TCGA-HU-A4G9-01A-11R-A24K-31	T cells	Low	0.211047
TCGA-HU-A4GC-01A-12R-A251-31	T cells	Low	0.358607
TCGA-HU-A4GD-01A-11R-A36D-31	T cells	Low	0.177961
TCGA-HU-A4GF-01A-11R-A24K-31	T cells	Low	0.329701
TCGA-HU-A4GH-01A-11R-A24K-31	T cells	Low	0.293898
TCGA-HU-A4GJ-01A-11R-A251-31	T cells	High	0.664289
TCGA-HU-A4GP-01A-11R-A251-31	T cells	Low	0.251827
TCGA-HU-A4GQ-01A-11R-A36D-31	T cells	High	0.338371
TCGA-HU-A4GT-01A-21R-A251-31	T cells	High	0.31125
TCGA-HU-A4GU-01A-11R-A251-31	T cells	Low	0.30563
TCGA-HU-A4GX-01A-12R-A251-31	T cells	Low	0.496102
TCGA-HU-A4GY-01A-21R-A24K-31	T cells	High	0.643843
TCGA-HU-A4H0-01A-11R-A251-31	T cells	High	0.479575
TCGA-HU-A4H2-01A-11R-A251-31	T cells	Low	0.354761
TCGA-HU-A4H3-01A-21R-A251-31	T cells	Low	0.359668
TCGA-HU-A4H4-01A-21R-A251-31	T cells	Low	0.498414
TCGA-HU-A4H5-01A-21R-A251-31	T cells	High	0.311587
TCGA-HU-A4H6-01A-11R-A251-31	T cells	Low	0.357852
TCGA-HU-A4H8-01A-11R-A251-31	T cells	High	0.311412
TCGA-HU-A4HB-01A-12R-A251-31	T cells	High	0.554368
TCGA-HU-A4HD-01A-11R-A251-31	T cells	High	0.280083
TCGA-IN-7806-01A-11R-2055-13	T cells	Low	0.214449
TCGA-IN-7808-01A-11R-2203-13	T cells	Low	0.653228
TCGA-IN-8462-01A-11R-2343-13	T cells	Low	0.318403
TCGA-IN-8663-01A-11R-2402-13	T cells	High	0.209997
TCGA-IN-A6RI-01A-11R-A32D-31	T cells	High	0.198746
TCGA-IN-A6RJ-01A-21R-A33Y-31	T cells	Low	0.279606
TCGA-IN-A6RL-01A-11R-A32D-31	T cells	Low	0.313225
TCGA-IN-A6RN-01A-12R-A33Y-31	T cells	Low	0.205688
TCGA-IN-A6RO-01A-12R-A33Y-31	T cells	Low	0.252594
TCGA-IN-A6RR-01A-12R-A32D-31	T cells	Low	0.268989
TCGA-IN-A6RS-01A-12R-A354-31	T cells	High	0.405506
TCGA-IN-A7NR-01A-11R-A354-31	T cells	Low	0.417793
TCGA-IN-A7NT-01A-21R-A354-31	T cells	Low	0.139712
TCGA-IN-A7NU-01A-22R-A354-31	T cells	Low	0.384
TCGA-IN-AB1V-01A-21R-A414-31	T cells	Low	0.267285
TCGA-IN-AB1X-01A-11R-A39E-31	T cells	Low	0.486417
TCGA-IP-7968-01A-11R-2203-13	T cells	Low	0.413801
TCGA-KB-A6F7-01A-12R-A32D-31	T cells	Low	0.428034
TCGA-KB-A93G-01A-11R-A39E-31	T cells	High	0.220084
TCGA-KB-A93H-01A-11R-A39E-31	T cells	High	0.300227
TCGA-KB-A93J-01A-11R-A39E-31	T cells	High	0.472905
TCGA-MX-A5UG-01A-21R-A31P-31	T cells	High	0.517158
TCGA-MX-A5UJ-01A-11R-A31P-31	T cells	Low	0.324491
TCGA-MX-A663-01A-11R-A31P-31	T cells	Low	0.30707
TCGA-MX-A666-01A-11R-A31P-31	T cells	High	0.33665
TCGA-R5-A7O7-01A-11R-A33Y-31	T cells	Low	0.389513
TCGA-R5-A7ZE-01B-11R-A354-31	T cells	Low	0.139442
TCGA-R5-A7ZF-01A-11R-A354-31	T cells	Low	0.212499
TCGA-R5-A7ZI-01A-11R-A354-31	T cells	Low	0.496706
TCGA-R5-A7ZR-01A-11R-A354-31	T cells	High	0.30783
TCGA-R5-A805-01A-11R-A36D-31	T cells	Low	0.38959
TCGA-RD-A7BS-01A-11R-A32D-31	T cells	Low	0.331736
TCGA-RD-A7BT-01A-11R-A33Y-31	T cells	High	0.365273
TCGA-RD-A7BW-01A-11R-A32D-31	T cells	High	0.554288
TCGA-RD-A7C1-01A-11R-A32D-31	T cells	Low	0.420635
TCGA-RD-A8MV-01A-11R-A36D-31	T cells	Low	0.500206
TCGA-RD-A8MW-01A-11R-A36D-31	T cells	High	0.417894
TCGA-RD-A8N0-01A-12R-A36D-31	T cells	Low	0.578269
TCGA-RD-A8N1-01A-12R-A36D-31	T cells	Low	0.549855
TCGA-RD-A8N2-01A-12R-A36D-31	T cells	High	0.400304
TCGA-RD-A8N4-01A-21R-A36D-31	T cells	High	0.433435
TCGA-RD-A8N5-01A-12R-A36D-31	T cells	Low	0.244546
TCGA-RD-A8N6-01A-11R-A36D-31	T cells	High	0.214662
TCGA-RD-A8N9-01A-12R-A39E-31	T cells	Low	0.459736
TCGA-RD-A8NB-01A-12R-A39E-31	T cells	High	0.47884
TCGA-SW-A7EA-01A-12R-A354-31	T cells	Low	0.367329
TCGA-SW-A7EB-01A-11R-A354-31	T cells	Low	0.412478
TCGA-VQ-A8DT-01A-11R-A36D-31	T cells	High	0.301139
TCGA-VQ-A8DU-01A-11R-A36D-31	T cells	Low	0.298422
TCGA-VQ-A8DV-01A-12R-A36D-31	T cells	Low	0.10798
TCGA-VQ-A8DZ-01A-11R-A36D-31	T cells	High	0.245955
TCGA-VQ-A8E0-01A-11R-A414-31	T cells	High	0.288922
TCGA-VQ-A8E2-01A-11R-A36D-31	T cells	High	0.333054
TCGA-VQ-A8E3-01A-11R-A39E-31	T cells	High	0.487172
TCGA-VQ-A8E7-01B-11R-A414-31	T cells	Low	0.20041
TCGA-VQ-A8P2-01A-11R-A36D-31	T cells	High	0.240279
TCGA-VQ-A8P3-01A-11R-A36D-31	T cells	Low	0.364876
TCGA-VQ-A8P5-01A-11R-A39E-31	T cells	Low	0.324534
TCGA-VQ-A8P8-01A-11R-A39E-31	T cells	High	0.418429
TCGA-VQ-A8PB-01A-11R-A39E-31	T cells	High	0.403756
TCGA-VQ-A8PC-01A-11R-A39E-31	T cells	Low	0.382543
TCGA-VQ-A8PD-01A-11R-A414-31	T cells	Low	0.527284
TCGA-VQ-A8PE-01A-11R-A414-31	T cells	High	0.377949
TCGA-VQ-A8PF-01A-11R-A414-31	T cells	Low	0.541362
TCGA-VQ-A8PH-01A-12R-A414-31	T cells	Low	0.422017
TCGA-VQ-A8PJ-01A-11R-A414-31	T cells	High	0.244506
TCGA-VQ-A8PK-01A-12R-A414-31	T cells	High	0.28136
TCGA-VQ-A8PM-01A-21R-A414-31	T cells	High	0.481093
TCGA-VQ-A8PO-01A-11R-A414-31	T cells	High	0.488861
TCGA-VQ-A8PP-01A-21R-A414-31	T cells	Low	0.431446
TCGA-VQ-A8PQ-01A-11R-A414-31	T cells	High	0.680029
TCGA-VQ-A8PU-01A-12R-A414-31	T cells	Low	0.152851
TCGA-VQ-A8PX-01A-12R-A414-31	T cells	Low	0.36271
TCGA-VQ-A91A-01A-11R-A414-31	T cells	Low	0.267732
TCGA-VQ-A91D-01A-11R-A414-31	T cells	High	0.359604
TCGA-VQ-A91E-01A-31R-A414-31	T cells	Low	0.411144
TCGA-VQ-A91K-01A-11R-A414-31	T cells	Low	0.422498
TCGA-VQ-A91N-01A-11R-A414-31	T cells	Low	0.334528
TCGA-VQ-A91Q-01A-12R-A414-31	T cells	Low	0.210742
TCGA-VQ-A91S-01A-11R-A414-31	T cells	Low	0.416138
TCGA-VQ-A91U-01A-11R-A414-31	T cells	High	0.423447
TCGA-VQ-A91V-01A-11R-A414-31	T cells	High	0.249662
TCGA-VQ-A91X-01A-12R-A414-31	T cells	High	0.198196
TCGA-VQ-A91Y-01A-11R-A414-31	T cells	High	0.467038
TCGA-VQ-A91Z-01A-11R-A414-31	T cells	Low	0.150378
TCGA-VQ-A922-01A-11R-A414-31	T cells	High	0.268731
TCGA-VQ-A923-01A-11R-A414-31	T cells	Low	0.560872
TCGA-VQ-A924-01A-11R-A414-31	T cells	High	0.414297
TCGA-VQ-A925-01A-11R-A414-31	T cells	Low	0.32696
TCGA-VQ-A927-01A-12R-A414-31	T cells	Low	0.328554
TCGA-VQ-A928-01A-11R-A414-31	T cells	Low	0.251197
TCGA-VQ-A92D-01A-11R-A414-31	T cells	Low	0.208723
TCGA-VQ-A94O-01A-11R-A414-31	T cells	High	0.407406
TCGA-VQ-A94P-01A-13R-A414-31	T cells	High	0.454361
TCGA-VQ-A94R-01A-11R-A414-31	T cells	Low	0.387469
TCGA-VQ-A94T-01A-11R-A414-31	T cells	High	0.210688
TCGA-VQ-A94U-01A-12R-A414-31	T cells	High	0.198259
TCGA-VQ-AA64-01A-11R-A414-31	T cells	High	0.288003
TCGA-VQ-AA68-01A-11R-A414-31	T cells	High	0.383824
TCGA-VQ-AA69-01A-11R-A414-31	T cells	High	0.399342
TCGA-VQ-AA6A-01A-11R-A414-31	T cells	High	0.237192
TCGA-VQ-AA6D-01A-11R-A414-31	T cells	High	0.173207
TCGA-VQ-AA6F-01A-31R-A414-31	T cells	Low	0.425579
TCGA-VQ-AA6G-01A-11R-A414-31	T cells	High	0.239858
TCGA-VQ-AA6J-01A-11R-A414-31	T cells	High	0.488169
TCGA-VQ-AA6K-01A-11R-A414-31	T cells	Low	0.392819
TCGA-ZA-A8F6-01A-23R-A36D-31	T cells	Low	0.329091
TCGA-ZQ-A9CR-01A-11R-A39E-31	T cells	Low	0.408253
TCGA-3M-AB46-01A-11R-A414-31	Macrophages	Low	0.408552
TCGA-3M-AB47-01A-22R-A414-31	Macrophages	Low	0.469852
TCGA-B7-5818-01A-11R-1602-13	Macrophages	High	0.533986
TCGA-B7-A5TI-01A-11R-A31P-31	Macrophages	Low	0.46525
TCGA-B7-A5TJ-01A-11R-A31P-31	Macrophages	Low	0.455589
TCGA-B7-A5TK-01A-12R-A36D-31	Macrophages	Low	0.523872
TCGA-B7-A5TN-01A-21R-A31P-31	Macrophages	High	0.475225
TCGA-BR-4187-01A-01R-1131-13	Macrophages	High	0.598181
TCGA-BR-4191-01A-02R-1131-13	Macrophages	High	0.557184
TCGA-BR-4201-01A-01R-1131-13	Macrophages	High	0.590082
TCGA-BR-4253-01A-01R-1131-13	Macrophages	High	0.602805
TCGA-BR-4256-01A-01R-1131-13	Macrophages	High	0.617766
TCGA-BR-4257-01A-01R-1131-13	Macrophages	High	0.619009
TCGA-BR-4267-01A-01R-1131-13	Macrophages	Low	0.492928
TCGA-BR-4279-01A-01R-1131-13	Macrophages	High	0.664634
TCGA-BR-4280-01A-01R-1131-13	Macrophages	High	0.432491
TCGA-BR-4294-01A-01R-1131-13	Macrophages	High	0.470379
TCGA-BR-4357-01A-01R-1157-13	Macrophages	High	0.597399
TCGA-BR-4361-01A-01R-1157-13	Macrophages	High	0.53055
TCGA-BR-4363-01A-01R-1157-13	Macrophages	High	0.501814
TCGA-BR-4366-01A-01R-1157-13	Macrophages	High	0.510454
TCGA-BR-4367-01A-01R-1157-13	Macrophages	High	0.604619
TCGA-BR-4368-01A-01R-1157-13	Macrophages	High	0.530797
TCGA-BR-4369-01A-01R-1157-13	Macrophages	High	0.460986
TCGA-BR-4370-01A-01R-1157-13	Macrophages	High	0.563958
TCGA-BR-4371-01A-01R-1157-13	Macrophages	High	0.387324
TCGA-BR-6452-01A-12R-1802-13	Macrophages	High	0.51988
TCGA-BR-6453-01A-11R-1802-13	Macrophages	Low	0.526896
TCGA-BR-6454-01A-11R-1802-13	Macrophages	Low	0.470623
TCGA-BR-6455-01A-11R-1802-13	Macrophages	High	0.503708
TCGA-BR-6456-01A-11R-1802-13	Macrophages	High	0.549662
TCGA-BR-6457-01A-21R-1802-13	Macrophages	Low	0.531873
TCGA-BR-6458-01A-11R-1802-13	Macrophages	High	0.546044
TCGA-BR-6563-01A-13R-2055-13	Macrophages	Low	0.55956
TCGA-BR-6564-01A-12R-1884-13	Macrophages	Low	0.450703
TCGA-BR-6565-01A-11R-1802-13	Macrophages	High	0.55309
TCGA-BR-6566-01A-11R-1802-13	Macrophages	Low	0.568679
TCGA-BR-6705-01A-12R-1884-13	Macrophages	Low	0.491699
TCGA-BR-6707-01A-11R-1884-13	Macrophages	Low	0.523657
TCGA-BR-6709-01A-11R-1884-13	Macrophages	Low	0.59838
TCGA-BR-6710-01A-11R-1884-13	Macrophages	Low	0.418341
TCGA-BR-6801-01A-11R-1884-13	Macrophages	Low	0.470578
TCGA-BR-6802-01A-11R-1884-13	Macrophages	Low	0.49122
TCGA-BR-6803-01A-11R-1884-13	Macrophages	High	0.491004
TCGA-BR-6852-01A-11R-1884-13	Macrophages	Low	0.510724
TCGA-BR-7196-01A-11R-2055-13	Macrophages	High	0.537315
TCGA-BR-7197-01A-11R-2203-13	Macrophages	Low	0.35708
TCGA-BR-7704-01A-11R-2055-13	Macrophages	High	0.437833
TCGA-BR-7707-01A-11R-2055-13	Macrophages	Low	0.465402
TCGA-BR-7715-01A-11R-2055-13	Macrophages	Low	0.460547
TCGA-BR-7716-01A-21R-2055-13	Macrophages	Low	0.519935
TCGA-BR-7717-01A-11R-2055-13	Macrophages	Low	0.486592
TCGA-BR-7722-01A-31R-2203-13	Macrophages	Low	0.462762
TCGA-BR-7723-01A-11R-2055-13	Macrophages	High	0.503056
TCGA-BR-7851-01A-11R-2203-13	Macrophages	Low	0.518201
TCGA-BR-7901-01A-11R-2203-13	Macrophages	High	0.539609
TCGA-BR-7957-01A-11R-2203-13	Macrophages	Low	0.506438
TCGA-BR-7958-01A-21R-2343-13	Macrophages	Low	0.558872
TCGA-BR-7959-01A-11R-2343-13	Macrophages	Low	0.510664
TCGA-BR-8058-01A-31R-2343-13	Macrophages	High	0.559581
TCGA-BR-8059-01A-11R-2343-13	Macrophages	Low	0.490108
TCGA-BR-8060-01A-11R-2343-13	Macrophages	High	0.522768
TCGA-BR-8077-01A-11R-2343-13	Macrophages	High	0.479855
TCGA-BR-8080-01A-11R-2343-13	Macrophages	High	0.534218
TCGA-BR-8081-01A-11R-2343-13	Macrophages	High	0.579647
TCGA-BR-8284-01A-11R-2343-13	Macrophages	High	0.514613
TCGA-BR-8286-01A-12R-2343-13	Macrophages	Low	0.415753
TCGA-BR-8289-01A-11R-2343-13	Macrophages	High	0.43506
TCGA-BR-8291-01A-11R-2343-13	Macrophages	High	0.569962
TCGA-BR-8295-01A-11R-2343-13	Macrophages	High	0.336281
TCGA-BR-8296-01A-11R-2343-13	Macrophages	Low	0.422327
TCGA-BR-8297-01A-12R-2343-13	Macrophages	High	0.457563
TCGA-BR-8361-01A-11R-2343-13	Macrophages	Low	0.376747
TCGA-BR-8364-01A-11R-2343-13	Macrophages	High	0.548919
TCGA-BR-8365-01A-21R-2343-13	Macrophages	High	0.465204
TCGA-BR-8366-01A-11R-2343-13	Macrophages	High	0.578557
TCGA-BR-8367-01A-11R-2343-13	Macrophages	High	0.517978
TCGA-BR-8368-01A-11R-2343-13	Macrophages	Low	0.378574
TCGA-BR-8369-01A-11R-2343-13	Macrophages	Low	0.463023
TCGA-BR-8371-01A-11R-2343-13	Macrophages	High	0.425493
TCGA-BR-8372-01A-11R-2343-13	Macrophages	High	0.492167
TCGA-BR-8373-01A-11R-2343-13	Macrophages	Low	0.455163
TCGA-BR-8380-01A-11R-2343-13	Macrophages	High	0.481901
TCGA-BR-8381-01A-11R-2402-13	Macrophages	Low	0.497268
TCGA-BR-8382-01A-11R-2402-13	Macrophages	Low	0.516531
TCGA-BR-8384-01A-21R-2402-13	Macrophages	High	0.497586
TCGA-BR-8483-01A-31R-2402-13	Macrophages	Low	0.391745
TCGA-BR-8484-01A-11R-2402-13	Macrophages	High	0.54607
TCGA-BR-8485-01A-11R-2402-13	Macrophages	High	0.471496
TCGA-BR-8486-01A-31R-2402-13	Macrophages	Low	0.469985
TCGA-BR-8487-01A-11R-2402-13	Macrophages	High	0.501455
TCGA-BR-8588-01A-11R-2402-13	Macrophages	High	0.525629
TCGA-BR-8589-01A-11R-2402-13	Macrophages	High	0.455538
TCGA-BR-8590-01A-11R-2402-13	Macrophages	High	0.559892
TCGA-BR-8591-01A-11R-2402-13	Macrophages	High	0.492141
TCGA-BR-8592-01A-11R-2402-13	Macrophages	High	0.493071
TCGA-BR-8676-01A-11R-2402-13	Macrophages	High	0.41767
TCGA-BR-8677-01A-11R-2402-13	Macrophages	Low	0.51422
TCGA-BR-8678-01A-11R-2402-13	Macrophages	High	0.421047
TCGA-BR-8679-01A-11R-2402-13	Macrophages	High	0.461168
TCGA-BR-8680-01A-11R-2402-13	Macrophages	High	0.373028
TCGA-BR-8682-01A-11R-2402-13	Macrophages	High	0.567805
TCGA-BR-8683-01A-11R-2402-13	Macrophages	High	0.471496
TCGA-BR-8686-01A-11R-2402-13	Macrophages	High	0.470806
TCGA-BR-8687-01A-11R-2402-13	Macrophages	High	0.458678
TCGA-BR-8690-01A-11R-2402-13	Macrophages	Low	0.520609
TCGA-BR-A44T-01A-32R-A24K-31	Macrophages	Low	0.453469
TCGA-BR-A44U-01A-11R-A36D-31	Macrophages	Low	0.439537
TCGA-BR-A4CR-01A-11R-A24K-31	Macrophages	High	0.365652
TCGA-BR-A4CS-01A-11R-A24K-31	Macrophages	Low	0.421004
TCGA-BR-A4IV-01A-31R-A251-31	Macrophages	High	0.52136
TCGA-BR-A4J4-01A-12R-A251-31	Macrophages	High	0.443937
TCGA-BR-A4J5-01A-21R-A251-31	Macrophages	Low	0.55172
TCGA-BR-A4J6-01A-11R-A251-31	Macrophages	Low	0.385873
TCGA-BR-A4J7-01A-31R-A251-31	Macrophages	Low	0.46567
TCGA-BR-A4J8-01A-11R-A251-31	Macrophages	Low	0.438338
TCGA-BR-A4J9-01A-12R-A251-31	Macrophages	High	0.454782
TCGA-BR-A4PF-01A-11R-A251-31	Macrophages	High	0.497598
TCGA-BR-A4QL-01A-31R-A251-31	Macrophages	Low	0.395128
TCGA-CD-5798-01A-11R-1602-13	Macrophages	High	0.549393
TCGA-CD-5799-01A-11R-1602-13	Macrophages	High	0.494343
TCGA-CD-5800-01A-11R-1602-13	Macrophages	High	0.460613
TCGA-CD-5801-01A-11R-1602-13	Macrophages	Low	0.445349
TCGA-CD-5803-01A-11R-1602-13	Macrophages	High	0.542695
TCGA-CD-5804-01A-12R-2055-13	Macrophages	Low	0.520497
TCGA-CD-5813-01A-11R-1602-13	Macrophages	Low	0.525794
TCGA-CD-8524-01A-11R-2343-13	Macrophages	High	0.451475
TCGA-CD-8525-01A-11R-2343-13	Macrophages	Low	0.478838
TCGA-CD-8526-01A-11R-2343-13	Macrophages	High	0.425808
TCGA-CD-8527-01A-11R-2343-13	Macrophages	Low	0.395281
TCGA-CD-8528-01A-11R-2343-13	Macrophages	Low	0.50083
TCGA-CD-8529-01A-11R-2343-13	Macrophages	High	0.573153
TCGA-CD-8530-01A-11R-2343-13	Macrophages	High	0.488502
TCGA-CD-8531-01A-11R-2343-13	Macrophages	High	0.464699
TCGA-CD-8532-01A-11R-2343-13	Macrophages	High	0.485828
TCGA-CD-8533-01A-11R-2343-13	Macrophages	Low	0.304129
TCGA-CD-8534-01A-11R-2343-13	Macrophages	Low	0.454339
TCGA-CD-8535-01A-11R-2343-13	Macrophages	Low	0.383578
TCGA-CD-A486-01A-11R-A24K-31	Macrophages	High	0.51602
TCGA-CD-A487-01A-21R-A24K-31	Macrophages	High	0.442678
TCGA-CD-A489-01A-11R-A24K-31	Macrophages	Low	0.431337
TCGA-CD-A48A-01A-12R-A36D-31	Macrophages	Low	0.437753
TCGA-CD-A48C-01A-11R-A24K-31	Macrophages	High	0.532544
TCGA-CD-A4MG-01A-11R-A251-31	Macrophages	Low	0.540938
TCGA-CD-A4MH-01A-11R-A251-31	Macrophages	Low	0.377608
TCGA-CG-4301-01A-01R-1157-13	Macrophages	High	0.56114
TCGA-CG-4304-01A-01R-1157-13	Macrophages	Low	0.497803
TCGA-CG-4305-01A-01R-1157-13	Macrophages	High	0.527339
TCGA-CG-4306-01A-01R-1157-13	Macrophages	High	0.546266
TCGA-CG-4436-01A-01R-1157-13	Macrophages	High	0.409705
TCGA-CG-4437-01A-01R-1802-13	Macrophages	Low	0.552734
TCGA-CG-4438-01A-01R-1157-13	Macrophages	High	0.526344
TCGA-CG-4440-01A-01R-1157-13	Macrophages	High	0.472561
TCGA-CG-4441-01A-01R-1802-13	Macrophages	High	0.509978
TCGA-CG-4442-01A-01R-1157-13	Macrophages	High	0.480364
TCGA-CG-4443-01A-01R-1157-13	Macrophages	Low	0.365851
TCGA-CG-4444-01A-01R-1157-13	Macrophages	High	0.516337
TCGA-CG-4460-01A-01R-1157-13	Macrophages	High	0.511145
TCGA-CG-4462-01A-01R-1157-13	Macrophages	High	0.611173
TCGA-CG-4465-01A-01R-1157-13	Macrophages	High	0.567002
TCGA-CG-4466-01A-01R-1157-13	Macrophages	High	0.368603
TCGA-CG-4469-01A-01R-1157-13	Macrophages	High	0.518205
TCGA-CG-4475-01A-01R-1157-13	Macrophages	High	0.554465
TCGA-CG-4476-01A-01R-1157-13	Macrophages	High	0.571748
TCGA-CG-4477-01A-01R-1157-13	Macrophages	High	0.525329
TCGA-CG-5716-01A-21R-1802-13	Macrophages	Low	0.440593
TCGA-CG-5717-01A-11R-1602-13	Macrophages	Low	0.441602
TCGA-CG-5718-01A-11R-1602-13	Macrophages	Low	0.464333
TCGA-CG-5719-01A-11R-1602-13	Macrophages	Low	0.56199
TCGA-CG-5720-01A-11R-1602-13	Macrophages	High	0.511771
TCGA-CG-5721-01A-11R-1602-13	Macrophages	Low	0.549364
TCGA-CG-5722-01A-21R-1602-13	Macrophages	Low	0.469838
TCGA-CG-5723-01A-11R-1602-13	Macrophages	Low	0.55521
TCGA-CG-5724-01A-11R-1602-13	Macrophages	High	0.509721
TCGA-CG-5725-01A-11R-1602-13	Macrophages	High	0.364717
TCGA-CG-5726-01A-11R-1602-13	Macrophages	Low	0.365071
TCGA-CG-5732-01A-11R-1602-13	Macrophages	High	0.437684
TCGA-CG-5734-01A-11R-1602-13	Macrophages	Low	0.547169
TCGA-D7-5577-01A-01R-1602-13	Macrophages	High	0.508093
TCGA-D7-5578-01A-01R-1602-13	Macrophages	High	0.486002
TCGA-D7-6519-01A-11R-1802-13	Macrophages	Low	0.424783
TCGA-D7-6520-01A-11R-1802-13	Macrophages	High	0.464238
TCGA-D7-6521-01A-11R-1802-13	Macrophages	Low	0.569371
TCGA-D7-6522-01A-11R-1802-13	Macrophages	Low	0.59734
TCGA-D7-6524-01A-11R-1802-13	Macrophages	High	0.5163
TCGA-D7-6525-01A-11R-1802-13	Macrophages	High	0.504591
TCGA-D7-6526-01A-11R-1802-13	Macrophages	Low	0.466715
TCGA-D7-6527-01A-11R-1802-13	Macrophages	Low	0.444768
TCGA-D7-6528-01A-11R-1802-13	Macrophages	High	0.401254
TCGA-D7-6815-01A-11R-1884-13	Macrophages	Low	0.489259
TCGA-D7-6818-01A-11R-1884-13	Macrophages	Low	0.560336
TCGA-D7-6822-01A-11R-1884-13	Macrophages	Low	0.40399
TCGA-D7-8570-01A-11R-2343-13	Macrophages	Low	0.579328
TCGA-D7-8572-01A-11R-2343-13	Macrophages	High	0.535471
TCGA-D7-8573-01A-11R-2343-13	Macrophages	Low	0.364253
TCGA-D7-8574-01A-13R-2343-13	Macrophages	Low	0.478964
TCGA-D7-8575-01A-11R-2343-13	Macrophages	High	0.572627
TCGA-D7-8576-01A-11R-2343-13	Macrophages	Low	0.523189
TCGA-D7-8578-01A-21R-2343-13	Macrophages	High	0.489676
TCGA-D7-8579-01A-11R-2343-13	Macrophages	Low	0.484429
TCGA-D7-A4YU-01A-21R-A251-31	Macrophages	High	0.48256
TCGA-D7-A4YX-01A-11R-A251-31	Macrophages	Low	0.423771
TCGA-D7-A4Z0-01A-22R-A251-31	Macrophages	Low	0.484644
TCGA-D7-A6EV-01A-11R-A31P-31	Macrophages	Low	0.42707
TCGA-D7-A6EX-01A-11R-A31P-31	Macrophages	Low	0.35298
TCGA-D7-A6EY-01A-21R-A31P-31	Macrophages	Low	0.50029
TCGA-D7-A6EZ-01A-11R-A31P-31	Macrophages	Low	0.517332
TCGA-D7-A6F0-01A-11R-A31P-31	Macrophages	Low	0.453891
TCGA-D7-A6F2-01A-12R-A31P-31	Macrophages	Low	0.506196
TCGA-D7-A747-01A-22R-A33Y-31	Macrophages	Low	0.398998
TCGA-D7-A748-01A-12R-A32D-31	Macrophages	Low	0.629726
TCGA-D7-A74A-01A-11R-A32D-31	Macrophages	Low	0.366965
TCGA-EQ-8122-01A-11R-2343-13	Macrophages	Low	0.474649
TCGA-F1-6177-01A-11R-1802-13	Macrophages	High	0.452676
TCGA-F1-6874-01A-11R-1884-13	Macrophages	High	0.524053
TCGA-F1-6875-01A-11R-2055-13	Macrophages	Low	0.367299
TCGA-F1-A448-01A-11R-A24K-31	Macrophages	Low	0.543802
TCGA-F1-A72C-01A-21R-A33Y-31	Macrophages	Low	0.490331
TCGA-FP-7735-01A-11R-2055-13	Macrophages	Low	0.488138
TCGA-FP-7829-01A-11R-2055-13	Macrophages	Low	0.568053
TCGA-FP-7916-01A-11R-2203-13	Macrophages	High	0.494361
TCGA-FP-7998-01A-11R-2203-13	Macrophages	Low	0.532841
TCGA-FP-8099-01A-11R-2343-13	Macrophages	High	0.466876
TCGA-FP-8209-01A-11R-2343-13	Macrophages	High	0.468556
TCGA-FP-8210-01A-11R-2343-13	Macrophages	High	0.519584
TCGA-FP-8211-01A-11R-2343-13	Macrophages	Low	0.38316
TCGA-FP-8631-01A-11R-2402-13	Macrophages	High	0.324401
TCGA-FP-A4BF-01A-12R-A36D-31	Macrophages	Low	0.557827
TCGA-FP-A8CX-01A-11R-A36D-31	Macrophages	High	0.456556
TCGA-FP-A9TM-01A-11R-A39E-31	Macrophages	Low	0.414028
TCGA-HF-7131-01A-11R-2055-13	Macrophages	High	0.478277
TCGA-HF-7132-01A-11R-2055-13	Macrophages	High	0.500819
TCGA-HF-7133-01A-11R-2055-13	Macrophages	High	0.552846
TCGA-HF-7134-01A-11R-2055-13	Macrophages	Low	0.434724
TCGA-HF-A5NB-01A-11R-A31P-31	Macrophages	High	0.439145
TCGA-HJ-7597-01A-21R-2203-13	Macrophages	High	0.408773
TCGA-HU-8238-01A-11R-2343-13	Macrophages	Low	0.486035
TCGA-HU-8244-01A-11R-2343-13	Macrophages	Low	0.264117
TCGA-HU-8249-01A-11R-A36D-31	Macrophages	High	0.359883
TCGA-HU-8602-01A-11R-2402-13	Macrophages	High	0.545559
TCGA-HU-8604-01A-11R-2402-13	Macrophages	High	0.553418
TCGA-HU-8608-01A-11R-2402-13	Macrophages	High	0.534657
TCGA-HU-8610-01A-22R-2402-13	Macrophages	Low	0.53138
TCGA-HU-A4G2-01A-11R-A251-31	Macrophages	High	0.444359
TCGA-HU-A4G3-01A-11R-A24K-31	Macrophages	Low	0.422775
TCGA-HU-A4G8-01A-11R-A251-31	Macrophages	Low	0.491805
TCGA-HU-A4G9-01A-11R-A24K-31	Macrophages	Low	0.336419
TCGA-HU-A4GC-01A-12R-A251-31	Macrophages	Low	0.417151
TCGA-HU-A4GD-01A-11R-A36D-31	Macrophages	Low	0.240517
TCGA-HU-A4GF-01A-11R-A24K-31	Macrophages	Low	0.411885
TCGA-HU-A4GH-01A-11R-A24K-31	Macrophages	Low	0.328811
TCGA-HU-A4GJ-01A-11R-A251-31	Macrophages	High	0.466231
TCGA-HU-A4GP-01A-11R-A251-31	Macrophages	Low	0.413537
TCGA-HU-A4GQ-01A-11R-A36D-31	Macrophages	High	0.501258
TCGA-HU-A4GT-01A-21R-A251-31	Macrophages	High	0.443593
TCGA-HU-A4GU-01A-11R-A251-31	Macrophages	Low	0.462248
TCGA-HU-A4GX-01A-12R-A251-31	Macrophages	Low	0.422314
TCGA-HU-A4GY-01A-21R-A24K-31	Macrophages	High	0.608228
TCGA-HU-A4H0-01A-11R-A251-31	Macrophages	High	0.443496
TCGA-HU-A4H2-01A-11R-A251-31	Macrophages	Low	0.451912
TCGA-HU-A4H3-01A-21R-A251-31	Macrophages	Low	0.45871
TCGA-HU-A4H4-01A-21R-A251-31	Macrophages	Low	0.515286
TCGA-HU-A4H5-01A-21R-A251-31	Macrophages	High	0.415489
TCGA-HU-A4H6-01A-11R-A251-31	Macrophages	Low	0.446237
TCGA-HU-A4H8-01A-11R-A251-31	Macrophages	High	0.394214
TCGA-HU-A4HB-01A-12R-A251-31	Macrophages	High	0.487701
TCGA-HU-A4HD-01A-11R-A251-31	Macrophages	High	0.468754
TCGA-IN-7806-01A-11R-2055-13	Macrophages	Low	0.430429
TCGA-IN-7808-01A-11R-2203-13	Macrophages	Low	0.383544
TCGA-IN-8462-01A-11R-2343-13	Macrophages	Low	0.463383
TCGA-IN-8663-01A-11R-2402-13	Macrophages	High	0.357029
TCGA-IN-A6RI-01A-11R-A32D-31	Macrophages	High	0.377231
TCGA-IN-A6RJ-01A-21R-A33Y-31	Macrophages	Low	0.327217
TCGA-IN-A6RL-01A-11R-A32D-31	Macrophages	Low	0.396166
TCGA-IN-A6RN-01A-12R-A33Y-31	Macrophages	Low	0.353454
TCGA-IN-A6RO-01A-12R-A33Y-31	Macrophages	Low	0.339072
TCGA-IN-A6RR-01A-12R-A32D-31	Macrophages	Low	0.395933
TCGA-IN-A6RS-01A-12R-A354-31	Macrophages	High	0.458799
TCGA-IN-A7NR-01A-11R-A354-31	Macrophages	Low	0.4232
TCGA-IN-A7NT-01A-21R-A354-31	Macrophages	Low	0.45351
TCGA-IN-A7NU-01A-22R-A354-31	Macrophages	Low	0.476812
TCGA-IN-AB1V-01A-21R-A414-31	Macrophages	Low	0.377594
TCGA-IN-AB1X-01A-11R-A39E-31	Macrophages	Low	0.460754
TCGA-IP-7968-01A-11R-2203-13	Macrophages	Low	0.44795
TCGA-KB-A6F7-01A-12R-A32D-31	Macrophages	Low	0.493212
TCGA-KB-A93G-01A-11R-A39E-31	Macrophages	High	0.578442
TCGA-KB-A93H-01A-11R-A39E-31	Macrophages	High	0.361001
TCGA-KB-A93J-01A-11R-A39E-31	Macrophages	High	0.539061
TCGA-MX-A5UG-01A-21R-A31P-31	Macrophages	High	0.528868
TCGA-MX-A5UJ-01A-11R-A31P-31	Macrophages	Low	0.471441
TCGA-MX-A663-01A-11R-A31P-31	Macrophages	Low	0.472181
TCGA-MX-A666-01A-11R-A31P-31	Macrophages	High	0.400004
TCGA-R5-A7O7-01A-11R-A33Y-31	Macrophages	Low	0.380001
TCGA-R5-A7ZE-01B-11R-A354-31	Macrophages	Low	0.357025
TCGA-R5-A7ZF-01A-11R-A354-31	Macrophages	Low	0.342493
TCGA-R5-A7ZI-01A-11R-A354-31	Macrophages	Low	0.470733
TCGA-R5-A7ZR-01A-11R-A354-31	Macrophages	High	0.400969
TCGA-R5-A805-01A-11R-A36D-31	Macrophages	Low	0.60406
TCGA-RD-A7BS-01A-11R-A32D-31	Macrophages	Low	0.485855
TCGA-RD-A7BT-01A-11R-A33Y-31	Macrophages	High	0.354478
TCGA-RD-A7BW-01A-11R-A32D-31	Macrophages	High	0.503537
TCGA-RD-A7C1-01A-11R-A32D-31	Macrophages	Low	0.51291
TCGA-RD-A8MV-01A-11R-A36D-31	Macrophages	Low	0.501296
TCGA-RD-A8MW-01A-11R-A36D-31	Macrophages	High	0.593161
TCGA-RD-A8N0-01A-12R-A36D-31	Macrophages	Low	0.485625
TCGA-RD-A8N1-01A-12R-A36D-31	Macrophages	Low	0.494103
TCGA-RD-A8N2-01A-12R-A36D-31	Macrophages	High	0.454912
TCGA-RD-A8N4-01A-21R-A36D-31	Macrophages	High	0.43508
TCGA-RD-A8N5-01A-12R-A36D-31	Macrophages	Low	0.575708
TCGA-RD-A8N6-01A-11R-A36D-31	Macrophages	High	0.40751
TCGA-RD-A8N9-01A-12R-A39E-31	Macrophages	Low	0.513846
TCGA-RD-A8NB-01A-12R-A39E-31	Macrophages	High	0.490695
TCGA-SW-A7EA-01A-12R-A354-31	Macrophages	Low	0.453195
TCGA-SW-A7EB-01A-11R-A354-31	Macrophages	Low	0.390319
TCGA-VQ-A8DT-01A-11R-A36D-31	Macrophages	High	0.363265
TCGA-VQ-A8DU-01A-11R-A36D-31	Macrophages	Low	0.424921
TCGA-VQ-A8DV-01A-12R-A36D-31	Macrophages	Low	0.388237
TCGA-VQ-A8DZ-01A-11R-A36D-31	Macrophages	High	0.427498
TCGA-VQ-A8E0-01A-11R-A414-31	Macrophages	High	0.457591
TCGA-VQ-A8E2-01A-11R-A36D-31	Macrophages	High	0.406167
TCGA-VQ-A8E3-01A-11R-A39E-31	Macrophages	High	0.338202
TCGA-VQ-A8E7-01B-11R-A414-31	Macrophages	Low	0.409202
TCGA-VQ-A8P2-01A-11R-A36D-31	Macrophages	High	0.373262
TCGA-VQ-A8P3-01A-11R-A36D-31	Macrophages	Low	0.395492
TCGA-VQ-A8P5-01A-11R-A39E-31	Macrophages	Low	0.507181
TCGA-VQ-A8P8-01A-11R-A39E-31	Macrophages	High	0.45798
TCGA-VQ-A8PB-01A-11R-A39E-31	Macrophages	High	0.49899
TCGA-VQ-A8PC-01A-11R-A39E-31	Macrophages	Low	0.489692
TCGA-VQ-A8PD-01A-11R-A414-31	Macrophages	Low	0.494791
TCGA-VQ-A8PE-01A-11R-A414-31	Macrophages	High	0.450517
TCGA-VQ-A8PF-01A-11R-A414-31	Macrophages	Low	0.526587
TCGA-VQ-A8PH-01A-12R-A414-31	Macrophages	Low	0.323582
TCGA-VQ-A8PJ-01A-11R-A414-31	Macrophages	High	0.383038
TCGA-VQ-A8PK-01A-12R-A414-31	Macrophages	High	0.487134
TCGA-VQ-A8PM-01A-21R-A414-31	Macrophages	High	0.480643
TCGA-VQ-A8PO-01A-11R-A414-31	Macrophages	High	0.519994
TCGA-VQ-A8PP-01A-21R-A414-31	Macrophages	Low	0.485599
TCGA-VQ-A8PQ-01A-11R-A414-31	Macrophages	High	0.498618
TCGA-VQ-A8PU-01A-12R-A414-31	Macrophages	Low	0.372951
TCGA-VQ-A8PX-01A-12R-A414-31	Macrophages	Low	0.334622
TCGA-VQ-A91A-01A-11R-A414-31	Macrophages	Low	0.552134
TCGA-VQ-A91D-01A-11R-A414-31	Macrophages	High	0.495288
TCGA-VQ-A91E-01A-31R-A414-31	Macrophages	Low	0.410049
TCGA-VQ-A91K-01A-11R-A414-31	Macrophages	Low	0.507362
TCGA-VQ-A91N-01A-11R-A414-31	Macrophages	Low	0.385078
TCGA-VQ-A91Q-01A-12R-A414-31	Macrophages	Low	0.429606
TCGA-VQ-A91S-01A-11R-A414-31	Macrophages	Low	0.471292
TCGA-VQ-A91U-01A-11R-A414-31	Macrophages	High	0.432209
TCGA-VQ-A91V-01A-11R-A414-31	Macrophages	High	0.351806
TCGA-VQ-A91X-01A-12R-A414-31	Macrophages	High	0.254365
TCGA-VQ-A91Y-01A-11R-A414-31	Macrophages	High	0.487166
TCGA-VQ-A91Z-01A-11R-A414-31	Macrophages	Low	0.314096
TCGA-VQ-A922-01A-11R-A414-31	Macrophages	High	0.434983
TCGA-VQ-A923-01A-11R-A414-31	Macrophages	Low	0.478734
TCGA-VQ-A924-01A-11R-A414-31	Macrophages	High	0.485386
TCGA-VQ-A925-01A-11R-A414-31	Macrophages	Low	0.418563
TCGA-VQ-A927-01A-12R-A414-31	Macrophages	Low	0.453457
TCGA-VQ-A928-01A-11R-A414-31	Macrophages	Low	0.418818
TCGA-VQ-A92D-01A-11R-A414-31	Macrophages	Low	0.406022
TCGA-VQ-A94O-01A-11R-A414-31	Macrophages	High	0.350379
TCGA-VQ-A94P-01A-13R-A414-31	Macrophages	High	0.496497
TCGA-VQ-A94R-01A-11R-A414-31	Macrophages	Low	0.477663
TCGA-VQ-A94T-01A-11R-A414-31	Macrophages	High	0.428354
TCGA-VQ-A94U-01A-12R-A414-31	Macrophages	High	0.377175
TCGA-VQ-AA64-01A-11R-A414-31	Macrophages	High	0.464598
TCGA-VQ-AA68-01A-11R-A414-31	Macrophages	High	0.411885
TCGA-VQ-AA69-01A-11R-A414-31	Macrophages	High	0.432457
TCGA-VQ-AA6A-01A-11R-A414-31	Macrophages	High	0.359708
TCGA-VQ-AA6D-01A-11R-A414-31	Macrophages	High	0.386607
TCGA-VQ-AA6F-01A-31R-A414-31	Macrophages	Low	0.428134
TCGA-VQ-AA6G-01A-11R-A414-31	Macrophages	High	0.445018
TCGA-VQ-AA6J-01A-11R-A414-31	Macrophages	High	0.535941
TCGA-VQ-AA6K-01A-11R-A414-31	Macrophages	Low	0.425973
TCGA-ZA-A8F6-01A-23R-A36D-31	Macrophages	Low	0.609122
TCGA-ZQ-A9CR-01A-11R-A39E-31	Macrophages	Low	0.515634
TCGA-3M-AB46-01A-11R-A414-31	Mast cells	Low	0.0612776
TCGA-3M-AB47-01A-22R-A414-31	Mast cells	Low	0.204184
TCGA-B7-5818-01A-11R-1602-13	Mast cells	High	0.103012
TCGA-B7-A5TI-01A-11R-A31P-31	Mast cells	Low	0.272003
TCGA-B7-A5TJ-01A-11R-A31P-31	Mast cells	Low	0.166511
TCGA-B7-A5TK-01A-12R-A36D-31	Mast cells	Low	0.289289
TCGA-B7-A5TN-01A-21R-A31P-31	Mast cells	High	0.236672
TCGA-BR-4187-01A-01R-1131-13	Mast cells	High	0.477283
TCGA-BR-4191-01A-02R-1131-13	Mast cells	High	0.255574
TCGA-BR-4201-01A-01R-1131-13	Mast cells	High	0.311054
TCGA-BR-4253-01A-01R-1131-13	Mast cells	High	0.137375
TCGA-BR-4256-01A-01R-1131-13	Mast cells	High	0.411588
TCGA-BR-4257-01A-01R-1131-13	Mast cells	High	0.215382
TCGA-BR-4267-01A-01R-1131-13	Mast cells	Low	0.173152
TCGA-BR-4279-01A-01R-1131-13	Mast cells	High	0.409831
TCGA-BR-4280-01A-01R-1131-13	Mast cells	High	0.0686936
TCGA-BR-4294-01A-01R-1131-13	Mast cells	High	0.230925
TCGA-BR-4357-01A-01R-1157-13	Mast cells	High	0.15201
TCGA-BR-4361-01A-01R-1157-13	Mast cells	High	0.238177
TCGA-BR-4363-01A-01R-1157-13	Mast cells	High	0.236868
TCGA-BR-4366-01A-01R-1157-13	Mast cells	High	0.138262
TCGA-BR-4367-01A-01R-1157-13	Mast cells	High	0.29459
TCGA-BR-4368-01A-01R-1157-13	Mast cells	High	0.272338
TCGA-BR-4369-01A-01R-1157-13	Mast cells	High	0.178619
TCGA-BR-4370-01A-01R-1157-13	Mast cells	High	0.320101
TCGA-BR-4371-01A-01R-1157-13	Mast cells	High	0.12248
TCGA-BR-6452-01A-12R-1802-13	Mast cells	High	0.19878
TCGA-BR-6453-01A-11R-1802-13	Mast cells	Low	0.357376
TCGA-BR-6454-01A-11R-1802-13	Mast cells	Low	0.231676
TCGA-BR-6455-01A-11R-1802-13	Mast cells	High	0.243328
TCGA-BR-6456-01A-11R-1802-13	Mast cells	High	0.324565
TCGA-BR-6457-01A-21R-1802-13	Mast cells	Low	0.373159
TCGA-BR-6458-01A-11R-1802-13	Mast cells	High	0.20385
TCGA-BR-6563-01A-13R-2055-13	Mast cells	Low	0.427395
TCGA-BR-6564-01A-12R-1884-13	Mast cells	Low	0.354956
TCGA-BR-6565-01A-11R-1802-13	Mast cells	High	0.208895
TCGA-BR-6566-01A-11R-1802-13	Mast cells	Low	0.160209
TCGA-BR-6705-01A-12R-1884-13	Mast cells	Low	0.343559
TCGA-BR-6707-01A-11R-1884-13	Mast cells	Low	0.16558
TCGA-BR-6709-01A-11R-1884-13	Mast cells	Low	0.131278
TCGA-BR-6710-01A-11R-1884-13	Mast cells	Low	0.366233
TCGA-BR-6801-01A-11R-1884-13	Mast cells	Low	0.14275
TCGA-BR-6802-01A-11R-1884-13	Mast cells	Low	0.237882
TCGA-BR-6803-01A-11R-1884-13	Mast cells	High	0.351726
TCGA-BR-6852-01A-11R-1884-13	Mast cells	Low	0.131898
TCGA-BR-7196-01A-11R-2055-13	Mast cells	High	0.311063
TCGA-BR-7197-01A-11R-2203-13	Mast cells	Low	0.118509
TCGA-BR-7704-01A-11R-2055-13	Mast cells	High	0.137785
TCGA-BR-7707-01A-11R-2055-13	Mast cells	Low	0.191501
TCGA-BR-7715-01A-11R-2055-13	Mast cells	Low	0.291543
TCGA-BR-7716-01A-21R-2055-13	Mast cells	Low	0.264762
TCGA-BR-7717-01A-11R-2055-13	Mast cells	Low	0.232355
TCGA-BR-7722-01A-31R-2203-13	Mast cells	Low	0.330817
TCGA-BR-7723-01A-11R-2055-13	Mast cells	High	0.169642
TCGA-BR-7851-01A-11R-2203-13	Mast cells	Low	0.247173
TCGA-BR-7901-01A-11R-2203-13	Mast cells	High	0.245584
TCGA-BR-7957-01A-11R-2203-13	Mast cells	Low	0.391518
TCGA-BR-7958-01A-21R-2343-13	Mast cells	Low	0.269331
TCGA-BR-7959-01A-11R-2343-13	Mast cells	Low	0.352957
TCGA-BR-8058-01A-31R-2343-13	Mast cells	High	0.317848
TCGA-BR-8059-01A-11R-2343-13	Mast cells	Low	0.177618
TCGA-BR-8060-01A-11R-2343-13	Mast cells	High	0.261362
TCGA-BR-8077-01A-11R-2343-13	Mast cells	High	0.197162
TCGA-BR-8080-01A-11R-2343-13	Mast cells	High	0.310978
TCGA-BR-8081-01A-11R-2343-13	Mast cells	High	0.256295
TCGA-BR-8284-01A-11R-2343-13	Mast cells	High	0.223806
TCGA-BR-8286-01A-12R-2343-13	Mast cells	Low	0.264883
TCGA-BR-8289-01A-11R-2343-13	Mast cells	High	0.26873
TCGA-BR-8291-01A-11R-2343-13	Mast cells	High	0.377562
TCGA-BR-8295-01A-11R-2343-13	Mast cells	High	0.0622861
TCGA-BR-8296-01A-11R-2343-13	Mast cells	Low	0.206735
TCGA-BR-8297-01A-12R-2343-13	Mast cells	High	0.301974
TCGA-BR-8361-01A-11R-2343-13	Mast cells	Low	0.121278
TCGA-BR-8364-01A-11R-2343-13	Mast cells	High	0.386355
TCGA-BR-8365-01A-21R-2343-13	Mast cells	High	0.373821
TCGA-BR-8366-01A-11R-2343-13	Mast cells	High	0.261776
TCGA-BR-8367-01A-11R-2343-13	Mast cells	High	0.314426
TCGA-BR-8368-01A-11R-2343-13	Mast cells	Low	0.10574
TCGA-BR-8369-01A-11R-2343-13	Mast cells	Low	0.185558
TCGA-BR-8371-01A-11R-2343-13	Mast cells	High	0.217592
TCGA-BR-8372-01A-11R-2343-13	Mast cells	High	0.0912187
TCGA-BR-8373-01A-11R-2343-13	Mast cells	Low	0.220057
TCGA-BR-8380-01A-11R-2343-13	Mast cells	High	0.309864
TCGA-BR-8381-01A-11R-2402-13	Mast cells	Low	0.137191
TCGA-BR-8382-01A-11R-2402-13	Mast cells	Low	0.239094
TCGA-BR-8384-01A-21R-2402-13	Mast cells	High	0.409315
TCGA-BR-8483-01A-31R-2402-13	Mast cells	Low	0.159988
TCGA-BR-8484-01A-11R-2402-13	Mast cells	High	0.318877
TCGA-BR-8485-01A-11R-2402-13	Mast cells	High	0.202691
TCGA-BR-8486-01A-31R-2402-13	Mast cells	Low	0.240443
TCGA-BR-8487-01A-11R-2402-13	Mast cells	High	0.100877
TCGA-BR-8588-01A-11R-2402-13	Mast cells	High	0.291727
TCGA-BR-8589-01A-11R-2402-13	Mast cells	High	0.150328
TCGA-BR-8590-01A-11R-2402-13	Mast cells	High	0.324716
TCGA-BR-8591-01A-11R-2402-13	Mast cells	High	0.247164
TCGA-BR-8592-01A-11R-2402-13	Mast cells	High	0.366839
TCGA-BR-8676-01A-11R-2402-13	Mast cells	High	0.0517012
TCGA-BR-8677-01A-11R-2402-13	Mast cells	Low	0.211131
TCGA-BR-8678-01A-11R-2402-13	Mast cells	High	0.0386089
TCGA-BR-8679-01A-11R-2402-13	Mast cells	High	0.136548
TCGA-BR-8680-01A-11R-2402-13	Mast cells	High	0.0904682
TCGA-BR-8682-01A-11R-2402-13	Mast cells	High	0.349895
TCGA-BR-8683-01A-11R-2402-13	Mast cells	High	0.227622
TCGA-BR-8686-01A-11R-2402-13	Mast cells	High	0.313042
TCGA-BR-8687-01A-11R-2402-13	Mast cells	High	0.251314
TCGA-BR-8690-01A-11R-2402-13	Mast cells	Low	0.0906666
TCGA-BR-A44T-01A-32R-A24K-31	Mast cells	Low	0.223388
TCGA-BR-A44U-01A-11R-A36D-31	Mast cells	Low	0.148382
TCGA-BR-A4CR-01A-11R-A24K-31	Mast cells	High	0.176026
TCGA-BR-A4CS-01A-11R-A24K-31	Mast cells	Low	0.156639
TCGA-BR-A4IV-01A-31R-A251-31	Mast cells	High	0.362318
TCGA-BR-A4J4-01A-12R-A251-31	Mast cells	High	0.181454
TCGA-BR-A4J5-01A-21R-A251-31	Mast cells	Low	0.361941
TCGA-BR-A4J6-01A-11R-A251-31	Mast cells	Low	0.207888
TCGA-BR-A4J7-01A-31R-A251-31	Mast cells	Low	0.220949
TCGA-BR-A4J8-01A-11R-A251-31	Mast cells	Low	0.211515
TCGA-BR-A4J9-01A-12R-A251-31	Mast cells	High	0.220138
TCGA-BR-A4PF-01A-11R-A251-31	Mast cells	High	0.179439
TCGA-BR-A4QL-01A-31R-A251-31	Mast cells	Low	0.0454884
TCGA-CD-5798-01A-11R-1602-13	Mast cells	High	0.34647
TCGA-CD-5799-01A-11R-1602-13	Mast cells	High	0.200931
TCGA-CD-5800-01A-11R-1602-13	Mast cells	High	0.108112
TCGA-CD-5801-01A-11R-1602-13	Mast cells	Low	0.19476
TCGA-CD-5803-01A-11R-1602-13	Mast cells	High	0.288784
TCGA-CD-5804-01A-12R-2055-13	Mast cells	Low	0.241314
TCGA-CD-5813-01A-11R-1602-13	Mast cells	Low	0.351551
TCGA-CD-8524-01A-11R-2343-13	Mast cells	High	0.18661
TCGA-CD-8525-01A-11R-2343-13	Mast cells	Low	0.154743
TCGA-CD-8526-01A-11R-2343-13	Mast cells	High	0.135228
TCGA-CD-8527-01A-11R-2343-13	Mast cells	Low	0.209435
TCGA-CD-8528-01A-11R-2343-13	Mast cells	Low	0.17796
TCGA-CD-8529-01A-11R-2343-13	Mast cells	High	0.287837
TCGA-CD-8530-01A-11R-2343-13	Mast cells	High	0.328962
TCGA-CD-8531-01A-11R-2343-13	Mast cells	High	0.138201
TCGA-CD-8532-01A-11R-2343-13	Mast cells	High	0.2747
TCGA-CD-8533-01A-11R-2343-13	Mast cells	Low	0.108115
TCGA-CD-8534-01A-11R-2343-13	Mast cells	Low	0.292145
TCGA-CD-8535-01A-11R-2343-13	Mast cells	Low	0.0983111
TCGA-CD-A486-01A-11R-A24K-31	Mast cells	High	0.0650547
TCGA-CD-A487-01A-21R-A24K-31	Mast cells	High	0.31356
TCGA-CD-A489-01A-11R-A24K-31	Mast cells	Low	0.305035
TCGA-CD-A48A-01A-12R-A36D-31	Mast cells	Low	0.108628
TCGA-CD-A48C-01A-11R-A24K-31	Mast cells	High	0.228742
TCGA-CD-A4MG-01A-11R-A251-31	Mast cells	Low	0.17612
TCGA-CD-A4MH-01A-11R-A251-31	Mast cells	Low	0.105724
TCGA-CG-4301-01A-01R-1157-13	Mast cells	High	0.343479
TCGA-CG-4304-01A-01R-1157-13	Mast cells	Low	0.239839
TCGA-CG-4305-01A-01R-1157-13	Mast cells	High	0.268791
TCGA-CG-4306-01A-01R-1157-13	Mast cells	High	0.259826
TCGA-CG-4436-01A-01R-1157-13	Mast cells	High	0.111042
TCGA-CG-4437-01A-01R-1802-13	Mast cells	Low	0.253109
TCGA-CG-4438-01A-01R-1157-13	Mast cells	High	0.156128
TCGA-CG-4440-01A-01R-1157-13	Mast cells	High	0.276599
TCGA-CG-4441-01A-01R-1802-13	Mast cells	High	0.183816
TCGA-CG-4442-01A-01R-1157-13	Mast cells	High	0.0707698
TCGA-CG-4443-01A-01R-1157-13	Mast cells	Low	0.0793963
TCGA-CG-4444-01A-01R-1157-13	Mast cells	High	0.234987
TCGA-CG-4460-01A-01R-1157-13	Mast cells	High	0.202163
TCGA-CG-4462-01A-01R-1157-13	Mast cells	High	0.401363
TCGA-CG-4465-01A-01R-1157-13	Mast cells	High	0.215822
TCGA-CG-4466-01A-01R-1157-13	Mast cells	High	0.0115259
TCGA-CG-4469-01A-01R-1157-13	Mast cells	High	0.109446
TCGA-CG-4475-01A-01R-1157-13	Mast cells	High	0.325191
TCGA-CG-4476-01A-01R-1157-13	Mast cells	High	0.415728
TCGA-CG-4477-01A-01R-1157-13	Mast cells	High	0.159792
TCGA-CG-5716-01A-21R-1802-13	Mast cells	Low	0.319343
TCGA-CG-5717-01A-11R-1602-13	Mast cells	Low	0.351912
TCGA-CG-5718-01A-11R-1602-13	Mast cells	Low	0.239397
TCGA-CG-5719-01A-11R-1602-13	Mast cells	Low	0.288303
TCGA-CG-5720-01A-11R-1602-13	Mast cells	High	0.382418
TCGA-CG-5721-01A-11R-1602-13	Mast cells	Low	0.156645
TCGA-CG-5722-01A-21R-1602-13	Mast cells	Low	0.325314
TCGA-CG-5723-01A-11R-1602-13	Mast cells	Low	0.196887
TCGA-CG-5724-01A-11R-1602-13	Mast cells	High	0.203181
TCGA-CG-5725-01A-11R-1602-13	Mast cells	High	0.14851
TCGA-CG-5726-01A-11R-1602-13	Mast cells	Low	0.161394
TCGA-CG-5732-01A-11R-1602-13	Mast cells	High	0.242409
TCGA-CG-5734-01A-11R-1602-13	Mast cells	Low	0.354207
TCGA-D7-5577-01A-01R-1602-13	Mast cells	High	0.250713
TCGA-D7-5578-01A-01R-1602-13	Mast cells	High	0.320454
TCGA-D7-6519-01A-11R-1802-13	Mast cells	Low	0.282636
TCGA-D7-6520-01A-11R-1802-13	Mast cells	High	0.193141
TCGA-D7-6521-01A-11R-1802-13	Mast cells	Low	0.347759
TCGA-D7-6522-01A-11R-1802-13	Mast cells	Low	0.407636
TCGA-D7-6524-01A-11R-1802-13	Mast cells	High	0.326386
TCGA-D7-6525-01A-11R-1802-13	Mast cells	High	0.268912
TCGA-D7-6526-01A-11R-1802-13	Mast cells	Low	0.180628
TCGA-D7-6527-01A-11R-1802-13	Mast cells	Low	0.318497
TCGA-D7-6528-01A-11R-1802-13	Mast cells	High	0.10259
TCGA-D7-6815-01A-11R-1884-13	Mast cells	Low	0.160086
TCGA-D7-6818-01A-11R-1884-13	Mast cells	Low	0.294808
TCGA-D7-6822-01A-11R-1884-13	Mast cells	Low	0.127714
TCGA-D7-8570-01A-11R-2343-13	Mast cells	Low	0.203699
TCGA-D7-8572-01A-11R-2343-13	Mast cells	High	0.193176
TCGA-D7-8573-01A-11R-2343-13	Mast cells	Low	0.126741
TCGA-D7-8574-01A-13R-2343-13	Mast cells	Low	0.249355
TCGA-D7-8575-01A-11R-2343-13	Mast cells	High	0.234346
TCGA-D7-8576-01A-11R-2343-13	Mast cells	Low	0.289743
TCGA-D7-8578-01A-21R-2343-13	Mast cells	High	0.281084
TCGA-D7-8579-01A-11R-2343-13	Mast cells	Low	0.393123
TCGA-D7-A4YU-01A-21R-A251-31	Mast cells	High	0.225855
TCGA-D7-A4YX-01A-11R-A251-31	Mast cells	Low	0.161552
TCGA-D7-A4Z0-01A-22R-A251-31	Mast cells	Low	0.330448
TCGA-D7-A6EV-01A-11R-A31P-31	Mast cells	Low	0.171483
TCGA-D7-A6EX-01A-11R-A31P-31	Mast cells	Low	0.247772
TCGA-D7-A6EY-01A-21R-A31P-31	Mast cells	Low	0.219803
TCGA-D7-A6EZ-01A-11R-A31P-31	Mast cells	Low	0.147235
TCGA-D7-A6F0-01A-11R-A31P-31	Mast cells	Low	-0.0129587
TCGA-D7-A6F2-01A-12R-A31P-31	Mast cells	Low	0.193343
TCGA-D7-A747-01A-22R-A33Y-31	Mast cells	Low	0.265943
TCGA-D7-A748-01A-12R-A32D-31	Mast cells	Low	0.327567
TCGA-D7-A74A-01A-11R-A32D-31	Mast cells	Low	0.161279
TCGA-EQ-8122-01A-11R-2343-13	Mast cells	Low	0.184633
TCGA-F1-6177-01A-11R-1802-13	Mast cells	High	0.0841204
TCGA-F1-6874-01A-11R-1884-13	Mast cells	High	0.0846916
TCGA-F1-6875-01A-11R-2055-13	Mast cells	Low	0.0705517
TCGA-F1-A448-01A-11R-A24K-31	Mast cells	Low	0.28204
TCGA-F1-A72C-01A-21R-A33Y-31	Mast cells	Low	0.224487
TCGA-FP-7735-01A-11R-2055-13	Mast cells	Low	0.259608
TCGA-FP-7829-01A-11R-2055-13	Mast cells	Low	0.164135
TCGA-FP-7916-01A-11R-2203-13	Mast cells	High	0.30773
TCGA-FP-7998-01A-11R-2203-13	Mast cells	Low	0.229228
TCGA-FP-8099-01A-11R-2343-13	Mast cells	High	0.167917
TCGA-FP-8209-01A-11R-2343-13	Mast cells	High	0.404154
TCGA-FP-8210-01A-11R-2343-13	Mast cells	High	0.394834
TCGA-FP-8211-01A-11R-2343-13	Mast cells	Low	0.212112
TCGA-FP-8631-01A-11R-2402-13	Mast cells	High	0.178071
TCGA-FP-A4BF-01A-12R-A36D-31	Mast cells	Low	0.202559
TCGA-FP-A8CX-01A-11R-A36D-31	Mast cells	High	0.211485
TCGA-FP-A9TM-01A-11R-A39E-31	Mast cells	Low	0.178439
TCGA-HF-7131-01A-11R-2055-13	Mast cells	High	0.317835
TCGA-HF-7132-01A-11R-2055-13	Mast cells	High	0.306148
TCGA-HF-7133-01A-11R-2055-13	Mast cells	High	0.356299
TCGA-HF-7134-01A-11R-2055-13	Mast cells	Low	0.195086
TCGA-HF-A5NB-01A-11R-A31P-31	Mast cells	High	0.0271768
TCGA-HJ-7597-01A-21R-2203-13	Mast cells	High	0.115997
TCGA-HU-8238-01A-11R-2343-13	Mast cells	Low	0.420892
TCGA-HU-8244-01A-11R-2343-13	Mast cells	Low	0.0646816
TCGA-HU-8249-01A-11R-A36D-31	Mast cells	High	0.0640227
TCGA-HU-8602-01A-11R-2402-13	Mast cells	High	0.0199223
TCGA-HU-8604-01A-11R-2402-13	Mast cells	High	0.103828
TCGA-HU-8608-01A-11R-2402-13	Mast cells	High	0.0663047
TCGA-HU-8610-01A-22R-2402-13	Mast cells	Low	0.186951
TCGA-HU-A4G2-01A-11R-A251-31	Mast cells	High	0.169333
TCGA-HU-A4G3-01A-11R-A24K-31	Mast cells	Low	0.364183
TCGA-HU-A4G8-01A-11R-A251-31	Mast cells	Low	0.068353
TCGA-HU-A4G9-01A-11R-A24K-31	Mast cells	Low	0.105167
TCGA-HU-A4GC-01A-12R-A251-31	Mast cells	Low	0.238757
TCGA-HU-A4GD-01A-11R-A36D-31	Mast cells	Low	0.0173386
TCGA-HU-A4GF-01A-11R-A24K-31	Mast cells	Low	0.163396
TCGA-HU-A4GH-01A-11R-A24K-31	Mast cells	Low	0.104843
TCGA-HU-A4GJ-01A-11R-A251-31	Mast cells	High	0.276462
TCGA-HU-A4GP-01A-11R-A251-31	Mast cells	Low	0.205354
TCGA-HU-A4GQ-01A-11R-A36D-31	Mast cells	High	0.22415
TCGA-HU-A4GT-01A-21R-A251-31	Mast cells	High	0.158704
TCGA-HU-A4GU-01A-11R-A251-31	Mast cells	Low	0.038754
TCGA-HU-A4GX-01A-12R-A251-31	Mast cells	Low	0.195555
TCGA-HU-A4GY-01A-21R-A24K-31	Mast cells	High	0.206775
TCGA-HU-A4H0-01A-11R-A251-31	Mast cells	High	0.167376
TCGA-HU-A4H2-01A-11R-A251-31	Mast cells	Low	0.193713
TCGA-HU-A4H3-01A-21R-A251-31	Mast cells	Low	0.227109
TCGA-HU-A4H4-01A-21R-A251-31	Mast cells	Low	0.154655
TCGA-HU-A4H5-01A-21R-A251-31	Mast cells	High	0.10091
TCGA-HU-A4H6-01A-11R-A251-31	Mast cells	Low	0.230798
TCGA-HU-A4H8-01A-11R-A251-31	Mast cells	High	0.179457
TCGA-HU-A4HB-01A-12R-A251-31	Mast cells	High	0.350128
TCGA-HU-A4HD-01A-11R-A251-31	Mast cells	High	0.251799
TCGA-IN-7806-01A-11R-2055-13	Mast cells	Low	0.17853
TCGA-IN-7808-01A-11R-2203-13	Mast cells	Low	0.0809643
TCGA-IN-8462-01A-11R-2343-13	Mast cells	Low	0.302152
TCGA-IN-8663-01A-11R-2402-13	Mast cells	High	0.120478
TCGA-IN-A6RI-01A-11R-A32D-31	Mast cells	High	0.112363
TCGA-IN-A6RJ-01A-21R-A33Y-31	Mast cells	Low	0.207832
TCGA-IN-A6RL-01A-11R-A32D-31	Mast cells	Low	0.24312
TCGA-IN-A6RN-01A-12R-A33Y-31	Mast cells	Low	0.192495
TCGA-IN-A6RO-01A-12R-A33Y-31	Mast cells	Low	0.127716
TCGA-IN-A6RR-01A-12R-A32D-31	Mast cells	Low	0.209299
TCGA-IN-A6RS-01A-12R-A354-31	Mast cells	High	0.0706273
TCGA-IN-A7NR-01A-11R-A354-31	Mast cells	Low	0.296672
TCGA-IN-A7NT-01A-21R-A354-31	Mast cells	Low	0.103806
TCGA-IN-A7NU-01A-22R-A354-31	Mast cells	Low	0.28816
TCGA-IN-AB1V-01A-21R-A414-31	Mast cells	Low	0.198664
TCGA-IN-AB1X-01A-11R-A39E-31	Mast cells	Low	0.193165
TCGA-IP-7968-01A-11R-2203-13	Mast cells	Low	0.252881
TCGA-KB-A6F7-01A-12R-A32D-31	Mast cells	Low	0.13863
TCGA-KB-A93G-01A-11R-A39E-31	Mast cells	High	0.226407
TCGA-KB-A93H-01A-11R-A39E-31	Mast cells	High	0.0433035
TCGA-KB-A93J-01A-11R-A39E-31	Mast cells	High	0.174161
TCGA-MX-A5UG-01A-21R-A31P-31	Mast cells	High	0.369137
TCGA-MX-A5UJ-01A-11R-A31P-31	Mast cells	Low	0.312059
TCGA-MX-A663-01A-11R-A31P-31	Mast cells	Low	0.336644
TCGA-MX-A666-01A-11R-A31P-31	Mast cells	High	0.245574
TCGA-R5-A7O7-01A-11R-A33Y-31	Mast cells	Low	0.145711
TCGA-R5-A7ZE-01B-11R-A354-31	Mast cells	Low	0.190553
TCGA-R5-A7ZF-01A-11R-A354-31	Mast cells	Low	0.0931354
TCGA-R5-A7ZI-01A-11R-A354-31	Mast cells	Low	0.200874
TCGA-R5-A7ZR-01A-11R-A354-31	Mast cells	High	0.155677
TCGA-R5-A805-01A-11R-A36D-31	Mast cells	Low	0.338589
TCGA-RD-A7BS-01A-11R-A32D-31	Mast cells	Low	0.28191
TCGA-RD-A7BT-01A-11R-A33Y-31	Mast cells	High	0.130833
TCGA-RD-A7BW-01A-11R-A32D-31	Mast cells	High	0.303292
TCGA-RD-A7C1-01A-11R-A32D-31	Mast cells	Low	0.139445
TCGA-RD-A8MV-01A-11R-A36D-31	Mast cells	Low	0.229808
TCGA-RD-A8MW-01A-11R-A36D-31	Mast cells	High	0.156074
TCGA-RD-A8N0-01A-12R-A36D-31	Mast cells	Low	0.358883
TCGA-RD-A8N1-01A-12R-A36D-31	Mast cells	Low	0.240176
TCGA-RD-A8N2-01A-12R-A36D-31	Mast cells	High	0.336095
TCGA-RD-A8N4-01A-21R-A36D-31	Mast cells	High	0.305735
TCGA-RD-A8N5-01A-12R-A36D-31	Mast cells	Low	0.229563
TCGA-RD-A8N6-01A-11R-A36D-31	Mast cells	High	0.131694
TCGA-RD-A8N9-01A-12R-A39E-31	Mast cells	Low	0.332618
TCGA-RD-A8NB-01A-12R-A39E-31	Mast cells	High	0.256486
TCGA-SW-A7EA-01A-12R-A354-31	Mast cells	Low	0.178703
TCGA-SW-A7EB-01A-11R-A354-31	Mast cells	Low	0.245763
TCGA-VQ-A8DT-01A-11R-A36D-31	Mast cells	High	0.22812
TCGA-VQ-A8DU-01A-11R-A36D-31	Mast cells	Low	0.195123
TCGA-VQ-A8DV-01A-12R-A36D-31	Mast cells	Low	0.140649
TCGA-VQ-A8DZ-01A-11R-A36D-31	Mast cells	High	0.195395
TCGA-VQ-A8E0-01A-11R-A414-31	Mast cells	High	0.181983
TCGA-VQ-A8E2-01A-11R-A36D-31	Mast cells	High	0.160001
TCGA-VQ-A8E3-01A-11R-A39E-31	Mast cells	High	0.104903
TCGA-VQ-A8E7-01B-11R-A414-31	Mast cells	Low	0.236522
TCGA-VQ-A8P2-01A-11R-A36D-31	Mast cells	High	0.0882246
TCGA-VQ-A8P3-01A-11R-A36D-31	Mast cells	Low	0.260347
TCGA-VQ-A8P5-01A-11R-A39E-31	Mast cells	Low	0.110725
TCGA-VQ-A8P8-01A-11R-A39E-31	Mast cells	High	0.339667
TCGA-VQ-A8PB-01A-11R-A39E-31	Mast cells	High	0.136453
TCGA-VQ-A8PC-01A-11R-A39E-31	Mast cells	Low	0.321535
TCGA-VQ-A8PD-01A-11R-A414-31	Mast cells	Low	0.265335
TCGA-VQ-A8PE-01A-11R-A414-31	Mast cells	High	0.123851
TCGA-VQ-A8PF-01A-11R-A414-31	Mast cells	Low	0.253642
TCGA-VQ-A8PH-01A-12R-A414-31	Mast cells	Low	0.15655
TCGA-VQ-A8PJ-01A-11R-A414-31	Mast cells	High	0.150796
TCGA-VQ-A8PK-01A-12R-A414-31	Mast cells	High	0.201473
TCGA-VQ-A8PM-01A-21R-A414-31	Mast cells	High	0.310793
TCGA-VQ-A8PO-01A-11R-A414-31	Mast cells	High	0.117975
TCGA-VQ-A8PP-01A-21R-A414-31	Mast cells	Low	0.215341
TCGA-VQ-A8PQ-01A-11R-A414-31	Mast cells	High	0.291925
TCGA-VQ-A8PU-01A-12R-A414-31	Mast cells	Low	0.113112
TCGA-VQ-A8PX-01A-12R-A414-31	Mast cells	Low	0.17148
TCGA-VQ-A91A-01A-11R-A414-31	Mast cells	Low	0.201186
TCGA-VQ-A91D-01A-11R-A414-31	Mast cells	High	0.14922
TCGA-VQ-A91E-01A-31R-A414-31	Mast cells	Low	0.195897
TCGA-VQ-A91K-01A-11R-A414-31	Mast cells	Low	0.227405
TCGA-VQ-A91N-01A-11R-A414-31	Mast cells	Low	0.230998
TCGA-VQ-A91Q-01A-12R-A414-31	Mast cells	Low	0.269344
TCGA-VQ-A91S-01A-11R-A414-31	Mast cells	Low	0.0398346
TCGA-VQ-A91U-01A-11R-A414-31	Mast cells	High	0.118335
TCGA-VQ-A91V-01A-11R-A414-31	Mast cells	High	0.192284
TCGA-VQ-A91X-01A-12R-A414-31	Mast cells	High	-0.0212693
TCGA-VQ-A91Y-01A-11R-A414-31	Mast cells	High	0.286128
TCGA-VQ-A91Z-01A-11R-A414-31	Mast cells	Low	0.0247588
TCGA-VQ-A922-01A-11R-A414-31	Mast cells	High	0.23536
TCGA-VQ-A923-01A-11R-A414-31	Mast cells	Low	0.269825
TCGA-VQ-A924-01A-11R-A414-31	Mast cells	High	0.155413
TCGA-VQ-A925-01A-11R-A414-31	Mast cells	Low	0.268192
TCGA-VQ-A927-01A-12R-A414-31	Mast cells	Low	0.221695
TCGA-VQ-A928-01A-11R-A414-31	Mast cells	Low	0.271894
TCGA-VQ-A92D-01A-11R-A414-31	Mast cells	Low	0.158056
TCGA-VQ-A94O-01A-11R-A414-31	Mast cells	High	0.0853733
TCGA-VQ-A94P-01A-13R-A414-31	Mast cells	High	0.327161
TCGA-VQ-A94R-01A-11R-A414-31	Mast cells	Low	0.214306
TCGA-VQ-A94T-01A-11R-A414-31	Mast cells	High	0.0874485
TCGA-VQ-A94U-01A-12R-A414-31	Mast cells	High	0.206585
TCGA-VQ-AA64-01A-11R-A414-31	Mast cells	High	0.182314
TCGA-VQ-AA68-01A-11R-A414-31	Mast cells	High	0.295954
TCGA-VQ-AA69-01A-11R-A414-31	Mast cells	High	0.162919
TCGA-VQ-AA6A-01A-11R-A414-31	Mast cells	High	0.200479
TCGA-VQ-AA6D-01A-11R-A414-31	Mast cells	High	0.119809
TCGA-VQ-AA6F-01A-31R-A414-31	Mast cells	Low	0.321878
TCGA-VQ-AA6G-01A-11R-A414-31	Mast cells	High	0.22465
TCGA-VQ-AA6J-01A-11R-A414-31	Mast cells	High	0.102367
TCGA-VQ-AA6K-01A-11R-A414-31	Mast cells	Low	0.315354
TCGA-ZA-A8F6-01A-23R-A36D-31	Mast cells	Low	0.382295
TCGA-ZQ-A9CR-01A-11R-A39E-31	Mast cells	Low	0.222307
TCGA-3M-AB46-01A-11R-A414-31	Neutrophils	Low	0.206648
TCGA-3M-AB47-01A-22R-A414-31	Neutrophils	Low	0.197817
TCGA-B7-5818-01A-11R-1602-13	Neutrophils	High	0.341739
TCGA-B7-A5TI-01A-11R-A31P-31	Neutrophils	Low	0.282795
TCGA-B7-A5TJ-01A-11R-A31P-31	Neutrophils	Low	0.197823
TCGA-B7-A5TK-01A-12R-A36D-31	Neutrophils	Low	0.328403
TCGA-B7-A5TN-01A-21R-A31P-31	Neutrophils	High	0.274028
TCGA-BR-4187-01A-01R-1131-13	Neutrophils	High	0.47418
TCGA-BR-4191-01A-02R-1131-13	Neutrophils	High	0.41156
TCGA-BR-4201-01A-01R-1131-13	Neutrophils	High	0.467675
TCGA-BR-4253-01A-01R-1131-13	Neutrophils	High	0.409985
TCGA-BR-4256-01A-01R-1131-13	Neutrophils	High	0.5351
TCGA-BR-4257-01A-01R-1131-13	Neutrophils	High	0.426412
TCGA-BR-4267-01A-01R-1131-13	Neutrophils	Low	0.421561
TCGA-BR-4279-01A-01R-1131-13	Neutrophils	High	0.474649
TCGA-BR-4280-01A-01R-1131-13	Neutrophils	High	0.341428
TCGA-BR-4294-01A-01R-1131-13	Neutrophils	High	0.280132
TCGA-BR-4357-01A-01R-1157-13	Neutrophils	High	0.402868
TCGA-BR-4361-01A-01R-1157-13	Neutrophils	High	0.284173
TCGA-BR-4363-01A-01R-1157-13	Neutrophils	High	0.311941
TCGA-BR-4366-01A-01R-1157-13	Neutrophils	High	0.332094
TCGA-BR-4367-01A-01R-1157-13	Neutrophils	High	0.408164
TCGA-BR-4368-01A-01R-1157-13	Neutrophils	High	0.285369
TCGA-BR-4369-01A-01R-1157-13	Neutrophils	High	0.239039
TCGA-BR-4370-01A-01R-1157-13	Neutrophils	High	0.483875
TCGA-BR-4371-01A-01R-1157-13	Neutrophils	High	0.245573
TCGA-BR-6452-01A-12R-1802-13	Neutrophils	High	0.302828
TCGA-BR-6453-01A-11R-1802-13	Neutrophils	Low	0.308447
TCGA-BR-6454-01A-11R-1802-13	Neutrophils	Low	0.329251
TCGA-BR-6455-01A-11R-1802-13	Neutrophils	High	0.277049
TCGA-BR-6456-01A-11R-1802-13	Neutrophils	High	0.29278
TCGA-BR-6457-01A-21R-1802-13	Neutrophils	Low	0.292668
TCGA-BR-6458-01A-11R-1802-13	Neutrophils	High	0.231472
TCGA-BR-6563-01A-13R-2055-13	Neutrophils	Low	0.319375
TCGA-BR-6564-01A-12R-1884-13	Neutrophils	Low	0.248243
TCGA-BR-6565-01A-11R-1802-13	Neutrophils	High	0.260194
TCGA-BR-6566-01A-11R-1802-13	Neutrophils	Low	0.300548
TCGA-BR-6705-01A-12R-1884-13	Neutrophils	Low	0.296826
TCGA-BR-6707-01A-11R-1884-13	Neutrophils	Low	0.24481
TCGA-BR-6709-01A-11R-1884-13	Neutrophils	Low	0.370456
TCGA-BR-6710-01A-11R-1884-13	Neutrophils	Low	0.2863
TCGA-BR-6801-01A-11R-1884-13	Neutrophils	Low	0.250503
TCGA-BR-6802-01A-11R-1884-13	Neutrophils	Low	0.354325
TCGA-BR-6803-01A-11R-1884-13	Neutrophils	High	0.264473
TCGA-BR-6852-01A-11R-1884-13	Neutrophils	Low	0.333003
TCGA-BR-7196-01A-11R-2055-13	Neutrophils	High	0.338813
TCGA-BR-7197-01A-11R-2203-13	Neutrophils	Low	0.16547
TCGA-BR-7704-01A-11R-2055-13	Neutrophils	High	0.291716
TCGA-BR-7707-01A-11R-2055-13	Neutrophils	Low	0.376016
TCGA-BR-7715-01A-11R-2055-13	Neutrophils	Low	0.248323
TCGA-BR-7716-01A-21R-2055-13	Neutrophils	Low	0.304106
TCGA-BR-7717-01A-11R-2055-13	Neutrophils	Low	0.282099
TCGA-BR-7722-01A-31R-2203-13	Neutrophils	Low	0.221041
TCGA-BR-7723-01A-11R-2055-13	Neutrophils	High	0.227665
TCGA-BR-7851-01A-11R-2203-13	Neutrophils	Low	0.292286
TCGA-BR-7901-01A-11R-2203-13	Neutrophils	High	0.349802
TCGA-BR-7957-01A-11R-2203-13	Neutrophils	Low	0.351767
TCGA-BR-7958-01A-21R-2343-13	Neutrophils	Low	0.325354
TCGA-BR-7959-01A-11R-2343-13	Neutrophils	Low	0.339802
TCGA-BR-8058-01A-31R-2343-13	Neutrophils	High	0.402274
TCGA-BR-8059-01A-11R-2343-13	Neutrophils	Low	0.269877
TCGA-BR-8060-01A-11R-2343-13	Neutrophils	High	0.371438
TCGA-BR-8077-01A-11R-2343-13	Neutrophils	High	0.28957
TCGA-BR-8080-01A-11R-2343-13	Neutrophils	High	0.329341
TCGA-BR-8081-01A-11R-2343-13	Neutrophils	High	0.318509
TCGA-BR-8284-01A-11R-2343-13	Neutrophils	High	0.304923
TCGA-BR-8286-01A-12R-2343-13	Neutrophils	Low	0.204278
TCGA-BR-8289-01A-11R-2343-13	Neutrophils	High	0.13115
TCGA-BR-8291-01A-11R-2343-13	Neutrophils	High	0.328011
TCGA-BR-8295-01A-11R-2343-13	Neutrophils	High	0.107103
TCGA-BR-8296-01A-11R-2343-13	Neutrophils	Low	0.24806
TCGA-BR-8297-01A-12R-2343-13	Neutrophils	High	0.165133
TCGA-BR-8361-01A-11R-2343-13	Neutrophils	Low	0.263992
TCGA-BR-8364-01A-11R-2343-13	Neutrophils	High	0.256436
TCGA-BR-8365-01A-21R-2343-13	Neutrophils	High	0.237574
TCGA-BR-8366-01A-11R-2343-13	Neutrophils	High	0.273827
TCGA-BR-8367-01A-11R-2343-13	Neutrophils	High	0.253269
TCGA-BR-8368-01A-11R-2343-13	Neutrophils	Low	0.171783
TCGA-BR-8369-01A-11R-2343-13	Neutrophils	Low	0.117286
TCGA-BR-8371-01A-11R-2343-13	Neutrophils	High	0.150058
TCGA-BR-8372-01A-11R-2343-13	Neutrophils	High	0.249294
TCGA-BR-8373-01A-11R-2343-13	Neutrophils	Low	0.312986
TCGA-BR-8380-01A-11R-2343-13	Neutrophils	High	0.255442
TCGA-BR-8381-01A-11R-2402-13	Neutrophils	Low	0.226298
TCGA-BR-8382-01A-11R-2402-13	Neutrophils	Low	0.366554
TCGA-BR-8384-01A-21R-2402-13	Neutrophils	High	0.2297
TCGA-BR-8483-01A-31R-2402-13	Neutrophils	Low	0.13871
TCGA-BR-8484-01A-11R-2402-13	Neutrophils	High	0.32183
TCGA-BR-8485-01A-11R-2402-13	Neutrophils	High	0.249924
TCGA-BR-8486-01A-31R-2402-13	Neutrophils	Low	0.344669
TCGA-BR-8487-01A-11R-2402-13	Neutrophils	High	0.211047
TCGA-BR-8588-01A-11R-2402-13	Neutrophils	High	0.416905
TCGA-BR-8589-01A-11R-2402-13	Neutrophils	High	0.252055
TCGA-BR-8590-01A-11R-2402-13	Neutrophils	High	0.296157
TCGA-BR-8591-01A-11R-2402-13	Neutrophils	High	0.320858
TCGA-BR-8592-01A-11R-2402-13	Neutrophils	High	0.289858
TCGA-BR-8676-01A-11R-2402-13	Neutrophils	High	0.356571
TCGA-BR-8677-01A-11R-2402-13	Neutrophils	Low	0.243587
TCGA-BR-8678-01A-11R-2402-13	Neutrophils	High	0.233966
TCGA-BR-8679-01A-11R-2402-13	Neutrophils	High	0.226627
TCGA-BR-8680-01A-11R-2402-13	Neutrophils	High	0.0547495
TCGA-BR-8682-01A-11R-2402-13	Neutrophils	High	0.316809
TCGA-BR-8683-01A-11R-2402-13	Neutrophils	High	0.212984
TCGA-BR-8686-01A-11R-2402-13	Neutrophils	High	0.284406
TCGA-BR-8687-01A-11R-2402-13	Neutrophils	High	0.223086
TCGA-BR-8690-01A-11R-2402-13	Neutrophils	Low	0.203251
TCGA-BR-A44T-01A-32R-A24K-31	Neutrophils	Low	0.154289
TCGA-BR-A44U-01A-11R-A36D-31	Neutrophils	Low	0.217651
TCGA-BR-A4CR-01A-11R-A24K-31	Neutrophils	High	0.207661
TCGA-BR-A4CS-01A-11R-A24K-31	Neutrophils	Low	0.383541
TCGA-BR-A4IV-01A-31R-A251-31	Neutrophils	High	0.293303
TCGA-BR-A4J4-01A-12R-A251-31	Neutrophils	High	0.260913
TCGA-BR-A4J5-01A-21R-A251-31	Neutrophils	Low	0.297248
TCGA-BR-A4J6-01A-11R-A251-31	Neutrophils	Low	0.148711
TCGA-BR-A4J7-01A-31R-A251-31	Neutrophils	Low	0.178539
TCGA-BR-A4J8-01A-11R-A251-31	Neutrophils	Low	0.206344
TCGA-BR-A4J9-01A-12R-A251-31	Neutrophils	High	0.177781
TCGA-BR-A4PF-01A-11R-A251-31	Neutrophils	High	0.424669
TCGA-BR-A4QL-01A-31R-A251-31	Neutrophils	Low	0.142867
TCGA-CD-5798-01A-11R-1602-13	Neutrophils	High	0.32427
TCGA-CD-5799-01A-11R-1602-13	Neutrophils	High	0.313143
TCGA-CD-5800-01A-11R-1602-13	Neutrophils	High	0.269117
TCGA-CD-5801-01A-11R-1602-13	Neutrophils	Low	0.284727
TCGA-CD-5803-01A-11R-1602-13	Neutrophils	High	0.28393
TCGA-CD-5804-01A-12R-2055-13	Neutrophils	Low	0.411303
TCGA-CD-5813-01A-11R-1602-13	Neutrophils	Low	0.370942
TCGA-CD-8524-01A-11R-2343-13	Neutrophils	High	0.197115
TCGA-CD-8525-01A-11R-2343-13	Neutrophils	Low	0.337967
TCGA-CD-8526-01A-11R-2343-13	Neutrophils	High	0.243199
TCGA-CD-8527-01A-11R-2343-13	Neutrophils	Low	0.224979
TCGA-CD-8528-01A-11R-2343-13	Neutrophils	Low	0.361103
TCGA-CD-8529-01A-11R-2343-13	Neutrophils	High	0.338993
TCGA-CD-8530-01A-11R-2343-13	Neutrophils	High	0.266077
TCGA-CD-8531-01A-11R-2343-13	Neutrophils	High	0.243568
TCGA-CD-8532-01A-11R-2343-13	Neutrophils	High	0.285884
TCGA-CD-8533-01A-11R-2343-13	Neutrophils	Low	0.150548
TCGA-CD-8534-01A-11R-2343-13	Neutrophils	Low	0.187677
TCGA-CD-8535-01A-11R-2343-13	Neutrophils	Low	0.113682
TCGA-CD-A486-01A-11R-A24K-31	Neutrophils	High	0.340526
TCGA-CD-A487-01A-21R-A24K-31	Neutrophils	High	0.394223
TCGA-CD-A489-01A-11R-A24K-31	Neutrophils	Low	0.191474
TCGA-CD-A48A-01A-12R-A36D-31	Neutrophils	Low	0.127888
TCGA-CD-A48C-01A-11R-A24K-31	Neutrophils	High	0.209833
TCGA-CD-A4MG-01A-11R-A251-31	Neutrophils	Low	0.325239
TCGA-CD-A4MH-01A-11R-A251-31	Neutrophils	Low	0.221231
TCGA-CG-4301-01A-01R-1157-13	Neutrophils	High	0.343145
TCGA-CG-4304-01A-01R-1157-13	Neutrophils	Low	0.503105
TCGA-CG-4305-01A-01R-1157-13	Neutrophils	High	0.343585
TCGA-CG-4306-01A-01R-1157-13	Neutrophils	High	0.448297
TCGA-CG-4436-01A-01R-1157-13	Neutrophils	High	0.476452
TCGA-CG-4437-01A-01R-1802-13	Neutrophils	Low	0.416551
TCGA-CG-4438-01A-01R-1157-13	Neutrophils	High	0.223411
TCGA-CG-4440-01A-01R-1157-13	Neutrophils	High	0.380762
TCGA-CG-4441-01A-01R-1802-13	Neutrophils	High	0.430516
TCGA-CG-4442-01A-01R-1157-13	Neutrophils	High	0.354897
TCGA-CG-4443-01A-01R-1157-13	Neutrophils	Low	0.246567
TCGA-CG-4444-01A-01R-1157-13	Neutrophils	High	0.408849
TCGA-CG-4460-01A-01R-1157-13	Neutrophils	High	0.317127
TCGA-CG-4462-01A-01R-1157-13	Neutrophils	High	0.624083
TCGA-CG-4465-01A-01R-1157-13	Neutrophils	High	0.426077
TCGA-CG-4466-01A-01R-1157-13	Neutrophils	High	0.324183
TCGA-CG-4469-01A-01R-1157-13	Neutrophils	High	0.42883
TCGA-CG-4475-01A-01R-1157-13	Neutrophils	High	0.450628
TCGA-CG-4476-01A-01R-1157-13	Neutrophils	High	0.409664
TCGA-CG-4477-01A-01R-1157-13	Neutrophils	High	0.4595
TCGA-CG-5716-01A-21R-1802-13	Neutrophils	Low	0.359984
TCGA-CG-5717-01A-11R-1602-13	Neutrophils	Low	0.391721
TCGA-CG-5718-01A-11R-1602-13	Neutrophils	Low	0.484645
TCGA-CG-5719-01A-11R-1602-13	Neutrophils	Low	0.424922
TCGA-CG-5720-01A-11R-1602-13	Neutrophils	High	0.509904
TCGA-CG-5721-01A-11R-1602-13	Neutrophils	Low	0.348449
TCGA-CG-5722-01A-21R-1602-13	Neutrophils	Low	0.293588
TCGA-CG-5723-01A-11R-1602-13	Neutrophils	Low	0.399094
TCGA-CG-5724-01A-11R-1602-13	Neutrophils	High	0.38951
TCGA-CG-5725-01A-11R-1602-13	Neutrophils	High	0.190892
TCGA-CG-5726-01A-11R-1602-13	Neutrophils	Low	0.295628
TCGA-CG-5732-01A-11R-1602-13	Neutrophils	High	0.405771
TCGA-CG-5734-01A-11R-1602-13	Neutrophils	Low	0.469363
TCGA-D7-5577-01A-01R-1602-13	Neutrophils	High	0.346559
TCGA-D7-5578-01A-01R-1602-13	Neutrophils	High	0.394581
TCGA-D7-6519-01A-11R-1802-13	Neutrophils	Low	0.18738
TCGA-D7-6520-01A-11R-1802-13	Neutrophils	High	0.267788
TCGA-D7-6521-01A-11R-1802-13	Neutrophils	Low	0.4105
TCGA-D7-6522-01A-11R-1802-13	Neutrophils	Low	0.401206
TCGA-D7-6524-01A-11R-1802-13	Neutrophils	High	0.542698
TCGA-D7-6525-01A-11R-1802-13	Neutrophils	High	0.288352
TCGA-D7-6526-01A-11R-1802-13	Neutrophils	Low	0.309392
TCGA-D7-6527-01A-11R-1802-13	Neutrophils	Low	0.375861
TCGA-D7-6528-01A-11R-1802-13	Neutrophils	High	0.263181
TCGA-D7-6815-01A-11R-1884-13	Neutrophils	Low	0.299449
TCGA-D7-6818-01A-11R-1884-13	Neutrophils	Low	0.477892
TCGA-D7-6822-01A-11R-1884-13	Neutrophils	Low	0.390257
TCGA-D7-8570-01A-11R-2343-13	Neutrophils	Low	0.298331
TCGA-D7-8572-01A-11R-2343-13	Neutrophils	High	0.374516
TCGA-D7-8573-01A-11R-2343-13	Neutrophils	Low	0.277297
TCGA-D7-8574-01A-13R-2343-13	Neutrophils	Low	0.242808
TCGA-D7-8575-01A-11R-2343-13	Neutrophils	High	0.339602
TCGA-D7-8576-01A-11R-2343-13	Neutrophils	Low	0.327107
TCGA-D7-8578-01A-21R-2343-13	Neutrophils	High	0.306012
TCGA-D7-8579-01A-11R-2343-13	Neutrophils	Low	0.428612
TCGA-D7-A4YU-01A-21R-A251-31	Neutrophils	High	0.282181
TCGA-D7-A4YX-01A-11R-A251-31	Neutrophils	Low	0.307364
TCGA-D7-A4Z0-01A-22R-A251-31	Neutrophils	Low	0.417009
TCGA-D7-A6EV-01A-11R-A31P-31	Neutrophils	Low	0.265354
TCGA-D7-A6EX-01A-11R-A31P-31	Neutrophils	Low	0.120646
TCGA-D7-A6EY-01A-21R-A31P-31	Neutrophils	Low	0.369706
TCGA-D7-A6EZ-01A-11R-A31P-31	Neutrophils	Low	0.332725
TCGA-D7-A6F0-01A-11R-A31P-31	Neutrophils	Low	0.190078
TCGA-D7-A6F2-01A-12R-A31P-31	Neutrophils	Low	0.292811
TCGA-D7-A747-01A-22R-A33Y-31	Neutrophils	Low	0.185171
TCGA-D7-A748-01A-12R-A32D-31	Neutrophils	Low	0.508448
TCGA-D7-A74A-01A-11R-A32D-31	Neutrophils	Low	0.166913
TCGA-EQ-8122-01A-11R-2343-13	Neutrophils	Low	0.340276
TCGA-F1-6177-01A-11R-1802-13	Neutrophils	High	0.264073
TCGA-F1-6874-01A-11R-1884-13	Neutrophils	High	0.493314
TCGA-F1-6875-01A-11R-2055-13	Neutrophils	Low	0.239547
TCGA-F1-A448-01A-11R-A24K-31	Neutrophils	Low	0.483188
TCGA-F1-A72C-01A-21R-A33Y-31	Neutrophils	Low	0.307538
TCGA-FP-7735-01A-11R-2055-13	Neutrophils	Low	0.311306
TCGA-FP-7829-01A-11R-2055-13	Neutrophils	Low	0.354279
TCGA-FP-7916-01A-11R-2203-13	Neutrophils	High	0.260192
TCGA-FP-7998-01A-11R-2203-13	Neutrophils	Low	0.3038
TCGA-FP-8099-01A-11R-2343-13	Neutrophils	High	0.266778
TCGA-FP-8209-01A-11R-2343-13	Neutrophils	High	0.330227
TCGA-FP-8210-01A-11R-2343-13	Neutrophils	High	0.360798
TCGA-FP-8211-01A-11R-2343-13	Neutrophils	Low	0.226643
TCGA-FP-8631-01A-11R-2402-13	Neutrophils	High	0.211228
TCGA-FP-A4BF-01A-12R-A36D-31	Neutrophils	Low	0.28826
TCGA-FP-A8CX-01A-11R-A36D-31	Neutrophils	High	0.288063
TCGA-FP-A9TM-01A-11R-A39E-31	Neutrophils	Low	0.2268
TCGA-HF-7131-01A-11R-2055-13	Neutrophils	High	0.459216
TCGA-HF-7132-01A-11R-2055-13	Neutrophils	High	0.332118
TCGA-HF-7133-01A-11R-2055-13	Neutrophils	High	0.412598
TCGA-HF-7134-01A-11R-2055-13	Neutrophils	Low	0.397786
TCGA-HF-A5NB-01A-11R-A31P-31	Neutrophils	High	0.211103
TCGA-HJ-7597-01A-21R-2203-13	Neutrophils	High	0.250106
TCGA-HU-8238-01A-11R-2343-13	Neutrophils	Low	0.356376
TCGA-HU-8244-01A-11R-2343-13	Neutrophils	Low	0.212076
TCGA-HU-8249-01A-11R-A36D-31	Neutrophils	High	0.259938
TCGA-HU-8602-01A-11R-2402-13	Neutrophils	High	0.447343
TCGA-HU-8604-01A-11R-2402-13	Neutrophils	High	0.410182
TCGA-HU-8608-01A-11R-2402-13	Neutrophils	High	0.407856
TCGA-HU-8610-01A-22R-2402-13	Neutrophils	Low	0.413607
TCGA-HU-A4G2-01A-11R-A251-31	Neutrophils	High	0.280379
TCGA-HU-A4G3-01A-11R-A24K-31	Neutrophils	Low	0.321414
TCGA-HU-A4G8-01A-11R-A251-31	Neutrophils	Low	0.260672
TCGA-HU-A4G9-01A-11R-A24K-31	Neutrophils	Low	0.227408
TCGA-HU-A4GC-01A-12R-A251-31	Neutrophils	Low	0.246508
TCGA-HU-A4GD-01A-11R-A36D-31	Neutrophils	Low	0.13516
TCGA-HU-A4GF-01A-11R-A24K-31	Neutrophils	Low	0.409488
TCGA-HU-A4GH-01A-11R-A24K-31	Neutrophils	Low	0.334779
TCGA-HU-A4GJ-01A-11R-A251-31	Neutrophils	High	0.262323
TCGA-HU-A4GP-01A-11R-A251-31	Neutrophils	Low	0.264098
TCGA-HU-A4GQ-01A-11R-A36D-31	Neutrophils	High	0.273615
TCGA-HU-A4GT-01A-21R-A251-31	Neutrophils	High	0.283805
TCGA-HU-A4GU-01A-11R-A251-31	Neutrophils	Low	0.245105
TCGA-HU-A4GX-01A-12R-A251-31	Neutrophils	Low	0.268525
TCGA-HU-A4GY-01A-21R-A24K-31	Neutrophils	High	0.231853
TCGA-HU-A4H0-01A-11R-A251-31	Neutrophils	High	0.207771
TCGA-HU-A4H2-01A-11R-A251-31	Neutrophils	Low	0.232646
TCGA-HU-A4H3-01A-21R-A251-31	Neutrophils	Low	0.284009
TCGA-HU-A4H4-01A-21R-A251-31	Neutrophils	Low	0.330487
TCGA-HU-A4H5-01A-21R-A251-31	Neutrophils	High	0.345958
TCGA-HU-A4H6-01A-11R-A251-31	Neutrophils	Low	0.38656
TCGA-HU-A4H8-01A-11R-A251-31	Neutrophils	High	0.186629
TCGA-HU-A4HB-01A-12R-A251-31	Neutrophils	High	0.333218
TCGA-HU-A4HD-01A-11R-A251-31	Neutrophils	High	0.265034
TCGA-IN-7806-01A-11R-2055-13	Neutrophils	Low	0.192672
TCGA-IN-7808-01A-11R-2203-13	Neutrophils	Low	0.125716
TCGA-IN-8462-01A-11R-2343-13	Neutrophils	Low	0.288568
TCGA-IN-8663-01A-11R-2402-13	Neutrophils	High	0.236943
TCGA-IN-A6RI-01A-11R-A32D-31	Neutrophils	High	0.277585
TCGA-IN-A6RJ-01A-21R-A33Y-31	Neutrophils	Low	0.260767
TCGA-IN-A6RL-01A-11R-A32D-31	Neutrophils	Low	0.275068
TCGA-IN-A6RN-01A-12R-A33Y-31	Neutrophils	Low	0.226638
TCGA-IN-A6RO-01A-12R-A33Y-31	Neutrophils	Low	0.176647
TCGA-IN-A6RR-01A-12R-A32D-31	Neutrophils	Low	0.24816
TCGA-IN-A6RS-01A-12R-A354-31	Neutrophils	High	0.36092
TCGA-IN-A7NR-01A-11R-A354-31	Neutrophils	Low	0.261322
TCGA-IN-A7NT-01A-21R-A354-31	Neutrophils	Low	0.289002
TCGA-IN-A7NU-01A-22R-A354-31	Neutrophils	Low	0.351855
TCGA-IN-AB1V-01A-21R-A414-31	Neutrophils	Low	0.248254
TCGA-IN-AB1X-01A-11R-A39E-31	Neutrophils	Low	0.359556
TCGA-IP-7968-01A-11R-2203-13	Neutrophils	Low	0.326395
TCGA-KB-A6F7-01A-12R-A32D-31	Neutrophils	Low	0.308633
TCGA-KB-A93G-01A-11R-A39E-31	Neutrophils	High	0.579212
TCGA-KB-A93H-01A-11R-A39E-31	Neutrophils	High	0.168298
TCGA-KB-A93J-01A-11R-A39E-31	Neutrophils	High	0.335083
TCGA-MX-A5UG-01A-21R-A31P-31	Neutrophils	High	0.410262
TCGA-MX-A5UJ-01A-11R-A31P-31	Neutrophils	Low	0.327446
TCGA-MX-A663-01A-11R-A31P-31	Neutrophils	Low	0.306601
TCGA-MX-A666-01A-11R-A31P-31	Neutrophils	High	0.26897
TCGA-R5-A7O7-01A-11R-A33Y-31	Neutrophils	Low	0.271169
TCGA-R5-A7ZE-01B-11R-A354-31	Neutrophils	Low	0.334472
TCGA-R5-A7ZF-01A-11R-A354-31	Neutrophils	Low	0.24482
TCGA-R5-A7ZI-01A-11R-A354-31	Neutrophils	Low	0.304831
TCGA-R5-A7ZR-01A-11R-A354-31	Neutrophils	High	0.223671
TCGA-R5-A805-01A-11R-A36D-31	Neutrophils	Low	0.616719
TCGA-RD-A7BS-01A-11R-A32D-31	Neutrophils	Low	0.305684
TCGA-RD-A7BT-01A-11R-A33Y-31	Neutrophils	High	0.275978
TCGA-RD-A7BW-01A-11R-A32D-31	Neutrophils	High	0.22683
TCGA-RD-A7C1-01A-11R-A32D-31	Neutrophils	Low	0.377539
TCGA-RD-A8MV-01A-11R-A36D-31	Neutrophils	Low	0.480281
TCGA-RD-A8MW-01A-11R-A36D-31	Neutrophils	High	0.389066
TCGA-RD-A8N0-01A-12R-A36D-31	Neutrophils	Low	0.254698
TCGA-RD-A8N1-01A-12R-A36D-31	Neutrophils	Low	0.274054
TCGA-RD-A8N2-01A-12R-A36D-31	Neutrophils	High	0.216937
TCGA-RD-A8N4-01A-21R-A36D-31	Neutrophils	High	0.208912
TCGA-RD-A8N5-01A-12R-A36D-31	Neutrophils	Low	0.577431
TCGA-RD-A8N6-01A-11R-A36D-31	Neutrophils	High	0.186002
TCGA-RD-A8N9-01A-12R-A39E-31	Neutrophils	Low	0.257211
TCGA-RD-A8NB-01A-12R-A39E-31	Neutrophils	High	0.339697
TCGA-SW-A7EA-01A-12R-A354-31	Neutrophils	Low	0.24933
TCGA-SW-A7EB-01A-11R-A354-31	Neutrophils	Low	0.261394
TCGA-VQ-A8DT-01A-11R-A36D-31	Neutrophils	High	0.274269
TCGA-VQ-A8DU-01A-11R-A36D-31	Neutrophils	Low	0.249245
TCGA-VQ-A8DV-01A-12R-A36D-31	Neutrophils	Low	0.292971
TCGA-VQ-A8DZ-01A-11R-A36D-31	Neutrophils	High	0.365547
TCGA-VQ-A8E0-01A-11R-A414-31	Neutrophils	High	0.361375
TCGA-VQ-A8E2-01A-11R-A36D-31	Neutrophils	High	0.189196
TCGA-VQ-A8E3-01A-11R-A39E-31	Neutrophils	High	0.262618
TCGA-VQ-A8E7-01B-11R-A414-31	Neutrophils	Low	0.337173
TCGA-VQ-A8P2-01A-11R-A36D-31	Neutrophils	High	0.183677
TCGA-VQ-A8P3-01A-11R-A36D-31	Neutrophils	Low	0.234342
TCGA-VQ-A8P5-01A-11R-A39E-31	Neutrophils	Low	0.294875
TCGA-VQ-A8P8-01A-11R-A39E-31	Neutrophils	High	0.26692
TCGA-VQ-A8PB-01A-11R-A39E-31	Neutrophils	High	0.337457
TCGA-VQ-A8PC-01A-11R-A39E-31	Neutrophils	Low	0.347749
TCGA-VQ-A8PD-01A-11R-A414-31	Neutrophils	Low	0.397723
TCGA-VQ-A8PE-01A-11R-A414-31	Neutrophils	High	0.306296
TCGA-VQ-A8PF-01A-11R-A414-31	Neutrophils	Low	0.349685
TCGA-VQ-A8PH-01A-12R-A414-31	Neutrophils	Low	0.149701
TCGA-VQ-A8PJ-01A-11R-A414-31	Neutrophils	High	0.268142
TCGA-VQ-A8PK-01A-12R-A414-31	Neutrophils	High	0.282875
TCGA-VQ-A8PM-01A-21R-A414-31	Neutrophils	High	0.331019
TCGA-VQ-A8PO-01A-11R-A414-31	Neutrophils	High	0.254832
TCGA-VQ-A8PP-01A-21R-A414-31	Neutrophils	Low	0.257433
TCGA-VQ-A8PQ-01A-11R-A414-31	Neutrophils	High	0.2422
TCGA-VQ-A8PU-01A-12R-A414-31	Neutrophils	Low	0.322125
TCGA-VQ-A8PX-01A-12R-A414-31	Neutrophils	Low	0.328195
TCGA-VQ-A91A-01A-11R-A414-31	Neutrophils	Low	0.445293
TCGA-VQ-A91D-01A-11R-A414-31	Neutrophils	High	0.347086
TCGA-VQ-A91E-01A-31R-A414-31	Neutrophils	Low	0.300532
TCGA-VQ-A91K-01A-11R-A414-31	Neutrophils	Low	0.294857
TCGA-VQ-A91N-01A-11R-A414-31	Neutrophils	Low	0.185791
TCGA-VQ-A91Q-01A-12R-A414-31	Neutrophils	Low	0.258949
TCGA-VQ-A91S-01A-11R-A414-31	Neutrophils	Low	0.349831
TCGA-VQ-A91U-01A-11R-A414-31	Neutrophils	High	0.239986
TCGA-VQ-A91V-01A-11R-A414-31	Neutrophils	High	0.254359
TCGA-VQ-A91X-01A-12R-A414-31	Neutrophils	High	0.163411
TCGA-VQ-A91Y-01A-11R-A414-31	Neutrophils	High	0.212611
TCGA-VQ-A91Z-01A-11R-A414-31	Neutrophils	Low	0.180819
TCGA-VQ-A922-01A-11R-A414-31	Neutrophils	High	0.232969
TCGA-VQ-A923-01A-11R-A414-31	Neutrophils	Low	0.272013
TCGA-VQ-A924-01A-11R-A414-31	Neutrophils	High	0.259552
TCGA-VQ-A925-01A-11R-A414-31	Neutrophils	Low	0.188412
TCGA-VQ-A927-01A-12R-A414-31	Neutrophils	Low	0.338493
TCGA-VQ-A928-01A-11R-A414-31	Neutrophils	Low	0.324336
TCGA-VQ-A92D-01A-11R-A414-31	Neutrophils	Low	0.174868
TCGA-VQ-A94O-01A-11R-A414-31	Neutrophils	High	0.244338
TCGA-VQ-A94P-01A-13R-A414-31	Neutrophils	High	0.297469
TCGA-VQ-A94R-01A-11R-A414-31	Neutrophils	Low	0.181682
TCGA-VQ-A94T-01A-11R-A414-31	Neutrophils	High	0.266497
TCGA-VQ-A94U-01A-12R-A414-31	Neutrophils	High	0.168457
TCGA-VQ-AA64-01A-11R-A414-31	Neutrophils	High	0.237397
TCGA-VQ-AA68-01A-11R-A414-31	Neutrophils	High	0.274228
TCGA-VQ-AA69-01A-11R-A414-31	Neutrophils	High	0.262716
TCGA-VQ-AA6A-01A-11R-A414-31	Neutrophils	High	0.194752
TCGA-VQ-AA6D-01A-11R-A414-31	Neutrophils	High	0.268919
TCGA-VQ-AA6F-01A-31R-A414-31	Neutrophils	Low	0.262313
TCGA-VQ-AA6G-01A-11R-A414-31	Neutrophils	High	0.326733
TCGA-VQ-AA6J-01A-11R-A414-31	Neutrophils	High	0.29182
TCGA-VQ-AA6K-01A-11R-A414-31	Neutrophils	Low	0.258524
TCGA-ZA-A8F6-01A-23R-A36D-31	Neutrophils	Low	0.282608
TCGA-ZQ-A9CR-01A-11R-A39E-31	Neutrophils	Low	0.411259
TCGA-3M-AB46-01A-11R-A414-31	NK CD56bright cells	Low	0.389118
TCGA-3M-AB47-01A-22R-A414-31	NK CD56bright cells	Low	0.358739
TCGA-B7-5818-01A-11R-1602-13	NK CD56bright cells	High	0.349944
TCGA-B7-A5TI-01A-11R-A31P-31	NK CD56bright cells	Low	0.39918
TCGA-B7-A5TJ-01A-11R-A31P-31	NK CD56bright cells	Low	0.441932
TCGA-B7-A5TK-01A-12R-A36D-31	NK CD56bright cells	Low	0.372443
TCGA-B7-A5TN-01A-21R-A31P-31	NK CD56bright cells	High	0.409955
TCGA-BR-4187-01A-01R-1131-13	NK CD56bright cells	High	0.283295
TCGA-BR-4191-01A-02R-1131-13	NK CD56bright cells	High	0.338168
TCGA-BR-4201-01A-01R-1131-13	NK CD56bright cells	High	0.32105
TCGA-BR-4253-01A-01R-1131-13	NK CD56bright cells	High	0.291132
TCGA-BR-4256-01A-01R-1131-13	NK CD56bright cells	High	0.314774
TCGA-BR-4257-01A-01R-1131-13	NK CD56bright cells	High	0.434587
TCGA-BR-4267-01A-01R-1131-13	NK CD56bright cells	Low	0.312678
TCGA-BR-4279-01A-01R-1131-13	NK CD56bright cells	High	0.329354
TCGA-BR-4280-01A-01R-1131-13	NK CD56bright cells	High	0.344026
TCGA-BR-4294-01A-01R-1131-13	NK CD56bright cells	High	0.280169
TCGA-BR-4357-01A-01R-1157-13	NK CD56bright cells	High	0.3654
TCGA-BR-4361-01A-01R-1157-13	NK CD56bright cells	High	0.431762
TCGA-BR-4363-01A-01R-1157-13	NK CD56bright cells	High	0.331924
TCGA-BR-4366-01A-01R-1157-13	NK CD56bright cells	High	0.425782
TCGA-BR-4367-01A-01R-1157-13	NK CD56bright cells	High	0.430312
TCGA-BR-4368-01A-01R-1157-13	NK CD56bright cells	High	0.442394
TCGA-BR-4369-01A-01R-1157-13	NK CD56bright cells	High	0.321312
TCGA-BR-4370-01A-01R-1157-13	NK CD56bright cells	High	0.400265
TCGA-BR-4371-01A-01R-1157-13	NK CD56bright cells	High	0.458131
TCGA-BR-6452-01A-12R-1802-13	NK CD56bright cells	High	0.467423
TCGA-BR-6453-01A-11R-1802-13	NK CD56bright cells	Low	0.433386
TCGA-BR-6454-01A-11R-1802-13	NK CD56bright cells	Low	0.425521
TCGA-BR-6455-01A-11R-1802-13	NK CD56bright cells	High	0.399707
TCGA-BR-6456-01A-11R-1802-13	NK CD56bright cells	High	0.361573
TCGA-BR-6457-01A-21R-1802-13	NK CD56bright cells	Low	0.48322
TCGA-BR-6458-01A-11R-1802-13	NK CD56bright cells	High	0.417732
TCGA-BR-6563-01A-13R-2055-13	NK CD56bright cells	Low	0.356322
TCGA-BR-6564-01A-12R-1884-13	NK CD56bright cells	Low	0.427234
TCGA-BR-6565-01A-11R-1802-13	NK CD56bright cells	High	0.415371
TCGA-BR-6566-01A-11R-1802-13	NK CD56bright cells	Low	0.523347
TCGA-BR-6705-01A-12R-1884-13	NK CD56bright cells	Low	0.368311
TCGA-BR-6707-01A-11R-1884-13	NK CD56bright cells	Low	0.484984
TCGA-BR-6709-01A-11R-1884-13	NK CD56bright cells	Low	0.436184
TCGA-BR-6710-01A-11R-1884-13	NK CD56bright cells	Low	0.443572
TCGA-BR-6801-01A-11R-1884-13	NK CD56bright cells	Low	0.332231
TCGA-BR-6802-01A-11R-1884-13	NK CD56bright cells	Low	0.431907
TCGA-BR-6803-01A-11R-1884-13	NK CD56bright cells	High	0.407782
TCGA-BR-6852-01A-11R-1884-13	NK CD56bright cells	Low	0.510122
TCGA-BR-7196-01A-11R-2055-13	NK CD56bright cells	High	0.384066
TCGA-BR-7197-01A-11R-2203-13	NK CD56bright cells	Low	0.421561
TCGA-BR-7704-01A-11R-2055-13	NK CD56bright cells	High	0.397725
TCGA-BR-7707-01A-11R-2055-13	NK CD56bright cells	Low	0.414614
TCGA-BR-7715-01A-11R-2055-13	NK CD56bright cells	Low	0.396576
TCGA-BR-7716-01A-21R-2055-13	NK CD56bright cells	Low	0.386066
TCGA-BR-7717-01A-11R-2055-13	NK CD56bright cells	Low	0.513235
TCGA-BR-7722-01A-31R-2203-13	NK CD56bright cells	Low	0.502838
TCGA-BR-7723-01A-11R-2055-13	NK CD56bright cells	High	0.440891
TCGA-BR-7851-01A-11R-2203-13	NK CD56bright cells	Low	0.410255
TCGA-BR-7901-01A-11R-2203-13	NK CD56bright cells	High	0.473315
TCGA-BR-7957-01A-11R-2203-13	NK CD56bright cells	Low	0.378761
TCGA-BR-7958-01A-21R-2343-13	NK CD56bright cells	Low	0.396712
TCGA-BR-7959-01A-11R-2343-13	NK CD56bright cells	Low	0.317519
TCGA-BR-8058-01A-31R-2343-13	NK CD56bright cells	High	0.419816
TCGA-BR-8059-01A-11R-2343-13	NK CD56bright cells	Low	0.385643
TCGA-BR-8060-01A-11R-2343-13	NK CD56bright cells	High	0.477362
TCGA-BR-8077-01A-11R-2343-13	NK CD56bright cells	High	0.310046
TCGA-BR-8080-01A-11R-2343-13	NK CD56bright cells	High	0.39857
TCGA-BR-8081-01A-11R-2343-13	NK CD56bright cells	High	0.360264
TCGA-BR-8284-01A-11R-2343-13	NK CD56bright cells	High	0.376909
TCGA-BR-8286-01A-12R-2343-13	NK CD56bright cells	Low	0.459782
TCGA-BR-8289-01A-11R-2343-13	NK CD56bright cells	High	0.344289
TCGA-BR-8291-01A-11R-2343-13	NK CD56bright cells	High	0.386928
TCGA-BR-8295-01A-11R-2343-13	NK CD56bright cells	High	0.465807
TCGA-BR-8296-01A-11R-2343-13	NK CD56bright cells	Low	0.354476
TCGA-BR-8297-01A-12R-2343-13	NK CD56bright cells	High	0.415114
TCGA-BR-8361-01A-11R-2343-13	NK CD56bright cells	Low	0.430682
TCGA-BR-8364-01A-11R-2343-13	NK CD56bright cells	High	0.380164
TCGA-BR-8365-01A-21R-2343-13	NK CD56bright cells	High	0.413699
TCGA-BR-8366-01A-11R-2343-13	NK CD56bright cells	High	0.312532
TCGA-BR-8367-01A-11R-2343-13	NK CD56bright cells	High	0.419585
TCGA-BR-8368-01A-11R-2343-13	NK CD56bright cells	Low	0.443184
TCGA-BR-8369-01A-11R-2343-13	NK CD56bright cells	Low	0.431916
TCGA-BR-8371-01A-11R-2343-13	NK CD56bright cells	High	0.388005
TCGA-BR-8372-01A-11R-2343-13	NK CD56bright cells	High	0.431223
TCGA-BR-8373-01A-11R-2343-13	NK CD56bright cells	Low	0.429542
TCGA-BR-8380-01A-11R-2343-13	NK CD56bright cells	High	0.368515
TCGA-BR-8381-01A-11R-2402-13	NK CD56bright cells	Low	0.379628
TCGA-BR-8382-01A-11R-2402-13	NK CD56bright cells	Low	0.397522
TCGA-BR-8384-01A-21R-2402-13	NK CD56bright cells	High	0.418198
TCGA-BR-8483-01A-31R-2402-13	NK CD56bright cells	Low	0.427188
TCGA-BR-8484-01A-11R-2402-13	NK CD56bright cells	High	0.391068
TCGA-BR-8485-01A-11R-2402-13	NK CD56bright cells	High	0.381111
TCGA-BR-8486-01A-31R-2402-13	NK CD56bright cells	Low	0.392954
TCGA-BR-8487-01A-11R-2402-13	NK CD56bright cells	High	0.386563
TCGA-BR-8588-01A-11R-2402-13	NK CD56bright cells	High	0.360823
TCGA-BR-8589-01A-11R-2402-13	NK CD56bright cells	High	0.28541
TCGA-BR-8590-01A-11R-2402-13	NK CD56bright cells	High	0.379789
TCGA-BR-8591-01A-11R-2402-13	NK CD56bright cells	High	0.373996
TCGA-BR-8592-01A-11R-2402-13	NK CD56bright cells	High	0.350642
TCGA-BR-8676-01A-11R-2402-13	NK CD56bright cells	High	0.294576
TCGA-BR-8677-01A-11R-2402-13	NK CD56bright cells	Low	0.429165
TCGA-BR-8678-01A-11R-2402-13	NK CD56bright cells	High	0.381993
TCGA-BR-8679-01A-11R-2402-13	NK CD56bright cells	High	0.479812
TCGA-BR-8680-01A-11R-2402-13	NK CD56bright cells	High	0.308299
TCGA-BR-8682-01A-11R-2402-13	NK CD56bright cells	High	0.38482
TCGA-BR-8683-01A-11R-2402-13	NK CD56bright cells	High	0.371633
TCGA-BR-8686-01A-11R-2402-13	NK CD56bright cells	High	0.39369
TCGA-BR-8687-01A-11R-2402-13	NK CD56bright cells	High	0.4994
TCGA-BR-8690-01A-11R-2402-13	NK CD56bright cells	Low	0.473229
TCGA-BR-A44T-01A-32R-A24K-31	NK CD56bright cells	Low	0.396659
TCGA-BR-A44U-01A-11R-A36D-31	NK CD56bright cells	Low	0.323387
TCGA-BR-A4CR-01A-11R-A24K-31	NK CD56bright cells	High	0.483191
TCGA-BR-A4CS-01A-11R-A24K-31	NK CD56bright cells	Low	0.475305
TCGA-BR-A4IV-01A-31R-A251-31	NK CD56bright cells	High	0.361103
TCGA-BR-A4J4-01A-12R-A251-31	NK CD56bright cells	High	0.329144
TCGA-BR-A4J5-01A-21R-A251-31	NK CD56bright cells	Low	0.395331
TCGA-BR-A4J6-01A-11R-A251-31	NK CD56bright cells	Low	0.406491
TCGA-BR-A4J7-01A-31R-A251-31	NK CD56bright cells	Low	0.402551
TCGA-BR-A4J8-01A-11R-A251-31	NK CD56bright cells	Low	0.355885
TCGA-BR-A4J9-01A-12R-A251-31	NK CD56bright cells	High	0.354871
TCGA-BR-A4PF-01A-11R-A251-31	NK CD56bright cells	High	0.368607
TCGA-BR-A4QL-01A-31R-A251-31	NK CD56bright cells	Low	0.468684
TCGA-CD-5798-01A-11R-1602-13	NK CD56bright cells	High	0.423612
TCGA-CD-5799-01A-11R-1602-13	NK CD56bright cells	High	0.379772
TCGA-CD-5800-01A-11R-1602-13	NK CD56bright cells	High	0.50057
TCGA-CD-5801-01A-11R-1602-13	NK CD56bright cells	Low	0.382149
TCGA-CD-5803-01A-11R-1602-13	NK CD56bright cells	High	0.477619
TCGA-CD-5804-01A-12R-2055-13	NK CD56bright cells	Low	0.465552
TCGA-CD-5813-01A-11R-1602-13	NK CD56bright cells	Low	0.384988
TCGA-CD-8524-01A-11R-2343-13	NK CD56bright cells	High	0.462536
TCGA-CD-8525-01A-11R-2343-13	NK CD56bright cells	Low	0.327166
TCGA-CD-8526-01A-11R-2343-13	NK CD56bright cells	High	0.401301
TCGA-CD-8527-01A-11R-2343-13	NK CD56bright cells	Low	0.479827
TCGA-CD-8528-01A-11R-2343-13	NK CD56bright cells	Low	0.345868
TCGA-CD-8529-01A-11R-2343-13	NK CD56bright cells	High	0.45562
TCGA-CD-8530-01A-11R-2343-13	NK CD56bright cells	High	0.388454
TCGA-CD-8531-01A-11R-2343-13	NK CD56bright cells	High	0.368531
TCGA-CD-8532-01A-11R-2343-13	NK CD56bright cells	High	0.468768
TCGA-CD-8533-01A-11R-2343-13	NK CD56bright cells	Low	0.491872
TCGA-CD-8534-01A-11R-2343-13	NK CD56bright cells	Low	0.362683
TCGA-CD-8535-01A-11R-2343-13	NK CD56bright cells	Low	0.431264
TCGA-CD-A486-01A-11R-A24K-31	NK CD56bright cells	High	0.43192
TCGA-CD-A487-01A-21R-A24K-31	NK CD56bright cells	High	0.35405
TCGA-CD-A489-01A-11R-A24K-31	NK CD56bright cells	Low	0.382866
TCGA-CD-A48A-01A-12R-A36D-31	NK CD56bright cells	Low	0.445486
TCGA-CD-A48C-01A-11R-A24K-31	NK CD56bright cells	High	0.417022
TCGA-CD-A4MG-01A-11R-A251-31	NK CD56bright cells	Low	0.302098
TCGA-CD-A4MH-01A-11R-A251-31	NK CD56bright cells	Low	0.273412
TCGA-CG-4301-01A-01R-1157-13	NK CD56bright cells	High	0.321484
TCGA-CG-4304-01A-01R-1157-13	NK CD56bright cells	Low	0.312862
TCGA-CG-4305-01A-01R-1157-13	NK CD56bright cells	High	0.427468
TCGA-CG-4306-01A-01R-1157-13	NK CD56bright cells	High	0.394157
TCGA-CG-4436-01A-01R-1157-13	NK CD56bright cells	High	0.271078
TCGA-CG-4437-01A-01R-1802-13	NK CD56bright cells	Low	0.441953
TCGA-CG-4438-01A-01R-1157-13	NK CD56bright cells	High	0.407343
TCGA-CG-4440-01A-01R-1157-13	NK CD56bright cells	High	0.371418
TCGA-CG-4441-01A-01R-1802-13	NK CD56bright cells	High	0.393865
TCGA-CG-4442-01A-01R-1157-13	NK CD56bright cells	High	0.289595
TCGA-CG-4443-01A-01R-1157-13	NK CD56bright cells	Low	0.342357
TCGA-CG-4444-01A-01R-1157-13	NK CD56bright cells	High	0.476769
TCGA-CG-4460-01A-01R-1157-13	NK CD56bright cells	High	0.521609
TCGA-CG-4462-01A-01R-1157-13	NK CD56bright cells	High	0.395679
TCGA-CG-4465-01A-01R-1157-13	NK CD56bright cells	High	0.393121
TCGA-CG-4466-01A-01R-1157-13	NK CD56bright cells	High	0.356478
TCGA-CG-4469-01A-01R-1157-13	NK CD56bright cells	High	0.394199
TCGA-CG-4475-01A-01R-1157-13	NK CD56bright cells	High	0.379193
TCGA-CG-4476-01A-01R-1157-13	NK CD56bright cells	High	0.402592
TCGA-CG-4477-01A-01R-1157-13	NK CD56bright cells	High	0.446783
TCGA-CG-5716-01A-21R-1802-13	NK CD56bright cells	Low	0.4216
TCGA-CG-5717-01A-11R-1602-13	NK CD56bright cells	Low	0.483327
TCGA-CG-5718-01A-11R-1602-13	NK CD56bright cells	Low	0.483153
TCGA-CG-5719-01A-11R-1602-13	NK CD56bright cells	Low	0.454295
TCGA-CG-5720-01A-11R-1602-13	NK CD56bright cells	High	0.463646
TCGA-CG-5721-01A-11R-1602-13	NK CD56bright cells	Low	0.469106
TCGA-CG-5722-01A-21R-1602-13	NK CD56bright cells	Low	0.512913
TCGA-CG-5723-01A-11R-1602-13	NK CD56bright cells	Low	0.463645
TCGA-CG-5724-01A-11R-1602-13	NK CD56bright cells	High	0.437987
TCGA-CG-5725-01A-11R-1602-13	NK CD56bright cells	High	0.440017
TCGA-CG-5726-01A-11R-1602-13	NK CD56bright cells	Low	0.504085
TCGA-CG-5732-01A-11R-1602-13	NK CD56bright cells	High	0.471144
TCGA-CG-5734-01A-11R-1602-13	NK CD56bright cells	Low	0.483664
TCGA-D7-5577-01A-01R-1602-13	NK CD56bright cells	High	0.412574
TCGA-D7-5578-01A-01R-1602-13	NK CD56bright cells	High	0.439477
TCGA-D7-6519-01A-11R-1802-13	NK CD56bright cells	Low	0.422517
TCGA-D7-6520-01A-11R-1802-13	NK CD56bright cells	High	0.472139
TCGA-D7-6521-01A-11R-1802-13	NK CD56bright cells	Low	0.402371
TCGA-D7-6522-01A-11R-1802-13	NK CD56bright cells	Low	0.4184
TCGA-D7-6524-01A-11R-1802-13	NK CD56bright cells	High	0.429766
TCGA-D7-6525-01A-11R-1802-13	NK CD56bright cells	High	0.535237
TCGA-D7-6526-01A-11R-1802-13	NK CD56bright cells	Low	0.465642
TCGA-D7-6527-01A-11R-1802-13	NK CD56bright cells	Low	0.449066
TCGA-D7-6528-01A-11R-1802-13	NK CD56bright cells	High	0.331117
TCGA-D7-6815-01A-11R-1884-13	NK CD56bright cells	Low	0.447768
TCGA-D7-6818-01A-11R-1884-13	NK CD56bright cells	Low	0.475142
TCGA-D7-6822-01A-11R-1884-13	NK CD56bright cells	Low	0.363204
TCGA-D7-8570-01A-11R-2343-13	NK CD56bright cells	Low	0.304447
TCGA-D7-8572-01A-11R-2343-13	NK CD56bright cells	High	0.416126
TCGA-D7-8573-01A-11R-2343-13	NK CD56bright cells	Low	0.31257
TCGA-D7-8574-01A-13R-2343-13	NK CD56bright cells	Low	0.35359
TCGA-D7-8575-01A-11R-2343-13	NK CD56bright cells	High	0.363427
TCGA-D7-8576-01A-11R-2343-13	NK CD56bright cells	Low	0.433089
TCGA-D7-8578-01A-21R-2343-13	NK CD56bright cells	High	0.431141
TCGA-D7-8579-01A-11R-2343-13	NK CD56bright cells	Low	0.420275
TCGA-D7-A4YU-01A-21R-A251-31	NK CD56bright cells	High	0.414501
TCGA-D7-A4YX-01A-11R-A251-31	NK CD56bright cells	Low	0.347917
TCGA-D7-A4Z0-01A-22R-A251-31	NK CD56bright cells	Low	0.429611
TCGA-D7-A6EV-01A-11R-A31P-31	NK CD56bright cells	Low	0.442055
TCGA-D7-A6EX-01A-11R-A31P-31	NK CD56bright cells	Low	0.595172
TCGA-D7-A6EY-01A-21R-A31P-31	NK CD56bright cells	Low	0.507517
TCGA-D7-A6EZ-01A-11R-A31P-31	NK CD56bright cells	Low	0.262048
TCGA-D7-A6F0-01A-11R-A31P-31	NK CD56bright cells	Low	0.444153
TCGA-D7-A6F2-01A-12R-A31P-31	NK CD56bright cells	Low	0.410073
TCGA-D7-A747-01A-22R-A33Y-31	NK CD56bright cells	Low	0.338609
TCGA-D7-A748-01A-12R-A32D-31	NK CD56bright cells	Low	0.402394
TCGA-D7-A74A-01A-11R-A32D-31	NK CD56bright cells	Low	0.466485
TCGA-EQ-8122-01A-11R-2343-13	NK CD56bright cells	Low	0.445664
TCGA-F1-6177-01A-11R-1802-13	NK CD56bright cells	High	0.427834
TCGA-F1-6874-01A-11R-1884-13	NK CD56bright cells	High	0.424284
TCGA-F1-6875-01A-11R-2055-13	NK CD56bright cells	Low	0.467941
TCGA-F1-A448-01A-11R-A24K-31	NK CD56bright cells	Low	0.45881
TCGA-F1-A72C-01A-21R-A33Y-31	NK CD56bright cells	Low	0.383067
TCGA-FP-7735-01A-11R-2055-13	NK CD56bright cells	Low	0.378403
TCGA-FP-7829-01A-11R-2055-13	NK CD56bright cells	Low	0.435755
TCGA-FP-7916-01A-11R-2203-13	NK CD56bright cells	High	0.3601
TCGA-FP-7998-01A-11R-2203-13	NK CD56bright cells	Low	0.354683
TCGA-FP-8099-01A-11R-2343-13	NK CD56bright cells	High	0.464736
TCGA-FP-8209-01A-11R-2343-13	NK CD56bright cells	High	0.352925
TCGA-FP-8210-01A-11R-2343-13	NK CD56bright cells	High	0.420253
TCGA-FP-8211-01A-11R-2343-13	NK CD56bright cells	Low	0.439703
TCGA-FP-8631-01A-11R-2402-13	NK CD56bright cells	High	0.439515
TCGA-FP-A4BF-01A-12R-A36D-31	NK CD56bright cells	Low	0.467059
TCGA-FP-A8CX-01A-11R-A36D-31	NK CD56bright cells	High	0.423407
TCGA-FP-A9TM-01A-11R-A39E-31	NK CD56bright cells	Low	0.438892
TCGA-HF-7131-01A-11R-2055-13	NK CD56bright cells	High	0.443922
TCGA-HF-7132-01A-11R-2055-13	NK CD56bright cells	High	0.413685
TCGA-HF-7133-01A-11R-2055-13	NK CD56bright cells	High	0.370228
TCGA-HF-7134-01A-11R-2055-13	NK CD56bright cells	Low	0.491324
TCGA-HF-A5NB-01A-11R-A31P-31	NK CD56bright cells	High	0.474665
TCGA-HJ-7597-01A-21R-2203-13	NK CD56bright cells	High	0.411263
TCGA-HU-8238-01A-11R-2343-13	NK CD56bright cells	Low	0.39816
TCGA-HU-8244-01A-11R-2343-13	NK CD56bright cells	Low	0.455925
TCGA-HU-8249-01A-11R-A36D-31	NK CD56bright cells	High	0.289066
TCGA-HU-8602-01A-11R-2402-13	NK CD56bright cells	High	0.370572
TCGA-HU-8604-01A-11R-2402-13	NK CD56bright cells	High	0.320263
TCGA-HU-8608-01A-11R-2402-13	NK CD56bright cells	High	0.319321
TCGA-HU-8610-01A-22R-2402-13	NK CD56bright cells	Low	0.326309
TCGA-HU-A4G2-01A-11R-A251-31	NK CD56bright cells	High	0.333574
TCGA-HU-A4G3-01A-11R-A24K-31	NK CD56bright cells	Low	0.427172
TCGA-HU-A4G8-01A-11R-A251-31	NK CD56bright cells	Low	0.451432
TCGA-HU-A4G9-01A-11R-A24K-31	NK CD56bright cells	Low	0.37071
TCGA-HU-A4GC-01A-12R-A251-31	NK CD56bright cells	Low	0.375259
TCGA-HU-A4GD-01A-11R-A36D-31	NK CD56bright cells	Low	0.411901
TCGA-HU-A4GF-01A-11R-A24K-31	NK CD56bright cells	Low	0.411667
TCGA-HU-A4GH-01A-11R-A24K-31	NK CD56bright cells	Low	0.521119
TCGA-HU-A4GJ-01A-11R-A251-31	NK CD56bright cells	High	0.397498
TCGA-HU-A4GP-01A-11R-A251-31	NK CD56bright cells	Low	0.43528
TCGA-HU-A4GQ-01A-11R-A36D-31	NK CD56bright cells	High	0.340811
TCGA-HU-A4GT-01A-21R-A251-31	NK CD56bright cells	High	0.375472
TCGA-HU-A4GU-01A-11R-A251-31	NK CD56bright cells	Low	0.296014
TCGA-HU-A4GX-01A-12R-A251-31	NK CD56bright cells	Low	0.389255
TCGA-HU-A4GY-01A-21R-A24K-31	NK CD56bright cells	High	0.372204
TCGA-HU-A4H0-01A-11R-A251-31	NK CD56bright cells	High	0.321937
TCGA-HU-A4H2-01A-11R-A251-31	NK CD56bright cells	Low	0.53283
TCGA-HU-A4H3-01A-21R-A251-31	NK CD56bright cells	Low	0.452922
TCGA-HU-A4H4-01A-21R-A251-31	NK CD56bright cells	Low	0.424349
TCGA-HU-A4H5-01A-21R-A251-31	NK CD56bright cells	High	0.440724
TCGA-HU-A4H6-01A-11R-A251-31	NK CD56bright cells	Low	0.438793
TCGA-HU-A4H8-01A-11R-A251-31	NK CD56bright cells	High	0.447802
TCGA-HU-A4HB-01A-12R-A251-31	NK CD56bright cells	High	0.424653
TCGA-HU-A4HD-01A-11R-A251-31	NK CD56bright cells	High	0.462667
TCGA-IN-7806-01A-11R-2055-13	NK CD56bright cells	Low	0.472077
TCGA-IN-7808-01A-11R-2203-13	NK CD56bright cells	Low	0.406836
TCGA-IN-8462-01A-11R-2343-13	NK CD56bright cells	Low	0.493453
TCGA-IN-8663-01A-11R-2402-13	NK CD56bright cells	High	0.419404
TCGA-IN-A6RI-01A-11R-A32D-31	NK CD56bright cells	High	0.465139
TCGA-IN-A6RJ-01A-21R-A33Y-31	NK CD56bright cells	Low	0.397475
TCGA-IN-A6RL-01A-11R-A32D-31	NK CD56bright cells	Low	0.482251
TCGA-IN-A6RN-01A-12R-A33Y-31	NK CD56bright cells	Low	0.503238
TCGA-IN-A6RO-01A-12R-A33Y-31	NK CD56bright cells	Low	0.287485
TCGA-IN-A6RR-01A-12R-A32D-31	NK CD56bright cells	Low	0.424147
TCGA-IN-A6RS-01A-12R-A354-31	NK CD56bright cells	High	0.374161
TCGA-IN-A7NR-01A-11R-A354-31	NK CD56bright cells	Low	0.502524
TCGA-IN-A7NT-01A-21R-A354-31	NK CD56bright cells	Low	0.399275
TCGA-IN-A7NU-01A-22R-A354-31	NK CD56bright cells	Low	0.424222
TCGA-IN-AB1V-01A-21R-A414-31	NK CD56bright cells	Low	0.479569
TCGA-IN-AB1X-01A-11R-A39E-31	NK CD56bright cells	Low	0.490279
TCGA-IP-7968-01A-11R-2203-13	NK CD56bright cells	Low	0.449943
TCGA-KB-A6F7-01A-12R-A32D-31	NK CD56bright cells	Low	0.45535
TCGA-KB-A93G-01A-11R-A39E-31	NK CD56bright cells	High	0.445326
TCGA-KB-A93H-01A-11R-A39E-31	NK CD56bright cells	High	0.450286
TCGA-KB-A93J-01A-11R-A39E-31	NK CD56bright cells	High	0.343266
TCGA-MX-A5UG-01A-21R-A31P-31	NK CD56bright cells	High	0.388135
TCGA-MX-A5UJ-01A-11R-A31P-31	NK CD56bright cells	Low	0.411055
TCGA-MX-A663-01A-11R-A31P-31	NK CD56bright cells	Low	0.450326
TCGA-MX-A666-01A-11R-A31P-31	NK CD56bright cells	High	0.42691
TCGA-R5-A7O7-01A-11R-A33Y-31	NK CD56bright cells	Low	0.323049
TCGA-R5-A7ZE-01B-11R-A354-31	NK CD56bright cells	Low	0.424122
TCGA-R5-A7ZF-01A-11R-A354-31	NK CD56bright cells	Low	0.420314
TCGA-R5-A7ZI-01A-11R-A354-31	NK CD56bright cells	Low	0.371524
TCGA-R5-A7ZR-01A-11R-A354-31	NK CD56bright cells	High	0.361053
TCGA-R5-A805-01A-11R-A36D-31	NK CD56bright cells	Low	0.42904
TCGA-RD-A7BS-01A-11R-A32D-31	NK CD56bright cells	Low	0.430559
TCGA-RD-A7BT-01A-11R-A33Y-31	NK CD56bright cells	High	0.330671
TCGA-RD-A7BW-01A-11R-A32D-31	NK CD56bright cells	High	0.384003
TCGA-RD-A7C1-01A-11R-A32D-31	NK CD56bright cells	Low	0.392757
TCGA-RD-A8MV-01A-11R-A36D-31	NK CD56bright cells	Low	0.388432
TCGA-RD-A8MW-01A-11R-A36D-31	NK CD56bright cells	High	0.336763
TCGA-RD-A8N0-01A-12R-A36D-31	NK CD56bright cells	Low	0.380204
TCGA-RD-A8N1-01A-12R-A36D-31	NK CD56bright cells	Low	0.454224
TCGA-RD-A8N2-01A-12R-A36D-31	NK CD56bright cells	High	0.372515
TCGA-RD-A8N4-01A-21R-A36D-31	NK CD56bright cells	High	0.425192
TCGA-RD-A8N5-01A-12R-A36D-31	NK CD56bright cells	Low	0.372667
TCGA-RD-A8N6-01A-11R-A36D-31	NK CD56bright cells	High	0.558011
TCGA-RD-A8N9-01A-12R-A39E-31	NK CD56bright cells	Low	0.390037
TCGA-RD-A8NB-01A-12R-A39E-31	NK CD56bright cells	High	0.488472
TCGA-SW-A7EA-01A-12R-A354-31	NK CD56bright cells	Low	0.409535
TCGA-SW-A7EB-01A-11R-A354-31	NK CD56bright cells	Low	0.493274
TCGA-VQ-A8DT-01A-11R-A36D-31	NK CD56bright cells	High	0.462426
TCGA-VQ-A8DU-01A-11R-A36D-31	NK CD56bright cells	Low	0.385947
TCGA-VQ-A8DV-01A-12R-A36D-31	NK CD56bright cells	Low	0.383377
TCGA-VQ-A8DZ-01A-11R-A36D-31	NK CD56bright cells	High	0.490083
TCGA-VQ-A8E0-01A-11R-A414-31	NK CD56bright cells	High	0.374319
TCGA-VQ-A8E2-01A-11R-A36D-31	NK CD56bright cells	High	0.473625
TCGA-VQ-A8E3-01A-11R-A39E-31	NK CD56bright cells	High	0.346132
TCGA-VQ-A8E7-01B-11R-A414-31	NK CD56bright cells	Low	0.4524
TCGA-VQ-A8P2-01A-11R-A36D-31	NK CD56bright cells	High	0.405596
TCGA-VQ-A8P3-01A-11R-A36D-31	NK CD56bright cells	Low	0.362991
TCGA-VQ-A8P5-01A-11R-A39E-31	NK CD56bright cells	Low	0.37432
TCGA-VQ-A8P8-01A-11R-A39E-31	NK CD56bright cells	High	0.43408
TCGA-VQ-A8PB-01A-11R-A39E-31	NK CD56bright cells	High	0.460566
TCGA-VQ-A8PC-01A-11R-A39E-31	NK CD56bright cells	Low	0.399492
TCGA-VQ-A8PD-01A-11R-A414-31	NK CD56bright cells	Low	0.351394
TCGA-VQ-A8PE-01A-11R-A414-31	NK CD56bright cells	High	0.446782
TCGA-VQ-A8PF-01A-11R-A414-31	NK CD56bright cells	Low	0.344498
TCGA-VQ-A8PH-01A-12R-A414-31	NK CD56bright cells	Low	0.344298
TCGA-VQ-A8PJ-01A-11R-A414-31	NK CD56bright cells	High	0.494732
TCGA-VQ-A8PK-01A-12R-A414-31	NK CD56bright cells	High	0.410267
TCGA-VQ-A8PM-01A-21R-A414-31	NK CD56bright cells	High	0.422409
TCGA-VQ-A8PO-01A-11R-A414-31	NK CD56bright cells	High	0.492869
TCGA-VQ-A8PP-01A-21R-A414-31	NK CD56bright cells	Low	0.431074
TCGA-VQ-A8PQ-01A-11R-A414-31	NK CD56bright cells	High	0.36716
TCGA-VQ-A8PU-01A-12R-A414-31	NK CD56bright cells	Low	0.397711
TCGA-VQ-A8PX-01A-12R-A414-31	NK CD56bright cells	Low	0.338536
TCGA-VQ-A91A-01A-11R-A414-31	NK CD56bright cells	Low	0.32456
TCGA-VQ-A91D-01A-11R-A414-31	NK CD56bright cells	High	0.4533
TCGA-VQ-A91E-01A-31R-A414-31	NK CD56bright cells	Low	0.475395
TCGA-VQ-A91K-01A-11R-A414-31	NK CD56bright cells	Low	0.467871
TCGA-VQ-A91N-01A-11R-A414-31	NK CD56bright cells	Low	0.442746
TCGA-VQ-A91Q-01A-12R-A414-31	NK CD56bright cells	Low	0.446614
TCGA-VQ-A91S-01A-11R-A414-31	NK CD56bright cells	Low	0.500933
TCGA-VQ-A91U-01A-11R-A414-31	NK CD56bright cells	High	0.459136
TCGA-VQ-A91V-01A-11R-A414-31	NK CD56bright cells	High	0.470022
TCGA-VQ-A91X-01A-12R-A414-31	NK CD56bright cells	High	0.291085
TCGA-VQ-A91Y-01A-11R-A414-31	NK CD56bright cells	High	0.3737
TCGA-VQ-A91Z-01A-11R-A414-31	NK CD56bright cells	Low	0.466207
TCGA-VQ-A922-01A-11R-A414-31	NK CD56bright cells	High	0.473143
TCGA-VQ-A923-01A-11R-A414-31	NK CD56bright cells	Low	0.368002
TCGA-VQ-A924-01A-11R-A414-31	NK CD56bright cells	High	0.454605
TCGA-VQ-A925-01A-11R-A414-31	NK CD56bright cells	Low	0.489877
TCGA-VQ-A927-01A-12R-A414-31	NK CD56bright cells	Low	0.412673
TCGA-VQ-A928-01A-11R-A414-31	NK CD56bright cells	Low	0.368126
TCGA-VQ-A92D-01A-11R-A414-31	NK CD56bright cells	Low	0.502288
TCGA-VQ-A94O-01A-11R-A414-31	NK CD56bright cells	High	0.409621
TCGA-VQ-A94P-01A-13R-A414-31	NK CD56bright cells	High	0.384747
TCGA-VQ-A94R-01A-11R-A414-31	NK CD56bright cells	Low	0.437032
TCGA-VQ-A94T-01A-11R-A414-31	NK CD56bright cells	High	0.33251
TCGA-VQ-A94U-01A-12R-A414-31	NK CD56bright cells	High	0.400056
TCGA-VQ-AA64-01A-11R-A414-31	NK CD56bright cells	High	0.483837
TCGA-VQ-AA68-01A-11R-A414-31	NK CD56bright cells	High	0.501556
TCGA-VQ-AA69-01A-11R-A414-31	NK CD56bright cells	High	0.320088
TCGA-VQ-AA6A-01A-11R-A414-31	NK CD56bright cells	High	0.442157
TCGA-VQ-AA6D-01A-11R-A414-31	NK CD56bright cells	High	0.423738
TCGA-VQ-AA6F-01A-31R-A414-31	NK CD56bright cells	Low	0.402047
TCGA-VQ-AA6G-01A-11R-A414-31	NK CD56bright cells	High	0.482434
TCGA-VQ-AA6J-01A-11R-A414-31	NK CD56bright cells	High	0.417935
TCGA-VQ-AA6K-01A-11R-A414-31	NK CD56bright cells	Low	0.436756
TCGA-ZA-A8F6-01A-23R-A36D-31	NK CD56bright cells	Low	0.401627
TCGA-ZQ-A9CR-01A-11R-A39E-31	NK CD56bright cells	Low	0.438436
TCGA-3M-AB46-01A-11R-A414-31	NK CD56dim cells	Low	0.0911685
TCGA-3M-AB47-01A-22R-A414-31	NK CD56dim cells	Low	0.170171
TCGA-B7-5818-01A-11R-1602-13	NK CD56dim cells	High	0.355503
TCGA-B7-A5TI-01A-11R-A31P-31	NK CD56dim cells	Low	0.305851
TCGA-B7-A5TJ-01A-11R-A31P-31	NK CD56dim cells	Low	0.161627
TCGA-B7-A5TK-01A-12R-A36D-31	NK CD56dim cells	Low	0.277072
TCGA-B7-A5TN-01A-21R-A31P-31	NK CD56dim cells	High	0.138853
TCGA-BR-4187-01A-01R-1131-13	NK CD56dim cells	High	0.194309
TCGA-BR-4191-01A-02R-1131-13	NK CD56dim cells	High	0.20386
TCGA-BR-4201-01A-01R-1131-13	NK CD56dim cells	High	0.291962
TCGA-BR-4253-01A-01R-1131-13	NK CD56dim cells	High	0.354272
TCGA-BR-4256-01A-01R-1131-13	NK CD56dim cells	High	0.300702
TCGA-BR-4257-01A-01R-1131-13	NK CD56dim cells	High	0.328199
TCGA-BR-4267-01A-01R-1131-13	NK CD56dim cells	Low	0.163772
TCGA-BR-4279-01A-01R-1131-13	NK CD56dim cells	High	0.299854
TCGA-BR-4280-01A-01R-1131-13	NK CD56dim cells	High	0.286085
TCGA-BR-4294-01A-01R-1131-13	NK CD56dim cells	High	0.171703
TCGA-BR-4357-01A-01R-1157-13	NK CD56dim cells	High	0.319503
TCGA-BR-4361-01A-01R-1157-13	NK CD56dim cells	High	0.19324
TCGA-BR-4363-01A-01R-1157-13	NK CD56dim cells	High	0.320293
TCGA-BR-4366-01A-01R-1157-13	NK CD56dim cells	High	0.0948457
TCGA-BR-4367-01A-01R-1157-13	NK CD56dim cells	High	0.2955
TCGA-BR-4368-01A-01R-1157-13	NK CD56dim cells	High	0.218882
TCGA-BR-4369-01A-01R-1157-13	NK CD56dim cells	High	0.171121
TCGA-BR-4370-01A-01R-1157-13	NK CD56dim cells	High	0.242419
TCGA-BR-4371-01A-01R-1157-13	NK CD56dim cells	High	0.15986
TCGA-BR-6452-01A-12R-1802-13	NK CD56dim cells	High	0.369062
TCGA-BR-6453-01A-11R-1802-13	NK CD56dim cells	Low	0.26409
TCGA-BR-6454-01A-11R-1802-13	NK CD56dim cells	Low	0.33387
TCGA-BR-6455-01A-11R-1802-13	NK CD56dim cells	High	0.339776
TCGA-BR-6456-01A-11R-1802-13	NK CD56dim cells	High	0.24925
TCGA-BR-6457-01A-21R-1802-13	NK CD56dim cells	Low	0.277161
TCGA-BR-6458-01A-11R-1802-13	NK CD56dim cells	High	0.314949
TCGA-BR-6563-01A-13R-2055-13	NK CD56dim cells	Low	0.252315
TCGA-BR-6564-01A-12R-1884-13	NK CD56dim cells	Low	0.227115
TCGA-BR-6565-01A-11R-1802-13	NK CD56dim cells	High	0.311497
TCGA-BR-6566-01A-11R-1802-13	NK CD56dim cells	Low	0.29523
TCGA-BR-6705-01A-12R-1884-13	NK CD56dim cells	Low	0.208227
TCGA-BR-6707-01A-11R-1884-13	NK CD56dim cells	Low	0.287374
TCGA-BR-6709-01A-11R-1884-13	NK CD56dim cells	Low	0.378403
TCGA-BR-6710-01A-11R-1884-13	NK CD56dim cells	Low	0.234375
TCGA-BR-6801-01A-11R-1884-13	NK CD56dim cells	Low	0.191169
TCGA-BR-6802-01A-11R-1884-13	NK CD56dim cells	Low	0.379016
TCGA-BR-6803-01A-11R-1884-13	NK CD56dim cells	High	0.277783
TCGA-BR-6852-01A-11R-1884-13	NK CD56dim cells	Low	0.369314
TCGA-BR-7196-01A-11R-2055-13	NK CD56dim cells	High	0.356739
TCGA-BR-7197-01A-11R-2203-13	NK CD56dim cells	Low	0.101254
TCGA-BR-7704-01A-11R-2055-13	NK CD56dim cells	High	0.350424
TCGA-BR-7707-01A-11R-2055-13	NK CD56dim cells	Low	0.42771
TCGA-BR-7715-01A-11R-2055-13	NK CD56dim cells	Low	0.181599
TCGA-BR-7716-01A-21R-2055-13	NK CD56dim cells	Low	0.314709
TCGA-BR-7717-01A-11R-2055-13	NK CD56dim cells	Low	0.202045
TCGA-BR-7722-01A-31R-2203-13	NK CD56dim cells	Low	0.191194
TCGA-BR-7723-01A-11R-2055-13	NK CD56dim cells	High	0.268884
TCGA-BR-7851-01A-11R-2203-13	NK CD56dim cells	Low	0.326798
TCGA-BR-7901-01A-11R-2203-13	NK CD56dim cells	High	0.221521
TCGA-BR-7957-01A-11R-2203-13	NK CD56dim cells	Low	0.179813
TCGA-BR-7958-01A-21R-2343-13	NK CD56dim cells	Low	0.347105
TCGA-BR-7959-01A-11R-2343-13	NK CD56dim cells	Low	0.185405
TCGA-BR-8058-01A-31R-2343-13	NK CD56dim cells	High	0.283549
TCGA-BR-8059-01A-11R-2343-13	NK CD56dim cells	Low	0.169405
TCGA-BR-8060-01A-11R-2343-13	NK CD56dim cells	High	0.226201
TCGA-BR-8077-01A-11R-2343-13	NK CD56dim cells	High	0.189006
TCGA-BR-8080-01A-11R-2343-13	NK CD56dim cells	High	0.289137
TCGA-BR-8081-01A-11R-2343-13	NK CD56dim cells	High	0.285386
TCGA-BR-8284-01A-11R-2343-13	NK CD56dim cells	High	0.218146
TCGA-BR-8286-01A-12R-2343-13	NK CD56dim cells	Low	0.169303
TCGA-BR-8289-01A-11R-2343-13	NK CD56dim cells	High	0.15763
TCGA-BR-8291-01A-11R-2343-13	NK CD56dim cells	High	0.272677
TCGA-BR-8295-01A-11R-2343-13	NK CD56dim cells	High	0.042763
TCGA-BR-8296-01A-11R-2343-13	NK CD56dim cells	Low	0.181913
TCGA-BR-8297-01A-12R-2343-13	NK CD56dim cells	High	0.189039
TCGA-BR-8361-01A-11R-2343-13	NK CD56dim cells	Low	0.311411
TCGA-BR-8364-01A-11R-2343-13	NK CD56dim cells	High	0.234909
TCGA-BR-8365-01A-21R-2343-13	NK CD56dim cells	High	0.156838
TCGA-BR-8366-01A-11R-2343-13	NK CD56dim cells	High	0.382416
TCGA-BR-8367-01A-11R-2343-13	NK CD56dim cells	High	0.154801
TCGA-BR-8368-01A-11R-2343-13	NK CD56dim cells	Low	0.201921
TCGA-BR-8369-01A-11R-2343-13	NK CD56dim cells	Low	0.0949395
TCGA-BR-8371-01A-11R-2343-13	NK CD56dim cells	High	0.115022
TCGA-BR-8372-01A-11R-2343-13	NK CD56dim cells	High	0.237619
TCGA-BR-8373-01A-11R-2343-13	NK CD56dim cells	Low	0.141342
TCGA-BR-8380-01A-11R-2343-13	NK CD56dim cells	High	0.183954
TCGA-BR-8381-01A-11R-2402-13	NK CD56dim cells	Low	0.253494
TCGA-BR-8382-01A-11R-2402-13	NK CD56dim cells	Low	0.353204
TCGA-BR-8384-01A-21R-2402-13	NK CD56dim cells	High	0.216241
TCGA-BR-8483-01A-31R-2402-13	NK CD56dim cells	Low	0.253826
TCGA-BR-8484-01A-11R-2402-13	NK CD56dim cells	High	0.185727
TCGA-BR-8485-01A-11R-2402-13	NK CD56dim cells	High	0.32586
TCGA-BR-8486-01A-31R-2402-13	NK CD56dim cells	Low	0.269008
TCGA-BR-8487-01A-11R-2402-13	NK CD56dim cells	High	0.259565
TCGA-BR-8588-01A-11R-2402-13	NK CD56dim cells	High	0.249604
TCGA-BR-8589-01A-11R-2402-13	NK CD56dim cells	High	0.321979
TCGA-BR-8590-01A-11R-2402-13	NK CD56dim cells	High	0.18615
TCGA-BR-8591-01A-11R-2402-13	NK CD56dim cells	High	0.277149
TCGA-BR-8592-01A-11R-2402-13	NK CD56dim cells	High	0.211658
TCGA-BR-8676-01A-11R-2402-13	NK CD56dim cells	High	0.160219
TCGA-BR-8677-01A-11R-2402-13	NK CD56dim cells	Low	0.258613
TCGA-BR-8678-01A-11R-2402-13	NK CD56dim cells	High	0.224617
TCGA-BR-8679-01A-11R-2402-13	NK CD56dim cells	High	0.141857
TCGA-BR-8680-01A-11R-2402-13	NK CD56dim cells	High	0.129054
TCGA-BR-8682-01A-11R-2402-13	NK CD56dim cells	High	0.226241
TCGA-BR-8683-01A-11R-2402-13	NK CD56dim cells	High	0.160487
TCGA-BR-8686-01A-11R-2402-13	NK CD56dim cells	High	0.248618
TCGA-BR-8687-01A-11R-2402-13	NK CD56dim cells	High	0.181889
TCGA-BR-8690-01A-11R-2402-13	NK CD56dim cells	Low	0.243649
TCGA-BR-A44T-01A-32R-A24K-31	NK CD56dim cells	Low	0.27091
TCGA-BR-A44U-01A-11R-A36D-31	NK CD56dim cells	Low	0.194123
TCGA-BR-A4CR-01A-11R-A24K-31	NK CD56dim cells	High	0.0236797
TCGA-BR-A4CS-01A-11R-A24K-31	NK CD56dim cells	Low	0.18056
TCGA-BR-A4IV-01A-31R-A251-31	NK CD56dim cells	High	0.209151
TCGA-BR-A4J4-01A-12R-A251-31	NK CD56dim cells	High	0.294704
TCGA-BR-A4J5-01A-21R-A251-31	NK CD56dim cells	Low	0.173517
TCGA-BR-A4J6-01A-11R-A251-31	NK CD56dim cells	Low	0.102369
TCGA-BR-A4J7-01A-31R-A251-31	NK CD56dim cells	Low	0.290617
TCGA-BR-A4J8-01A-11R-A251-31	NK CD56dim cells	Low	0.178891
TCGA-BR-A4J9-01A-12R-A251-31	NK CD56dim cells	High	0.148168
TCGA-BR-A4PF-01A-11R-A251-31	NK CD56dim cells	High	0.196947
TCGA-BR-A4QL-01A-31R-A251-31	NK CD56dim cells	Low	0.232988
TCGA-CD-5798-01A-11R-1602-13	NK CD56dim cells	High	0.239811
TCGA-CD-5799-01A-11R-1602-13	NK CD56dim cells	High	0.174653
TCGA-CD-5800-01A-11R-1602-13	NK CD56dim cells	High	0.2143
TCGA-CD-5801-01A-11R-1602-13	NK CD56dim cells	Low	0.360981
TCGA-CD-5803-01A-11R-1602-13	NK CD56dim cells	High	0.324941
[truncated: 7,001 more rows]
