# Supplementary material for: Comprehensive analysis of COMMD10 as a novel prognostic biomarker for gastric cancer
Source: PeerJ. 2023 Mar 9;11:e14645. doi: 10.7717/peerj.14645 (PMC10008319; doi:10.7717/peerj.14645)
Supplement: Supplemental Information 3 [file peerj-11-14645-s003.xlsx]

## Sheet: Sheet 1
ONTOLOGY	ID	Description	GeneRatio	BgRatio	pvalue	p.adjust	qvalue	geneID	Count
BP	GO:0006403	RNA localization	98/2541	230/18670	1.80062e-27	1.0494e-23	8.82873e-24	BICD1/CCT6A/CETN3/DHX9/EIF4E/FMR1/NCBP1/NPM1/NUP98/PARN/EXOSC10/POLR2D/PURA/RAN/RANBP2/ABCE1/SFPQ/SRSF1/SRSF2/SRSF3/SRSF5/SRSF6/SRSF7/SSB/TCP1/TERF1/TERF2/TPR/CCT3/XPO1/YY1/PRPF18/TNKS/ZNHIT3/QKI/NUP155/NUP93/EIF4A3/CKAP5/NUP58/ZC3H11A/SMG7/G3BP2/RBM8A/NUP153/SNUPN/LRPPRC/NXF1/SLU7/CCT7/CCT4/CCT2/KHDRBS1/CCT8/CPSF6/XPOT/NCBP2/CCT5/XPO7/SMG1/NUP205/NUP160/AHCTF1/SETD2/EXOSC3/NMD3/CDC40/RTRAF/CPSF3…	98
BP	GO:0008380	RNA splicing	148/2541	469/18670	2.90717e-24	8.47149e-21	7.12716e-21	CDC5L/CLNS1A/CSTF1/CSTF3/DDX1/DDX5/DHX8/DHX9/DHX15/DYRK1A/FMR1/HNRNPC/HNRNPH1/HNRNPH2/HNRNPH3/HNRNPK/HNRNPL/HSPA8/IK/MBNL1/MFAP1/NCBP1/NONO/NUP98/PIK3R1/PLRG1/POLR2B/POLR2C/POLR2D/PPP1R8/PPP2CA/RBM3/RBM4/REST/SFPQ/SRSF1/SRSF2/SRSF3/SRSF5/SRSF6/SRSF7/TRA2B/SON/SRPK1/SRPK2/USP4/SF1/COIL/TTF2/GEMIN2/PRPF18/ZPR1/PRPF4B/SCAF11/EFTUD2/SNRNP40/DDX23/QKI/PRDX6/WTAP/AQR/EIF4A3/DDX46/RBM8A/THRAP3/SNUPN/PDC…	148
BP	GO:0034470	ncRNA processing	126/2541	384/18670	1.84101e-22	3.57648e-19	3.00893e-19	ADAR/DDX1/TRDMT1/GRSF1/KARS1/SMAD1/SMAD2/RPL10A/NVL/PARN/EXOSC9/EXOSC10/RPL5/SSB/ELP1/ALKBH1/DDX18/USP14/ZNHIT3/PRORP/UTP14C/EIF4A3/BMS1/MPHOSPH10/NSA2/C1D/FARS2/WDR3/CLP1/KRR1/XRN2/DIS3/RRP1B/WDR43/RRP8/DICER1/SIRT1/MTREX/MTO1/INTS7/THUMPD3/NOL11/NGDN/RSL1D1/INTS6/ELP4/UTP25/DIMT1/ZCCHC4/DROSHA/TPRKB/EXOSC3/RRP15/FCF1/TRNT1/UTP18/UTP11/SBDS/RTCB/TRMO/RTRAF/WBP11/TRMT13/TRIT1/WDR55/TEX10/NSUN2/TR…	126
BP	GO:0000375	RNA splicing, via transesterification reactions	125/2541	382/18670	3.55574e-22	5.18072e-19	4.35859e-19	CDC5L/CLNS1A/CSTF1/CSTF3/DDX1/DDX5/DHX8/DHX9/DHX15/DYRK1A/FMR1/HNRNPC/HNRNPH1/HNRNPH2/HNRNPH3/HNRNPK/HNRNPL/HSPA8/IK/MBNL1/MFAP1/NCBP1/NUP98/PLRG1/POLR2B/POLR2C/POLR2D/RBM3/RBM4/REST/SFPQ/SRSF1/SRSF2/SRSF3/SRSF5/SRSF6/SRSF7/TRA2B/SON/SRPK1/SRPK2/USP4/SF1/COIL/GEMIN2/PRPF18/PRPF4B/SCAF11/EFTUD2/SNRNP40/DDX23/PRDX6/WTAP/AQR/EIF4A3/DDX46/RBM8A/THRAP3/SNUPN/PDCD7/RBM7/MPHOSPH10/HNRNPR/CWC27/SMNDC1/BC…	125
BP	GO:0006399	tRNA metabolic process	80/2541	193/18670	9.58632e-22	1.11738e-18	9.40064e-19	DARS1/DDX1/TRDMT1/EPRS1/GRSF1/HARS1/IARS1/KARS1/MARS1/NARS1/GATB/EXOSC9/EXOSC10/RARS1/SSB/TARS1/ELP1/ALKBH1/USP14/AIMP1/GTF3C4/GTF3C3/PRORP/FARSB/WARS2/FARS2/CLP1/LARS2/HARS2/MTO1/THUMPD3/ELP4/PPA2/TPRKB/EXOSC3/YARS2/SEPSECS/TRNT1/RTCB/LARS1/TRMO/RTRAF/TRMT13/TRIT1/NSUN2/TRMT10C/THG1L/TRMT61B/ELP3/NAT10/ELP2/ELAC1/THUMPD1/OSGEP/IARS2/RARS2/TRMT5/TRMT11/ELAC2/NSUN3/C2orf49/QTRT2/NARS2/TRMT1L/PUS3/…	80
BP	GO:0000377	RNA splicing, via transesterification reactions with bulged adenosine as nucleophile	123/2541	379/18670	1.69887e-21	1.41443e-18	1.18998e-18	CDC5L/CLNS1A/CSTF1/CSTF3/DDX1/DDX5/DHX8/DHX9/DHX15/DYRK1A/FMR1/HNRNPC/HNRNPH1/HNRNPH2/HNRNPH3/HNRNPK/HNRNPL/HSPA8/IK/MBNL1/MFAP1/NCBP1/NUP98/PLRG1/POLR2B/POLR2C/POLR2D/RBM3/RBM4/REST/SFPQ/SRSF1/SRSF2/SRSF3/SRSF5/SRSF6/SRSF7/TRA2B/SON/SRPK1/SRPK2/USP4/SF1/COIL/GEMIN2/PRPF18/PRPF4B/SCAF11/EFTUD2/SNRNP40/DDX23/PRDX6/WTAP/AQR/EIF4A3/DDX46/RBM8A/THRAP3/SNUPN/PDCD7/RBM7/HNRNPR/CWC27/SMNDC1/BCAS2/SF3A1/…	123
BP	GO:0000398	mRNA splicing, via spliceosome	123/2541	379/18670	1.69887e-21	1.41443e-18	1.18998e-18	CDC5L/CLNS1A/CSTF1/CSTF3/DDX1/DDX5/DHX8/DHX9/DHX15/DYRK1A/FMR1/HNRNPC/HNRNPH1/HNRNPH2/HNRNPH3/HNRNPK/HNRNPL/HSPA8/IK/MBNL1/MFAP1/NCBP1/NUP98/PLRG1/POLR2B/POLR2C/POLR2D/RBM3/RBM4/REST/SFPQ/SRSF1/SRSF2/SRSF3/SRSF5/SRSF6/SRSF7/TRA2B/SON/SRPK1/SRPK2/USP4/SF1/COIL/GEMIN2/PRPF18/PRPF4B/SCAF11/EFTUD2/SNRNP40/DDX23/PRDX6/WTAP/AQR/EIF4A3/DDX46/RBM8A/THRAP3/SNUPN/PDCD7/RBM7/HNRNPR/CWC27/SMNDC1/BCAS2/SF3A1/…	123
BP	GO:0006913	nucleocytoplasmic transport	114/2541	343/18670	6.18725e-21	4.50741e-18	3.79213e-18	ARNTL/BARD1/CD36/MAPK14/DHX9/EIF4E/GSK3B/HSPA9/KPNA1/KPNB1/KPNA3/KPNA4/TNPO1/IPO5/PPP1R12A/NCBP1/NEDD4/NF1/NPM1/NUP98/PIK3R1/POLR2D/MED1/PPM1A/PRKAG1/MAPK1/PSEN1/PTPN11/RAN/RANBP2/RBM4/ABCE1/SRSF1/SRSF2/SRSF3/SRSF5/SRSF6/SRSF7/SSB/STYX/TPR/XPO1/ANP32A/GEMIN2/MBTPS1/HDAC3/ZPR1/NUP155/NUP93/EIF4A3/NUP58/ZC3H11A/SMG7/RBM8A/NUP153/SNUPN/NXF1/IPO8/IPO7/SLU7/KHDRBS1/AHCYL1/CPSF6/DDX20/XPOT/PARK7/NCBP2/…	114
BP	GO:0051169	nuclear transport	114/2541	346/18670	1.35369e-20	7.99495e-18	6.72623e-18	ARNTL/BARD1/CD36/MAPK14/DHX9/EIF4E/GSK3B/HSPA9/KPNA1/KPNB1/KPNA3/KPNA4/TNPO1/IPO5/PPP1R12A/NCBP1/NEDD4/NF1/NPM1/NUP98/PIK3R1/POLR2D/MED1/PPM1A/PRKAG1/MAPK1/PSEN1/PTPN11/RAN/RANBP2/RBM4/ABCE1/SRSF1/SRSF2/SRSF3/SRSF5/SRSF6/SRSF7/SSB/STYX/TPR/XPO1/ANP32A/GEMIN2/MBTPS1/HDAC3/ZPR1/NUP155/NUP93/EIF4A3/NUP58/ZC3H11A/SMG7/RBM8A/NUP153/SNUPN/NXF1/IPO8/IPO7/SLU7/KHDRBS1/AHCYL1/CPSF6/DDX20/XPOT/PARK7/NCBP2/…	114
BP	GO:0051236	establishment of RNA localization	79/2541	196/18670	1.37182e-20	7.99495e-18	6.72623e-18	CETN3/DHX9/EIF4E/FMR1/NCBP1/NPM1/NUP98/POLR2D/PURA/RAN/RANBP2/ABCE1/SFPQ/SRSF1/SRSF2/SRSF3/SRSF5/SRSF6/SRSF7/SSB/TERF1/TERF2/TPR/XPO1/TNKS/QKI/NUP155/NUP93/EIF4A3/CKAP5/NUP58/ZC3H11A/SMG7/G3BP2/RBM8A/NUP153/SNUPN/LRPPRC/NXF1/SLU7/KHDRBS1/CPSF6/XPOT/NCBP2/XPO7/SMG1/NUP205/NUP160/AHCTF1/SETD2/NMD3/CDC40/RTRAF/CPSF3/PHAX/NUP54/CPSF2/RBM27/SDAD1/DDX19A/WDR33/NCBP3/IWS1/NDC1/NUP133/RIOK2/PCID2/NXT2/PA…	79
BP	GO:1903311	regulation of mRNA metabolic process	109/2541	324/18670	1.57934e-20	8.36763e-18	7.03978e-18	APEX1/BARD1/CCNB1/CCNT1/MAPK14/DDX5/DHX9/DYRK1A/FMR1/MTOR/HNRNPC/HNRNPK/HNRNPL/HSPA8/TNPO1/MBNL1/NCBP1/NPM1/NUP98/PARN/EXOSC9/PSMA1/PSMA3/PSMA5/PSMA6/PSMC2/PSMC3/PSMC6/PSMD10/PSMD12/PSME1/RBM3/RBM4/REST/SRSF1/SRSF2/SRSF3/SRSF5/SRSF6/SRSF7/TRA2B/SON/SRPK1/SRPK2/XPO1/FXR1/ANP32A/CNOT8/PRDX6/WTAP/CTR9/PUM1/PSMD6/RBM8A/THRAP3/RBM7/HNRNPR/SYNCRIP/KHDRBS1/CELF1/AHCYL1/SRSF10/PAPOLA/HNRNPA0/NUDT21/CPSF6…	109
BP	GO:0050657	nucleic acid transport	78/2541	193/18670	1.97838e-20	8.86921e-18	7.46176e-18	CETN3/DHX9/EIF4E/FMR1/NCBP1/NPM1/NUP98/POLR2D/PURA/RAN/RANBP2/ABCE1/SFPQ/SRSF1/SRSF2/SRSF3/SRSF5/SRSF6/SRSF7/SSB/TERF2/TPR/XPO1/TNKS/QKI/NUP155/NUP93/EIF4A3/CKAP5/NUP58/ZC3H11A/SMG7/G3BP2/RBM8A/NUP153/SNUPN/LRPPRC/NXF1/SLU7/KHDRBS1/CPSF6/XPOT/NCBP2/XPO7/SMG1/NUP205/NUP160/AHCTF1/SETD2/NMD3/CDC40/RTRAF/CPSF3/PHAX/NUP54/CPSF2/RBM27/SDAD1/DDX19A/WDR33/NCBP3/IWS1/NDC1/NUP133/RIOK2/PCID2/NXT2/PARP11/N…	78
BP	GO:0050658	RNA transport	78/2541	193/18670	1.97838e-20	8.86921e-18	7.46176e-18	CETN3/DHX9/EIF4E/FMR1/NCBP1/NPM1/NUP98/POLR2D/PURA/RAN/RANBP2/ABCE1/SFPQ/SRSF1/SRSF2/SRSF3/SRSF5/SRSF6/SRSF7/SSB/TERF2/TPR/XPO1/TNKS/QKI/NUP155/NUP93/EIF4A3/CKAP5/NUP58/ZC3H11A/SMG7/G3BP2/RBM8A/NUP153/SNUPN/LRPPRC/NXF1/SLU7/KHDRBS1/CPSF6/XPOT/NCBP2/XPO7/SMG1/NUP205/NUP160/AHCTF1/SETD2/NMD3/CDC40/RTRAF/CPSF3/PHAX/NUP54/CPSF2/RBM27/SDAD1/DDX19A/WDR33/NCBP3/IWS1/NDC1/NUP133/RIOK2/PCID2/NXT2/PARP11/N…	78
BP	GO:0016569	covalent chromatin modification	140/2541	474/18670	4.70655e-20	1.95927e-17	1.64835e-17	ACTL6A/BMI1/CCNB1/CDK2/CHD1/ATF2/CTNNB1/DDB1/DR1/EZH1/FMR1/GTF2B/HLCS/PRMT2/ING2/SMAD4/MBD1/TRIM37/PRKAA1/KDM5A/RBBP5/REST/RLF/RNF2/ATXN7/SFPQ/SKP1/TADA2A/TAF1/TAF7/TAF9/TAF12/MAP3K7/UBE2B/UBE2N/VRK1/NSD2/PRDM2/USP7/KAT6A/CUL4B/HAT1/HDAC3/MBD2/RNF8/ASH2L/RPS6KA5/TRIP12/GTF3C4/ATG5/MACROH2A1/CLOCK/MORF4L2/CTR9/KDM4A/DCAF1/JADE3/SETDB1/SUPT7L/USP15/USP3/HUWE1/PRMT3/ZMPSTE24/PCGF3/PRMT5/KAT5/USP16/C…	140
BP	GO:0010498	proteasomal protein catabolic process	139/2541	477/18670	2.40991e-19	9.36329e-17	7.87743e-17	ARNTL/CAMLG/CCNB1/CDC27/CDK2/ERCC8/CSNK1A1/CTNNB1/DAB2/DDB1/TOR1A/FMR1/GSK3B/UBE2K/MTM1/NEDD4/PPP2R5C/MAPK9/PSEN1/PSMA1/PSMA3/PSMA5/PSMA6/PSMC2/PSMC3/PSMC6/PSMD10/PSMD12/PSME1/RNF4/SCO1/SDCBP/SEL1L/SKP1/SMARCC1/HSPA13/STYX/TAF1/TAF9/UBE2B/UBE2D1/UBE2D3/UBE2G1/UBE2G2/USP7/CUL5/SPOP/CUL4B/CUL4A/CUL3/CUL2/CUL1/CDC23/CDC16/USP14/UBE4A/PLAA/BAG5/CLOCK/RNF14/SOCS5/PSMD6/AREL1/RNF41/MARCHF6/ANAPC10/ARIH…	139
BP	GO:0016570	histone modification	134/2541	454/18670	3.25447e-19	1.18544e-16	9.97322e-17	ACTL6A/BMI1/CCNB1/CDK2/ATF2/CTNNB1/DDB1/DR1/EZH1/FMR1/GTF2B/HLCS/PRMT2/ING2/SMAD4/TRIM37/PRKAA1/KDM5A/RBBP5/REST/RLF/RNF2/ATXN7/SFPQ/SKP1/TADA2A/TAF1/TAF7/TAF9/TAF12/MAP3K7/UBE2B/UBE2N/VRK1/NSD2/PRDM2/USP7/KAT6A/CUL4B/HAT1/HDAC3/RNF8/ASH2L/RPS6KA5/TRIP12/GTF3C4/ATG5/MACROH2A1/CLOCK/MORF4L2/CTR9/KDM4A/DCAF1/JADE3/SETDB1/SUPT7L/USP15/USP3/HUWE1/PRMT3/ZMPSTE24/PCGF3/PRMT5/KAT5/USP16/CTCF/KDM5B/BRD8/…	134
BP	GO:0043161	proteasome-mediated ubiquitin-dependent protein catabolic process	126/2541	419/18670	7.22226e-19	2.47596e-16	2.08305e-16	ARNTL/CAMLG/CCNB1/CDC27/CDK2/ERCC8/CSNK1A1/CTNNB1/DAB2/DDB1/GSK3B/UBE2K/MTM1/NEDD4/PPP2R5C/MAPK9/PSEN1/PSMA1/PSMA3/PSMA5/PSMA6/PSMC2/PSMC3/PSMC6/PSMD10/PSMD12/PSME1/RNF4/SDCBP/SEL1L/SKP1/SMARCC1/HSPA13/STYX/TAF1/TAF9/UBE2B/UBE2D1/UBE2D3/UBE2G1/UBE2G2/USP7/CUL5/SPOP/CUL4B/CUL4A/CUL3/CUL2/CUL1/CDC23/CDC16/USP14/UBE4A/PLAA/BAG5/CLOCK/RNF14/SOCS5/PSMD6/AREL1/MARCHF6/ANAPC10/ARIH2/KAT5/FAF1/GLMN/PARK7…	126
BP	GO:0006405	RNA export from nucleus	60/2541	135/18670	2.01086e-18	6.51073e-16	5.47754e-16	DHX9/EIF4E/NCBP1/NPM1/NUP98/POLR2D/RAN/RANBP2/ABCE1/SRSF1/SRSF2/SRSF3/SRSF5/SRSF6/SRSF7/SSB/TPR/XPO1/NUP155/NUP93/EIF4A3/NUP58/ZC3H11A/SMG7/RBM8A/NUP153/NXF1/SLU7/KHDRBS1/CPSF6/XPOT/NCBP2/SMG1/NUP205/NUP160/SETD2/NMD3/CDC40/CPSF3/PHAX/NUP54/CPSF2/RBM27/SDAD1/DDX19A/WDR33/IWS1/NDC1/NUP133/RIOK2/PCID2/NUP107/NUP37/THOC7/FIP1L1/SEH1L/FYTTD1/LTV1/YTHDC1/NUP43	60
BP	GO:0070646	protein modification by small protein removal	99/2541	299/18670	3.22212e-18	9.88343e-16	8.31503e-16	ACTL6A/APC/RHOA/BARD1/CYLD/TOR1A/HIF1A/SMAD1/SMAD2/SMAD4/NEDD8/NFRKB/PSMA1/PSMA3/PSMA5/PSMA6/PSMC2/PSMC3/PSMC6/PSMD10/PSMD12/PSME1/ATXN7/MAP3K7/TGFBR1/TRAF3/TRAF6/UBE2D1/USP4/USP1/YY1/USP7/STAM/USP9X/COPS3/EIF3F/BECN1/SNX3/RIPK1/USP14/USP10/USP8/COPS2/USP34/CCP110/PSMD6/USP15/USP3/TANK/STAM2/USP16/STAMBP/USP39/COPS8/COPS5/PARK7/USP33/PSME4/USP22/USP24/SENP6/USP25/SENP1/DESI2/COPS4/UCHL5/TAF9B/OTU…	99
BP	GO:0033044	regulation of chromosome organization	108/2541	342/18670	4.82112e-18	1.40488e-15	1.18194e-15	APC/CCNB1/CCT6A/CDC27/CTNNB1/ERCC4/FMR1/HNRNPC/IK/ING2/LIG4/SMAD4/MAP3K4/MNAT1/NBN/PARN/EXOSC10/MAPK1/RAD21/RB1/KDM5A/RNF4/SFPQ/TADA2A/TAF7/TCP1/TERF1/TERF2/TPR/CCT3/UBE2B/UBE2N/XRCC5/ZNF207/USP7/CUL3/TNKS/BECN1/CDC23/ZW10/RPS6KA5/TRIP12/ATG5/MACROH2A1/CTR9/SETDB1/TLK1/SMG7/RAD50/ZMPSTE24/CCT7/CCT4/CCT2/CTCF/CCT8/KAT7/SNW1/CCT5/KDM1A/SMG1/WAPL/PHF8/TASOR/SIRT1/EID1/NIPBL/ASF1A/ANAPC15/POT1/SIN3A/…	108
BP	GO:0051168	nuclear export	74/2541	194/18670	9.11885e-18	2.5307e-15	2.1291e-15	BARD1/DHX9/EIF4E/GSK3B/HSPA9/NCBP1/NPM1/NUP98/POLR2D/PPM1A/PTPN11/RAN/RANBP2/ABCE1/SRSF1/SRSF2/SRSF3/SRSF5/SRSF6/SRSF7/SSB/STYX/TPR/XPO1/NUP155/NUP93/EIF4A3/NUP58/ZC3H11A/SMG7/RBM8A/NUP153/NXF1/SLU7/KHDRBS1/AHCYL1/CPSF6/XPOT/PARK7/NCBP2/XPO7/SMG1/NUP205/NUP160/SETD2/NMD3/CDC40/CTDSPL2/CPSF3/PHAX/NUP54/CPSF2/RBM27/SDAD1/DDX19A/WDR33/IWS1/RBM22/NDC1/NUP133/RIOK2/PCID2/EIF4ENIF1/NUP107/XPO4/NUP37/TH…	74
BP	GO:0015931	nucleobase-containing compound transport	84/2541	241/18670	3.60591e-17	9.55238e-15	8.03652e-15	CETN3/DHX9/EIF4E/FMR1/NCBP1/NPM1/NUP98/POLR2D/PURA/RAN/RANBP2/ABCE1/SFPQ/SRSF1/SRSF2/SRSF3/SRSF5/SRSF6/SRSF7/SSB/TERF2/TPR/XPO1/TNKS/RIPK1/QKI/NUP155/NUP93/EIF4A3/CKAP5/NUP58/ZC3H11A/SMG7/G3BP2/RBM8A/NUP153/SNUPN/LRPPRC/NXF1/SLU7/KHDRBS1/CPSF6/XPOT/NCBP2/XPO7/SMG1/NUP205/NUP160/AHCTF1/SETD2/SLC25A24/NMD3/CDC40/RTRAF/CPSF3/PHAX/NUP54/CPSF2/RBM27/SLC35A5/SDAD1/SLC25A36/DDX19A/WDR33/NCBP3/IWS1/NDC1/…	84
BP	GO:0050684	regulation of mRNA processing	58/2541	137/18670	1.17808e-16	2.98516e-14	2.51145e-14	BARD1/CCNB1/CCNT1/DDX5/DHX9/DYRK1A/FMR1/HNRNPK/HNRNPL/MBNL1/NCBP1/NUP98/RBM3/RBM4/REST/SRSF1/SRSF2/SRSF3/SRSF5/SRSF6/SRSF7/TRA2B/SON/SRPK1/SRPK2/PRDX6/WTAP/CTR9/RBM8A/THRAP3/RBM7/KHDRBS1/CELF1/AHCYL1/SRSF10/PAPOLA/NUDT21/CPSF6/NCBP2/SNW1/JMJD6/RBFOX2/VIRMA/RBMX/SMU1/IWS1/METTL16/CDC73/PTCD2/CPSF7/ZC3H14/RBM4B/FAM172A/ZC3H10/YTHDC1/LEO1/DHX36/RBMXL1	58
BP	GO:0071426	ribonucleoprotein complex export from nucleus	55/2541	127/18670	2.15514e-16	5.23339e-14	4.4029e-14	EIF4E/NCBP1/NPM1/NUP98/POLR2D/RAN/RANBP2/ABCE1/SRSF1/SRSF2/SRSF3/SRSF5/SRSF6/SRSF7/SSB/TPR/XPO1/NUP155/NUP93/EIF4A3/NUP58/ZC3H11A/SMG7/RBM8A/NUP153/NXF1/SLU7/XPOT/NCBP2/SMG1/NUP205/NUP160/SETD2/NMD3/CDC40/CPSF3/NUP54/CPSF2/SDAD1/DDX19A/WDR33/IWS1/NDC1/NUP133/RIOK2/PCID2/NUP107/NUP37/THOC7/FIP1L1/SEH1L/FYTTD1/LTV1/YTHDC1/NUP43	55
BP	GO:0006611	protein export from nucleus	68/2541	179/18670	2.47728e-16	5.77504e-14	4.8586e-14	BARD1/EIF4E/GSK3B/HSPA9/NCBP1/NPM1/NUP98/POLR2D/PPM1A/PTPN11/RAN/RANBP2/ABCE1/SRSF1/SRSF2/SRSF3/SRSF5/SRSF6/SRSF7/SSB/STYX/TPR/XPO1/NUP155/NUP93/EIF4A3/NUP58/ZC3H11A/SMG7/RBM8A/NUP153/NXF1/SLU7/AHCYL1/XPOT/PARK7/NCBP2/XPO7/SMG1/NUP205/NUP160/SETD2/NMD3/CDC40/CTDSPL2/CPSF3/NUP54/CPSF2/SDAD1/DDX19A/WDR33/IWS1/RBM22/NDC1/NUP133/RIOK2/PCID2/NUP107/XPO4/NUP37/THOC7/FIP1L1/SEH1L/FYTTD1/LTV1/YTHDC1/UHMK…	68
BP	GO:0071166	ribonucleoprotein complex localization	55/2541	128/18670	3.28345e-16	7.35999e-14	6.19204e-14	EIF4E/NCBP1/NPM1/NUP98/POLR2D/RAN/RANBP2/ABCE1/SRSF1/SRSF2/SRSF3/SRSF5/SRSF6/SRSF7/SSB/TPR/XPO1/NUP155/NUP93/EIF4A3/NUP58/ZC3H11A/SMG7/RBM8A/NUP153/NXF1/SLU7/XPOT/NCBP2/SMG1/NUP205/NUP160/SETD2/NMD3/CDC40/CPSF3/NUP54/CPSF2/SDAD1/DDX19A/WDR33/IWS1/NDC1/NUP133/RIOK2/PCID2/NUP107/NUP37/THOC7/FIP1L1/SEH1L/FYTTD1/LTV1/YTHDC1/NUP43	55
BP	GO:0071826	ribonucleoprotein complex subunit organization	93/2541	291/18670	4.36736e-16	9.42702e-14	7.93105e-14	ADAR/BICD1/CLNS1A/DDX1/DDX3X/DDX6/DHX8/DHX9/DYNC1H1/EIF2D/EIF2S1/EIF2S3/EIF4B/EIF5/EIF3E/KIF5B/MTIF2/NCBP1/CNOT2/NPM1/POLR2D/PRKAA1/RPL5/RPS23/SRSF1/SRSF5/SRSF6/SRPK1/SRPK2/TAF9/USP4/SF1/COIL/GEMIN2/PRPF18/EIF3D/EIF3F/EIF3H/EIF3I/SCAF11/ZNHIT3/DDX23/G3BP2/SNUPN/G3BP1/SF3A1/PRMT5/EIF3M/SLU7/PRPF8/CELF1/USP39/PTGES3/SRSF10/SF3A3/CLP1/NUDT21/CPSF6/STRAP/DDX20/FASTKD2/CNOT1/SETX/PUM2/DICER1/SF3B1/GEM…	93
BP	GO:0000209	protein polyubiquitination	97/2541	310/18670	4.76968e-16	9.92775e-14	8.35232e-14	BARD1/BLMH/CBFB/CBL/CDC27/ERCC8/CTNNB1/UBE2K/LNPEP/NEDD4/PSMA1/PSMA3/PSMA5/PSMA6/PSMC2/PSMC3/PSMC6/PSMD10/PSMD12/PSME1/RNF4/RNF6/SKP1/TAF1/TPP2/TRAF6/TTC3/UBE2B/UBE2D1/UBE2D2/UBE2D3/UBE2G1/UBE2G2/UBE2N/UBE2V1/UBE2V2/CUL3/CUL1/TNKS/CDC23/CDC16/RNF8/TRIP12/UBE4A/PLAA/NPEPPS/RNF14/UBE3C/PSMD6/AREL1/HUWE1/RNF41/MARCHF6/ANAPC10/ARIH2/TRIM32/PSME4/FBXW11/UBR2/SASH1/MKRN1/FBXO7/ARIH1/HECTD1/FBXW2/FBXL3/…	97
BP	GO:0048193	Golgi vesicle transport	109/2541	368/18670	5.61541e-16	1.1285e-13	9.49423e-14	AP1G1/ARCN1/TRIM23/ARF3/ARL1/BBS2/BNIP1/CAPZA1/CAPZA2/COPA/COPB1/DYNC1H1/DYNC1LI2/EPS15/HTT/KIF2A/LMAN1/RAB8A/MYO5A/NSF/PPP6C/RAB1A/RAB6A/RP2/SNX1/SNX2/SPAST/VAMP7/TRAPPC10/UVRAG/CUL3/BLZF1/USO1/SNAP23/NAPG/SEC22C/RABEP1/ZW10/VAPA/COPB2/SCAMP1/GOSR1/SEC22B/GOSR2/PREPL/GOLGA5/CNIH1/BET1/SEC24B/COG5/SEC23A/VTI1B/DCTN2/EXOC5/DCTN6/SEC24A/RAB10/TMED2/TMED10/SEC23IP/RNF139/TRAPPC8/KIFAP3/DOP1A/MON2/AN…	109
BP	GO:0016579	protein deubiquitination	91/2541	283/18670	5.91153e-16	1.14841e-13	9.66172e-14	ACTL6A/APC/RHOA/BARD1/CYLD/HIF1A/SMAD1/SMAD2/SMAD4/NEDD8/NFRKB/PSMA1/PSMA3/PSMA5/PSMA6/PSMC2/PSMC3/PSMC6/PSMD10/PSMD12/PSME1/ATXN7/MAP3K7/TGFBR1/TRAF3/TRAF6/UBE2D1/USP4/USP1/YY1/USP7/STAM/USP9X/EIF3F/BECN1/SNX3/RIPK1/USP14/USP10/USP8/USP34/CCP110/PSMD6/USP15/USP3/TANK/STAM2/USP16/STAMBP/USP39/COPS5/PARK7/USP33/PSME4/USP22/USP24/USP25/DESI2/UCHL5/TAF9B/OTUD6B/UIMC1/INO80/OTUD4/ZRANB1/USP47/ASXL2/R…	91
BP	GO:0140053	mitochondrial gene expression	62/2541	162/18670	3.4163e-15	6.42264e-13	5.40344e-13	MRPL49/HARS1/MTIF2/OXA1L/GATB/PRKAA1/TFAM/DAP3/ALKBH1/PRORP/MRPL19/LRPPRC/MRPS31/WARS2/MRPS30/MRPL3/FASTKD2/MRPS27/LARS2/MTO1/MRPL42/MRPL22/MRPS18C/YARS2/MRPS7/TRNT1/MRPL35/MRPS23/MRPL39/MTRF1L/TRIT1/TRMT10C/MRPL16/RMND1/TRMT61B/PTCD3/UQCC1/IARS2/MRPS22/RARS2/TRMT5/ELAC2/NSUN3/MRPS14/TFB2M/MRPS6/MRPL32/MRPL9/MRPL44/TEFM/NOA1/MRPL45/GFM2/RPUSD4/GFM1/PNPT1/MRPS36/TRMT10A/EARS2/MTERF4/GATC/NSUN4	62
BP	GO:0022618	ribonucleoprotein complex assembly	87/2541	277/18670	1.22216e-14	2.22585e-12	1.87263e-12	ADAR/BICD1/CLNS1A/DDX1/DDX3X/DDX6/DHX9/DYNC1H1/EIF2D/EIF2S1/EIF2S3/EIF4B/EIF5/EIF3E/NCBP1/CNOT2/NPM1/POLR2D/PRKAA1/RPL5/RPS23/SRSF1/SRSF5/SRSF6/SRPK1/SRPK2/TAF9/USP4/SF1/COIL/GEMIN2/PRPF18/EIF3D/EIF3F/EIF3H/EIF3I/SCAF11/ZNHIT3/DDX23/G3BP2/SNUPN/G3BP1/SF3A1/PRMT5/EIF3M/SLU7/PRPF8/CELF1/USP39/PTGES3/SRSF10/SF3A3/CLP1/NUDT21/CPSF6/STRAP/DDX20/FASTKD2/CNOT1/SETX/PUM2/DICER1/SF3B1/GEMIN5/LSM14A/RBMX/M…	87
BP	GO:0031123	RNA 3'-end processing	58/2541	150/18670	1.55352e-14	2.74361e-12	2.30823e-12	BARD1/CCNB1/CCNT1/CSTF1/CSTF3/GRSF1/NCBP1/PARN/EXOSC9/EXOSC10/POLR2D/SRSF1/SRSF2/SRSF3/SRSF5/SRSF6/SRSF7/SSB/CTR9/EIF4A3/ZC3H11A/RBM8A/SLU7/AHCYL1/PAPOLA/CLP1/NUDT21/CPSF6/SCAF8/NCBP2/CSTF2T/INTS7/VIRMA/INTS6/EXOSC3/TRNT1/CDC40/CPSF3/CPSF2/TRMT10C/RPRD1A/WDR33/ELAC1/INTS12/INTS2/ELAC2/TENT4B/PAPOLG/CDC73/CPSF7/ZC3H14/THOC7/INTS14/FIP1L1/PNPT1/LEO1/LSM11/DHX36	58
BP	GO:0051028	mRNA transport	58/2541	152/18670	3.07937e-14	5.2784e-12	4.44078e-12	CETN3/DHX9/EIF4E/FMR1/NCBP1/NUP98/POLR2D/RANBP2/SRSF1/SRSF2/SRSF3/SRSF5/SRSF6/SRSF7/TPR/XPO1/TNKS/QKI/NUP155/NUP93/EIF4A3/NUP58/ZC3H11A/SMG7/G3BP2/RBM8A/NUP153/LRPPRC/NXF1/SLU7/NCBP2/XPO7/SMG1/NUP205/NUP160/AHCTF1/SETD2/CDC40/CPSF3/NUP54/CPSF2/DDX19A/WDR33/NCBP3/IWS1/NDC1/NUP133/PCID2/NXT2/PARP11/NUP107/NUP37/THOC7/FIP1L1/SEH1L/FYTTD1/YTHDC1/NUP43	58
BP	GO:0031124	mRNA 3'-end processing	44/2541	98/18670	4.40123e-14	7.32868e-12	6.16569e-12	BARD1/CCNB1/CCNT1/CSTF1/CSTF3/GRSF1/NCBP1/POLR2D/SRSF1/SRSF2/SRSF3/SRSF5/SRSF6/SRSF7/CTR9/EIF4A3/ZC3H11A/RBM8A/SLU7/AHCYL1/PAPOLA/CLP1/NUDT21/CPSF6/SCAF8/NCBP2/CSTF2T/VIRMA/CDC40/CPSF3/CPSF2/RPRD1A/WDR33/TENT4B/PAPOLG/CDC73/CPSF7/ZC3H14/THOC7/FIP1L1/PNPT1/LEO1/LSM11/DHX36	44
BP	GO:0018205	peptidyl-lysine modification	110/2541	397/18670	6.33565e-14	1.02567e-11	8.62908e-12	ACTL6A/ARNT/ATP7A/ATF2/CTNNB1/DR1/EZH1/GTF2B/LOX/SMAD4/NUP98/PLOD2/PRKAA1/RANBP2/RBBP5/RLF/SUMO3/TADA2A/TAF1/TAF7/TAF9/TAF12/MAP3K7/TPR/NSD2/PRDM2/KAT6A/HAT1/PIAS2/ASH2L/RPS6KA5/GTF3C4/ATG5/MACROH2A1/CLOCK/NUP155/MORF4L2/CTR9/NUP93/JADE3/NUP58/SETDB1/SUPT7L/NUP153/UBA2/SAE1/ZMPSTE24/HMG20A/KAT5/CTCF/BRD8/MORF4L1/MSL3/PWP1/KAT7/PARK7/SNW1/KDM1A/NUP205/JMJD6/NUP160/USP22/SIRT1/SUZ12/EID1/SIN3A/ZNF4…	110
BP	GO:0016236	macroautophagy	88/2541	295/18670	2.37702e-13	3.74413e-11	3.14998e-11	ATP6V1A/ATP6V1B2/ATP6V1C1/ATP6V1E1/BNIP3L/CASP3/CSNK2A1/CSNK2A2/MTOR/GNAI3/HTT/HIF1A/LAMP2/LGALS8/NBR1/MTM1/NEDD4/PAFAH1B2/PIK3C3/PIK3CA/PIP4K2A/PRKAA1/PRKAB2/PRKAG1/PSEN1/RAB1A/RAB5A/MAP3K7/TSG101/UVRAG/VDAC1/RAB7A/STAM/IFT88/LAMTOR3/BECN1/ATG12/PLAA/ATG5/VPS4B/SEC22B/TBC1D5/TOMM70/MFN2/RNF41/STAM2/SPTLC1/RRAGA/TRAPPC8/RAB3GAP1/WDFY3/SCFD1/SIRT1/ATP6V0A2/SNAPIN/STX12/RAB3GAP2/TBK1/UBQLN2/UBQLN1/…	88
BP	GO:0009451	RNA modification	59/2541	163/18670	2.75518e-13	4.22557e-11	3.55502e-11	ADAR/TRDMT1/PARN/SSB/ELP1/RNMT/ALKBH1/WTAP/PRORP/CMTR1/JMJD6/MTO1/THUMPD3/VIRMA/ELP4/DIMT1/ZCCHC4/TPRKB/TRMO/TRMT13/TRIT1/NSUN2/TRMT10C/THG1L/TRMT61B/ELP3/NAT10/ELP2/THUMPD1/OSGEP/CMTR2/METTL3/TRMT5/METTL14/TRMT11/NSUN3/TFB2M/METTL16/FTO/QTRT2/CBLL1/TRMT1L/PUS7L/PUS3/RPUSD4/ALKBH8/NAF1/TRMT10A/KTI12/MTFMT/TYW3/MTERF4/METTL6/TRUB1/PUS10/BMT2/METTL15/DPH3/NSUN4	59
BP	GO:0008033	tRNA processing	51/2541	130/18670	3.05047e-13	4.5585e-11	3.83512e-11	DDX1/TRDMT1/GRSF1/KARS1/SSB/ELP1/ALKBH1/USP14/PRORP/FARS2/CLP1/MTO1/THUMPD3/ELP4/TPRKB/TRNT1/RTCB/TRMO/RTRAF/TRMT13/TRIT1/NSUN2/TRMT10C/THG1L/TRMT61B/ELP3/NAT10/ELP2/ELAC1/THUMPD1/OSGEP/TRMT5/TRMT11/ELAC2/NSUN3/C2orf49/QTRT2/TRMT1L/PUS3/RPUSD4/ALKBH8/TRMT10A/KTI12/TSEN15/MTFMT/TYW3/METTL6/TRUB1/PUS10/FAM98B/DPH3	51
BP	GO:0031503	protein-containing complex localization	84/2541	281/18670	7.33259e-13	1.06836e-10	8.98821e-11	ADAM10/AP2B1/EIF4E/EPS15/TNPO1/RAB8A/NCBP1/NPM1/NUP98/PCM1/POLR2D/PURA/RAN/RANBP2/RAP1A/ABCE1/SFPQ/SRSF1/SRSF2/SRSF3/SRSF5/SRSF6/SRSF7/SSB/TERF1/TERF2/TPR/XPO1/IFT88/STX7/NUMB/TRIP11/NUP155/NUP93/EIF4A3/NUP58/ZC3H11A/SMG7/RBM8A/NUP153/GPHN/NXF1/SLU7/XPOT/NCBP2/KIFAP3/SMG1/NUP205/NUP160/SNAPIN/NPTN/SETD2/NMD3/CDC40/CPSF3/NUP54/CPSF2/MIOS/SDAD1/DDX19A/SYNJ2BP/WDR33/IWS1/NDC1/VPS35/NUP133/EXOC1/RIOK…	84
BP	GO:0016072	rRNA metabolic process	78/2541	253/18670	8.42454e-13	1.19752e-10	1.00748e-10	MTOR/MARS1/NCL/RPL10A/NVL/EXOSC9/EXOSC10/RPL5/DDX18/TAF1B/ZNHIT3/GTF3C4/GTF3C3/MACROH2A1/UTP14C/EIF4A3/BMS1/MPHOSPH10/NSA2/C1D/WDR3/SPIN1/KRR1/PWP1/XRN2/DIS3/RRP1B/WDR43/RRP8/SIRT1/MTREX/NOL11/NGDN/RSL1D1/UTP25/DIMT1/ZCCHC4/DROSHA/EXOSC3/RRP15/FCF1/UTP18/UTP11/SBDS/WBP11/PELO/XRN1/WDR55/TEX10/TRMT61B/HEATR1/SHQ1/NAT10/THUMPD1/TSR1/WDR12/RIOK2/UTP6/UTP3/DDX24/NSUN3/TFB2M/TENT4B/METTL16/RPF1/ISG20L…	78
BP	GO:0042254	ribosome biogenesis	87/2541	297/18670	9.95549e-13	1.38144e-10	1.16222e-10	DDX3X/RPL10A/NPM1/NVL/EXOSC9/EXOSC10/RAN/ABCE1/RPL5/XPO1/CUL4B/CUL4A/DDX18/ZNHIT3/UTP14C/EIF4A3/BMS1/CEBPZ/MPHOSPH10/NSA2/C1D/WDR3/KRR1/PWP1/XRN2/FASTKD2/DIS3/RRP1B/WDR43/RRP8/SIRT1/MTREX/NOL11/NGDN/RSL1D1/UTP25/DIMT1/ZCCHC4/MRPL22/DROSHA/GNL2/EXOSC3/RRP15/NMD3/FCF1/MRPS7/UTP18/UTP11/SBDS/RSL24D1/WBP11/RRN3/WDR55/TEX10/TRMT61B/HEATR1/SDAD1/SHQ1/NAT10/THUMPD1/TSR1/WDR12/RIOK2/UTP6/UTP3/DDX24/NSUN3…	87
BP	GO:0043414	macromolecule methylation	89/2541	309/18670	1.55098e-12	2.10212e-10	1.76854e-10	CTNNB1/TRDMT1/ETF1/EZH1/GSPT1/PRMT2/SMAD4/MBD1/MTRR/PCMT1/PIK3CA/RAB6A/RBBP5/RLF/NSD2/PRDM2/PPM1D/RNMT/MBD2/ASH2L/MACROH2A1/WTAP/CTR9/PRORP/SETDB1/PRMT3/ZMPSTE24/PRMT5/CTCF/PRDM4/PWP1/SNW1/KDM1A/CMTR1/SIRT1/ICMT/SUZ12/MTO1/THUMPD3/FAM98A/VIRMA/DIMT1/ZCCHC4/SETD2/N6AMT1/KMT5B/TRMO/TRMT13/TET2/NSUN2/NSD3/TRMT10C/TRMT61B/RIF1/IWS1/CMTR2/KDM3A/ASH1L/METTL3/SMYD2/TRMT5/METTL14/TRMT11/NSUN3/TFB2M/NSD1/…	89
BP	GO:0006406	mRNA export from nucleus	45/2541	111/18670	1.9292e-12	2.49853e-10	2.10204e-10	EIF4E/NCBP1/NUP98/POLR2D/RANBP2/SRSF1/SRSF2/SRSF3/SRSF5/SRSF6/SRSF7/TPR/NUP155/NUP93/EIF4A3/NUP58/ZC3H11A/SMG7/RBM8A/NUP153/NXF1/SLU7/NCBP2/SMG1/NUP205/NUP160/SETD2/CDC40/CPSF3/NUP54/CPSF2/DDX19A/WDR33/IWS1/NDC1/NUP133/PCID2/NUP107/NUP37/THOC7/FIP1L1/SEH1L/FYTTD1/YTHDC1/NUP43	45
BP	GO:0071427	mRNA-containing ribonucleoprotein complex export from nucleus	45/2541	111/18670	1.9292e-12	2.49853e-10	2.10204e-10	EIF4E/NCBP1/NUP98/POLR2D/RANBP2/SRSF1/SRSF2/SRSF3/SRSF5/SRSF6/SRSF7/TPR/NUP155/NUP93/EIF4A3/NUP58/ZC3H11A/SMG7/RBM8A/NUP153/NXF1/SLU7/NCBP2/SMG1/NUP205/NUP160/SETD2/CDC40/CPSF3/NUP54/CPSF2/DDX19A/WDR33/IWS1/NDC1/NUP133/PCID2/NUP107/NUP37/THOC7/FIP1L1/SEH1L/FYTTD1/YTHDC1/NUP43	45
BP	GO:0006417	regulation of translation	111/2541	424/18670	2.77068e-12	3.51033e-10	2.95328e-10	RHOA/DDX1/DDX3X/DHX9/EIF2S1/EIF2B1/EIF2S3/EIF4A2/EIF4B/EIF4E/EIF4EBP2/EIF4G2/EIF5/EPRS1/ETF1/FMR1/MTOR/ILF3/EIF3E/IREB2/CAPRIN1/MTIF2/NCBP1/NCK1/NCL/CNOT2/NPM1/POLR2D/MAPK1/DNAJC3/PURA/RBM3/RBM4/RPL5/RPS6KA3/RPS6KB1/SRP9/THBS1/TPR/CNBP/FXR1/MKNK1/EIF3D/EIF3H/ALKBH1/EIF2B2/CNOT8/QKI/PUM1/SECISBP2L/EIF4A3/RBM8A/LRPPRC/HNRNPR/EIF1B/SYNCRIP/USP16/KHDRBS1/CELF1/RNF139/FASTKD2/NCBP2/CNOT1/MRPS27/METAP1…	111
BP	GO:0034502	protein localization to chromosome	37/2541	82/18670	3.78383e-12	4.69194e-10	3.94738e-10	CCT6A/IK/MSH2/RAD21/RB1/RPA1/RPA2/TCP1/TERF1/TERF2/CCT3/XRCC5/TNKS/ZW10/MACROH2A1/CCT7/CCT4/CCT2/CTCF/CCT8/CCT5/WAPL/TASOR/NIPBL/POT1/TINF2/SETD2/PPHLN1/SPDL1/CENPQ/SLF2/MIS12/TNKS2/SLF1/BOD1/MCM9/CHAMP1	37
BP	GO:0006914	autophagy	124/2541	496/18670	4.54105e-12	5.40107e-10	4.54398e-10	ABL2/ANXA7/ARSB/ATP6V1A/ATP6V1B2/ATP6V1C1/ATP6V1E1/BNIP3L/CASP3/CLTC/CSNK2A1/CSNK2A2/EEF1A1/EIF4G2/ERCC4/MTOR/GNAI3/GSK3B/HTT/HIF1A/HSPA8/LAMP2/LGALS8/NBR1/MCL1/RAB8A/MTM1/NEDD4/PAFAH1B2/PIK3C3/PIK3CA/PIP4K2A/PRKAA1/PRKAB2/PRKAG1/PSEN1/RAB1A/RAB5A/MAP3K7/TSG101/UVRAG/VDAC1/RAB7A/STAM/IFT88/LAMTOR3/BECN1/HERC1/USP10/ATG12/PLAA/ATG5/VPS4B/SEC22B/KDM4A/TBC1D5/TOMM70/MFN2/DNM1L/RNF41/STAM2/ZMPSTE24/K…	124
BP	GO:0061919	process utilizing autophagic mechanism	124/2541	496/18670	4.54105e-12	5.40107e-10	4.54398e-10	ABL2/ANXA7/ARSB/ATP6V1A/ATP6V1B2/ATP6V1C1/ATP6V1E1/BNIP3L/CASP3/CLTC/CSNK2A1/CSNK2A2/EEF1A1/EIF4G2/ERCC4/MTOR/GNAI3/GSK3B/HTT/HIF1A/HSPA8/LAMP2/LGALS8/NBR1/MCL1/RAB8A/MTM1/NEDD4/PAFAH1B2/PIK3C3/PIK3CA/PIP4K2A/PRKAA1/PRKAB2/PRKAG1/PSEN1/RAB1A/RAB5A/MAP3K7/TSG101/UVRAG/VDAC1/RAB7A/STAM/IFT88/LAMTOR3/BECN1/HERC1/USP10/ATG12/PLAA/ATG5/VPS4B/SEC22B/KDM4A/TBC1D5/TOMM70/MFN2/DNM1L/RNF41/STAM2/ZMPSTE24/K…	124
BP	GO:0006446	regulation of translational initiation	36/2541	79/18670	5.14973e-12	6.00253e-10	5.04999e-10	DDX1/DDX3X/EIF2S1/EIF2B1/EIF4A2/EIF4B/EIF4EBP2/EIF4G2/EIF5/FMR1/MTOR/EIF3E/MTIF2/NCBP1/NCK1/NPM1/POLR2D/DNAJC3/RBM4/RPS6KB1/TPR/EIF3H/ALKBH1/EIF2B2/EIF1B/KHDRBS1/NCBP2/PAIP2/YTHDF2/DHX29/IMPACT/METTL3/PPP1R15B/UHMK1/YTHDF3/EIF2AK4	36
BP	GO:0032259	methylation	99/2541	366/18670	5.44793e-12	6.2256e-10	5.23766e-10	CTNNB1/TRDMT1/ETF1/EZH1/GSPT1/PRMT2/SMAD4/MAT2A/MBD1/MTR/MTRR/PCMT1/PIK3CA/RAB6A/RBBP5/RLF/NSD2/PRDM2/PPM1D/RNMT/MBD2/ASH2L/MACROH2A1/WTAP/CTR9/PRORP/SETDB1/PRMT3/ZMPSTE24/PRMT5/CTCF/PRDM4/PWP1/SNW1/KDM1A/CMTR1/RRP8/SIRT1/ICMT/SUZ12/MTO1/THUMPD3/FAM98A/VIRMA/DIMT1/MAT2B/ZCCHC4/SETD2/N6AMT1/KMT5B/TRMO/DPH5/TRMT13/TET2/NSUN2/NSD3/TRMT10C/TRMT61B/RIF1/IWS1/CMTR2/KDM3A/ASH1L/METTL3/SMYD2/PRDM10/CIAPI…	99
BP	GO:0051052	regulation of DNA metabolic process	110/2541	429/18670	1.41235e-11	1.58292e-09	1.33173e-09	PARP4/APAF1/ATF1/BMPR2/CCT6A/CDK2/ERCC8/CTNNB1/DHX9/ERCC4/MSH6/HNRNPC/HUS1/KPNA1/MBD1/MAP3K4/MSH2/MSH3/NBN/NPM1/NVL/PARN/PIK3CA/EXOSC10/PPP2CA/PRKDC/MAPK1/RAD17/RFC5/RLF/RPA2/MAP2K4/TCP1/TERF1/TERF2/TP53BP1/CCT3/UBE2B/UBE2N/UBE2V1/UBE2V2/USP1/NSD2/XRCC5/USP7/DEK/USP9X/SMC1A/CUL4A/PARG/TNKS/MBD2/RNF8/TRIP12/SETDB1/SMG7/ACTR2/RAD50/ZMPSTE24/PRMT5/CCT7/CCT4/CCT2/CCT8/PTGES3/STAG2/FAF1/CCT5/KDM1A/SMG…	110
BP	GO:0032210	regulation of telomere maintenance via telomerase	28/2541	54/18670	2.47788e-11	2.65979e-09	2.23771e-09	CCT6A/CTNNB1/HNRNPC/MAP3K4/PARN/EXOSC10/MAPK1/TCP1/TERF1/TERF2/CCT3/XRCC5/TNKS/SMG7/CCT7/CCT4/CCT2/CCT8/CCT5/POT1/TINF2/XRN1/NAT10/TENT4B/TNKS2/NAF1/NEK7/DCP2	28
BP	GO:0048024	regulation of mRNA splicing, via spliceosome	40/2541	98/18670	2.50973e-11	2.65979e-09	2.23771e-09	DDX5/DYRK1A/FMR1/HNRNPK/HNRNPL/MBNL1/NCBP1/NUP98/RBM3/RBM4/REST/SRSF1/SRSF2/SRSF3/SRSF5/SRSF6/SRSF7/TRA2B/SON/SRPK1/SRPK2/PRDX6/WTAP/RBM8A/THRAP3/RBM7/KHDRBS1/CELF1/SRSF10/SNW1/JMJD6/RBFOX2/RBMX/SMU1/METTL16/RBM4B/FAM172A/ZC3H10/YTHDC1/RBMXL1	40
BP	GO:0032543	mitochondrial translation	49/2541	135/18670	2.5101e-11	2.65979e-09	2.23771e-09	MRPL49/HARS1/MTIF2/OXA1L/GATB/DAP3/ALKBH1/MRPL19/LRPPRC/MRPS31/WARS2/MRPS30/MRPL3/FASTKD2/MRPS27/LARS2/MRPL42/MRPL22/MRPS18C/YARS2/MRPS7/MRPL35/MRPS23/MRPL39/MTRF1L/TRMT10C/MRPL16/RMND1/PTCD3/UQCC1/IARS2/MRPS22/RARS2/NSUN3/MRPS14/MRPS6/MRPL32/MRPL9/MRPL44/NOA1/MRPL45/GFM2/RPUSD4/GFM1/MRPS36/EARS2/MTERF4/GATC/NSUN4	49
BP	GO:1904356	regulation of telomere maintenance via telomere lengthening	30/2541	62/18670	4.65609e-11	4.84566e-09	4.0767e-09	CCT6A/CTNNB1/ERCC4/HNRNPC/MAP3K4/PARN/EXOSC10/MAPK1/TCP1/TERF1/TERF2/CCT3/XRCC5/TNKS/SMG7/CCT7/CCT4/CCT2/CCT8/CCT5/POT1/TINF2/XRN1/NAT10/TENT4B/TNKS2/NAF1/NEK7/DCP2/DHX36	30
BP	GO:0032204	regulation of telomere maintenance	35/2541	81/18670	6.47759e-11	6.62305e-09	5.57204e-09	CCT6A/CTNNB1/ERCC4/HNRNPC/MAP3K4/NBN/PARN/EXOSC10/MAPK1/TCP1/TERF1/TERF2/CCT3/XRCC5/USP7/TNKS/SMG7/RAD50/CCT7/CCT4/CCT2/CCT8/CCT5/SMG1/POT1/TINF2/XRN1/NAT10/YLPM1/TENT4B/TNKS2/NAF1/NEK7/DCP2/DHX36	35
BP	GO:0007004	telomere maintenance via telomerase	32/2541	70/18670	7.01222e-11	7.01875e-09	5.90495e-09	CCT6A/CTNNB1/HNRNPC/MAP3K4/PARN/EXOSC10/MAPK1/RFC1/RPA1/TCP1/TERF1/TERF2/CCT3/XRCC5/TNKS/SMG7/RAD50/CCT7/CCT4/CCT2/CCT8/PTGES3/CCT5/POT1/TINF2/XRN1/NAT10/TENT4B/TNKS2/NAF1/NEK7/DCP2	32
BP	GO:2001252	positive regulation of chromosome organization	57/2541	174/18670	7.10546e-11	7.01875e-09	5.90495e-09	CCNB1/CCT6A/CTNNB1/FMR1/ING2/LIG4/SMAD4/MAP3K4/NBN/PARN/MAPK1/RAD21/RB1/SFPQ/TADA2A/TCP1/TERF1/TPR/CCT3/UBE2N/XRCC5/CUL3/TNKS/BECN1/RPS6KA5/MACROH2A1/CTR9/SETDB1/RAD50/CCT7/CCT4/CCT2/CCT8/KAT7/SNW1/CCT5/KDM1A/TASOR/SIRT1/NIPBL/POT1/SIN3A/ANAPC4/PPHLN1/NSD3/RIF1/RESF1/SLF2/MIER1/WDR61/TNKS2/SLF1/NAF1/TADA2B/NEK7/DHX36/C6orf89	57
BP	GO:0034248	regulation of cellular amide metabolic process	118/2541	483/18670	7.26446e-11	7.05621e-09	5.93647e-09	RHOA/CASP3/DDX1/DDX3X/DHX9/EEF1A1/EIF2S1/EIF2B1/EIF2S3/EIF4A2/EIF4B/EIF4E/EIF4EBP2/EIF4G2/EIF5/EPRS1/ETF1/FMR1/MTOR/ILF3/EIF3E/IREB2/CAPRIN1/MTIF2/NCBP1/NCK1/NCL/CNOT2/NPM1/PDK3/POLR2D/PRKAA1/MAPK1/DNAJC3/PURA/RBM3/RBM4/RPL5/RPS6KA3/RPS6KB1/SRP9/THBS1/TPR/CNBP/FXR1/PICALM/NSMAF/MKNK1/EIF3D/EIF3H/ALKBH1/EIF2B2/CNOT8/QKI/PUM1/SECISBP2L/EIF4A3/RBM8A/LRPPRC/HNRNPR/EIF1B/SYNCRIP/USP16/KHDRBS1/CELF1/TM…	118
BP	GO:0006400	tRNA modification	36/2541	86/18670	1.04247e-10	9.95984e-09	8.37932e-09	TRDMT1/SSB/ELP1/ALKBH1/PRORP/MTO1/THUMPD3/ELP4/TPRKB/TRMO/TRMT13/TRIT1/NSUN2/TRMT10C/THG1L/TRMT61B/ELP3/NAT10/ELP2/THUMPD1/OSGEP/TRMT5/TRMT11/NSUN3/QTRT2/TRMT1L/PUS3/ALKBH8/TRMT10A/KTI12/MTFMT/TYW3/METTL6/TRUB1/PUS10/DPH3	36
BP	GO:0016050	vesicle organization	87/2541	325/18670	1.88114e-10	1.76827e-08	1.48767e-08	ABCA1/AP1G1/SCARB2/AP2M1/CREB1/EPS15/GNAI3/KIF5B/LMAN1/RAB8A/NSF/PAFAH1B1/PIK3C3/PPP6C/RAB1A/RAB5B/SDCBP/VAMP7/TRAPPC10/TSG101/UVRAG/RAB7A/STAM/PICALM/EEA1/STX7/CUL3/AP3B1/USO1/VAMP4/SNX3/SNAP23/SYNJ1/USP8/VAPA/STX8/TBPL1/VPS4B/GOSR1/SEC22B/GOSR2/ZFYVE16/IST1/CNIH1/STAM2/BET1/SEC24B/SEC23A/VTI1B/SEC24A/TMED2/TMED10/SEC23IP/TMCC1/SEPTIN8/ANKRD28/SCFD1/DNAJC13/WASHC4/VPS39/VPS8/SNAPIN/CORO1C/STX12/…	87
BP	GO:0097064	ncRNA export from nucleus	22/2541	38/18670	1.9878e-10	1.83888e-08	1.54707e-08	NPM1/NUP98/RAN/RANBP2/SSB/TPR/NUP155/NUP93/NUP58/NUP153/XPOT/NCBP2/NUP205/NUP160/PHAX/NUP54/NDC1/NUP133/NUP107/NUP37/SEH1L/NUP43	22
BP	GO:0007059	chromosome segregation	86/2541	321/18670	2.28551e-10	2.08124e-08	1.75097e-08	APC/CCNB1/CDC27/CDC42/CENPC/CSNK2A1/CSNK2A2/CTNNB1/DDX3X/DYNC1H1/ERCC4/NR3C1/IK/KPNB1/RAD21/RAD51C/RAN/RB1/SFPQ/SRPK1/TERF1/TOP2B/TPR/UBE2B/UVRAG/ZNF207/USP9X/SMC1A/CUL3/TNKS/BECN1/CDC23/LATS1/ZW10/CIAO1/VPS4B/MACROH2A1/PUM1/TLK1/ACTR3/ACTR2/STAG1/PIBF1/CTCF/STAG2/PDS5B/WAPL/POGZ/PDS5A/NCAPD3/PUM2/NIPBL/ANAPC15/NSL1/FBXO5/MLH3/ANAPC4/DYNC1LI1/INO80/SPDL1/CHTF8/CENPQ/ARL8B/NDC1/SLF2/RIOK2/PCID2/SM…	86
BP	GO:0006888	ER to Golgi vesicle-mediated transport	64/2541	212/18670	2.48338e-10	2.22664e-08	1.87329e-08	ARCN1/CAPZA1/CAPZA2/COPA/COPB1/DYNC1H1/DYNC1LI2/LMAN1/NSF/PPP6C/RAB1A/SPAST/VAMP7/TRAPPC10/CUL3/USO1/SEC22C/ZW10/VAPA/COPB2/GOSR1/SEC22B/GOSR2/CNIH1/BET1/SEC24B/COG5/SEC23A/VTI1B/DCTN2/DCTN6/SEC24A/TMED2/TMED10/SEC23IP/RNF139/TRAPPC8/ANKRD28/SCFD1/DDHD2/COPG2/SEC22A/NRBP1/TMED5/TMED7/IER3IP1/SAR1B/DYNC1LI1/DCTN4/ERGIC2/STX17/PPP6R3/ACTR10/BCAP29/SAR1A/GOPC/COG6/KLHL12/TRAPPC11/CREB3L2/YIPF5/DCTN5…	64
BP	GO:0016574	histone ubiquitination	24/2541	45/18670	3.05848e-10	2.70073e-08	2.27215e-08	BMI1/DDB1/TRIM37/RNF2/SKP1/UBE2B/UBE2N/CUL4B/RNF8/TRIP12/CTR9/HUWE1/PCGF3/KDM1A/UBR2/USP22/RYBP/SUZ12/WAC/UBR5/WDR70/CDC73/PCGF5/LEO1	24
BP	GO:0043484	regulation of RNA splicing	47/2541	135/18670	3.26895e-10	2.8435e-08	2.39227e-08	DDX5/DYRK1A/FMR1/HNRNPH1/HNRNPK/HNRNPL/MBNL1/NCBP1/NUP98/PIK3R1/RBM3/RBM4/REST/SRSF1/SRSF2/SRSF3/SRSF5/SRSF6/SRSF7/TRA2B/SON/SRPK1/SRPK2/ZPR1/PRDX6/WTAP/RBM8A/THRAP3/RBM7/KHDRBS1/CELF1/SRSF10/SNW1/SETX/RRP1B/JMJD6/RBFOX2/RBMX/SMU1/RBM22/METTL16/RBM4B/FAM172A/ZC3H10/YTHDC1/HNRNPLL/RBMXL1	47
BP	GO:0006364	rRNA processing	64/2541	214/18670	3.82414e-10	3.27752e-08	2.75741e-08	RPL10A/NVL/EXOSC9/EXOSC10/RPL5/DDX18/ZNHIT3/UTP14C/EIF4A3/BMS1/MPHOSPH10/NSA2/C1D/WDR3/KRR1/XRN2/DIS3/RRP1B/WDR43/RRP8/SIRT1/MTREX/NOL11/NGDN/RSL1D1/UTP25/DIMT1/ZCCHC4/EXOSC3/RRP15/FCF1/UTP18/UTP11/SBDS/WBP11/WDR55/TEX10/TRMT61B/HEATR1/SHQ1/NAT10/THUMPD1/TSR1/WDR12/RIOK2/UTP6/UTP3/DDX24/NSUN3/TFB2M/TENT4B/METTL16/RPF1/ISG20L2/RIOK1/UTP15/UTP23/NAF1/MTERF4/WDR36/SRFBP1/BMT2/METTL15/NSUN4	64
BP	GO:0007033	vacuole organization	53/2541	163/18670	4.44117e-10	3.75118e-08	3.1559e-08	ABCA1/ARSB/SCARB2/TPP1/CLN5/HEXB/MAN2A1/MTM1/PIK3C3/PIP4K2A/PPT1/PSEN1/RAB1A/RAB5A/RAB7A/IFT88/BECN1/MBTPS1/ATG12/ATG5/VPS4B/SEC22B/FIG4/MFN2/TRAPPC8/RAB3GAP1/SCFD1/SNAPIN/STX12/RAB3GAP2/UBQLN2/UBQLN1/SH3GLB1/RAB14/RAB23/TMEM106B/RAB39A/STX17/ATG2B/VPS35/VPS11/TMEM165/TBC1D14/AKTIP/ATG3/GNPTAB/MAP1LC3B/ATG4A/UBXN2B/SMCR8/PIKFYVE/C9orf72/MFSD8	53
BP	GO:0043038	amino acid activation	25/2541	49/18670	4.54558e-10	3.78452e-08	3.18396e-08	DARS1/EPRS1/HARS1/IARS1/KARS1/MARS1/NARS1/GATB/RARS1/TARS1/AIMP1/FARSB/WARS2/FARS2/LARS2/HARS2/PPA2/YARS2/LARS1/IARS2/RARS2/NARS2/EARS2/AASDH/GATC	25
BP	GO:0010833	telomere maintenance via telomere lengthening	34/2541	82/18670	4.65656e-10	3.82231e-08	3.21575e-08	CCT6A/CTNNB1/ERCC4/HNRNPC/MAP3K4/PARN/EXOSC10/MAPK1/RFC1/RPA1/TCP1/TERF1/TERF2/CCT3/XRCC5/TNKS/SMG7/RAD50/CCT7/CCT4/CCT2/CCT8/PTGES3/CCT5/POT1/TINF2/XRN1/NAT10/TENT4B/TNKS2/NAF1/NEK7/DCP2/DHX36	34
BP	GO:0098781	ncRNA transcription	40/2541	107/18670	5.98016e-10	4.84061e-08	4.07246e-08	CCNT1/CDK7/MTOR/GTF2A1/GTF2B/GTF2E1/MARS1/NCBP1/NCL/POLR2B/POLR2C/POLR2D/SNAPC1/SNAPC3/TAF9/TBP/ZNF143/CCNK/TAF1B/GTF3C4/GTF3C3/MACROH2A1/SPIN1/PWP1/NCBP2/ELL2/ICE1/INTS7/NOL11/INTS6/PHAX/RPRD1A/INTS13/INTS12/INTS2/ICE2/RPAP2/INTS14/INTS4/GTF3C6	40
BP	GO:0006401	RNA catabolic process	99/2541	397/18670	7.6653e-10	6.11964e-08	5.14852e-08	APEX1/MAPK14/DDX5/DDX6/DHX9/ETF1/FMR1/MTOR/GSPT1/HNRNPC/HSPA8/EIF3E/TNPO1/NCBP1/RPL10A/CNOT2/CNOT4/NPM1/PARN/EXOSC9/EXOSC10/POLR2D/PPP1R8/PPP2CA/PSMA1/PSMA3/PSMA5/PSMA6/PSMC2/PSMC3/PSMC6/PSMD10/PSMD12/PSME1/RPL4/RPL5/RPS15A/RPS23/SSB/XPO1/CSDE1/FXR1/ANP32A/PRPF18/ZPR1/CNOT8/TTC37/PUM1/EIF4A3/PSMD6/SMG7/RBM8A/THRAP3/LRPPRC/HNRNPR/SYNCRIP/HBS1L/HNRNPA0/XRN2/DIS3/NCBP2/CNOT1/SMG1/PSME4/PUM2/TARDBP/M…	99
BP	GO:0046822	regulation of nucleocytoplasmic transport	39/2541	104/18670	8.78661e-10	6.92005e-08	5.82191e-08	BARD1/CD36/MAPK14/DHX9/GSK3B/IPO5/PPP1R12A/NEDD4/NF1/PIK3R1/PPM1A/MAPK1/PSEN1/PTPN11/RAN/RBM4/TPR/XPO1/HDAC3/ZPR1/NUP58/NUP153/KHDRBS1/CPSF6/PARK7/NCBP2/TARDBP/SETD2/UBR5/CTDSPL2/RAB23/NUP54/RBM27/IWS1/RBM22/RIOK2/XPO4/EFCAB7/UHMK1	39
BP	GO:0006368	transcription elongation from RNA polymerase II promoter	34/2541	84/18670	1.00287e-09	7.79297e-08	6.55631e-08	CCNH/CCNT1/CDK7/ERCC3/GTF2H1/GTF2H3/MLLT3/MNAT1/NCBP1/POLR2B/POLR2C/POLR2D/SSRP1/ELP1/CCNK/RNF8/CTR9/ZMYND11/SUPT16H/NCBP2/ELL2/ELP4/AFF4/SETD2/ELP3/PBRM1/ELP2/IWS1/PCID2/EAPP/CDC73/WDR61/EAF1/LEO1	34
BP	GO:0016482	cytosolic transport	51/2541	158/18670	1.25524e-09	9.62569e-08	8.09819e-08	AP1G1/ARL1/CLN5/CLTC/DAB2/EPS15/KIF5B/PIK3C3/MAPK1/MAP2K1/RAB5A/RAB6A/SNX1/SNX2/TRAPPC10/EVI5/RAB7A/EEA1/BECN1/SNX3/MTMR2/SPAG9/STX8/GOSR1/GOSR2/PREPL/TBC1D5/ACTR2/VTI1B/SRSF10/RHOBTB3/RAB21/DOP1A/MON2/ERC1/KIF1B/DNAJC13/HEATR5A/TMEM87A/KLHL20/ANKFY1/RAB14/HEATR5B/VPS35/TBC1D23/VPS11/TBC1D14/RIC1/SNX6/AKTIP/PIKFYVE	51
BP	GO:0006278	RNA-dependent DNA biosynthetic process	32/2541	77/18670	1.40269e-09	1.06168e-07	8.93199e-08	CCT6A/CTNNB1/HNRNPC/MAP3K4/PARN/EXOSC10/MAPK1/RFC1/RPA1/TCP1/TERF1/TERF2/CCT3/XRCC5/TNKS/SMG7/RAD50/CCT7/CCT4/CCT2/CCT8/PTGES3/CCT5/POT1/TINF2/XRN1/NAT10/TENT4B/TNKS2/NAF1/NEK7/DCP2	32
BP	GO:0001510	RNA methylation	33/2541	81/18670	1.44231e-09	1.07766e-07	9.06649e-08	TRDMT1/RNMT/WTAP/PRORP/CMTR1/MTO1/THUMPD3/VIRMA/DIMT1/ZCCHC4/TRMO/TRMT13/NSUN2/TRMT10C/TRMT61B/CMTR2/METTL3/TRMT5/METTL14/TRMT11/NSUN3/TFB2M/METTL16/CBLL1/TRMT1L/ALKBH8/TRMT10A/TYW3/MTERF4/METTL6/BMT2/METTL15/NSUN4	33
BP	GO:0043039	tRNA aminoacylation	24/2541	48/18670	1.72719e-09	1.27419e-07	1.07199e-07	DARS1/EPRS1/HARS1/IARS1/KARS1/MARS1/NARS1/GATB/RARS1/TARS1/AIMP1/FARSB/WARS2/FARS2/LARS2/HARS2/PPA2/YARS2/LARS1/IARS2/RARS2/NARS2/EARS2/GATC	24
BP	GO:0034504	protein localization to nucleus	72/2541	262/18670	2.01591e-09	1.46859e-07	1.23554e-07	ARNTL/BARD1/BBS4/CCT6A/CD36/MAPK14/TOR1A/GSK3B/KPNA1/KPNB1/KPNA3/KPNA4/TNPO1/IPO5/NF1/NUP98/NVL/PIK3R1/PLRG1/MED1/MAPK1/PSEN1/RAN/RANBP2/SKP1/TCP1/TPR/CCT3/XPO1/MBTPS1/HDAC3/ZPR1/NUP155/NUP93/NUP58/SUPT7L/NUP153/DNAJB6/SNUPN/IPO8/IPO7/CCT7/CCT4/CCT2/CCT8/KAT7/PARK7/CCT5/TARDBP/MORC3/KPNA6/SIN3A/APPL1/TOR1AIP1/RANBP6/NMD3/IPO11/FAM53C/UBR5/RAB23/NUP54/RBM22/IPO9/INTS13/NUP133/NXT2/NUP107/EFCAB7/TB…	72
BP	GO:0006354	DNA-templated transcription, elongation	40/2541	112/18670	2.85161e-09	2.05175e-07	1.72616e-07	CCNH/CCNT1/CDK7/ERCC3/GTF2H1/GTF2H3/MLLT3/MNAT1/NCBP1/POLR2B/POLR2C/POLR2D/SSRP1/TBP/UBTF/ELP1/CCNK/TAF1B/RNF8/CTR9/ZMYND11/SUPT16H/SCAF8/NCBP2/ELL2/ELP4/AFF4/HTATSF1/SETD2/ELP3/PBRM1/ELP2/IWS1/PCID2/EAPP/CDC73/TEFM/WDR61/EAF1/LEO1	40
BP	GO:0006402	mRNA catabolic process	91/2541	364/18670	3.23637e-09	2.30019e-07	1.93517e-07	APEX1/MAPK14/DDX5/DDX6/DHX9/ETF1/FMR1/MTOR/GSPT1/HNRNPC/HSPA8/EIF3E/TNPO1/NCBP1/RPL10A/CNOT2/CNOT4/NPM1/PARN/EXOSC9/EXOSC10/POLR2D/PPP2CA/PSMA1/PSMA3/PSMA5/PSMA6/PSMC2/PSMC3/PSMC6/PSMD10/PSMD12/PSME1/RPL4/RPL5/RPS15A/RPS23/SSB/XPO1/CSDE1/FXR1/ANP32A/PRPF18/CNOT8/TTC37/PUM1/EIF4A3/PSMD6/SMG7/RBM8A/THRAP3/HNRNPR/SYNCRIP/HBS1L/HNRNPA0/DIS3/NCBP2/CNOT1/SMG1/PSME4/PUM2/TARDBP/SERBP1/LSM1/EXOSC3/YTHDF2…	91
BP	GO:0043631	RNA polyadenylation	23/2541	46/18670	3.77015e-09	2.64728e-07	2.22719e-07	CCNT1/CSTF3/GRSF1/CTR9/AHCYL1/PAPOLA/CLP1/NUDT21/CPSF6/SCAF8/VIRMA/CPSF3/CPSF2/WDR33/TENT4B/PAPOLG/CDC73/CPSF7/ZC3H14/FIP1L1/PNPT1/LEO1/TENT2	23
BP	GO:0000380	alternative mRNA splicing, via spliceosome	31/2541	76/18670	4.35413e-09	3.02093e-07	2.54154e-07	DDX5/DHX9/DYRK1A/FMR1/HNRNPL/MBNL1/RBM4/REST/SFPQ/SRSF1/SRSF2/SRSF3/SRSF5/SRSF6/SRSF7/TRA2B/WTAP/RBM8A/THRAP3/RBM7/SLU7/KHDRBS1/CELF1/SRSF10/KDM1A/RBFOX2/RBMX/SMU1/RBM4B/FAM172A/ZC3H10	31
BP	GO:0043487	regulation of RNA stability	55/2541	183/18670	5.29448e-09	3.63014e-07	3.05408e-07	APEX1/MAPK14/DHX9/FMR1/MTOR/HNRNPC/HSPA8/TNPO1/NPM1/PARN/EXOSC9/PSMA1/PSMA3/PSMA5/PSMA6/PSMC2/PSMC3/PSMC6/PSMD10/PSMD12/PSME1/XPO1/FXR1/ANP32A/PUM1/PSMD6/THRAP3/HNRNPR/SYNCRIP/HNRNPA0/DIS3/PSME4/PUM2/TARDBP/SERBP1/EXOSC3/YTHDF2/XRN1/RBM23/PCID2/DCP1A/METTL3/METTL14/TENT4B/METTL16/FTO/ZC3H14/ANGEL2/NAF1/TENT2/DCP2/DHX36/PDE12/CNOT6L/YTHDF3	55
BP	GO:0006903	vesicle targeting	35/2541	93/18670	5.68026e-09	3.84937e-07	3.23851e-07	LMAN1/NSF/PPP6C/PSEN1/RAB1A/TRAPPC10/CUL3/USO1/SNAP23/GOSR1/SEC22B/GOSR2/CNIH1/BET1/SEC24B/SEC23A/SEC24A/TMED2/TMED10/SEC23IP/CLASP2/ANKRD28/SCFD1/CLASP1/SAR1B/PPP6R3/WDR11/TBC1D23/SAR1A/KLHL12/EXOC4/C17orf75/STARD3NL/MCFD2/TRAPPC6B	35
BP	GO:1902115	regulation of organelle assembly	57/2541	194/18670	7.03063e-09	4.70971e-07	3.96233e-07	RHOA/BBS4/SEPTIN7/CYLD/DYNC1H1/HTT/SMAD4/MAP4/MTM1/TRIM37/DRG1/CNOT2/NPM1/PIP4K2A/PRKAA1/MAPK9/RAB5A/RNF4/SDCBP/TPR/TSG101/VDAC3/ALMS1/STAM/IFT88/SMC1A/BECN1/ATG5/VPS4B/SEC22B/CEP135/CCP110/G3BP2/G3BP1/STAG1/STAG2/RAB3GAP1/CNOT1/SCFD1/ATMIN/RAB3GAP2/SENP6/GPSM2/UBQLN2/SH3GLB1/VPS11/CHMP1B/CNOT6/TBC1D14/ATG3/CEP97/SMCR8/CEP120/PIKFYVE/TAPT1/C9orf72/CNOT6L	57
BP	GO:0017038	protein import	58/2541	199/18670	7.21554e-09	4.77865e-07	4.02033e-07	ARNTL/CD36/MAPK14/HSPA4/HSPA8/KPNA1/KPNB1/KPNA3/KPNA4/TNPO1/IPO5/LAMP2/NF1/NUP98/PIK3R1/MED1/MAPK1/PSEN1/PEX19/PEX2/RAN/RANBP2/TPR/PEX3/MBTPS1/HDAC3/ZPR1/NUP155/NUP93/NUP58/NUP153/SNUPN/IPO8/IPO7/TARDBP/KPNA6/APPL1/TIMM9/RANBP6/TIMM21/IPO11/FAM53C/UBR5/RAB23/RAB8B/NUP54/RBM22/IPO9/NUP133/AGK/NXT2/NUP107/GRPEL1/LONP2/TOMM40L/EFCAB7/CHCHD4/GRPEL2	58
BP	GO:0006352	DNA-templated transcription, initiation	68/2541	249/18670	7.41451e-09	4.85525e-07	4.08478e-07	CBFB/CCNB1/CCNC/CCNH/CDK7/CDK8/CREB1/CTNNB1/DR1/E2F3/ERCC3/NR3C1/GTF2A1/GTF2B/GTF2E1/GTF2H1/GTF2H3/RBPJ/MNAT1/NOTCH2/POLR2B/POLR2C/POLR2D/MED1/PSMC2/PSMC3/PSMC6/RXRB/TAF1/TAF7/TAF9/TAF12/TBP/TEAD1/TFAM/NR2C2/UBTF/ZNF45/SMARCA5/PPM1D/TAF1B/MED14/GTF3C4/GTF3C3/MED17/MED7/MED20/TBPL1/BCLAF1/MAML1/THRAP3/MED12/MED13/MED6/SUB1/SNW1/SETX/ZNF451/MED4/NRBP1/NRBF2/TAF9B/RRN3/BDP1/CAND1/TFB2M/MED8/DHX36	68
BP	GO:0006409	tRNA export from nucleus	19/2541	34/18670	7.81986e-09	5.00815e-07	4.21341e-07	NUP98/RAN/RANBP2/SSB/TPR/NUP155/NUP93/NUP58/NUP153/XPOT/NUP205/NUP160/NUP54/NDC1/NUP133/NUP107/NUP37/SEH1L/NUP43	19
BP	GO:0071431	tRNA-containing ribonucleoprotein complex export from nucleus	19/2541	34/18670	7.81986e-09	5.00815e-07	4.21341e-07	NUP98/RAN/RANBP2/SSB/TPR/NUP155/NUP93/NUP58/NUP153/XPOT/NUP205/NUP160/NUP54/NDC1/NUP133/NUP107/NUP37/SEH1L/NUP43	19
BP	GO:0006378	mRNA polyadenylation	22/2541	44/18670	8.23491e-09	5.21664e-07	4.38881e-07	CCNT1/CSTF3/GRSF1/CTR9/AHCYL1/PAPOLA/CLP1/NUDT21/CPSF6/SCAF8/VIRMA/CPSF3/CPSF2/WDR33/TENT4B/PAPOLG/CDC73/CPSF7/ZC3H14/FIP1L1/PNPT1/LEO1	22
BP	GO:0016241	regulation of macroautophagy	52/2541	171/18670	8.82001e-09	5.52721e-07	4.6501e-07	ATP6V1A/ATP6V1B2/ATP6V1C1/ATP6V1E1/BNIP3L/CASP3/MTOR/GNAI3/HTT/HIF1A/MTM1/NEDD4/PAFAH1B2/PIK3CA/PIP4K2A/PRKAA1/PRKAB2/PRKAG1/RAB5A/MAP3K7/UVRAG/IFT88/LAMTOR3/BECN1/SEC22B/MFN2/RNF41/SPTLC1/RRAGA/RAB3GAP1/SCFD1/SIRT1/ATP6V0A2/RAB3GAP2/TBK1/UBQLN2/UBQLN1/SH3GLB1/WAC/ATP6V1D/PRKAG2/VPS35/EXOC1/TBC1D14/SNX6/EXOC4/RRAGC/USP30/SMCR8/SLC38A9/PIKFYVE/C9orf72	52
BP	GO:0051983	regulation of chromosome segregation	37/2541	103/18670	9.23763e-09	5.72733e-07	4.81846e-07	APC/CCNB1/CDC27/CDC42/CSNK2A1/CSNK2A2/CTNNB1/DYNC1H1/IK/RAD21/RB1/SFPQ/TPR/ZNF207/CUL3/TNKS/BECN1/CDC23/ZW10/MACROH2A1/PUM1/CTCF/WAPL/PUM2/NIPBL/ANAPC15/FBXO5/ANAPC4/DYNC1LI1/SPDL1/SLF2/RIOK2/PCID2/ANAPC1/SLF1/KNSTRN/TTL	37
BP	GO:0000723	telomere maintenance	50/2541	162/18670	9.82233e-09	6.02574e-07	5.06952e-07	APEX1/CCT6A/CTNNB1/ERCC4/XRCC6/HNRNPC/HUS1/MAP3K4/NBN/PARN/EXOSC10/POLA1/PRIM1/PRIM2/PRKDC/MAPK1/RAD51C/RFC1/RFC5/RPA1/RPA2/TCP1/TERF1/TERF2/CCT3/XRCC5/USP7/TNKS/SMG7/RAD50/CCT7/CCT4/CCT2/CCT8/PTGES3/CCT5/SMG1/POT1/TINF2/SMARCAL1/XRN1/RIF1/NAT10/YLPM1/TENT4B/TNKS2/NAF1/NEK7/DCP2/DHX36	50
BP	GO:0032984	protein-containing complex disassembly	83/2541	329/18670	1.01127e-08	6.13925e-07	5.16502e-07	ADD1/APC/MRPL49/CAPZA1/CAPZA2/CSNK1A1/CTNNB1/DHX8/EIF2D/ETF1/GSK3B/GSPT1/HSPA8/KIF2A/KIF5B/LAMP2/LRP6/MTIF2/NSF/OXA1L/PLEK/ABCE1/SMARCC1/SMARCC2/SPAST/TSG101/UVRAG/DAP3/SYNJ1/VPS4B/MICAL2/CKAP5/IST1/MRPL19/WDR1/MRPS31/ZMPSTE24/MRPS30/SUPT16H/MRPL3/SCAF8/SETX/MRPS27/CLASP2/CAMSAP2/CLASP1/SNAPIN/CKAP2/MRPL42/MRPL22/N6AMT1/UBQLN1/MRPS18C/MRPS7/MRPL35/VTA1/MRPS23/PELO/MRPL39/MTRF1L/MRPL16/STX17/PTCD3…	83
BP	GO:0043488	regulation of mRNA stability	53/2541	177/18670	1.14953e-08	6.90668e-07	5.81067e-07	APEX1/MAPK14/DHX9/FMR1/MTOR/HNRNPC/HSPA8/TNPO1/NPM1/PARN/EXOSC9/PSMA1/PSMA3/PSMA5/PSMA6/PSMC2/PSMC3/PSMC6/PSMD10/PSMD12/PSME1/XPO1/FXR1/ANP32A/PUM1/PSMD6/THRAP3/HNRNPR/SYNCRIP/HNRNPA0/DIS3/PSME4/PUM2/TARDBP/SERBP1/EXOSC3/YTHDF2/XRN1/RBM23/PCID2/DCP1A/METTL3/METTL14/TENT4B/METTL16/FTO/ZC3H14/ANGEL2/DCP2/DHX36/PDE12/CNOT6L/YTHDF3	53
BP	GO:0042795	snRNA transcription by RNA polymerase II	29/2541	71/18670	1.31584e-08	7.81118e-07	6.57163e-07	CCNT1/CDK7/GTF2A1/GTF2B/GTF2E1/NCBP1/POLR2B/POLR2C/POLR2D/SNAPC1/SNAPC3/TAF9/TBP/ZNF143/CCNK/NCBP2/ELL2/ICE1/INTS7/INTS6/PHAX/RPRD1A/INTS13/INTS12/INTS2/ICE2/RPAP2/INTS14/INTS4	29
BP	GO:0006353	DNA-templated transcription, termination	30/2541	75/18670	1.32688e-08	7.81118e-07	6.57163e-07	CCNH/CDK7/CSTF1/CSTF3/DHX9/ERCC3/GTF2H1/GTF2H3/MNAT1/NCBP1/TBP/UBTF/TTF2/TAF1B/ZMPSTE24/PRMT5/PAPOLA/CLP1/NUDT21/XRN2/SCAF8/NCBP2/SETX/CSTF2T/CPSF3/CPSF2/WDR33/CPSF7/FIP1L1/LSM11	30
BP	GO:0006418	tRNA aminoacylation for protein translation	22/2541	45/18670	1.40423e-08	8.18384e-07	6.88515e-07	DARS1/EPRS1/HARS1/IARS1/KARS1/MARS1/NARS1/RARS1/TARS1/AIMP1/FARSB/WARS2/FARS2/LARS2/HARS2/PPA2/YARS2/LARS1/IARS2/RARS2/NARS2/EARS2	22
BP	GO:0006367	transcription initiation from RNA polymerase II promoter	55/2541	188/18670	1.51576e-08	8.74638e-07	7.35842e-07	CBFB/CCNB1/CCNC/CCNH/CDK7/CDK8/CREB1/DR1/E2F3/ERCC3/NR3C1/GTF2A1/GTF2B/GTF2E1/GTF2H1/GTF2H3/RBPJ/MNAT1/NOTCH2/POLR2B/POLR2C/POLR2D/MED1/PSMC2/PSMC3/PSMC6/RXRB/TAF1/TAF7/TAF9/TAF12/TBP/TEAD1/NR2C2/ZNF45/PPM1D/MED14/MED17/MED7/MED20/MAML1/THRAP3/MED12/MED13/MED6/SUB1/SNW1/ZNF451/MED4/NRBP1/NRBF2/TAF9B/CAND1/MED8/DHX36	55
BP	GO:0000819	sister chromatid segregation	55/2541	189/18670	1.85826e-08	1.06176e-06	8.93267e-07	APC/CCNB1/CDC27/CENPC/CTNNB1/IK/KPNB1/RAD21/RAD51C/RAN/RB1/SFPQ/TOP2B/TPR/ZNF207/SMC1A/CUL3/TNKS/BECN1/CDC23/LATS1/ZW10/VPS4B/MACROH2A1/STAG1/PIBF1/CTCF/STAG2/PDS5B/WAPL/POGZ/PDS5A/NCAPD3/NIPBL/ANAPC15/NSL1/FBXO5/ANAPC4/DYNC1LI1/INO80/SPDL1/CHTF8/SLF2/RIOK2/PCID2/CHMP1B/ANAPC1/MIS12/MCMBP/NAA50/SEH1L/SLF1/KNSTRN/BOD1/CHAMP1	55
BP	GO:0009301	snRNA transcription	29/2541	72/18670	1.9181e-08	1.07813e-06	9.07045e-07	CCNT1/CDK7/GTF2A1/GTF2B/GTF2E1/NCBP1/POLR2B/POLR2C/POLR2D/SNAPC1/SNAPC3/TAF9/TBP/ZNF143/CCNK/NCBP2/ELL2/ICE1/INTS7/INTS6/PHAX/RPRD1A/INTS13/INTS12/INTS2/ICE2/RPAP2/INTS14/INTS4	29
BP	GO:0061013	regulation of mRNA catabolic process	57/2541	199/18670	1.92392e-08	1.07813e-06	9.07045e-07	APEX1/MAPK14/DHX9/FMR1/MTOR/HNRNPC/HSPA8/TNPO1/NPM1/PARN/EXOSC9/PSMA1/PSMA3/PSMA5/PSMA6/PSMC2/PSMC3/PSMC6/PSMD10/PSMD12/PSME1/XPO1/FXR1/ANP32A/CNOT8/PUM1/PSMD6/THRAP3/HNRNPR/SYNCRIP/HNRNPA0/DIS3/CNOT1/PSME4/PUM2/TARDBP/SERBP1/EXOSC3/YTHDF2/NBAS/XRN1/RBM23/PCID2/DCP1A/METTL3/METTL14/TENT4B/METTL16/FTO/ZC3H14/PNPT1/ANGEL2/DCP2/DHX36/PDE12/CNOT6L/YTHDF3	57
BP	GO:0016197	endosomal transport	62/2541	224/18670	1.94581e-08	1.08002e-06	9.08628e-07	ABCA1/ARL1/TMEM50B/CLN5/CLTC/EPS15/RAB8A/RAB6A/SNX1/SNX2/TRAPPC10/TSG101/EVI5/ALMS1/RAB7A/STAM/PICALM/EEA1/AP3B1/VAMP4/SPAG9/ZFYVE9/VPS4B/GOSR1/GOSR2/PREPL/ZFYVE16/TBC1D5/WASHC5/STAM2/VPS26C/VTI1B/RAB10/RHOBTB3/TMCC1/ERC1/WASHC4/VPS39/LEPROTL1/ACAP2/TMEM50A/CORO1C/HEATR5A/TMEM87A/SNX9/ANKFY1/VTA1/RAB14/HEATR5B/LEPROT/VPS50/VPS35/AP5M1/TBC1D23/CHMP1B/ANKRD50/TBC1D14/RIC1/EPG5/SNX6/SNX18/PIKFYVE	62
BP	GO:1901796	regulation of signal transduction by p53 class mediator	53/2541	180/18670	2.16476e-08	1.19021e-06	1.00133e-06	BARD1/CDK2/CHD4/MAPK14/CSNK2A1/CSNK2A2/DDX5/DYRK1A/HNRNPK/HUS1/ING2/NBN/PRKAA1/PRKAB2/PRKAG1/PSMD10/RAD1/RAD17/RBBP4/RBBP7/RFC5/RPA1/RPA2/RPL5/SSRP1/TAF1/TAF7/TAF9/TAF12/TBP/TP53BP2/KAT6A/RAD50/ZMPSTE24/PRMT5/KAT5/TOPBP1/SUPT16H/KDM1A/SIRT1/RRM2B/PRKAG2/TAF9B/RRN3/SMYD2/MEAF6/MARCHF7/RNF34/TTC5/JMY/SPRED1/SPRED2/HIPK1	53
BP	GO:1904872	regulation of telomerase RNA localization to Cajal body	13/2541	18/18670	2.34405e-08	1.27674e-06	1.07414e-06	CCT6A/PARN/EXOSC10/TCP1/CCT3/CCT7/CCT4/CCT2/CCT8/CCT5/SHQ1/NAF1/DCP2	13
BP	GO:0000381	regulation of alternative mRNA splicing, via spliceosome	27/2541	65/18670	2.70174e-08	1.45794e-06	1.22658e-06	DDX5/DYRK1A/FMR1/HNRNPL/MBNL1/RBM4/REST/SRSF1/SRSF2/SRSF3/SRSF5/SRSF6/SRSF7/TRA2B/WTAP/RBM8A/THRAP3/RBM7/KHDRBS1/CELF1/SRSF10/RBFOX2/RBMX/SMU1/RBM4B/FAM172A/ZC3H10	27
BP	GO:0051031	tRNA transport	19/2541	36/18670	2.75602e-08	1.47359e-06	1.23974e-06	NUP98/RAN/RANBP2/SSB/TPR/NUP155/NUP93/NUP58/NUP153/XPOT/NUP205/NUP160/NUP54/NDC1/NUP133/NUP107/NUP37/SEH1L/NUP43	19
BP	GO:0098813	nuclear chromosome segregation	69/2541	262/18670	2.84643e-08	1.50809e-06	1.26877e-06	APC/CCNB1/CDC27/CDC42/CENPC/CTNNB1/DYNC1H1/ERCC4/IK/KPNB1/RAD21/RAD51C/RAN/RB1/SFPQ/TERF1/TOP2B/TPR/UBE2B/ZNF207/SMC1A/CUL3/TNKS/BECN1/CDC23/LATS1/ZW10/VPS4B/MACROH2A1/ACTR3/ACTR2/STAG1/PIBF1/CTCF/STAG2/PDS5B/WAPL/POGZ/PDS5A/NCAPD3/NIPBL/ANAPC15/NSL1/FBXO5/MLH3/ANAPC4/DYNC1LI1/INO80/SPDL1/CHTF8/CENPQ/NDC1/SLF2/RIOK2/PCID2/CHMP1B/FANCM/ANAPC1/MIS12/MCMBP/NAA50/SEH1L/SLF1/KNSTRN/BOD1/HELQ/TTL/AGO4/…	69
BP	GO:0006997	nucleus organization	42/2541	130/18670	3.41624e-08	1.79368e-06	1.50904e-06	CCNB1/TOR1A/NUP98/PAFAH1B1/PPP2CA/ATXN7/SPAST/SRPK1/SRPK2/TPR/VRK1/SF1/ZPR1/RNF8/TBPL1/VPS4B/NUP155/NUP93/NUP153/ZMPSTE24/NUP205/PSME4/TARDBP/LEMD3/PITPNB/AHCTF1/TOR1AIP1/SERBP1/NUP54/RRN3/NDC1/NUP133/KDM3A/PARP11/NUP107/CHMP1B/MFSD14A/FAM118B/SEH1L/NEK9/UBXN2B/CNEP1R1	42
BP	GO:0006413	translational initiation	55/2541	193/18670	4.10951e-08	2.13841e-06	1.79907e-06	DDX1/DDX3X/EIF2D/EIF2S1/EIF2B1/EIF2S3/EIF4A2/EIF4B/EIF4E/EIF4EBP2/EIF4G2/EIF5/FMR1/MTOR/EIF3E/MTIF2/NCBP1/NCK1/RPL10A/NPM1/POLR2D/DNAJC3/RBM4/ABCE1/RPL4/RPL5/RPS6KB1/RPS15A/RPS23/TPR/EIF3D/EIF3F/EIF3H/EIF3I/ALKBH1/EIF2B3/EIF2B2/EIF1B/EIF3M/KHDRBS1/COPS5/NCBP2/PAIP2/EIF3L/YTHDF2/DHX29/IMPACT/METTL3/DHX33/EIF2A/PPP1R15B/MTFMT/UHMK1/YTHDF3/EIF2AK4	55
BP	GO:1904358	positive regulation of telomere maintenance via telomere lengthening	19/2541	37/18670	4.94186e-08	2.54878e-06	2.14431e-06	CCT6A/CTNNB1/MAP3K4/PARN/MAPK1/TCP1/CCT3/XRCC5/TNKS/CCT7/CCT4/CCT2/CCT8/CCT5/POT1/TNKS2/NAF1/NEK7/DHX36	19
BP	GO:0032386	regulation of intracellular transport	98/2541	423/18670	5.17884e-08	2.64757e-06	2.22743e-06	BARD1/BNIP3L/CD36/MAPK14/CSNK2A2/DAB2/DHX9/DYNC1H1/FER/FMR1/GSK3B/KIF5B/IPO5/LMAN1/PPP1R12A/NEDD4/NF1/OAZ2/PAK1/PCM1/PDPK1/PIK3R1/PPM1A/PRKAA1/MAPK1/MAP2K1/PSEN1/PTPN1/PTPN11/RAB5A/RAN/RAP1A/RAP1B/RBM4/VAMP7/TPR/UBE2D3/UBE2G2/XPO1/SNX3/HDAC3/ZPR1/MTMR2/NPEPPS/BAG4/PREPL/NUP58/NUP153/SAE1/DNM1L/HUWE1/ARIH2/SEC24B/KHDRBS1/CPSF6/PDCD10/RNF139/CD300A/PARK7/NCBP2/RAB3GAP1/RAB21/SCFD1/DNAJC13/ICE1/TARD…	98
BP	GO:2001251	negative regulation of chromosome organization	45/2541	146/18670	5.53433e-08	2.8047e-06	2.35963e-06	APC/CCNB1/ERCC4/HNRNPC/IK/MNAT1/NBN/EXOSC10/RAD21/KDM5A/TAF7/TERF1/TERF2/TPR/UBE2B/XRCC5/ZNF207/TNKS/ZW10/TRIP12/ATG5/MACROH2A1/RAD50/KDM1A/WAPL/PHF8/SIRT1/ASF1A/ANAPC15/POT1/SIN3A/ZNF451/FBXO5/TINF2/DYNC1LI1/UBR5/ATAD2B/XRN1/SPDL1/NAT10/PCID2/KDM3A/TENT4B/TNKS2/DCP2	45
BP	GO:0033157	regulation of intracellular protein transport	61/2541	225/18670	5.76509e-08	2.89646e-06	2.43682e-06	BARD1/BNIP3L/CD36/MAPK14/CSNK2A2/GSK3B/KIF5B/IPO5/LMAN1/NF1/OAZ2/PAK1/PCM1/PIK3R1/PPM1A/PRKAA1/MAPK1/PSEN1/PTPN1/PTPN11/RAN/VAMP7/TPR/UBE2D3/UBE2G2/XPO1/HDAC3/ZPR1/NPEPPS/BAG4/NUP58/SAE1/HUWE1/ARIH2/PDCD10/PARK7/ICE1/TARDBP/ERLEC1/SETD2/DERL2/SH3GLB1/SAR1B/UBR5/UBE2J1/CTDSPL2/RAB23/NUP54/LEPROT/IWS1/RBM22/TMEM30A/RIOK2/VPS11/SAR1A/MFF/XPO4/ZFAND1/EFCAB7/UHMK1/UBAC2	61
BP	GO:0032212	positive regulation of telomere maintenance via telomerase	18/2541	34/18670	6.02662e-08	3.00198e-06	2.5256e-06	CCT6A/CTNNB1/MAP3K4/PARN/MAPK1/TCP1/CCT3/XRCC5/TNKS/CCT7/CCT4/CCT2/CCT8/CCT5/POT1/TNKS2/NAF1/NEK7	18
BP	GO:0016573	histone acetylation	47/2541	156/18670	6.16881e-08	3.04676e-06	2.56327e-06	ACTL6A/ATF2/DR1/GTF2B/SMAD4/TADA2A/TAF1/TAF7/TAF9/TAF12/MAP3K7/KAT6A/HAT1/RPS6KA5/GTF3C4/ATG5/CLOCK/MORF4L2/JADE3/SUPT7L/ZMPSTE24/KAT5/CTCF/BRD8/MORF4L1/MSL3/KAT7/USP22/SIRT1/EID1/SIN3A/ZNF451/EPC2/TAF5L/TAF9B/ING3/KANSL2/ELP3/MSL2/PHF10/IWS1/KANSL3/YEATS2/MEAF6/NAA50/TADA2B/TADA1	47
BP	GO:0072331	signal transduction by p53 class mediator	69/2541	267/18670	6.37269e-08	3.06256e-06	2.57657e-06	BARD1/CCNB1/CDK2/CDKN1B/CHD4/MAPK14/CSNK2A1/CSNK2A2/DDX5/DYRK1A/HINT1/HNRNPK/HUS1/ING2/MSH2/NBN/CNOT2/CNOT4/PRKAA1/PRKAB2/PRKAG1/PSMD10/RAD1/RAD17/RBBP4/RBBP7/RBL2/RFC5/RPA1/RPA2/RPL5/SSRP1/TAF1/TAF7/TAF9/TAF12/TBP/TP53BP2/KAT6A/PPM1D/USP10/CNOT8/RAD50/ZMPSTE24/PRMT5/KAT5/TOPBP1/SUPT16H/SNW1/CNOT1/KDM1A/RRP8/SIRT1/RRM2B/PRKAG2/TAF9B/RRN3/SMYD2/CNOT6/USP28/MEAF6/MARCHF7/RNF34/TTC5/JMY/SPRED1/SPRED…	69
BP	GO:0090670	RNA localization to Cajal body	13/2541	19/18670	6.49222e-08	3.06256e-06	2.57657e-06	CCT6A/PARN/EXOSC10/TCP1/CCT3/CCT7/CCT4/CCT2/CCT8/CCT5/SHQ1/NAF1/DCP2	13
BP	GO:0090671	telomerase RNA localization to Cajal body	13/2541	19/18670	6.49222e-08	3.06256e-06	2.57657e-06	CCT6A/PARN/EXOSC10/TCP1/CCT3/CCT7/CCT4/CCT2/CCT8/CCT5/SHQ1/NAF1/DCP2	13
BP	GO:0090672	telomerase RNA localization	13/2541	19/18670	6.49222e-08	3.06256e-06	2.57657e-06	CCT6A/PARN/EXOSC10/TCP1/CCT3/CCT7/CCT4/CCT2/CCT8/CCT5/SHQ1/NAF1/DCP2	13
BP	GO:0090685	RNA localization to nucleus	13/2541	19/18670	6.49222e-08	3.06256e-06	2.57657e-06	CCT6A/PARN/EXOSC10/TCP1/CCT3/CCT7/CCT4/CCT2/CCT8/CCT5/SHQ1/NAF1/DCP2	13
BP	GO:0007034	vacuolar transport	44/2541	142/18670	6.51609e-08	3.06256e-06	2.57657e-06	AP1G1/ARSB/TMEM50B/SCARB2/HSPA8/IGF2R/LAMP2/M6PR/MTM1/NEDD4/VAMP7/TSG101/RAB7A/NCOA4/AP3B1/BECN1/STX8/VPS4B/GOSR2/ZFYVE16/HMGXB4/VTI1B/VPS39/LEPROTL1/SNAPIN/TMEM50A/AP3M1/PIK3R4/ANKFY1/LARS1/TMEM106B/LEPROT/SCYL2/VPS35/VPS11/CHMP1B/EPG5/VIPAS39/KIF13A/AKTIP/TRAK2/GNPTAB/NDFIP1/C9orf72	44
BP	GO:0006999	nuclear pore organization	11/2541	14/18670	7.12336e-08	3.3212e-06	2.79416e-06	NUP98/TPR/NUP93/NUP153/NUP205/AHCTF1/NUP54/NDC1/NUP133/NUP107/SEH1L	11
BP	GO:0031440	regulation of mRNA 3'-end processing	16/2541	28/18670	7.92514e-08	3.63683e-06	3.0597e-06	BARD1/CCNB1/CCNT1/NCBP1/CTR9/AHCYL1/PAPOLA/NUDT21/CPSF6/NCBP2/VIRMA/CDC73/CPSF7/ZC3H14/LEO1/DHX36	16
BP	GO:0070198	protein localization to chromosome, telomeric region	16/2541	28/18670	7.92514e-08	3.63683e-06	3.0597e-06	CCT6A/TCP1/TERF1/TERF2/CCT3/XRCC5/TNKS/MACROH2A1/CCT7/CCT4/CCT2/CCT8/CCT5/POT1/TINF2/TNKS2	16
BP	GO:0046794	transport of virus	25/2541	60/18670	8.17487e-08	3.72212e-06	3.13146e-06	EPS15/FMR1/KPNA1/KPNB1/KPNA3/NUP98/RAN/RANBP2/TPR/TSG101/XPO1/NUP155/NUP93/NUP58/NUP153/NUP205/NUP160/KPNA6/NUP54/NDC1/NUP133/NUP107/NUP37/SEH1L/NUP43	25
BP	GO:0043687	post-translational protein modification	86/2541	361/18670	9.20316e-08	4.15783e-06	3.49803e-06	ADAM10/APLP2/CALU/CHM/ERCC8/DDB1/FN1/HIF1A/KTN1/RAB8A/NEDD8/DNAJC3/PSMA1/PSMA3/PSMA5/PSMA6/PSMC2/PSMC3/PSMC6/PSMD10/PSMD12/PSME1/RAB1A/RAB5A/RABGGTB/RBBP5/RBBP7/SKP1/CUL5/CUL4B/CUL4A/CUL3/CUL2/CUL1/COPS3/MBTPS1/DCAF5/NAE1/UBA3/ATG12/COPS2/ATG5/SOCS5/PSMD6/FEM1B/PDIA6/DCAF7/COPS8/COPS5/PRSS23/KLHL2/MGAT4A/PSME4/FBXW11/ICMT/FBXO7/FBXW2/FBXL3/FBXL5/FBXL4/FBXO22/KLHL20/COPS4/NUB1/BTBD1/DCUN1D1/KLHL11…	86
BP	GO:0090503	RNA phosphodiester bond hydrolysis, exonucleolytic	20/2541	42/18670	1.11637e-07	5.00476e-06	4.21056e-06	CNOT2/PARN/EXOSC9/EXOSC10/CNOT8/XRN2/DIS3/CNOT1/ANGEL1/REXO2/EXOSC3/XRN1/CNOT6/ISG20L2/PNPT1/ANGEL2/DIS3L/DCP2/PDE12/CNOT6L	20
BP	GO:0044766	multi-organism transport	28/2541	73/18670	1.16214e-07	5.10607e-06	4.29579e-06	EPS15/FMR1/KPNA1/KPNB1/KPNA3/NUP98/RAN/RANBP2/TCP1/TPR/TSG101/XPO1/RAB7A/NUP155/NUP93/NUP58/NUP153/NUP205/NUP160/KPNA6/NUP54/NDC1/NUP133/NUP107/NUP37/THOC7/SEH1L/NUP43	28
BP	GO:1902579	multi-organism localization	28/2541	73/18670	1.16214e-07	5.10607e-06	4.29579e-06	EPS15/FMR1/KPNA1/KPNB1/KPNA3/NUP98/RAN/RANBP2/TCP1/TPR/TSG101/XPO1/RAB7A/NUP155/NUP93/NUP58/NUP153/NUP205/NUP160/KPNA6/NUP54/NDC1/NUP133/NUP107/NUP37/THOC7/SEH1L/NUP43	28
BP	GO:0075733	intracellular transport of virus	24/2541	57/18670	1.16525e-07	5.10607e-06	4.29579e-06	FMR1/KPNA1/KPNB1/KPNA3/NUP98/RAN/RANBP2/TPR/TSG101/XPO1/NUP155/NUP93/NUP58/NUP153/NUP205/NUP160/KPNA6/NUP54/NDC1/NUP133/NUP107/NUP37/SEH1L/NUP43	24
BP	GO:0006892	post-Golgi vesicle-mediated transport	35/2541	104/18670	1.50307e-07	6.53724e-06	5.49985e-06	AP1G1/TRIM23/ARF3/BBS2/EPS15/MYO5A/NSF/RP2/VAMP7/BLZF1/SNAP23/RABEP1/SCAMP1/GOSR2/PREPL/VTI1B/EXOC5/RAB10/DOP1A/MON2/SCFD1/KLHL20/GOLGA7/ANKFY1/RAB14/EXOC6/EXOC1/EXOC2/GOPC/EXOC4/KIF13A/GOLPH3/C16orf70/COMMD1/CNST	35
BP	GO:0032200	telomere organization	50/2541	175/18670	1.52659e-07	6.59034e-06	5.54453e-06	APEX1/CCT6A/CTNNB1/ERCC4/XRCC6/HNRNPC/HUS1/MAP3K4/NBN/PARN/EXOSC10/POLA1/PRIM1/PRIM2/PRKDC/MAPK1/RAD51C/RFC1/RFC5/RPA1/RPA2/TCP1/TERF1/TERF2/CCT3/XRCC5/USP7/TNKS/SMG7/RAD50/CCT7/CCT4/CCT2/CCT8/PTGES3/CCT5/SMG1/POT1/TINF2/SMARCAL1/XRN1/RIF1/NAT10/YLPM1/TENT4B/TNKS2/NAF1/NEK7/DCP2/DHX36	50
BP	GO:0045727	positive regulation of translation	40/2541	127/18670	1.55864e-07	6.67924e-06	5.61932e-06	RHOA/DDX3X/DHX9/EIF2S3/FMR1/MTOR/EIF3E/NCK1/NPM1/POLR2D/MAPK1/DNAJC3/RBM3/RPL5/RPS6KB1/THBS1/CNBP/FXR1/EIF3D/EIF4A3/USP16/KHDRBS1/FASTKD2/MRPS27/ZCCHC4/YTHDF2/DHX29/TRMT10C/RMND1/NAT10/UQCC1/IMPACT/METTL3/RPUSD4/LARP4/UHMK1/DHX36/YTHDF3/NSUN4/EIF2AK4	40
BP	GO:0010506	regulation of autophagy	79/2541	327/18670	1.64001e-07	6.97665e-06	5.86953e-06	ABL2/ATP6V1A/ATP6V1B2/ATP6V1C1/ATP6V1E1/BNIP3L/CASP3/CSNK2A2/EEF1A1/EIF4G2/ERCC4/MTOR/GNAI3/GSK3B/HTT/HIF1A/MCL1/RAB8A/MTM1/NEDD4/PAFAH1B2/PIK3CA/PIP4K2A/PRKAA1/PRKAB2/PRKAG1/RAB5A/MAP3K7/UVRAG/VDAC1/IFT88/LAMTOR3/BECN1/HERC1/USP10/SEC22B/KDM4A/MFN2/DNM1L/RNF41/ZMPSTE24/KAT5/SPTLC1/CAMKK2/RRAGA/PARK7/RAB3GAP1/USP33/TAB2/SCFD1/SIRT1/ATP6V0A2/RAB3GAP2/FBXO7/TBK1/UBQLN2/UBQLN1/SH3GLB1/WAC/ATP6V1D/PR…	79
BP	GO:0000070	mitotic sister chromatid segregation	45/2541	151/18670	1.66164e-07	7.0174e-06	5.90381e-06	APC/CCNB1/CDC27/CENPC/IK/KPNB1/RAD21/RAN/RB1/TPR/ZNF207/SMC1A/CUL3/TNKS/BECN1/CDC23/ZW10/VPS4B/MACROH2A1/PIBF1/PDS5B/POGZ/PDS5A/NCAPD3/NIPBL/ANAPC15/NSL1/FBXO5/ANAPC4/DYNC1LI1/INO80/SPDL1/CHTF8/SLF2/RIOK2/PCID2/CHMP1B/ANAPC1/MIS12/NAA50/SEH1L/SLF1/KNSTRN/BOD1/CHAMP1	45
BP	GO:0043254	regulation of protein complex assembly	104/2541	467/18670	1.67816e-07	7.0362e-06	5.91963e-06	ABCA1/ADD1/RHOA/BBS4/CAPZA1/CAPZA2/CD36/CDC42/CDKN1B/CREB1/CTNNB1/DDB1/DDX3X/DR1/DYRK1A/ERCC3/ERCC4/FER/MTOR/GMFB/GRB2/GSK3B/GTF2B/GTF2H1/GTF2H3/HSPA8/NCK1/DRG1/CNOT2/PAK1/PLEK/PPM1A/PRKAA1/MAPK9/PSMC2/PSMC3/PSMC6/PTPN11/RAF1/RASA1/RB1/RNF4/RPA1/RPA2/TAF1/TAF7/TERF1/TLR4/CUL4B/CUL4A/LATS1/BAG4/BCLAF1/FCHSD2/G3BP2/DNM1L/ARPC5/ACTR3/ACTR2/G3BP1/ABI2/SEC24B/ARFGEF1/NCKAP1/SUB1/FAF1/PARK7/MAPRE1/CNOT…	104
BP	GO:0018393	internal peptidyl-lysine acetylation	47/2541	161/18670	1.76847e-07	7.3619e-06	6.19364e-06	ACTL6A/ATF2/DR1/GTF2B/SMAD4/TADA2A/TAF1/TAF7/TAF9/TAF12/MAP3K7/KAT6A/HAT1/RPS6KA5/GTF3C4/ATG5/CLOCK/MORF4L2/JADE3/SUPT7L/ZMPSTE24/KAT5/CTCF/BRD8/MORF4L1/MSL3/KAT7/USP22/SIRT1/EID1/SIN3A/ZNF451/EPC2/TAF5L/TAF9B/ING3/KANSL2/ELP3/MSL2/PHF10/IWS1/KANSL3/YEATS2/MEAF6/NAA50/TADA2B/TADA1	47
BP	GO:0000959	mitochondrial RNA metabolic process	20/2541	43/18670	1.82041e-07	7.52435e-06	6.33031e-06	PRKAA1/TFAM/PRORP/LRPPRC/WARS2/MTO1/YARS2/TRNT1/TRIT1/TRMT10C/TRMT61B/TRMT5/ELAC2/TFB2M/TEFM/PNPT1/TRMT10A/EARS2/MTERF4/PDE12	20
BP	GO:0006302	double-strand break repair	64/2541	248/18670	1.99449e-07	8.18582e-06	6.88681e-06	BARD1/DDX1/ERCC4/XRCC6/HUS1/LIG4/MCM6/MSH2/NBN/POLA1/PRKDC/RAD21/RAD51C/RAD51B/RECQL/REV3L/RPA1/RPA2/SFPQ/TP53BP1/UBE2N/UBE2V2/UVRAG/NSD2/XRCC4/XRCC5/YY1/DEK/RNF8/TRIP12/MARF1/PARP2/ACTR2/RAD50/KAT5/MORF4L1/FAN1/KDM1A/SETX/SMCHD1/ZFYVE26/NIPBL/SETD2/UBR5/RNF138/TDP2/UIMC1/INO80/WDR70/RIF1/EXD2/SLF2/TDP1/SMARCAD1/WDR48/PALB2/KLHL15/ABRAXAS1/SLF1/ACTR8/HELQ/PPP4R2/MCM9/SHLD3	64
BP	GO:0006414	translational elongation	41/2541	133/18670	2.11162e-07	8.60597e-06	7.24029e-06	MRPL49/EEF1A1/OXA1L/SRP9/DAP3/ALKBH1/SECISBP2L/EIF4A3/MRPL19/MRPS31/USP16/HBS1L/MRPS30/MRPL3/MRPS27/LTN1/MRPL42/MRPL22/MRPS18C/MRPS7/SEPSECS/MRPL35/DPH5/MRPS23/SELENOT/MRPL39/MRPL16/PTCD3/MRPS22/MRPS14/MRPS6/MRPL32/MRPL9/MRPL44/EFL1/MRPL45/GFM1/DPH6/MRPS36/DNAJC24/DPH3	41
BP	GO:0090305	nucleic acid phosphodiester bond hydrolysis	74/2541	302/18670	2.2077e-07	8.93506e-06	7.51716e-06	APAF1/APEX1/CASP3/CSTF3/DDB1/DDX1/ERCC3/ERCC4/GTF2H1/GTF2H3/KPNA1/KPNB1/NCBP1/CNOT2/PARN/EXOSC9/EXOSC10/PPP1R8/RAD1/REV3L/RFC1/RFC5/RPA1/RPA2/TSN/TSNAX/CUL4B/CUL4A/CNOT8/PRORP/RAD50/G3BP1/NUDT21/CPSF6/XRN2/DIS3/FAN1/NCBP2/CNOT1/CSTF2T/ANGEL1/DICER1/REXO2/DROSHA/EXOSC3/FCF1/POLK/TDP2/CPSF3/PELO/CPSF2/XRN1/EXD2/ELAC1/PNRC2/N4BP2/TDP1/DCP1A/CNOT6/FANCM/ELAC2/MRPL44/CPSF7/FIP1L1/ISG20L2/UTP23/PNPT1/A…	74
BP	GO:0032239	regulation of nucleobase-containing compound transport	11/2541	15/18670	2.3402e-07	9.38082e-06	7.89218e-06	DHX9/TPR/RIPK1/NUP153/KHDRBS1/CPSF6/NCBP2/SETD2/RBM27/IWS1/RIOK2	11
BP	GO:0006606	protein import into nucleus	43/2541	143/18670	2.35003e-07	9.38082e-06	7.89218e-06	ARNTL/CD36/MAPK14/KPNA1/KPNB1/KPNA3/KPNA4/TNPO1/IPO5/NF1/NUP98/PIK3R1/MED1/MAPK1/PSEN1/RAN/RANBP2/TPR/MBTPS1/HDAC3/ZPR1/NUP155/NUP93/NUP58/NUP153/SNUPN/IPO8/IPO7/TARDBP/KPNA6/APPL1/RANBP6/IPO11/FAM53C/UBR5/RAB23/NUP54/RBM22/IPO9/NUP133/NXT2/NUP107/EFCAB7	43
BP	GO:0051170	import into nucleus	47/2541	163/18670	2.647e-07	1.04944e-05	8.82902e-06	ARNTL/CD36/MAPK14/KPNA1/KPNB1/KPNA3/KPNA4/TNPO1/IPO5/NF1/NUP98/PIK3R1/MED1/PRKAG1/MAPK1/PSEN1/RAN/RANBP2/TPR/GEMIN2/MBTPS1/HDAC3/ZPR1/NUP155/NUP93/NUP58/NUP153/SNUPN/IPO8/IPO7/DDX20/TARDBP/KPNA6/GEMIN5/APPL1/RANBP6/IPO11/FAM53C/UBR5/RAB23/NUP54/RBM22/IPO9/NUP133/NXT2/NUP107/EFCAB7	47
BP	GO:0000045	autophagosome assembly	32/2541	93/18670	2.85378e-07	1.12377e-05	9.45442e-06	MTM1/PIK3C3/PIP4K2A/PSEN1/RAB1A/RAB5A/RAB7A/IFT88/BECN1/ATG12/ATG5/SEC22B/MFN2/TRAPPC8/RAB3GAP1/SCFD1/STX12/RAB3GAP2/UBQLN2/UBQLN1/SH3GLB1/RAB23/STX17/ATG2B/TBC1D14/ATG3/MAP1LC3B/ATG4A/UBXN2B/SMCR8/PIKFYVE/C9orf72	32
BP	GO:0033045	regulation of sister chromatid segregation	29/2541	80/18670	2.88422e-07	1.12814e-05	9.49112e-06	APC/CCNB1/CDC27/CTNNB1/IK/RAD21/RB1/SFPQ/TPR/ZNF207/CUL3/TNKS/BECN1/CDC23/ZW10/MACROH2A1/CTCF/WAPL/NIPBL/ANAPC15/FBXO5/ANAPC4/DYNC1LI1/SPDL1/SLF2/RIOK2/PCID2/ANAPC1/SLF1	29
BP	GO:0018394	peptidyl-lysine acetylation	48/2541	169/18670	3.25951e-07	1.26643e-05	1.06546e-05	ACTL6A/ATF2/DR1/GTF2B/SMAD4/PRKAA1/TADA2A/TAF1/TAF7/TAF9/TAF12/MAP3K7/KAT6A/HAT1/RPS6KA5/GTF3C4/ATG5/CLOCK/MORF4L2/JADE3/SUPT7L/ZMPSTE24/KAT5/CTCF/BRD8/MORF4L1/MSL3/KAT7/USP22/SIRT1/EID1/SIN3A/ZNF451/EPC2/TAF5L/TAF9B/ING3/KANSL2/ELP3/MSL2/PHF10/IWS1/KANSL3/YEATS2/MEAF6/NAA50/TADA2B/TADA1	48
BP	GO:1903051	negative regulation of proteolysis involved in cellular protein catabolic process	27/2541	72/18670	3.33408e-07	1.28682e-05	1.08262e-05	CAMLG/CSNK2A1/CSNK2A2/MTM1/PSEN1/RPL5/SCO1/SDCBP/SMARCC1/STYX/TAF1/TAF9/UBE2G2/USP7/USP14/BAG5/PARK7/RYBP/ERLEC1/USP25/SENP1/DERL2/WAC/UCHL5/UBE2J1/MARCHF7/UBAC2	27
BP	GO:0070936	protein K48-linked ubiquitination	23/2541	56/18670	3.66502e-07	1.40525e-05	1.18225e-05	UBE2K/RNF4/RNF6/TTC3/UBE2B/UBE2D1/UBE2D2/UBE2D3/UBE2G1/UBE2G2/RNF8/MARCHF6/ARIH2/TRIM32/RNF115/BFAR/UBR5/RNF216/TRIM44/RNF34/FBXO38/RNF146/ITCH	23
BP	GO:0007051	spindle organization	48/2541	170/18670	3.94951e-07	1.50443e-05	1.26569e-05	RHOA/CCNB1/CLTC/DYNC1H1/KIF2A/KPNB1/MAP4/DRG1/RAN/RNF4/SPAST/TPR/UVRAG/ZNF207/SMC1A/TNKS/HDAC3/VPS4B/CKAP5/WASHC5/STAG1/TUBGCP3/PIBF1/DCTN2/STAG2/MAPRE1/CLASP2/CLASP1/SENP6/FBXO5/TUBGCP4/GPSM2/SBDS/INO80/HAUS6/HAUS4/INTS13/CHMP1B/HAUS3/CEP97/BORA/CEP63/KNSTRN/TUBGCP5/HAUS1/NEK7/CEP120/MZT1	48
BP	GO:0046831	regulation of RNA export from nucleus	10/2541	13/18670	4.14062e-07	1.55955e-05	1.31207e-05	DHX9/TPR/NUP153/KHDRBS1/CPSF6/NCBP2/SETD2/RBM27/IWS1/RIOK2	10
BP	GO:0002183	cytoplasmic translational initiation	17/2541	34/18670	4.14774e-07	1.55955e-05	1.31207e-05	EIF2D/EIF2S3/EIF4A2/EIF4B/EIF5/MTOR/EIF3E/NCK1/RBM4/EIF3D/EIF3F/EIF3H/EIF3I/EIF3M/EIF3L/YTHDF2/METTL3	17
BP	GO:0006457	protein folding	59/2541	227/18670	4.54573e-07	1.69824e-05	1.42875e-05	CANX/CCT6A/CSNK2A1/CSNK2A2/TOR1A/GNAI3/GNB1/DNAJA1/HSPA8/HSPA9/LMAN1/PDCL/PFDN1/PPID/DNAJC3/PEX19/RANBP2/RP2/ST13/HSPA13/TCP1/CCT3/TTC1/DNAJC7/VBP1/DNAJA3/SELENOF/BAG5/BAG4/EMC2/DNAJB6/PDIA6/CWC27/DNAJA2/CCT7/CCT4/CCT2/CCT8/PTGES3/CLPX/ATF6/CCT5/ERP44/GANAB/SACS/EMC4/PPIL1/SGTB/UGGT1/GNB4/DNAJB14/GRPEL1/DNAJC24/CHCHD4/DNAJC21/GRPEL2/NUDCD2/DNAJC18/TBCEL	59
BP	GO:0006475	internal protein amino acid acetylation	47/2541	166/18670	4.75922e-07	1.76667e-05	1.48632e-05	ACTL6A/ATF2/DR1/GTF2B/SMAD4/TADA2A/TAF1/TAF7/TAF9/TAF12/MAP3K7/KAT6A/HAT1/RPS6KA5/GTF3C4/ATG5/CLOCK/MORF4L2/JADE3/SUPT7L/ZMPSTE24/KAT5/CTCF/BRD8/MORF4L1/MSL3/KAT7/USP22/SIRT1/EID1/SIN3A/ZNF451/EPC2/TAF5L/TAF9B/ING3/KANSL2/ELP3/MSL2/PHF10/IWS1/KANSL3/YEATS2/MEAF6/NAA50/TADA2B/TADA1	47
BP	GO:0030518	intracellular steroid hormone receptor signaling pathway	40/2541	132/18670	4.88409e-07	1.80155e-05	1.51566e-05	RHOA/ARNTL/CBFB/CDK7/CTNNB1/DAB2/DDX5/NR3C1/PRMT2/DNAJA1/NEDD4/CNOT2/PAK1/MED1/RAN/RB1/RNF4/RNF6/TAF1/TAF7/NCOA4/NRIP1/PIAS2/LATS1/TRIP4/CLOCK/RNF14/KAT5/PARK7/CNOT1/SIRT1/RBFOX2/STRN3/UBR5/RWDD1/UFM1/UFSP2/KDM3A/UBA5/KCTD6	40
BP	GO:1903313	positive regulation of mRNA metabolic process	28/2541	78/18670	5.80186e-07	2.12662e-05	1.78915e-05	CCNB1/NCBP1/NUP98/RBM3/TRA2B/CNOT8/PRDX6/PUM1/THRAP3/HNRNPR/NUDT21/NCBP2/SNW1/CNOT1/RBMX/YTHDF2/RBM23/METTL3/METTL14/METTL16/FTO/CDC73/PNPT1/LEO1/DHX36/CNOT6L/YTHDF3/RBMXL1	28
BP	GO:1901990	regulation of mitotic cell cycle phase transition	98/2541	444/18670	5.83874e-07	2.12676e-05	1.78927e-05	APC/APEX1/CCNB1/SEPTIN7/CDC27/CDK2/CDKN1B/DDB1/DDX3X/DYNC1H1/ERCC3/PRMT2/HUS1/IK/NBN/CNOT2/CNOT4/PAFAH1B1/PCM1/PKD2/PLRG1/PRKDC/PSMA1/PSMA3/PSMA5/PSMA6/PSMC2/PSMC3/PSMC6/PSMD10/PSMD12/PSME1/RAD17/RAD21/RAD51C/RAD51B/RB1/RBL1/RBL2/RPA2/SKP1/ADAM17/TPR/UBE2D1/YWHAG/ZNF207/ALMS1/CUL4B/CUL4A/CUL3/CUL1/CDC14A/CDC23/RIPK1/CDC16/NAE1/ZW10/CNOT8/VPS4B/CEP135/CEP57/CCP110/CKAP5/PSMD6/CTDSP2/ANAPC10/GPNMB/…	98
BP	GO:1905037	autophagosome organization	32/2541	96/18670	6.45646e-07	2.33716e-05	1.96628e-05	MTM1/PIK3C3/PIP4K2A/PSEN1/RAB1A/RAB5A/RAB7A/IFT88/BECN1/ATG12/ATG5/SEC22B/MFN2/TRAPPC8/RAB3GAP1/SCFD1/STX12/RAB3GAP2/UBQLN2/UBQLN1/SH3GLB1/RAB23/STX17/ATG2B/TBC1D14/ATG3/MAP1LC3B/ATG4A/UBXN2B/SMCR8/PIKFYVE/C9orf72	32
BP	GO:0070203	regulation of establishment of protein localization to telomere	9/2541	11/18670	6.71027e-07	2.41359e-05	2.03058e-05	CCT6A/TCP1/TERF1/CCT3/CCT7/CCT4/CCT2/CCT8/CCT5	9
BP	GO:1901987	regulation of cell cycle phase transition	104/2541	480/18670	6.75042e-07	2.41359e-05	2.03058e-05	APC/APEX1/CCNB1/SEPTIN7/CDC27/CDK2/CDKN1B/DDB1/DDX3X/DYNC1H1/ERCC3/PRMT2/HUS1/IK/NBN/CNOT2/CNOT4/NPM1/PAFAH1B1/PCM1/PKD2/PLRG1/PRKDC/PSMA1/PSMA3/PSMA5/PSMA6/PSMC2/PSMC3/PSMC6/PSMD10/PSMD12/PSME1/RAD17/RAD21/RAD51C/RAD51B/RB1/RBL1/RBL2/RPA2/SKP1/ADAM17/TAF1/TPR/UBE2D1/YWHAG/ZNF207/ALMS1/CUL4B/CUL4A/CUL3/CUL1/CDC14A/CDC23/RIPK1/CDC16/NAE1/ZW10/CNOT8/VPS4B/MACROH2A1/CEP135/CEP57/CCP110/CKAP5/PSMD6/C…	104
BP	GO:2001020	regulation of response to DNA damage stimulus	56/2541	214/18670	6.96843e-07	2.47634e-05	2.08337e-05	ERCC8/DDX5/DHX9/DYRK1A/ERCC4/FMR1/HNRNPK/ING2/MCL1/PRKDC/PSMD10/RPA2/TAF9/TERF2/TP53BP1/UBE2N/UBE2V1/UBE2V2/USP1/NSD2/DEK/CUL4A/PARG/RNF8/TRIP12/BCLAF1/ACTR2/FEM1B/ZMPSTE24/TRIM32/KDM1A/SMG1/FAM168A/SMCHD1/SIRT1/FBXO5/SETD2/UBR5/TAF9B/UIMC1/NSMCE4A/USP47/WDR70/RIF1/SLF2/SMYD2/MARCHF7/ARMT1/WDR76/KLHL15/ABRAXAS1/SLF1/PPP4R2/SPRED1/SPRED2/SHLD3	56
BP	GO:0006369	termination of RNA polymerase II transcription	17/2541	35/18670	7.04241e-07	2.48747e-05	2.09273e-05	CSTF1/CSTF3/NCBP1/TTF2/PAPOLA/CLP1/NUDT21/SCAF8/NCBP2/SETX/CSTF2T/CPSF3/CPSF2/WDR33/CPSF7/FIP1L1/LSM11	17
BP	GO:0006513	protein monoubiquitination	25/2541	66/18670	7.22847e-07	2.50759e-05	2.10966e-05	BMI1/CBL/DDB1/TRIM37/RNF2/SKP1/TSG101/UBE2B/UBE2D3/CUL4B/CUL3/CUL1/CTR9/HUWE1/PCGF3/RYBP/WAC/UBE2W/WDR48/FANCM/KLHL12/CDC73/PCGF5/KBTBD8/LEO1	25
BP	GO:0048207	vesicle targeting, rough ER to cis-Golgi	25/2541	66/18670	7.22847e-07	2.50759e-05	2.10966e-05	LMAN1/NSF/PPP6C/RAB1A/TRAPPC10/CUL3/USO1/SEC22B/GOSR2/CNIH1/BET1/SEC24B/SEC23A/SEC24A/TMED2/TMED10/SEC23IP/ANKRD28/SCFD1/SAR1B/PPP6R3/SAR1A/KLHL12/MCFD2/TRAPPC6B	25
BP	GO:0048208	COPII vesicle coating	25/2541	66/18670	7.22847e-07	2.50759e-05	2.10966e-05	LMAN1/NSF/PPP6C/RAB1A/TRAPPC10/CUL3/USO1/SEC22B/GOSR2/CNIH1/BET1/SEC24B/SEC23A/SEC24A/TMED2/TMED10/SEC23IP/ANKRD28/SCFD1/SAR1B/PPP6R3/SAR1A/KLHL12/MCFD2/TRAPPC6B	25
BP	GO:0016073	snRNA metabolic process	33/2541	101/18670	7.28955e-07	2.51382e-05	2.1149e-05	CCNT1/CDK7/GTF2A1/GTF2B/GTF2E1/NCBP1/EXOSC9/EXOSC10/POLR2B/POLR2C/POLR2D/SNAPC1/SNAPC3/TAF9/TBP/ZNF143/CCNK/NCBP2/ELL2/ICE1/INTS7/INTS6/EXOSC3/PHAX/RPRD1A/INTS13/INTS12/INTS2/METTL16/ICE2/RPAP2/INTS14/INTS4	33
BP	GO:0033522	histone H2A ubiquitination	14/2541	25/18670	7.34771e-07	2.51897e-05	2.11923e-05	BMI1/DDB1/TRIM37/RNF2/SKP1/UBE2B/CUL4B/RNF8/TRIP12/PCGF3/UBR2/RYBP/UBR5/PCGF5	14
BP	GO:0006473	protein acetylation	54/2541	204/18670	7.41434e-07	2.52695e-05	2.12595e-05	ACTL6A/ARNTL/ATF2/DR1/GSK3B/GTF2B/SMAD4/PRKAA1/TADA2A/TAF1/TAF7/TAF9/TAF12/MAP3K7/KAT6A/HAT1/RPS6KA5/GTF3C4/ATG5/CLOCK/MORF4L2/JADE3/SUPT7L/ZMPSTE24/KAT5/CTCF/BRD8/MORF4L1/MSL3/KAT7/PARK7/USP22/SIRT1/EID1/SIN3A/ZNF451/EPC2/TAF5L/TAF9B/ING3/KANSL2/ELP3/MSL2/PHF10/IWS1/KANSL3/YEATS2/TAOK1/MEAF6/NAA15/NAA50/TADA2B/TADA1/NAA30	54
BP	GO:0046824	positive regulation of nucleocytoplasmic transport	24/2541	62/18670	7.55206e-07	2.55892e-05	2.15285e-05	MAPK14/DHX9/GSK3B/IPO5/NEDD4/PIK3R1/PPM1A/MAPK1/PSEN1/RAN/TPR/HDAC3/ZPR1/KHDRBS1/CPSF6/NCBP2/TARDBP/UBR5/CTDSPL2/RBM27/RBM22/RIOK2/XPO4/EFCAB7	24
BP	GO:0034063	stress granule assembly	12/2541	19/18670	7.82732e-07	2.62191e-05	2.20584e-05	BICD1/DDX3X/DDX6/DYNC1H1/EIF2S1/PRKAA1/RPS23/G3BP2/G3BP1/PUM2/OGFOD1/C9orf72	12
BP	GO:1900034	regulation of cellular response to heat	28/2541	79/18670	7.82793e-07	2.62191e-05	2.20584e-05	MTOR/GSK3B/HSPA8/NUP98/MAPK1/RANBP2/RPA1/RPA2/TPR/DNAJC7/BAG5/BAG4/NUP155/NUP93/NUP58/NUP153/DNAJB6/PTGES3/NUP205/NUP160/SIRT1/NUP54/NDC1/NUP133/NUP107/NUP37/SEH1L/NUP43	28
BP	GO:0031334	positive regulation of protein complex assembly	66/2541	268/18670	8.07876e-07	2.67722e-05	2.25238e-05	ABCA1/RHOA/CD36/CDKN1B/CREB1/CTNNB1/DDB1/ERCC3/ERCC4/FER/MTOR/GMFB/GRB2/GSK3B/GTF2B/GTF2H1/GTF2H3/NCK1/DRG1/CNOT2/PAK1/PLEK/MAPK9/PSMC2/PSMC3/PSMC6/RPA1/RPA2/TAF1/TERF1/TLR4/CUL4B/CUL4A/BAG4/BCLAF1/FCHSD2/G3BP2/ARPC5/ACTR3/ACTR2/G3BP1/ABI2/NCKAP1/SUB1/FAF1/MAPRE1/CNOT1/SETX/CYFIP1/CLASP1/ICE1/SH3GLB1/SNX9/SLF2/CAND1/DHX33/CNOT6/FNIP2/SLAIN2/CLEC7A/SLF1/FNIP1/JMY/DHX36/CNOT6L/RICTOR	66
BP	GO:0007041	lysosomal transport	34/2541	106/18670	8.08495e-07	2.67722e-05	2.25238e-05	AP1G1/ARSB/SCARB2/HSPA8/IGF2R/LAMP2/M6PR/MTM1/NEDD4/VAMP7/TSG101/RAB7A/NCOA4/AP3B1/STX8/VPS4B/ZFYVE16/HMGXB4/VPS39/SNAPIN/AP3M1/ANKFY1/LARS1/TMEM106B/SCYL2/VPS35/VPS11/EPG5/VIPAS39/KIF13A/AKTIP/TRAK2/GNPTAB/C9orf72	34
BP	GO:0019882	antigen processing and presentation	58/2541	226/18670	8.88742e-07	2.92632e-05	2.46194e-05	AP2B1/AP1G1/CANX/CAPZA1/CAPZA2/CD36/CHUK/AP2M1/CLTC/CTSL/CYBB/DYNC1H1/DYNC1LI2/KIF2A/LNPEP/NCF2/LGMN/PSMA1/PSMA3/PSMA5/PSMA6/PSMC2/PSMC3/PSMC6/PSMD10/PSMD12/PSME1/RAB4A/RAB5B/RAB6A/THBS1/TRAF6/RAB7A/AP3B1/SNAP23/AP1S2/ATG5/SEC22B/PSMD6/LILRB2/SEC24B/SEC23A/DCTN2/DCTN6/SEC24A/RAB10/KIFAP3/PSME4/CLEC4A/SAR1B/DYNC1LI1/DCTN4/ERAP1/RAB8B/MARCHF1/ACTR10/DCTN5/OSBPL1A	58
BP	GO:0034976	response to endoplasmic reticulum stress	69/2541	285/18670	8.95919e-07	2.93338e-05	2.46788e-05	ADD1/APAF1/CANX/TPP1/TOR1A/EIF2S1/EXTL2/GSK3B/UBE2K/NCK1/OPA1/PIK3R1/DNAJC3/PSMC6/PTPN1/PTPN2/RASGRF2/SEL1L/SSR1/HSPA13/THBS1/UBE2G2/MBTPS1/USP14/UBE4A/GOSR2/CERT1/CTDSP2/PDIA6/MARCHF6/SERINC3/COPS5/RNF139/PARK7/ATF6/ERP44/FAF2/SIRT1/TARDBP/ERLEC1/USP25/UBQLN2/UBQLN1/NRBF2/DERL2/BFAR/MBTPS2/UBE2J1/JKAMP/UFM1/SGTB/FKBP14/TMEM33/RNF121/UGGT2/UGGT1/CCDC47/HERPUD2/CREB3L2/UBA5/DNAJB14/TMX1/ATG10/RHBD…	69
BP	GO:0043543	protein acylation	62/2541	248/18670	9.99576e-07	3.25449e-05	2.73803e-05	ACTL6A/ARNTL/ATF2/DLD/DLST/DR1/GSK3B/GTF2B/SMAD4/PPM1A/PPM1B/PRKAA1/TADA2A/TAF1/TAF7/TAF9/TAF12/MAP3K7/KAT6A/HAT1/RPS6KA5/GTF3C4/CDYL/ATG5/CLOCK/MORF4L2/JADE3/SUPT7L/ZMPSTE24/KAT5/CTCF/BRD8/MORF4L1/MSL3/KAT7/PARK7/USP22/ZDHHC17/SIRT1/EID1/SIN3A/ZNF451/EPC2/TAF5L/GOLGA7/TAF9B/ING3/KANSL2/ELP3/MSL2/PHF10/IWS1/KANSL3/YEATS2/TAOK1/MEAF6/NAA15/NAA50/TADA2B/TADA1/NAA30/ZDHHC21	62
BP	GO:0032206	positive regulation of telomere maintenance	21/2541	51/18670	1.1158e-06	3.6127e-05	3.03941e-05	CCT6A/CTNNB1/MAP3K4/NBN/PARN/MAPK1/TCP1/CCT3/XRCC5/TNKS/RAD50/CCT7/CCT4/CCT2/CCT8/CCT5/POT1/TNKS2/NAF1/NEK7/DHX36	21
BP	GO:0009411	response to UV	41/2541	141/18670	1.17791e-06	3.79273e-05	3.19086e-05	CASP3/CAT/ERCC8/DDB1/EIF2S1/ERCC3/ERCC4/FMR1/MSH6/HUS1/MAP3K4/MSH2/NEDD4/NPM1/PIK3R1/PPID/PRKAA1/RBL2/RO60/TAF1/UBE2B/USP1/YY1/CUL4B/MAP4K3/ZBTB1/TRIM32/KDM1A/SIRT1/POLK/INO80/USP47/IMPACT/METTL3/USP28/SPRTN/RHBDD1/SDE2/DHX36/PRIMPOL/EIF2AK4	41
BP	GO:0032434	regulation of proteasomal ubiquitin-dependent protein catabolic process	37/2541	122/18670	1.26402e-06	4.02016e-05	3.3822e-05	CAMLG/CSNK1A1/DAB2/GSK3B/UBE2K/MTM1/MAPK9/PSEN1/PSMD10/SDCBP/SMARCC1/STYX/TAF1/TAF9/USP7/USP14/BAG5/RNF14/SOCS5/ARIH2/GLMN/PARK7/RYBP/ARIH1/RCHY1/FBXO22/SENP1/UBQLN2/UBQLN1/WAC/UCHL5/NUB1/ANKIB1/DET1/BBS7/SOCS4/COMMD1	37
BP	GO:0080009	mRNA methylation	10/2541	14/18670	1.27113e-06	4.02016e-05	3.3822e-05	WTAP/CMTR1/VIRMA/TRMT10C/TRMT61B/CMTR2/METTL3/METTL14/METTL16/CBLL1	10
BP	GO:1904814	regulation of protein localization to chromosome, telomeric region	10/2541	14/18670	1.27113e-06	4.02016e-05	3.3822e-05	CCT6A/TCP1/TERF1/CCT3/MACROH2A1/CCT7/CCT4/CCT2/CCT8/CCT5	10
BP	GO:0090114	COPII-coated vesicle budding	26/2541	72/18670	1.27613e-06	4.02016e-05	3.3822e-05	LMAN1/NSF/PPP6C/RAB1A/TRAPPC10/CUL3/USO1/VAPA/SEC22B/GOSR2/CNIH1/BET1/SEC24B/SEC23A/SEC24A/TMED2/TMED10/SEC23IP/ANKRD28/SCFD1/SAR1B/PPP6R3/SAR1A/KLHL12/MCFD2/TRAPPC6B	26
BP	GO:0051225	spindle assembly	34/2541	108/18670	1.31043e-06	4.08407e-05	3.43597e-05	RHOA/DYNC1H1/KIF2A/KPNB1/DRG1/RNF4/TPR/ZNF207/SMC1A/TNKS/HDAC3/VPS4B/WASHC5/STAG1/TUBGCP3/PIBF1/STAG2/MAPRE1/CLASP1/SENP6/FBXO5/TUBGCP4/GPSM2/INO80/HAUS6/HAUS4/CHMP1B/HAUS3/CEP97/CEP63/TUBGCP5/HAUS1/NEK7/MZT1	34
BP	GO:2000278	regulation of DNA biosynthetic process	34/2541	108/18670	1.31043e-06	4.08407e-05	3.43597e-05	PARP4/BMPR2/CCT6A/CTNNB1/HNRNPC/MAP3K4/NVL/PARN/EXOSC10/MAPK1/RFC5/TCP1/TERF1/TERF2/CCT3/XRCC5/TNKS/SMG7/CCT7/CCT4/CCT2/CCT8/PTGES3/CCT5/POT1/TINF2/XRN1/CHTF8/NAT10/TENT4B/TNKS2/NAF1/NEK7/DCP2	34
BP	GO:0033047	regulation of mitotic sister chromatid segregation	25/2541	68/18670	1.38489e-06	4.29317e-05	3.61189e-05	APC/CCNB1/CDC27/IK/RAD21/RB1/TPR/ZNF207/CUL3/TNKS/BECN1/CDC23/ZW10/MACROH2A1/NIPBL/ANAPC15/FBXO5/ANAPC4/DYNC1LI1/SPDL1/SLF2/RIOK2/PCID2/ANAPC1/SLF1	25
BP	GO:0010948	negative regulation of cell cycle process	82/2541	361/18670	1.45532e-06	4.48763e-05	3.77549e-05	APAF1/APC/BMI1/CCNB1/SEPTIN7/CDK2/CDKN1B/MSH6/PRMT2/HUS1/IK/MAX/TRIM37/NUBP1/NBN/CNOT2/CNOT4/NPM1/PKD2/PRKAR1A/PRKDC/PSMA1/PSMA3/PSMA5/PSMA6/PSMC2/PSMC3/PSMC6/PSMD10/PSMD12/PSME1/RAD1/RAD17/RAD21/RB1/RBBP4/RBBP7/RBL1/RBL2/RNF2/RPA2/SKP1/TERF1/TERF2/TPR/ZNF207/SMC1A/CUL1/TNKS/RIPK1/CCNK/NAE1/ZW10/CNOT8/MACROH2A1/PSMD6/CTDSP2/YAF2/GPNMB/STAG2/TOPBP1/CBX3/CNOT1/WAPL/PSME4/MGA/RYBP/CBX5/SUZ12/FBXO7/A…	82
BP	GO:0006360	transcription by RNA polymerase I	24/2541	64/18670	1.48297e-06	4.54882e-05	3.82697e-05	CCNH/CDK7/ERCC3/MTOR/GTF2H1/GTF2H3/MARS1/MNAT1/NCL/MED1/TAF1/TBP/UBTF/TAF1B/MACROH2A1/ZMPSTE24/PWP1/PHF8/WDR43/NOL11/RRN3/HEATR1/DHX33/UTP15	24
BP	GO:0006370	7-methylguanosine mRNA capping	16/2541	33/18670	1.54583e-06	4.71681e-05	3.9683e-05	CCNH/CDK7/ERCC3/GTF2H1/GTF2H3/MNAT1/NCBP1/POLR2B/POLR2C/POLR2D/RNMT/RNGTT/NCBP2/CMTR1/NCBP3/CMTR2	16
BP	GO:0007064	mitotic sister chromatid cohesion	13/2541	23/18670	1.60375e-06	4.86805e-05	4.09554e-05	RB1/SMC1A/TNKS/MACROH2A1/PDS5B/POGZ/PDS5A/NIPBL/CHTF8/SLF2/NAA50/SLF1/BOD1	13
BP	GO:1903363	negative regulation of cellular protein catabolic process	29/2541	86/18670	1.63043e-06	4.90719e-05	4.12847e-05	CAMLG/CSNK2A1/CSNK2A2/MTM1/PSEN1/RPL5/SCO1/SDCBP/SMARCC1/STYX/TAF1/TAF9/UBE2G2/USP7/USP14/BAG5/PARK7/RYBP/ERLEC1/USP25/SENP1/DERL2/WAC/UCHL5/UBE2J1/VPS35/RIC1/MARCHF7/UBAC2	29
BP	GO:0031647	regulation of protein stability	68/2541	284/18670	1.63348e-06	4.90719e-05	4.12847e-05	CAMLG/CASP3/CCNH/CCT6A/CDK7/CREB1/CREBL2/HTT/HSPA8/LAMP2/PIK3R1/PRKDC/MAPK1/PEX19/PEX2/RPL5/SEL1L/TAF1/TAF9/TCP1/CCT3/UBE2B/USP4/ZNF207/USP7/USP9X/CUL3/NAPG/HDAC3/USP8/BAG5/USP34/USP3/CCT7/CCT4/CCT2/CCT8/PTGES3/PDCD10/RNF139/PARK7/CCT5/USP33/FBXW11/SIRT1/TARDBP/MORC3/STX12/FBXO7/FBXL3/UTP25/USP25/SH3GLB1/GOLGA7/TAF9B/NLK/TRIM44/USP47/CDKN2AIP/VPS35/VPS11/USP28/MARCHF7/CDC73/NAA15/ZBED3/TBRG1/STXB…	68
BP	GO:0006289	nucleotide-excision repair	34/2541	109/18670	1.65783e-06	4.93103e-05	4.14853e-05	CCNH/CDK7/ERCC8/DDB1/ERCC3/ERCC4/GTF2H1/GTF2H3/HUS1/LIG4/MNAT1/POLR2B/POLR2C/POLR2D/RFC1/RFC5/RPA1/RPA2/USP7/CUL4B/CUL4A/COPS3/COPS2/AQR/SLC30A9/COPS8/COPS5/FAN1/SIRT1/COPS4/POLK/RNF111/USP45/GTF2H2C	34
BP	GO:0061136	regulation of proteasomal protein catabolic process	49/2541	183/18670	1.65834e-06	4.93103e-05	4.14853e-05	CAMLG/CSNK1A1/DAB2/FMR1/GSK3B/UBE2K/MTM1/MAPK9/PSEN1/PSMC2/PSMD10/PSME1/SCO1/SDCBP/SMARCC1/STYX/TAF1/TAF9/UBE2G2/USP7/USP14/BAG5/RNF14/SOCS5/ARIH2/GLMN/PARK7/RYBP/ARIH1/RCHY1/FBXO22/ERLEC1/USP25/SENP1/UBQLN2/UBQLN1/DERL2/WAC/UCHL5/UBE2J1/NUB1/ANKIB1/DET1/BBS7/MARCHF7/SOCS4/COMMD1/TMTC3/UBAC2	49
BP	GO:0006283	transcription-coupled nucleotide-excision repair	26/2541	73/18670	1.72711e-06	5.10945e-05	4.29863e-05	CCNH/CDK7/ERCC8/DDB1/ERCC3/ERCC4/GTF2H1/GTF2H3/MNAT1/POLR2B/POLR2C/POLR2D/RFC1/RFC5/RPA1/RPA2/USP7/CUL4B/CUL4A/COPS3/COPS2/AQR/COPS8/COPS5/COPS4/POLK	26
BP	GO:0051650	establishment of vesicle localization	69/2541	290/18670	1.74738e-06	5.1433e-05	4.32711e-05	BBS2/BBS4/AP3S1/CTNNB1/DYNC1H1/TOR1A/FMR1/GSK3B/HTT/ITGA4/KIF5B/LMAN1/MYO5A/NSF/PAFAH1B1/PPP6C/PSEN1/RAB1A/RAB5A/RAP1A/RAP1B/VAMP7/TRAPPC10/PICALM/CUL3/AP3B1/USO1/SNAP23/SYNJ1/GOSR1/SEC22B/GOSR2/PREPL/DNM1L/CNIH1/BET1/SEC24B/SEC23A/DCTN2/SEC24A/TMED2/TMED10/SEC23IP/KIFAP3/RAB3GAP1/KIF1B/CLASP2/ANKRD28/SCFD1/CLASP1/SNAPIN/BLOC1S6/AP3M1/SAR1B/BBS7/PPP6R3/WDR11/TBC1D23/SAR1A/KLHL12/EXOC4/BLOC1S5/KIF…	69
BP	GO:0034250	positive regulation of cellular amide metabolic process	43/2541	153/18670	1.78213e-06	5.20486e-05	4.37891e-05	RHOA/CASP3/DDX3X/DHX9/EIF2S3/FMR1/MTOR/EIF3E/NCK1/NPM1/POLR2D/MAPK1/DNAJC3/RBM3/RPL5/RPS6KB1/THBS1/CNBP/FXR1/PICALM/NSMAF/EIF3D/EIF4A3/USP16/KHDRBS1/FASTKD2/MRPS27/ZCCHC4/YTHDF2/DHX29/TRMT10C/RMND1/NAT10/UQCC1/IMPACT/METTL3/RPUSD4/LARP4/UHMK1/DHX36/YTHDF3/NSUN4/EIF2AK4	43
BP	GO:0002181	cytoplasmic translation	32/2541	100/18670	1.78616e-06	5.20486e-05	4.37891e-05	DHX9/DRG2/EIF2D/EIF2S3/EIF4A2/EIF4B/EIF5/ETF1/FMR1/MTOR/GSPT1/EIF3E/NCK1/DRG1/RPL10A/RBM4/RPS23/CNBP/EIF3D/EIF3F/EIF3H/EIF3I/EIF3M/EIF3L/RWDD1/YTHDF2/DPH5/METTL3/DPH6/DNAJC24/DHX36/DPH3	32
BP	GO:0016925	protein sumoylation	28/2541	82/18670	1.84726e-06	5.35614e-05	4.50618e-05	ARNT/CTNNB1/NUP98/RANBP2/SUMO3/TPR/PIAS2/NUP155/NUP93/NUP58/NUP153/UBA2/SAE1/HMG20A/PARK7/NUP205/NUP160/ZNF451/SENP6/SENP1/NUP54/NDC1/NUP133/NUP107/KIAA1586/NUP37/SEH1L/NUP43	28
BP	GO:0010256	endomembrane system organization	95/2541	438/18670	1.93535e-06	5.58378e-05	4.69769e-05	ABCA1/ARL1/BNIP1/CCNB1/SCARB2/CDC42/CREB1/CSNK1A1/TOR1A/HTT/LMAN1/PAFAH1B1/PIK3C3/PPP2CA/MAPK1/MAP2K1/RAB1A/RAB5B/SPAST/TSG101/VRK1/GET1/RAB7A/STAM/BLZF1/USO1/VAMP4/SNX3/SYNJ1/ARHGEF7/USP8/ZW10/TRIP11/TBPL1/VPS4B/BAG5/NUP155/NUP93/TRAM2/IST1/GOLGA5/CERT1/STAM2/ZMPSTE24/RTN3/PRMT5/ARFGEF1/RAB10/TMED2/TMED10/SEC23IP/PDCD10/TRAPPC8/RAB3GAP1/RAB18/TMCC1/CLASP2/EPB41L3/CAMSAP2/DNAJC13/WASHC4/CLASP1/TA…	95
BP	GO:0048284	organelle fusion	37/2541	124/18670	1.95146e-06	5.60251e-05	4.71345e-05	BNIP1/GNAI3/KIF5B/RAB8A/OPA1/VAMP7/UVRAG/RAB7A/EEA1/STX7/USO1/VAMP4/SNAP23/STX8/GOSR1/SEC22B/GOSR2/MFN2/DNM1L/BET1/VTI1B/SEPTIN8/VPS39/VPS8/SNAPIN/STX12/ANKFY1/RAB8B/RAB39A/CHCHD3/STX17/MFN1/VPS11/MFF/VCPIP1/USP30/OMA1	37
BP	GO:0006479	protein methylation	48/2541	179/18670	2.01389e-06	5.72533e-05	4.81678e-05	CTNNB1/ETF1/EZH1/GSPT1/PRMT2/SMAD4/PCMT1/RAB6A/RBBP5/RLF/NSD2/PRDM2/ASH2L/MACROH2A1/CTR9/SETDB1/PRMT3/PRMT5/CTCF/PRDM4/PWP1/SNW1/KDM1A/SIRT1/ICMT/SUZ12/FAM98A/SETD2/N6AMT1/KMT5B/TET2/NSD3/RIF1/IWS1/KDM3A/ASH1L/SMYD2/NSD1/ARMT1/FBXO11/WDR82/WDR61/SETD7/SETDB2/SETD3/PRMT9/ATPSCKMT/FAM98B	48
BP	GO:0008213	protein alkylation	48/2541	179/18670	2.01389e-06	5.72533e-05	4.81678e-05	CTNNB1/ETF1/EZH1/GSPT1/PRMT2/SMAD4/PCMT1/RAB6A/RBBP5/RLF/NSD2/PRDM2/ASH2L/MACROH2A1/CTR9/SETDB1/PRMT3/PRMT5/CTCF/PRDM4/PWP1/SNW1/KDM1A/SIRT1/ICMT/SUZ12/FAM98A/SETD2/N6AMT1/KMT5B/TET2/NSD3/RIF1/IWS1/KDM3A/ASH1L/SMYD2/NSD1/ARMT1/FBXO11/WDR82/WDR61/SETD7/SETDB2/SETD3/PRMT9/ATPSCKMT/FAM98B	48
BP	GO:0042176	regulation of protein catabolic process	85/2541	381/18670	2.04361e-06	5.78163e-05	4.86415e-05	APC/ARNTL/BARD1/CAMLG/CDKN1B/CSNK1A1/CSNK2A1/CSNK2A2/DAB2/DDB1/EEF1A1/FMR1/GSK3B/UBE2K/HMGCR/MTM1/NEDD4/NRDC/NSF/OAZ2/MAPK9/PSEN1/PSMC2/PSMD10/PSME1/RPL5/SCO1/SDCBP/SMARCC1/SNX1/STYX/TAF1/TAF9/UBE2G2/XPO1/USP7/RAB7A/CUL4B/SNX3/USP14/USP8/LATS1/BAG5/SEC22B/RNF14/SOCS5/AREL1/RNF41/ARIH2/FAF1/GLMN/RNF139/PARK7/TRIM32/MYCBP2/RYBP/ARIH1/RCHY1/FBXL5/FBXO22/ERLEC1/USP25/SENP1/UBQLN2/UBQLN1/DERL2/WAC/UCH…	85
BP	GO:0032508	DNA duplex unwinding	34/2541	110/18670	2.08878e-06	5.88087e-05	4.94763e-05	CHD1/CHD4/ERCC8/DDB1/DDX1/DDX3X/DHX9/ERCC3/XRCC6/GTF2H1/GTF2H3/MCM6/MNAT1/NBN/PURA/RECQL/RFC5/RPA1/XRCC5/CUL4B/CUL4A/RAD50/G3BP1/ASCC3/SETX/POT1/INO80/CHTF8/SMARCAD1/CHD8/ACTR8/HELQ/DHX36/MCM9	34
BP	GO:2000058	regulation of ubiquitin-dependent protein catabolic process	42/2541	149/18670	2.1501e-06	5.99773e-05	5.04596e-05	CAMLG/CSNK1A1/CSNK2A1/CSNK2A2/DAB2/GSK3B/UBE2K/MTM1/MAPK9/PSEN1/PSMD10/RPL5/SDCBP/SMARCC1/STYX/TAF1/TAF9/USP7/USP14/LATS1/BAG5/RNF14/SOCS5/ARIH2/GLMN/RNF139/PARK7/RYBP/ARIH1/RCHY1/FBXO22/SENP1/UBQLN2/UBQLN1/WAC/UCHL5/NUB1/ANKIB1/DET1/BBS7/SOCS4/COMMD1	42
BP	GO:0090501	RNA phosphodiester bond hydrolysis	43/2541	154/18670	2.15087e-06	5.99773e-05	5.04596e-05	APEX1/CSTF3/NCBP1/CNOT2/PARN/EXOSC9/EXOSC10/PPP1R8/TSN/TSNAX/CNOT8/PRORP/NUDT21/CPSF6/XRN2/DIS3/NCBP2/CNOT1/CSTF2T/ANGEL1/DICER1/REXO2/DROSHA/EXOSC3/FCF1/CPSF3/CPSF2/XRN1/ELAC1/CNOT6/ELAC2/MRPL44/CPSF7/FIP1L1/ISG20L2/UTP23/PNPT1/ANGEL2/DIS3L/TSEN15/DCP2/PDE12/CNOT6L	43
BP	GO:1901799	negative regulation of proteasomal protein catabolic process	22/2541	57/18670	2.29522e-06	6.36979e-05	5.35897e-05	CAMLG/MTM1/SCO1/SDCBP/SMARCC1/STYX/TAF9/UBE2G2/USP7/USP14/BAG5/PARK7/RYBP/ERLEC1/USP25/SENP1/DERL2/WAC/UCHL5/UBE2J1/MARCHF7/UBAC2	22
BP	GO:0048199	vesicle targeting, to, from or within Golgi	26/2541	74/18670	2.32023e-06	6.40867e-05	5.39168e-05	LMAN1/NSF/PPP6C/RAB1A/TRAPPC10/CUL3/USO1/GOSR1/SEC22B/GOSR2/CNIH1/BET1/SEC24B/SEC23A/SEC24A/TMED2/TMED10/SEC23IP/ANKRD28/SCFD1/SAR1B/PPP6R3/SAR1A/KLHL12/MCFD2/TRAPPC6B	26
BP	GO:0070202	regulation of establishment of protein localization to chromosome	9/2541	12/18670	2.35724e-06	6.44975e-05	5.42625e-05	CCT6A/TCP1/TERF1/CCT3/CCT7/CCT4/CCT2/CCT8/CCT5	9
BP	GO:1990173	protein localization to nucleoplasm	9/2541	12/18670	2.35724e-06	6.44975e-05	5.42625e-05	CCT6A/TCP1/CCT3/CCT7/CCT4/CCT2/CCT8/CCT5/TBRG1	9
BP	GO:0002478	antigen processing and presentation of exogenous peptide antigen	47/2541	175/18670	2.44543e-06	6.65979e-05	5.60296e-05	AP2B1/AP1G1/CANX/CAPZA1/CAPZA2/CD36/CHUK/AP2M1/CLTC/CTSL/CYBB/DYNC1H1/DYNC1LI2/KIF2A/LNPEP/NCF2/LGMN/PSMA1/PSMA3/PSMA5/PSMA6/PSMC2/PSMC3/PSMC6/PSMD10/PSMD12/PSME1/TRAF6/RAB7A/SNAP23/AP1S2/SEC22B/PSMD6/SEC24B/SEC23A/DCTN2/DCTN6/SEC24A/KIFAP3/PSME4/CLEC4A/SAR1B/DYNC1LI1/DCTN4/ACTR10/DCTN5/OSBPL1A	47
BP	GO:0009452	7-methylguanosine RNA capping	16/2541	34/18670	2.55121e-06	6.85183e-05	5.76452e-05	CCNH/CDK7/ERCC3/GTF2H1/GTF2H3/MNAT1/NCBP1/POLR2B/POLR2C/POLR2D/RNMT/RNGTT/NCBP2/CMTR1/NCBP3/CMTR2	16
BP	GO:0033120	positive regulation of RNA splicing	16/2541	34/18670	2.55121e-06	6.85183e-05	5.76452e-05	DYRK1A/NCBP1/NUP98/PIK3R1/RBM3/SRSF5/TRA2B/ZPR1/PRDX6/THRAP3/SNW1/SETX/RBMX/RBM22/HNRNPLL/RBMXL1	16
BP	GO:0036260	RNA capping	16/2541	34/18670	2.55121e-06	6.85183e-05	5.76452e-05	CCNH/CDK7/ERCC3/GTF2H1/GTF2H3/MNAT1/NCBP1/POLR2B/POLR2C/POLR2D/RNMT/RNGTT/NCBP2/CMTR1/NCBP3/CMTR2	16
BP	GO:0006901	vesicle coating	25/2541	70/18670	2.56614e-06	6.86029e-05	5.77164e-05	LMAN1/NSF/PPP6C/RAB1A/TRAPPC10/CUL3/USO1/SEC22B/GOSR2/CNIH1/BET1/SEC24B/SEC23A/SEC24A/TMED2/TMED10/SEC23IP/ANKRD28/SCFD1/SAR1B/PPP6R3/SAR1A/KLHL12/MCFD2/TRAPPC6B	25
BP	GO:0051054	positive regulation of DNA metabolic process	57/2541	228/18670	2.68485e-06	7.1449e-05	6.01108e-05	ATF1/CCT6A/CDK2/ERCC8/CTNNB1/DHX9/MAP3K4/MSH2/NBN/NVL/PARN/PRKDC/MAPK1/RFC5/MAP2K4/TCP1/TP53BP1/CCT3/UBE2B/UBE2N/NSD2/XRCC5/USP7/USP9X/TNKS/RNF8/SETDB1/ACTR2/RAD50/CCT7/CCT4/CCT2/CCT8/PTGES3/FAF1/CCT5/FAM168A/TASOR/SMCHD1/SIRT1/POT1/EXOSC3/PPHLN1/UIMC1/INO80/OTUD4/CHTF8/RIF1/RESF1/SLF2/TNKS2/ABRAXAS1/SLF1/NAF1/NEK7/DHX36/SHLD3	57
BP	GO:0044839	cell cycle G2/M phase transition	64/2541	266/18670	2.74585e-06	7.27402e-05	6.11971e-05	BACH1/CCNB1/CCNH/CDK2/CDK7/DYNC1H1/HUS1/MNAT1/PPP1R12A/NBN/NPM1/PAFAH1B1/PCM1/PSMA1/PSMA3/PSMA5/PSMA6/PSMC2/PSMC3/PSMC6/PSMD10/PSMD12/PSME1/RAD17/RAD21/RAD51C/RAD51B/SKP1/YWHAG/ALMS1/CUL1/PPM1D/NAE1/LATS1/VPS4B/MACROH2A1/CEP135/CEP57/CCP110/CKAP5/PSMD6/DCTN2/KHDRBS1/ARPP19/TOPBP1/MAPRE1/PSME4/FBXW11/CLASP1/SIN3A/FBXO5/UIMC1/HAUS6/HAUS4/USP47/MTA3/TAOK1/HAUS3/BORA/CEP63/ABRAXAS1/HAUS1/NEDD1/CCNY	64
BP	GO:0006900	vesicle budding from membrane	32/2541	102/18670	2.8883e-06	7.61674e-05	6.40804e-05	AP2M1/LMAN1/NSF/PPP6C/RAB1A/TRAPPC10/RAB7A/PICALM/CUL3/AP3B1/USO1/SNX3/VAPA/SEC22B/GOSR2/CNIH1/BET1/SEC24B/SEC23A/SEC24A/TMED2/TMED10/SEC23IP/ANKRD28/SCFD1/SAR1B/PPP6R3/SAR1A/KLHL12/GOLPH3/MCFD2/TRAPPC6B	32
BP	GO:0019884	antigen processing and presentation of exogenous antigen	48/2541	182/18670	3.33926e-06	8.74294e-05	7.35553e-05	AP2B1/AP1G1/CANX/CAPZA1/CAPZA2/CD36/CHUK/AP2M1/CLTC/CTSL/CYBB/DYNC1H1/DYNC1LI2/KIF2A/LNPEP/NCF2/LGMN/PSMA1/PSMA3/PSMA5/PSMA6/PSMC2/PSMC3/PSMC6/PSMD10/PSMD12/PSME1/TRAF6/RAB7A/AP3B1/SNAP23/AP1S2/SEC22B/PSMD6/SEC24B/SEC23A/DCTN2/DCTN6/SEC24A/KIFAP3/PSME4/CLEC4A/SAR1B/DYNC1LI1/DCTN4/ACTR10/DCTN5/OSBPL1A	48
BP	GO:1904874	positive regulation of telomerase RNA localization to Cajal body	10/2541	15/18670	3.34536e-06	8.74294e-05	7.35553e-05	CCT6A/TCP1/CCT3/CCT7/CCT4/CCT2/CCT8/CCT5/SHQ1/NAF1	10
BP	GO:0050685	positive regulation of mRNA processing	15/2541	31/18670	3.39796e-06	8.84076e-05	7.43783e-05	CCNB1/NCBP1/NUP98/RBM3/TRA2B/PRDX6/THRAP3/NUDT21/NCBP2/SNW1/RBMX/CDC73/LEO1/DHX36/RBMXL1	15
BP	GO:0006622	protein targeting to lysosome	12/2541	21/18670	3.50124e-06	9.069e-05	7.62985e-05	SCARB2/HSPA8/LAMP2/M6PR/NEDD4/RAB7A/NCOA4/AP3B1/ZFYVE16/AP3M1/LARS1/GNPTAB	12
BP	GO:1903050	regulation of proteolysis involved in cellular protein catabolic process	54/2541	214/18670	3.60951e-06	9.29031e-05	7.81604e-05	CAMLG/CSNK1A1/CSNK2A1/CSNK2A2/DAB2/FMR1/GSK3B/UBE2K/MTM1/MAPK9/PSEN1/PSMC2/PSMD10/PSME1/RPL5/SCO1/SDCBP/SMARCC1/STYX/TAF1/TAF9/UBE2G2/USP7/USP14/LATS1/BAG5/RNF14/SOCS5/ARIH2/GLMN/RNF139/PARK7/RYBP/ARIH1/RCHY1/FBXO22/ERLEC1/USP25/SENP1/UBQLN2/UBQLN1/DERL2/WAC/UCHL5/UBE2J1/NUB1/ANKIB1/DET1/BBS7/MARCHF7/SOCS4/COMMD1/TMTC3/UBAC2	54
BP	GO:0048194	Golgi vesicle budding	27/2541	80/18670	3.61857e-06	9.29031e-05	7.81604e-05	LMAN1/NSF/PPP6C/RAB1A/TRAPPC10/CUL3/USO1/VAPA/SEC22B/GOSR2/CNIH1/BET1/SEC24B/SEC23A/SEC24A/TMED2/TMED10/SEC23IP/ANKRD28/SCFD1/SAR1B/PPP6R3/SAR1A/KLHL12/GOLPH3/MCFD2/TRAPPC6B	27
BP	GO:0006260	DNA replication	65/2541	274/18670	3.82934e-06	9.78834e-05	8.23504e-05	ATF1/BARD1/CDK2/DHX9/MSH6/HUS1/LIG4/MCM6/MSH3/NBN/NUP98/ORC4/POLA1/PPP2CA/PRIM1/PRIM2/RAD1/PURA/RAD17/RBBP4/RBBP7/RECQL/REV3L/RFC1/RFC5/RPA1/RPA2/RRM1/MAP2K4/SSRP1/TERF1/TERF2/SMC1A/ZPR1/DNAJA3/RAD50/ZMPSTE24/KAT5/STAG2/TOPBP1/FAF1/KAT7/WDHD1/SUPT16H/POLI/WAPL/PDS5A/ORC3/SIN3A/FBXO5/RRM2B/SMARCAL1/POLK/RTF2/CINP/INO80/CHTF8/USP37/FANCM/MCMBP/TBRG1/SDE2/PRIMPOL/ZBTB38/MCM9	65
BP	GO:0000086	G2/M transition of mitotic cell cycle	60/2541	247/18670	4.0158e-06	0.000101956	8.57764e-05	BACH1/CCNB1/CCNH/CDK2/CDK7/DYNC1H1/HUS1/MNAT1/PPP1R12A/NBN/PAFAH1B1/PCM1/PSMA1/PSMA3/PSMA5/PSMA6/PSMC2/PSMC3/PSMC6/PSMD10/PSMD12/PSME1/RAD17/RAD21/RAD51C/RAD51B/SKP1/YWHAG/ALMS1/CUL1/PPM1D/NAE1/LATS1/VPS4B/CEP135/CEP57/CCP110/CKAP5/PSMD6/DCTN2/KHDRBS1/ARPP19/TOPBP1/MAPRE1/PSME4/FBXW11/CLASP1/SIN3A/FBXO5/HAUS6/HAUS4/USP47/MTA3/TAOK1/HAUS3/BORA/CEP63/HAUS1/NEDD1/CCNY	60
BP	GO:1903405	protein localization to nuclear body	8/2541	10/18670	4.05864e-06	0.000101956	8.57764e-05	CCT6A/TCP1/CCT3/CCT7/CCT4/CCT2/CCT8/CCT5	8
BP	GO:1904851	positive regulation of establishment of protein localization to telomere	8/2541	10/18670	4.05864e-06	0.000101956	8.57764e-05	CCT6A/TCP1/CCT3/CCT7/CCT4/CCT2/CCT8/CCT5	8
BP	GO:1904867	protein localization to Cajal body	8/2541	10/18670	4.05864e-06	0.000101956	8.57764e-05	CCT6A/TCP1/CCT3/CCT7/CCT4/CCT2/CCT8/CCT5	8
BP	GO:0031330	negative regulation of cellular catabolic process	63/2541	264/18670	4.36327e-06	0.000109138	9.18189e-05	CAMLG/MAPK14/CSNK2A1/CSNK2A2/DHX9/EIF4G2/FMR1/MTOR/HNRNPC/MCL1/MTM1/PARN/PIK3CA/PSEN1/RPL5/SCO1/SDCBP/SMARCC1/STYX/TAF1/TAF9/UBE2G2/USP7/BECN1/MTMR2/HERC1/USP14/BAG5/SEC22B/KDM4A/THRAP3/LRPPRC/RNF41/SYNCRIP/RRAGA/HNRNPA0/PARK7/TAB2/SCFD1/RYBP/TARDBP/ERLEC1/USP25/SENP1/DERL2/WAC/UCHL5/UBE2J1/LARS1/NBAS/VPS35/TBC1D14/RIC1/TENT4B/MARCHF7/USP30/ANGEL2/NAF1/SMCR8/TENT2/DHX36/TAB3/UBAC2	63
BP	GO:0048002	antigen processing and presentation of peptide antigen	49/2541	189/18670	4.46853e-06	0.000111293	9.3632e-05	AP2B1/AP1G1/CANX/CAPZA1/CAPZA2/CD36/CHUK/AP2M1/CLTC/CTSL/CYBB/DYNC1H1/DYNC1LI2/KIF2A/LNPEP/NCF2/LGMN/PSMA1/PSMA3/PSMA5/PSMA6/PSMC2/PSMC3/PSMC6/PSMD10/PSMD12/PSME1/TRAF6/RAB7A/SNAP23/AP1S2/SEC22B/PSMD6/SEC24B/SEC23A/DCTN2/DCTN6/SEC24A/KIFAP3/PSME4/CLEC4A/SAR1B/DYNC1LI1/DCTN4/ERAP1/MARCHF1/ACTR10/DCTN5/OSBPL1A	49
BP	GO:0006415	translational termination	32/2541	104/18670	4.58907e-06	0.000113777	9.57217e-05	MRPL49/ETF1/GSPT1/OXA1L/ABCE1/DAP3/MRPL19/MRPS31/MRPS30/MRPL3/MRPS27/MRPL42/MRPL22/N6AMT1/MRPS18C/MRPS7/MRPL35/MRPS23/MRPL39/MTRF1L/MRPL16/PTCD3/OGFOD1/MRPS22/MRPS14/MRPS6/MRPL32/MRPL9/MRPL44/MRPL45/GFM2/MRPS36	32
BP	GO:0030488	tRNA methylation	17/2541	39/18670	4.6073e-06	0.000113777	9.57217e-05	TRDMT1/PRORP/MTO1/THUMPD3/TRMO/TRMT13/NSUN2/TRMT10C/TRMT61B/TRMT5/TRMT11/NSUN3/TRMT1L/ALKBH8/TRMT10A/TYW3/METTL6	17
BP	GO:0010639	negative regulation of organelle organization	86/2541	395/18670	4.98975e-06	0.000122702	0.00010323	ADD1/APC/BBS4/CAPZA1/CAPZA2/CCNB1/DYRK1A/ERCC4/GMFB/HNRNPC/IK/LMAN1/SMAD4/MAP4/MNAT1/MTM1/TRIM37/NUBP1/NBN/NPM1/OPA1/EXOSC10/PRKAR1A/PSMD10/RAD1/RAD21/KDM5A/TAF7/TERF1/TERF2/TPR/UBE2B/XRCC5/ZNF207/RAB7A/TNKS/BECN1/ZW10/TRIP12/ATG5/BAG4/SEC22B/MACROH2A1/CCP110/DNM1L/RAD50/RNF41/LILRB2/DLC1/ARFGEF1/MAPRE1/KDM1A/WAPL/CLASP2/PHF8/SCFD1/CAMSAP2/CLASP1/SIRT1/ASF1A/ANAPC15/POT1/SIN3A/ZNF451/FBXO5/TINF2/…	86
BP	GO:0032392	DNA geometric change	35/2541	119/18670	5.23408e-06	0.000128169	0.00010783	CHD1/CHD4/ERCC8/DDB1/DDX1/DDX3X/DHX9/ERCC3/XRCC6/GTF2H1/GTF2H3/MCM6/MNAT1/NBN/PURA/RECQL/RFC5/RPA1/XRCC5/CUL4B/CUL4A/RAD50/G3BP1/ASCC3/SETX/POT1/SMARCAL1/INO80/CHTF8/SMARCAD1/CHD8/ACTR8/HELQ/DHX36/MCM9	35
BP	GO:0006356	regulation of transcription by RNA polymerase I	15/2541	32/18670	5.59189e-06	0.000136358	0.000114719	MTOR/MARS1/NCL/MED1/TAF1/UBTF/MACROH2A1/ZMPSTE24/PWP1/PHF8/WDR43/NOL11/HEATR1/DHX33/UTP15	15
BP	GO:0071897	DNA biosynthetic process	50/2541	196/18670	5.8714e-06	0.000142577	0.000119952	PARP4/BMPR2/CCT6A/CTNNB1/HNRNPC/LIG4/LOX/MAP3K4/NVL/PARN/EXOSC10/POLA1/MAPK1/REV3L/RFC1/RFC5/RPA1/RPA2/TCP1/TERF1/TERF2/CCT3/XRCC5/TNKS/USP10/SMG7/RAD50/CCT7/CCT4/CCT2/CCT8/PTGES3/POLI/ZBTB1/CCT5/SIRT1/RCHY1/POT1/TINF2/POLK/XRN1/CHTF8/NAT10/TENT4B/TNKS2/SPRTN/NAF1/NEK7/DCP2/PRIMPOL	50
BP	GO:0009108	coenzyme biosynthetic process	62/2541	261/18670	6.05494e-06	0.000146424	0.000123188	ACAT1/ACLY/ARNT/BPGM/DLAT/DLD/GART/HIF1A/MAT2A/MOCS2/MTHFD1/NUP98/PDHB/PDK3/PFKM/PGK1/PPT1/PRKAA1/PRKAG1/PSEN1/QDPR/RANBP2/TPR/PDHX/NUP155/NUP93/NUP58/NUP153/COQ7/GPHN/LIAS/ECD/NUP205/NUP160/COQ2/MMADHC/MAT2B/UBIAD1/COQ6/HSD17B12/PRKAG2/NUP54/ELOVL2/NDC1/NUP133/PDSS2/NUP107/ELOVL5/NUP37/METTL16/PANK3/PPCS/COQ10B/SEH1L/ADPGK/NUDT12/PCBD2/COQ5/NADK2/PPTC7/HACD2/NUP43	62
BP	GO:0006732	coenzyme metabolic process	87/2541	403/18670	6.26978e-06	0.000150993	0.000127032	ACAT1/ACLY/AMD1/ARNT/BPGM/DLAT/DLD/DLST/FOLR2/GART/HIF1A/HLCS/HMGCR/HSD17B4/MAT2A/MDH1/ME2/MOCS2/MTHFD1/MTRR/NUP98/PCCA/PCCB/PDHB/PDK3/PFKM/PGK1/PPT1/PRKAA1/PRKAG1/PSEN1/QDPR/RANBP2/RPE/SLC2A3/TPR/PDHX/SUCLG1/SUCLA2/NUP155/NUP93/NUP58/NUP153/COQ7/GPHN/AHCYL1/LIAS/ECD/NUP205/NUP160/NNT/COQ2/MMADHC/MAT2B/UBIAD1/COQ6/APIP/HSD17B12/PRKAG2/NUP54/ELOVL2/PGM2/NDC1/NUP133/ACOT13/MCCC1/PDSS2/NUP107/ENOPH1…	87
BP	GO:0060968	regulation of gene silencing	42/2541	155/18670	6.44564e-06	0.000154289	0.000129805	ADAR/CDK2/DDX5/DHX9/FMR1/NUP98/POLR2B/POLR2C/POLR2D/MAP2K1/RANBP2/TPR/FXR1/RIPK1/NUP155/NUP93/PUM1/NUP58/SETDB1/NUP153/ZMPSTE24/IPO8/PHF8/NUP205/TASOR/NUP160/PUM2/SIRT1/ASF1A/SIN3A/PPHLN1/NUP54/ATAD2B/RESF1/NDC1/NUP133/NUP107/MIER1/NUP37/SEH1L/ZC3H10/NUP43	42
BP	GO:0032205	negative regulation of telomere maintenance	16/2541	36/18670	6.45961e-06	0.000154289	0.000129805	ERCC4/HNRNPC/NBN/EXOSC10/TERF1/TERF2/XRCC5/TNKS/RAD50/POT1/TINF2/XRN1/NAT10/TENT4B/TNKS2/DCP2	16
BP	GO:0090646	mitochondrial tRNA processing	9/2541	13/18670	6.72938e-06	0.000159184	0.000133923	PRORP/MTO1/TRNT1/TRIT1/TRMT10C/TRMT61B/TRMT5/ELAC2/TRMT10A	9
BP	GO:0016556	mRNA modification	12/2541	22/18670	6.74648e-06	0.000159184	0.000133923	WTAP/CMTR1/VIRMA/TRMT10C/TRMT61B/CMTR2/METTL3/METTL14/METTL16/CBLL1/PUS3/TRUB1	12
BP	GO:0045943	positive regulation of transcription by RNA polymerase I	12/2541	22/18670	6.74648e-06	0.000159184	0.000133923	MTOR/MARS1/NCL/TAF1/UBTF/PWP1/PHF8/WDR43/NOL11/HEATR1/DHX33/UTP15	12
BP	GO:2000059	negative regulation of ubiquitin-dependent protein catabolic process	19/2541	48/18670	7.21389e-06	0.000169332	0.000142461	CAMLG/CSNK2A1/CSNK2A2/MTM1/PSEN1/RPL5/SDCBP/SMARCC1/STYX/TAF1/TAF9/USP7/USP14/BAG5/PARK7/RYBP/SENP1/WAC/UCHL5	19
BP	GO:0070897	transcription preinitiation complex assembly	18/2541	44/18670	7.23466e-06	0.000169332	0.000142461	CREB1/DR1/GTF2B/PSMC2/PSMC3/PSMC6/TAF1/TAF7/TAF12/TBP/UBTF/TAF1B/GTF3C3/TBPL1/MED6/RRN3/BDP1/CAND1	18
BP	GO:0070200	establishment of protein localization to telomere	10/2541	16/18670	7.82738e-06	0.000182472	0.000153516	CCT6A/TCP1/TERF1/CCT3/CCT7/CCT4/CCT2/CCT8/CCT5/POT1	10
BP	GO:0030522	intracellular receptor signaling pathway	65/2541	280/18670	8.19397e-06	0.000190257	0.000160065	RHOA/ARNT/ARNTL/CBFB/CDK7/CREM/CRKL/CTNNB1/CYLD/DAB2/DDX5/NR3C1/PRMT2/DNAJA1/NEDD4/CNOT2/PAK1/PDK3/MED1/RAN/RB1/RNF4/RNF6/RXRB/TAF1/TAF7/MAP3K7/TLR4/TRAF6/UBE2N/UBE2V1/NCOA4/NRIP1/PIAS2/LATS1/TRIP4/CLOCK/RNF14/PUM1/KAT5/BRD8/PARK7/SNW1/CNOT1/TAB2/PUM2/SIRT1/RBFOX2/LSM14A/STRN3/UBR5/RWDD1/UFM1/ASXL2/UFSP2/KDM3A/ERBIN/UBA5/RNF34/ITCH/FAM120B/OTULIN/TIFA/KCTD6/TAB3	65
BP	GO:1903362	regulation of cellular protein catabolic process	59/2541	247/18670	8.39209e-06	0.000194084	0.000163285	CAMLG/CSNK1A1/CSNK2A1/CSNK2A2/DAB2/FMR1/GSK3B/UBE2K/MTM1/MAPK9/PSEN1/PSMC2/PSMD10/PSME1/RPL5/SCO1/SDCBP/SMARCC1/STYX/TAF1/TAF9/UBE2G2/USP7/USP14/LATS1/BAG5/RNF14/SOCS5/ARIH2/FAF1/GLMN/RNF139/PARK7/RYBP/ARIH1/RCHY1/FBXL5/FBXO22/ERLEC1/USP25/SENP1/UBQLN2/UBQLN1/DERL2/WAC/UCHL5/UBE2J1/NUB1/ANKIB1/DET1/BBS7/VPS35/VPS11/RIC1/MARCHF7/SOCS4/COMMD1/TMTC3/UBAC2	59
BP	GO:0022406	membrane docking	46/2541	178/18670	9.46454e-06	0.000218021	0.000183423	DYNC1H1/RAB8A/NSF/PAFAH1B1/PCM1/PLEK/STXBP3/YWHAG/ALMS1/RAB7A/STX7/USO1/SNX3/STX8/CEP135/CEP57/CCP110/CKAP5/VTI1B/DCTN2/EXOC5/RAB10/VPS45/MAPRE1/SCFD1/RPGRIP1L/CLASP1/ESYT1/STX12/C2CD3/BLOC1S6/RAB8B/EXOC6/HAUS6/HAUS4/STX17/VPS11/ESYT2/EXOC4/HAUS3/CEP97/CEP63/HAUS1/NEDD1/SCLT1/SCFD2	46
BP	GO:0034605	cellular response to heat	38/2541	137/18670	9.7039e-06	0.000222655	0.000187322	EIF2S1/MTOR/GSK3B/HSF2/HSPA8/HSPA9/NF1/NUP98/POLR2D/MAPK1/RANBP2/RBBP7/RPA1/RPA2/HSPA13/THBS1/TPR/DNAJC7/BAG5/BAG4/NUP155/NUP93/NUP58/NUP153/DNAJB6/SLU7/PTGES3/NUP205/NUP160/SIRT1/NUP54/NDC1/NUP133/NUP107/NUP37/SEH1L/DHX36/NUP43	38
BP	GO:0006623	protein targeting to vacuole	16/2541	37/18670	9.9468e-06	0.000226445	0.000190511	SCARB2/HSPA8/LAMP2/M6PR/NEDD4/VAMP7/RAB7A/NCOA4/AP3B1/GOSR2/ZFYVE16/VTI1B/AP3M1/PIK3R4/LARS1/GNPTAB	16
BP	GO:2000142	regulation of DNA-templated transcription, initiation	16/2541	37/18670	9.9468e-06	0.000226445	0.000190511	CREB1/CTNNB1/DR1/GTF2B/PSMC2/PSMC3/PSMC6/TAF1/TAF7/BCLAF1/SUB1/SETX/ZNF451/RRN3/CAND1/DHX36	16
BP	GO:0048285	organelle fission	94/2541	449/18670	1.02267e-05	0.000231912	0.00019511	APC/RHOA/CCNB1/CDC27/CDKN1B/CENPC/ERCC4/IK/ING2/KIF2A/KPNB1/MSH3/DRG1/OPA1/PRKAR1A/RAD1/PEX19/RAD21/RAD51C/RAD51B/RAN/RB1/SPAST/TERF1/TOP2B/TPR/UBE2B/ZNF207/SMC1A/CUL3/CDC14A/TNKS/BECN1/CDC23/ZW10/VPS4B/MACROH2A1/MTFR1/MARF1/WASHC5/DNM1L/ACTR3/ACTR2/RAD50/STAG1/PRMT5/PIBF1/USP16/STAG2/PDS5B/WAPL/CLASP2/POGZ/PDS5A/DDHD2/UBR2/NCAPD3/CLASP1/NIPBL/ANAPC15/NSL1/FBXO5/MLH3/ANAPC4/DYNC1LI1/INO80/SPDL1/C…	94
BP	GO:1902117	positive regulation of organelle assembly	25/2541	75/18670	1.05205e-05	0.000237648	0.000199936	RHOA/BBS4/SEPTIN7/DYNC1H1/HTT/CNOT2/PIP4K2A/MAPK9/SDCBP/BECN1/VPS4B/CEP135/CCP110/G3BP2/G3BP1/RAB3GAP1/CNOT1/ATMIN/RAB3GAP2/GPSM2/SH3GLB1/CNOT6/CEP120/TAPT1/CNOT6L	25
BP	GO:0043312	neutrophil degranulation	100/2541	485/18670	1.0609e-05	0.000238723	0.000200841	ACLY/ADAM10/AGL/APAF1/RHOA/ARSB/ASAH1/C3AR1/C5AR1/CAT/CD33/CD36/COPB1/MAPK14/CYBB/DDX3X/DYNC1H1/EEF1A1/FCGR2A/XRCC6/GDI2/GLA/GLB1/GNS/GYG1/HEXB/HSPA8/IGF2R/ILF2/KPNB1/LAMP2/MNDA/NRAS/PAFAH1B2/MAPK1/DNAJC3/PSEN1/PSMA5/PSMC2/PSMC3/PSMD12/RAB5B/RAB6A/RAP1A/RAP1B/SDCBP/SLC2A3/STXBP3/VAMP7/XRCC5/RAB7A/DEGS1/LAMTOR3/SNAP23/CREG1/IQGAP1/CPNE3/VAPA/SCAMP1/PRDX6/IST1/PSMD6/HUWE1/ARPC5/ACTR2/ATP6AP2/LILRB2…	100
BP	GO:0006605	protein targeting	91/2541	432/18670	1.09223e-05	0.000244829	0.000205977	BNIP3L/CAT/SCARB2/CHM/CSNK2A2/HSD17B4/HSPA4/HSPA8/LAMP2/LMAN1/M6PR/NEDD4/RPL10A/PAK1/PRKAA1/PEX19/PEX2/RPL4/RPL5/RPS15A/RPS23/SDCBP/SRP9/SRP19/SRP54/SRP68/SRP72/SSR1/SSR3/VAMP7/UBE2D1/UBE2D2/UBE2D3/UQCRC2/YWHAG/RAB7A/NCOA4/USP9X/ACOX2/PEX3/AGPS/AP3B1/PMPCB/NPEPPS/BAG4/GOSR2/TRAM2/ZFYVE16/TOMM70/MFN2/SAE1/HUWE1/ARIH2/VTI1B/YWHAQ/AP4E1/ICMT/TRAM1/FBXO7/TIMM10B/TIMM9/AP3M1/TIMM21/PIK3R4/SH3GLB1/GOLG…	91
BP	GO:0071824	protein-DNA complex subunit organization	66/2541	288/18670	1.0977e-05	0.000245111	0.000206215	CCNH/CDK7/CENPC/CREB1/DDB1/DR1/ERCC3/GTF2B/GTF2E1/GTF2H1/GTF2H3/MCM6/MNAT1/NPM1/PSMC2/PSMC3/PSMC6/RB1/RBBP4/RBBP7/BRD2/RNF4/RPA1/RPA2/SMARCC1/SMARCC2/TAF1/TAF7/TAF12/TBP/TERF1/TSPYL1/UBTF/KAT6A/CUL4B/CUL4A/SMARCA5/HAT1/TAF1B/RNF8/GTF3C3/TBPL1/MACROH2A1/MED6/CTCF/SUPT16H/POGZ/PSME4/TSPYL4/ORC3/ASF1A/SENP6/SETD2/HP1BP3/INO80/RRN3/CENPQ/PBRM1/MIS18BP1/BDP1/CAND1/ACTR6/MIS12/SPTY2D1/ARID2/SHPRH	66
BP	GO:0140056	organelle localization by membrane tethering	44/2541	169/18670	1.19656e-05	0.000266166	0.000223928	DYNC1H1/RAB8A/NSF/PAFAH1B1/PCM1/PLEK/STXBP3/YWHAG/ALMS1/STX7/USO1/STX8/CEP135/CEP57/CCP110/CKAP5/VTI1B/DCTN2/EXOC5/RAB10/VPS45/MAPRE1/SCFD1/RPGRIP1L/CLASP1/ESYT1/STX12/C2CD3/BLOC1S6/RAB8B/EXOC6/HAUS6/HAUS4/STX17/VPS11/ESYT2/EXOC4/HAUS3/CEP97/CEP63/HAUS1/NEDD1/SCLT1/SCFD2	44
BP	GO:0045948	positive regulation of translational initiation	14/2541	30/18670	1.22721e-05	0.000271947	0.000228792	DDX3X/MTOR/NCK1/POLR2D/DNAJC3/RPS6KB1/KHDRBS1/YTHDF2/DHX29/IMPACT/METTL3/UHMK1/YTHDF3/EIF2AK4	14
BP	GO:1902275	regulation of chromatin organization	47/2541	185/18670	1.23904e-05	0.000273528	0.000230122	CCNB1/CTNNB1/FMR1/ING2/SMAD4/KDM5A/TADA2A/TAF7/TPR/UBE2B/UBE2N/RPS6KA5/TRIP12/ATG5/MACROH2A1/CTR9/SETDB1/TLK1/ZMPSTE24/CTCF/KAT7/SNW1/KDM1A/PHF8/TASOR/SIRT1/EID1/NIPBL/ASF1A/SIN3A/ZNF451/UBR5/PPHLN1/ATAD2B/NSD3/WDR70/RIF1/RESF1/IWS1/KDM3A/MIER1/NSD1/WDR61/SETD7/TADA2B/SPTY2D1/C6orf89	47
BP	GO:0051648	vesicle localization	69/2541	306/18670	1.24531e-05	0.000273874	0.000230413	BBS2/BBS4/AP3S1/CTNNB1/DYNC1H1/TOR1A/FMR1/GSK3B/HTT/ITGA4/KIF5B/LMAN1/MYO5A/NSF/PAFAH1B1/PPP6C/PSEN1/RAB1A/RAB5A/RAP1A/RAP1B/VAMP7/TRAPPC10/PICALM/CUL3/AP3B1/USO1/SNAP23/SYNJ1/GOSR1/SEC22B/GOSR2/PREPL/DNM1L/CNIH1/BET1/SEC24B/SEC23A/DCTN2/SEC24A/TMED2/TMED10/SEC23IP/KIFAP3/RAB3GAP1/KIF1B/CLASP2/ANKRD28/SCFD1/CLASP1/SNAPIN/BLOC1S6/AP3M1/SAR1B/BBS7/PPP6R3/WDR11/TBC1D23/SAR1A/KLHL12/EXOC4/BLOC1S5/KIF…	69
BP	GO:0002446	neutrophil mediated immunity	102/2541	499/18670	1.27364e-05	0.000279051	0.000234769	ACLY/ADAM10/AGL/APAF1/RHOA/ARSB/ASAH1/C3AR1/C5AR1/CAT/CD33/CD36/COPB1/MAPK14/CYBB/DDX3X/DYNC1H1/EEF1A1/FCGR2A/XRCC6/GDI2/GLA/GLB1/GNS/GYG1/HEXB/HSPA8/IGF2R/ILF2/KPNB1/LAMP2/MNDA/NRAS/PAFAH1B2/MAPK1/DNAJC3/PSEN1/PSMA5/PSMC2/PSMC3/PSMD12/RAB5B/RAB6A/RAP1A/RAP1B/SDCBP/SLC2A3/STXBP3/VAMP7/ADAM17/XRCC5/RAB7A/DEGS1/LAMTOR3/SNAP23/CREG1/IQGAP1/CPNE3/VAPA/SCAMP1/PRDX6/IST1/PSMD6/WDR1/HUWE1/ARPC5/ACTR2/AT…	102
BP	GO:0002283	neutrophil activation involved in immune response	100/2541	488/18670	1.38675e-05	0.000302695	0.00025466	ACLY/ADAM10/AGL/APAF1/RHOA/ARSB/ASAH1/C3AR1/C5AR1/CAT/CD33/CD36/COPB1/MAPK14/CYBB/DDX3X/DYNC1H1/EEF1A1/FCGR2A/XRCC6/GDI2/GLA/GLB1/GNS/GYG1/HEXB/HSPA8/IGF2R/ILF2/KPNB1/LAMP2/MNDA/NRAS/PAFAH1B2/MAPK1/DNAJC3/PSEN1/PSMA5/PSMC2/PSMC3/PSMD12/RAB5B/RAB6A/RAP1A/RAP1B/SDCBP/SLC2A3/STXBP3/VAMP7/XRCC5/RAB7A/DEGS1/LAMTOR3/SNAP23/CREG1/IQGAP1/CPNE3/VAPA/SCAMP1/PRDX6/IST1/PSMD6/HUWE1/ARPC5/ACTR2/ATP6AP2/LILRB2…	100
BP	GO:0009896	positive regulation of catabolic process	89/2541	423/18670	1.42453e-05	0.000309782	0.000260623	APC/ARNT/BARD1/BNIP3L/CDKN1B/CSNK1A1/CSNK2A1/DAB2/DDB1/FMR1/GNAI3/GSK3B/HTT/HIF1A/NEDD4/NRDC/NSF/OAZ2/PAFAH1B2/PIP4K2A/PRKAA1/MAPK9/PSEN1/PSMC2/PSMD10/PTPN1/SNX1/TAF1/MAP3K7/UVRAG/RAB7A/CUL4B/BECN1/CNOT8/SEC22B/RNF14/SOCS5/PUM1/AREL1/MFN2/RNF41/HNRNPR/ARIH2/KAT5/SPTLC1/CAMKK2/FAF1/RNF139/PARK7/RAB3GAP1/TRIM32/CNOT1/SIRT1/NNT/RAB3GAP2/FBXO7/ARIH1/RCHY1/FBXL5/FBXO22/TBK1/UBQLN2/UBQLN1/SH3GLB1/WAC/S…	89
BP	GO:0000082	G1/S transition of mitotic cell cycle	64/2541	279/18670	1.43365e-05	0.000310606	0.000261316	APEX1/BACH1/BCAT1/CCNB1/CCNH/SEPTIN7/CDK2/CDK7/CDKN1B/DDX3X/EIF4E/GSPT1/PRMT2/ITGB1/MAX/MCM6/MNAT1/CNOT2/CNOT4/NPAT/ORC4/PKD2/PLRG1/POLA1/PPAT/PPP6C/PRIM1/PRIM2/PRKDC/PSME1/RB1/RBL1/RBL2/RPA1/RPA2/RPS6KB1/ADAM17/CUL5/CUL4B/CUL4A/CUL3/CUL2/CUL1/KLF11/RIPK1/ZPR1/LATS1/CNOT8/CTDSP2/GPNMB/KHDRBS1/ECD/CNOT1/PHF8/ORC3/FBXO7/HINFP/FBXO5/INO80/CNOT6/USP37/CDC73/LSM11/CNOT6L	64
BP	GO:0070534	protein K63-linked ubiquitination	19/2541	50/18670	1.44855e-05	0.000312671	0.000263054	NEDD4/RNF4/TRAF6/UBE2B/UBE2G1/UBE2N/UBE2V1/UBE2V2/RNF8/TRIP12/PLAA/ARIH2/SASH1/HECTD1/RNF115/BFAR/UBR5/ZFP91/ITCH	19
BP	GO:1902749	regulation of cell cycle G2/M phase transition	52/2541	213/18670	1.47812e-05	0.000317879	0.000267435	CCNB1/CDK2/DYNC1H1/HUS1/NBN/NPM1/PAFAH1B1/PCM1/PSMA1/PSMA3/PSMA5/PSMA6/PSMC2/PSMC3/PSMC6/PSMD10/PSMD12/PSME1/RAD17/RAD21/RAD51C/RAD51B/SKP1/YWHAG/ALMS1/CUL1/NAE1/VPS4B/MACROH2A1/CEP135/CEP57/CCP110/CKAP5/PSMD6/DCTN2/TOPBP1/MAPRE1/PSME4/CLASP1/SIN3A/FBXO5/UIMC1/HAUS6/HAUS4/USP47/MTA3/TAOK1/HAUS3/CEP63/ABRAXAS1/HAUS1/NEDD1	52
BP	GO:0046931	pore complex assembly	11/2541	20/18670	1.48923e-05	0.000319089	0.000268453	ADAM10/NUP98/CCT3/NUP93/NUP153/CCT8/NUP205/AHCTF1/NDC1/NUP107/ANO6	11
BP	GO:0002218	activation of innate immune response	71/2541	319/18670	1.49631e-05	0.000319432	0.000268741	CD36/CHUK/CTSL/CYLD/XRCC6/MNDA/NONO/NRAS/PAK1/PAK2/PDPK1/PIK3C3/PRKDC/LGMN/PSMA1/PSMA3/PSMA5/PSMA6/PSMC2/PSMC3/PSMC6/PSMD10/PSMD12/PSME1/RAF1/RPS6KA3/SFPQ/SKP1/MAP3K7/TLR1/TLR4/TRAF3/TRAF6/UBE2D1/UBE2D2/UBE2D3/UBE2N/UBE2V1/XRCC5/CUL1/RIPK1/RPS6KA5/PUM1/MATR3/PSMD6/PJA2/TANK/CD300A/TAB2/PSME4/FBXW11/PUM2/SIN3A/APPL1/LSM14A/TBK1/UBQLN1/PIK3R4/CLEC4A/TLR8/OTUD4/ERBIN/WDFY1/EPG5/NLRC4/CLEC7A/ITCH/HAV…	71
BP	GO:0007062	sister chromatid cohesion	22/2541	63/18670	1.52752e-05	0.000324904	0.000273345	CTNNB1/RAD21/RAD51C/RB1/SFPQ/SMC1A/TNKS/MACROH2A1/STAG1/CTCF/STAG2/PDS5B/WAPL/POGZ/PDS5A/NIPBL/CHTF8/SLF2/MCMBP/NAA50/SLF1/BOD1	22
BP	GO:0090174	organelle membrane fusion	30/2541	100/18670	1.56881e-05	0.000332473	0.000279713	BNIP1/GNAI3/KIF5B/RAB8A/VAMP7/UVRAG/RAB7A/EEA1/STX7/USO1/VAMP4/SNAP23/STX8/GOSR1/SEC22B/GOSR2/BET1/VTI1B/SEPTIN8/VPS39/VPS8/SNAPIN/STX12/ANKFY1/RAB8B/RAB39A/STX17/MFN1/VPS11/VCPIP1	30
BP	GO:1904357	negative regulation of telomere maintenance via telomere lengthening	13/2541	27/18670	1.6503e-05	0.000348476	0.000293177	ERCC4/HNRNPC/EXOSC10/TERF1/TERF2/TNKS/POT1/TINF2/XRN1/NAT10/TENT4B/TNKS2/DCP2	13
BP	GO:0000963	mitochondrial RNA processing	10/2541	17/18670	1.6682e-05	0.000350984	0.000295287	PRORP/MTO1/TRNT1/TRIT1/TRMT10C/TRMT61B/TRMT5/ELAC2/PNPT1/TRMT10A	10
BP	GO:0140014	mitotic nuclear division	61/2541	264/18670	1.78344e-05	0.00037388	0.000314549	APC/RHOA/CCNB1/CDC27/CDKN1B/CENPC/IK/KIF2A/KPNB1/DRG1/RAD21/RAN/RB1/SPAST/TPR/ZNF207/SMC1A/CUL3/CDC14A/TNKS/BECN1/CDC23/ZW10/VPS4B/MACROH2A1/STAG1/PRMT5/PIBF1/USP16/STAG2/PDS5B/CLASP2/POGZ/PDS5A/NCAPD3/CLASP1/NIPBL/ANAPC15/NSL1/FBXO5/ANAPC4/DYNC1LI1/INO80/SPDL1/CHTF8/SLF2/RIOK2/PCID2/CHMP1B/ANAPC1/MIS12/CEP97/BORA/NAA50/SEH1L/SLF1/KNSTRN/BOD1/UBXN2B/CHAMP1/MZT1	61
BP	GO:0070585	protein localization to mitochondrion	38/2541	141/18670	1.98783e-05	0.000415236	0.000349343	BNIP3L/CSNK2A2/DNAJA1/HSPA4/LMAN1/OXA1L/PRKAA1/TP53BP2/UBE2D3/UQCRC2/YWHAG/PMPCB/NPEPPS/BAG4/TOMM70/MFN2/SAE1/DNM1L/HUWE1/ARIH2/YWHAQ/MTCH2/FBXO7/TIMM10B/TIMM9/TIMM21/SH3GLB1/LEPROT/AGK/VPS11/MFF/MOAP1/MAIP1/GRPEL1/TOMM40L/MTERF4/CHCHD4/GRPEL2	38
BP	GO:0031050	dsRNA processing	19/2541	51/18670	2.01577e-05	0.000418074	0.00035173	ADAR/DDX5/SMAD1/SMAD2/PPP1R8/MAP2K1/TSN/TSNAX/RIPK1/PUM1/ZMPSTE24/PUM2/DICER1/ZC3H7A/DROSHA/METTL3/MRPL44/ZC3H10/AGO4	19
BP	GO:0070918	production of small RNA involved in gene silencing by RNA	19/2541	51/18670	2.01577e-05	0.000418074	0.00035173	ADAR/DDX5/SMAD1/SMAD2/PPP1R8/MAP2K1/TSN/TSNAX/RIPK1/PUM1/ZMPSTE24/PUM2/DICER1/ZC3H7A/DROSHA/METTL3/MRPL44/ZC3H10/AGO4	19
BP	GO:0006101	citrate metabolic process	15/2541	35/18670	2.14656e-05	0.000442056	0.000371906	ACLY/CS/DLAT/DLD/DLST/IREB2/MDH1/ME2/PDHB/SDHB/SDHC/SDHD/SUCLG1/SUCLA2/NNT	15
BP	GO:2000785	regulation of autophagosome assembly	15/2541	35/18670	2.14656e-05	0.000442056	0.000371906	MTM1/PIP4K2A/RAB5A/IFT88/BECN1/SEC22B/RAB3GAP1/SCFD1/RAB3GAP2/UBQLN2/SH3GLB1/TBC1D14/SMCR8/PIKFYVE/C9orf72	15
BP	GO:0043624	cellular protein complex disassembly	52/2541	217/18670	2.55279e-05	0.00052386	0.000440729	ADD1/APC/MRPL49/CAPZA1/CAPZA2/ETF1/GSPT1/HSPA8/KIF2A/NSF/OXA1L/PLEK/ABCE1/SPAST/DAP3/SYNJ1/VPS4B/MICAL2/CKAP5/MRPL19/WDR1/MRPS31/MRPS30/MRPL3/MRPS27/CLASP2/CAMSAP2/CLASP1/CKAP2/MRPL42/MRPL22/N6AMT1/MRPS18C/MRPS7/MRPL35/MRPS23/MRPL39/MTRF1L/MRPL16/PTCD3/OGFOD1/MRPS22/TAOK1/MRPS14/MRPS6/MRPL32/MRPL9/MRPL44/MRPL45/GFM2/MRPS36/MTPN	52
BP	GO:0042147	retrograde transport, endosome to Golgi	27/2541	88/18670	2.62811e-05	0.000536595	0.000451443	ARL1/CLN5/CLTC/RAB6A/SNX1/SNX2/TRAPPC10/EVI5/RAB7A/SPAG9/GOSR1/GOSR2/PREPL/TBC1D5/VTI1B/RHOBTB3/ERC1/HEATR5A/TMEM87A/ANKFY1/HEATR5B/VPS35/TBC1D23/TBC1D14/RIC1/SNX6/PIKFYVE	27
BP	GO:1900182	positive regulation of protein localization to nucleus	24/2541	74/18670	2.63325e-05	0.000536595	0.000451443	CCT6A/MAPK14/IPO5/PIK3R1/MAPK1/PSEN1/RAN/TCP1/TPR/CCT3/HDAC3/ZPR1/CCT7/CCT4/CCT2/CCT8/KAT7/PARK7/CCT5/TARDBP/NMD3/UBR5/RBM22/EFCAB7	24
BP	GO:0010389	regulation of G2/M transition of mitotic cell cycle	48/2541	196/18670	2.83686e-05	0.00057607	0.000484654	CCNB1/CDK2/DYNC1H1/HUS1/NBN/PAFAH1B1/PCM1/PSMA1/PSMA3/PSMA5/PSMA6/PSMC2/PSMC3/PSMC6/PSMD10/PSMD12/PSME1/RAD17/RAD21/RAD51C/RAD51B/SKP1/YWHAG/ALMS1/CUL1/NAE1/VPS4B/CEP135/CEP57/CCP110/CKAP5/PSMD6/DCTN2/TOPBP1/MAPRE1/PSME4/CLASP1/SIN3A/FBXO5/HAUS6/HAUS4/USP47/MTA3/TAOK1/HAUS3/CEP63/HAUS1/NEDD1	48
BP	GO:0006626	protein targeting to mitochondrion	29/2541	98/18670	2.87181e-05	0.000581142	0.000488921	BNIP3L/CSNK2A2/HSPA4/LMAN1/PRKAA1/UBE2D3/UQCRC2/PMPCB/NPEPPS/BAG4/TOMM70/MFN2/SAE1/HUWE1/ARIH2/FBXO7/TIMM10B/TIMM9/TIMM21/SH3GLB1/LEPROT/AGK/VPS11/MFF/GRPEL1/TOMM40L/MTERF4/CHCHD4/GRPEL2	29
BP	GO:0009895	negative regulation of catabolic process	68/2541	308/18670	2.94817e-05	0.000594532	0.000500186	CAMLG/MAPK14/CSNK2A1/CSNK2A2/DHX9/EIF4G2/FMR1/MTOR/HMGCR/HNRNPC/MCL1/MTM1/PARN/PIK3CA/PRKAA1/PSEN1/RPL5/SCO1/SDCBP/SMARCC1/STYX/TAF1/TAF9/UBE2G2/USP7/BECN1/SNX3/MTMR2/HERC1/USP14/BAG5/SEC22B/KDM4A/THRAP3/LRPPRC/RNF41/SYNCRIP/RRAGA/HNRNPA0/PARK7/MYCBP2/TAB2/SCFD1/RYBP/TARDBP/ERLEC1/USP25/SENP1/DERL2/WAC/UCHL5/UBE2J1/LARS1/AZIN1/NBAS/VPS35/TBC1D14/RIC1/TENT4B/MARCHF7/USP30/ANGEL2/NAF1/SMCR8/TENT2/D…	68
BP	GO:0030521	androgen receptor signaling pathway	21/2541	61/18670	3.03413e-05	0.000609755	0.000512994	RHOA/CDK7/CTNNB1/DAB2/DDX5/PRMT2/DNAJA1/RAN/RB1/RNF4/RNF6/TAF1/NCOA4/NRIP1/PIAS2/RNF14/KAT5/PARK7/SIRT1/RWDD1/KDM3A	21
BP	GO:0042119	neutrophil activation	100/2541	498/18670	3.27432e-05	0.000655764	0.000551701	ACLY/ADAM10/AGL/APAF1/RHOA/ARSB/ASAH1/C3AR1/C5AR1/CAT/CD33/CD36/COPB1/MAPK14/CYBB/DDX3X/DYNC1H1/EEF1A1/FCGR2A/XRCC6/GDI2/GLA/GLB1/GNS/GYG1/HEXB/HSPA8/IGF2R/ILF2/KPNB1/LAMP2/MNDA/NRAS/PAFAH1B2/MAPK1/DNAJC3/PSEN1/PSMA5/PSMC2/PSMC3/PSMD12/RAB5B/RAB6A/RAP1A/RAP1B/SDCBP/SLC2A3/STXBP3/VAMP7/XRCC5/RAB7A/DEGS1/LAMTOR3/SNAP23/CREG1/IQGAP1/CPNE3/VAPA/SCAMP1/PRDX6/IST1/PSMD6/HUWE1/ARPC5/ACTR2/ATP6AP2/LILRB2…	100
BP	GO:0070126	mitochondrial translational termination	27/2541	89/18670	3.28847e-05	0.000656343	0.000552188	MRPL49/OXA1L/DAP3/MRPL19/MRPS31/MRPS30/MRPL3/MRPS27/MRPL42/MRPL22/MRPS18C/MRPS7/MRPL35/MRPS23/MRPL39/MTRF1L/MRPL16/PTCD3/MRPS22/MRPS14/MRPS6/MRPL32/MRPL9/MRPL44/MRPL45/GFM2/MRPS36	27
BP	GO:0016571	histone methylation	37/2541	139/18670	3.40851e-05	0.00067798	0.000570392	CTNNB1/EZH1/PRMT2/SMAD4/RBBP5/RLF/NSD2/PRDM2/ASH2L/MACROH2A1/CTR9/SETDB1/PRMT3/PRMT5/CTCF/PRDM4/PWP1/SNW1/KDM1A/SIRT1/SUZ12/SETD2/KMT5B/TET2/NSD3/RIF1/IWS1/KDM3A/ASH1L/SMYD2/NSD1/WDR82/WDR61/SETD7/SETDB2/SETD3/PRMT9	37
BP	GO:0010452	histone H3-K36 methylation	8/2541	12/18670	3.45623e-05	0.000680767	0.000572736	NSD2/SETD2/NSD3/IWS1/ASH1L/SMYD2/NSD1/SETD3	8
BP	GO:1904816	positive regulation of protein localization to chromosome, telomeric region	8/2541	12/18670	3.45623e-05	0.000680767	0.000572736	CCT6A/TCP1/CCT3/CCT7/CCT4/CCT2/CCT8/CCT5	8
BP	GO:0044843	cell cycle G1/S phase transition	66/2541	298/18670	3.45757e-05	0.000680767	0.000572736	APEX1/BACH1/BCAT1/CCNB1/CCNH/SEPTIN7/CDK2/CDK7/CDKN1B/DDX3X/EIF4E/GSPT1/PRMT2/ITGB1/MAX/MCM6/MNAT1/CNOT2/CNOT4/NPAT/ORC4/PKD2/PLRG1/POLA1/PPAT/PPP6C/PRIM1/PRIM2/PRKDC/PSME1/RB1/RBL1/RBL2/RPA1/RPA2/RPS6KB1/ADAM17/TAF1/CUL5/CUL4B/CUL4A/CUL3/CUL2/CUL1/KLF11/RIPK1/ZPR1/LATS1/CNOT8/CTDSP2/GPNMB/KHDRBS1/ECD/CNOT1/PHF8/ORC3/FBXO7/HINFP/FBXO5/INO80/CNOT6/USP37/CDC73/LSM11/CNOT6L/STXBP4	66
BP	GO:0009408	response to heat	44/2541	176/18670	3.52641e-05	0.000691984	0.000582174	EIF2S1/EIF2B1/MTOR/GSK3B/HSF2/DNAJA1/HSPA8/HSPA9/NF1/NUP98/POLR2D/MAPK1/RANBP2/RBBP7/RPA1/RPA2/HSPA13/THBS1/TPR/DNAJC7/EIF2B3/EIF2B2/DNAJA3/BAG5/BAG4/NUP155/NUP93/NUP58/NUP153/DNAJB6/DNAJA2/SLU7/PTGES3/NUP205/NUP160/SIRT1/NUP54/NDC1/NUP133/NUP107/NUP37/SEH1L/DHX36/NUP43	44
BP	GO:0008334	histone mRNA metabolic process	12/2541	25/18670	3.64833e-05	0.000711119	0.000598272	NCBP1/EXOSC10/SSB/NCBP2/LSM1/CPSF3/CPSF2/XRN1/TENT4B/LSM11/TENT2/DCP2	12
BP	GO:0070199	establishment of protein localization to chromosome	12/2541	25/18670	3.64833e-05	0.000711119	0.000598272	CCT6A/TCP1/TERF1/CCT3/MACROH2A1/CCT7/CCT4/CCT2/CCT8/CCT5/NIPBL/POT1	12
BP	GO:1903320	regulation of protein modification by small protein conjugation or removal	54/2541	231/18670	3.75444e-05	0.000729363	0.000613621	ARNT/BMI1/CAMLG/CTNNB1/MTOR/DNAJA1/MAPK9/PSEN1/PSMD10/RAB1A/RPL5/TAF1/TGFBR1/TRAF6/UBE2D1/UBE2N/USP4/CUL3/HDAC3/TRIP12/PLAA/ATG5/BAG5/CTR9/TANK/DNM1L/HUWE1/FEM1B/PRMT3/HMG20A/GLMN/PARK7/KDM1A/MYCBP2/DCUN1D4/SASH1/RCHY1/FBXO5/UBQLN1/UBR5/DCUN1D1/OTUD4/TRIM44/RNF111/WDR70/ARRDC3/WDR48/FANCM/MARCHF7/NDFIP1/ITCH/SPRTN/COMMD1/SPOPL	54
BP	GO:0072384	organelle transport along microtubule	26/2541	85/18670	3.90291e-05	0.000755687	0.000635768	BICD1/CDC42/AP3S1/DYNC1H1/HTT/HIF1A/KIF5B/OPA1/PAFAH1B1/RAB1A/RAB6A/SPAST/VAMP7/AP3B1/LRPPRC/KIFAP3/KIF1B/SNAPIN/BLOC1S6/COPG2/AP3M1/RHOT1/ACTR10/BLOC1S5/KIF13A/TRAK2	26
BP	GO:1905818	regulation of chromosome separation	21/2541	62/18670	4.00454e-05	0.000772797	0.000650162	APC/CCNB1/CDC27/CSNK2A1/CSNK2A2/IK/RAD21/RB1/TPR/ZNF207/CUL3/CDC23/ZW10/ANAPC15/FBXO5/ANAPC4/DYNC1LI1/SPDL1/RIOK2/PCID2/ANAPC1	21
BP	GO:0032388	positive regulation of intracellular transport	51/2541	215/18670	4.04949e-05	0.000778055	0.000654586	MAPK14/CSNK2A2/DAB2/DHX9/DYNC1H1/GSK3B/KIF5B/IPO5/NEDD4/OAZ2/PAK1/PCM1/PIK3R1/PPM1A/PRKAA1/MAPK1/PSEN1/RAN/VAMP7/TPR/UBE2D3/HDAC3/ZPR1/MTMR2/NPEPPS/SAE1/DNM1L/HUWE1/ARIH2/KHDRBS1/CPSF6/PDCD10/NCBP2/RAB21/ICE1/TARDBP/SH3GLB1/SAR1B/UBR5/CTDSPL2/RBM27/LEPROT/RBM22/TMEM30A/RIOK2/VPS11/SAR1A/MFF/XPO4/ZFAND1/EFCAB7	51
BP	GO:0010970	transport along microtubule	41/2541	161/18670	4.07184e-05	0.000778055	0.000654586	BICD1/CDC42/AP3S1/DYNC1H1/FMR1/HTT/HIF1A/HSPA8/KIF5B/TNPO1/OPA1/PAFAH1B1/PCM1/PURA/RAB1A/RAB6A/SFPQ/SPAST/VAMP7/TERF2/IFT88/AP3B1/TRIP11/LRPPRC/KIFAP3/RAB21/KIF1B/SNAPIN/BLOC1S6/COPG2/AP3M1/ARL8B/RHOT1/ACTR10/WDR19/BLOC1S5/KIF13A/TRAK2/TTC21B/TTC26/BBS12	41
BP	GO:0099111	microtubule-based transport	41/2541	161/18670	4.07184e-05	0.000778055	0.000654586	BICD1/CDC42/AP3S1/DYNC1H1/FMR1/HTT/HIF1A/HSPA8/KIF5B/TNPO1/OPA1/PAFAH1B1/PCM1/PURA/RAB1A/RAB6A/SFPQ/SPAST/VAMP7/TERF2/IFT88/AP3B1/TRIP11/LRPPRC/KIFAP3/RAB21/KIF1B/SNAPIN/BLOC1S6/COPG2/AP3M1/ARL8B/RHOT1/ACTR10/WDR19/BLOC1S5/KIF13A/TRAK2/TTC21B/TTC26/BBS12	41
BP	GO:0051304	chromosome separation	27/2541	90/18670	4.09515e-05	0.000779952	0.000656182	APC/CCNB1/CDC27/CSNK2A1/CSNK2A2/ERCC4/IK/RAD21/RB1/TOP2B/TPR/ZNF207/CUL3/CDC23/ZW10/NCAPD3/ANAPC15/FBXO5/ANAPC4/DYNC1LI1/SPDL1/RIOK2/PCID2/SMARCAD1/FANCM/ANAPC1/HELQ	27
BP	GO:0010390	histone monoubiquitination	13/2541	29/18670	4.28076e-05	0.000812647	0.000683688	BMI1/DDB1/TRIM37/RNF2/SKP1/CUL4B/CTR9/PCGF3/RYBP/WAC/CDC73/PCGF5/LEO1	13
BP	GO:0031929	TOR signaling	34/2541	125/18670	4.32898e-05	0.000819132	0.000689145	ARNTL/EIF4EBP2/MTOR/HIF1A/MTM1/PIK3CA/PRKAA1/RPS6KB1/LAMTOR3/HDAC3/ZMPSTE24/RRAGA/SIK2/UBR2/SIK3/SIRT1/LARS1/MIOS/FNIP2/GOLPH3/RRAGC/MAPKAP1/SEH1L/PIP4P1/TBCK/FNIP1/SMCR8/C12orf66/SLC38A9/BMT2/UBR1/C9orf72/RICTOR/TIPRL	34
BP	GO:2000573	positive regulation of DNA biosynthetic process	22/2541	67/18670	4.55421e-05	0.000858962	0.000722654	CCT6A/CTNNB1/MAP3K4/NVL/PARN/MAPK1/RFC5/TCP1/CCT3/XRCC5/TNKS/CCT7/CCT4/CCT2/CCT8/PTGES3/CCT5/POT1/CHTF8/TNKS2/NAF1/NEK7	22
BP	GO:0007063	regulation of sister chromatid cohesion	11/2541	22/18670	4.80983e-05	0.000904247	0.000760753	CTNNB1/RAD21/RB1/SFPQ/TNKS/MACROH2A1/CTCF/WAPL/NIPBL/SLF2/SLF1	11
BP	GO:1902850	microtubule cytoskeleton organization involved in mitosis	35/2541	131/18670	5.04715e-05	0.000945813	0.000795723	RHOA/CCNB1/CLTC/DYNC1H1/HTT/KIF2A/KPNB1/MAP4/DRG1/PAFAH1B1/RAN/SPAST/TPR/ZNF207/SMC1A/TNKS/ZW10/VPS4B/STAG1/PIBF1/DCTN2/STAG2/CLASP2/CLASP1/SETD2/GPSM2/SBDS/SPDL1/INTS13/CHMP1B/CEP97/MCPH1/BORA/UBXN2B/MZT1	35
BP	GO:0007091	metaphase/anaphase transition of mitotic cell cycle	19/2541	54/18670	5.08761e-05	0.00095034	0.000799531	APC/CCNB1/CDC27/IK/RAD21/RB1/TPR/ZNF207/CUL3/CDC23/ZW10/ANAPC15/FBXO5/ANAPC4/DYNC1LI1/SPDL1/RIOK2/PCID2/ANAPC1	19
BP	GO:0006893	Golgi to plasma membrane transport	21/2541	63/18670	5.24305e-05	0.000976246	0.000821326	TRIM23/ARF3/BBS2/NSF/VAMP7/BLZF1/RABEP1/PREPL/EXOC5/RAB10/GOLGA7/EXOC6/EXOC1/EXOC2/GOPC/EXOC4/KIF13A/GOLPH3/C16orf70/COMMD1/CNST	21
BP	GO:1900180	regulation of protein localization to nucleus	32/2541	116/18670	5.32381e-05	0.000988126	0.000831321	CCT6A/CD36/MAPK14/GSK3B/IPO5/NF1/NVL/PIK3R1/MAPK1/PSEN1/RAN/TCP1/TPR/CCT3/HDAC3/ZPR1/NUP58/CCT7/CCT4/CCT2/CCT8/KAT7/PARK7/CCT5/TARDBP/SIN3A/NMD3/UBR5/RAB23/NUP54/RBM22/EFCAB7	32
BP	GO:0007030	Golgi organization	37/2541	142/18670	5.60685e-05	0.00103736	0.000872738	ARL1/CDC42/CSNK1A1/HTT/LMAN1/MAPK1/MAP2K1/RAB1A/VRK1/BLZF1/USO1/VAMP4/ARHGEF7/ZW10/TRIP11/BAG5/GOLGA5/PRMT5/ARFGEF1/TMED2/TMED10/SEC23IP/PDCD10/TRAPPC8/CLASP2/CAMSAP2/CLASP1/TMED5/TMED7/DYM/STX17/TRAPPC11/GOLPH3/ATL2/ATP8B4/VCPIP1/UBXN2B	37
BP	GO:0034644	cellular response to UV	25/2541	82/18670	5.7974e-05	0.00106665	0.000897381	DDB1/EIF2S1/ERCC4/FMR1/NEDD4/NPM1/PIK3R1/PPID/RBL2/TAF1/YY1/CUL4B/ZBTB1/KDM1A/SIRT1/POLK/INO80/USP47/IMPACT/METTL3/USP28/RHBDD1/SDE2/DHX36/EIF2AK4	25
BP	GO:0072655	establishment of protein localization to mitochondrion	36/2541	137/18670	5.80177e-05	0.00106665	0.000897381	BNIP3L/CSNK2A2/DNAJA1/HSPA4/LMAN1/OXA1L/PRKAA1/TP53BP2/UBE2D3/UQCRC2/YWHAG/PMPCB/NPEPPS/BAG4/TOMM70/MFN2/SAE1/HUWE1/ARIH2/YWHAQ/FBXO7/TIMM10B/TIMM9/TIMM21/SH3GLB1/LEPROT/AGK/VPS11/MFF/MOAP1/MAIP1/GRPEL1/TOMM40L/MTERF4/CHCHD4/GRPEL2	36
BP	GO:0000956	nuclear-transcribed mRNA catabolic process	49/2541	207/18670	6.00365e-05	0.00110029	0.000925688	DDX5/DDX6/ETF1/GSPT1/EIF3E/NCBP1/RPL10A/CNOT2/CNOT4/PARN/EXOSC9/EXOSC10/POLR2D/PPP2CA/RPL4/RPL5/RPS15A/RPS23/SSB/CSDE1/PRPF18/CNOT8/TTC37/EIF4A3/SMG7/RBM8A/THRAP3/HBS1L/DIS3/NCBP2/CNOT1/SMG1/LSM1/EXOSC3/NBAS/PELO/XRN1/SMG8/PNRC2/PCID2/DCP1A/CNOT6/TENT4B/WDR61/TENT2/DCP2/DHX36/PDE12/CNOT6L	49
BP	GO:0090316	positive regulation of intracellular protein transport	39/2541	153/18670	6.05964e-05	0.00110707	0.000931391	MAPK14/CSNK2A2/GSK3B/KIF5B/IPO5/OAZ2/PAK1/PCM1/PIK3R1/PPM1A/PRKAA1/MAPK1/PSEN1/RAN/TPR/UBE2D3/HDAC3/ZPR1/NPEPPS/SAE1/HUWE1/ARIH2/PDCD10/ICE1/TARDBP/SH3GLB1/SAR1B/UBR5/CTDSPL2/LEPROT/RBM22/TMEM30A/RIOK2/VPS11/SAR1A/MFF/XPO4/ZFAND1/EFCAB7	39
BP	GO:0035196	production of miRNAs involved in gene silencing by miRNA	17/2541	46/18670	6.1441e-05	0.00111899	0.000941421	ADAR/DDX5/SMAD1/SMAD2/PPP1R8/MAP2K1/RIPK1/PUM1/ZMPSTE24/PUM2/DICER1/ZC3H7A/DROSHA/METTL3/MRPL44/ZC3H10/AGO4	17
BP	GO:0006310	DNA recombination	64/2541	292/18670	6.26522e-05	0.0011375	0.000956989	ACTL6A/APEX1/ERCC4/XRCC6/MSH6/HUS1/KPNA1/LIG4/MCM6/MSH2/MSH3/NBN/NFRKB/NONO/PRKDC/RAD21/RAD51C/RAD51B/RECQL/REV3L/RPA1/RPA2/SFPQ/TERF2/TOP2B/TP53BP1/TSN/UBE2B/UBE2N/NSD2/XRCC4/XRCC5/YY1/RNF8/DCAF1/ACTR2/RAD50/MORF4L1/FAN1/KDM1A/SETX/UBR2/SMCHD1/ZFYVE26/NIPBL/MLH3/SETD2/EXOSC3/UCHL5/RNF138/INO80/NSMCE4A/RIF1/EXD2/SMARCAD1/WDR48/FANCM/PALB2/KLHL15/ACTR8/HELQ/PPP4R2/MCM9/SHLD3	64
BP	GO:0002504	antigen processing and presentation of peptide or polysaccharide antigen via MHC class II	29/2541	102/18670	6.46731e-05	0.00117054	0.00098479	AP2B1/AP1G1/CANX/CAPZA1/CAPZA2/AP2M1/CLTC/CTSL/DYNC1H1/DYNC1LI2/KIF2A/LGMN/THBS1/TRAF6/RAB7A/AP1S2/SEC24B/SEC23A/DCTN2/DCTN6/SEC24A/KIFAP3/SAR1B/DYNC1LI1/DCTN4/MARCHF1/ACTR10/DCTN5/OSBPL1A	29
BP	GO:0044088	regulation of vacuole organization	16/2541	42/18670	6.56812e-05	0.00118511	0.000997044	SCARB2/MTM1/PIP4K2A/RAB5A/IFT88/BECN1/SEC22B/RAB3GAP1/SCFD1/RAB3GAP2/UBQLN2/SH3GLB1/TBC1D14/SMCR8/PIKFYVE/C9orf72	16
BP	GO:0045022	early endosome to late endosome transport	15/2541	38/18670	6.84304e-05	0.0012309	0.00103557	DAB2/PIK3C3/MAPK1/MAP2K1/RAB5A/RAB7A/EEA1/BECN1/SNX3/MTMR2/STX8/RAB21/DNAJC13/VPS11/AKTIP	15
BP	GO:0033143	regulation of intracellular steroid hormone receptor signaling pathway	24/2541	78/18670	6.87429e-05	0.00123159	0.00103615	RHOA/ARNTL/CBFB/DAB2/DDX5/PRMT2/CNOT2/PAK1/MED1/RNF6/TAF1/PIAS2/LATS1/CLOCK/RNF14/PARK7/CNOT1/SIRT1/STRN3/RWDD1/UFM1/UFSP2/UBA5/KCTD6	24
BP	GO:0006099	tricarboxylic acid cycle	14/2541	34/18670	6.88913e-05	0.00123159	0.00103615	CS/DLAT/DLD/DLST/IREB2/MDH1/ME2/PDHB/SDHB/SDHC/SDHD/SUCLG1/SUCLA2/NNT	14
BP	GO:0061025	membrane fusion	39/2541	154/18670	7.06459e-05	0.0012591	0.00105929	ANXA7/BNIP1/FOLR2/GNAI3/KIF5B/RAB8A/NSF/OPA1/VAMP7/UVRAG/RAB7A/EEA1/STX7/USO1/VAMP4/SNAP23/NAPG/RABEP1/VAPA/STX8/GOSR1/SEC22B/GOSR2/DNM1L/BET1/VTI1B/SEPTIN8/VPS39/VPS8/SNAPIN/STX12/ANKFY1/RAB8B/RAB39A/STX17/MFN1/VPS11/VCPIP1/UBXN2B	39
BP	GO:0070125	mitochondrial translational elongation	26/2541	88/18670	7.5072e-05	0.00133338	0.00112179	MRPL49/OXA1L/DAP3/MRPL19/MRPS31/MRPS30/MRPL3/MRPS27/MRPL42/MRPL22/MRPS18C/MRPS7/MRPL35/MRPS23/MRPL39/MRPL16/PTCD3/MRPS22/MRPS14/MRPS6/MRPL32/MRPL9/MRPL44/MRPL45/GFM1/MRPS36	26
BP	GO:0008088	axo-dendritic transport	22/2541	69/18670	7.52715e-05	0.00133338	0.00112179	AP3S1/DYNC1H1/FMR1/HIF1A/HSPA8/KIF5B/OPA1/PAFAH1B1/PURA/SFPQ/SPAST/TERF2/AP3B1/RAB21/KIF1B/SNAPIN/BLOC1S6/AP3M1/ARL8B/ACTR10/BLOC1S5/TRAK2	22
BP	GO:0000054	ribosomal subunit export from nucleus	8/2541	13/18670	7.9095e-05	0.00139265	0.00117165	NPM1/RAN/ABCE1/XPO1/NMD3/SDAD1/RIOK2/LTV1	8
BP	GO:0033750	ribosome localization	8/2541	13/18670	7.9095e-05	0.00139265	0.00117165	NPM1/RAN/ABCE1/XPO1/NMD3/SDAD1/RIOK2/LTV1	8
BP	GO:0031396	regulation of protein ubiquitination	48/2541	204/18670	8.31811e-05	0.00146018	0.00122846	BMI1/CAMLG/MTOR/DNAJA1/MAPK9/PSEN1/PSMD10/RAB1A/RPL5/TAF1/TGFBR1/TRAF6/UBE2D1/UBE2N/USP4/CUL3/HDAC3/TRIP12/PLAA/ATG5/BAG5/CTR9/DNM1L/HUWE1/FEM1B/PRMT3/GLMN/PARK7/KDM1A/MYCBP2/DCUN1D4/SASH1/RCHY1/FBXO5/UBQLN1/UBR5/DCUN1D1/TRIM44/RNF111/WDR70/ARRDC3/WDR48/FANCM/MARCHF7/NDFIP1/SPRTN/COMMD1/SPOPL	48
BP	GO:1903829	positive regulation of cellular protein localization	69/2541	324/18670	8.52041e-05	0.0014912	0.00125456	AP2B1/APC/BICD1/CCT6A/MAPK14/CSNK2A2/CYLD/EPB41L2/GSK3B/ITGB1/KIF5B/IPO5/OAZ2/PAK1/PCM1/PDPK1/PIK3R1/PPM1A/PRKAA1/MAPK1/PSEN1/PTPN9/RAN/TCP1/TP53BP2/TPR/CCT3/TSG101/UBE2D3/YWHAG/IQGAP1/HDAC3/ZPR1/NPEPPS/SAE1/HUWE1/ARIH2/CCT7/CCT4/CCT2/CCT8/YWHAQ/KAT7/PDCD10/PARK7/CCT5/ICE1/TARDBP/NIPBL/NPTN/GPSM2/NMD3/SH3GLB1/SAR1B/UBR5/CTDSPL2/SSH1/LEPROT/CENPQ/RBM22/TMEM30A/RIOK2/VPS11/SAR1A/MFF/XPO4/ZFAND1/EFC…	69
BP	GO:0000280	nuclear division	83/2541	407/18670	8.5912e-05	0.00149909	0.0012612	APC/RHOA/CCNB1/CDC27/CDKN1B/CENPC/ERCC4/IK/ING2/KIF2A/KPNB1/MSH3/DRG1/PRKAR1A/RAD1/RAD21/RAD51C/RAD51B/RAN/RB1/SPAST/TERF1/TOP2B/TPR/UBE2B/ZNF207/SMC1A/CUL3/CDC14A/TNKS/BECN1/CDC23/ZW10/VPS4B/MACROH2A1/MARF1/WASHC5/ACTR3/ACTR2/RAD50/STAG1/PRMT5/PIBF1/USP16/STAG2/PDS5B/WAPL/CLASP2/POGZ/PDS5A/UBR2/NCAPD3/CLASP1/NIPBL/ANAPC15/NSL1/FBXO5/MLH3/ANAPC4/DYNC1LI1/INO80/SPDL1/CHTF8/NDC1/SLF2/RIOK2/PCID2/CH…	83
BP	GO:0044784	metaphase/anaphase transition of cell cycle	19/2541	56/18670	8.9751e-05	0.0015614	0.00131362	APC/CCNB1/CDC27/IK/RAD21/RB1/TPR/ZNF207/CUL3/CDC23/ZW10/ANAPC15/FBXO5/ANAPC4/DYNC1LI1/SPDL1/RIOK2/PCID2/ANAPC1	19
BP	GO:0006520	cellular amino acid metabolic process	76/2541	366/18670	9.16969e-05	0.0015905	0.00133811	ACAT1/ATP7A/AUH/BCAT1/BCKDHB/BLMH/CTPS1/DARS1/DBT/DLD/DLST/EPRS1/GART/HARS1/IARS1/KARS1/MARS1/ALDH6A1/MTAP/MTHFD1/MTR/MTRR/MMUT/NARS1/OAZ2/GATB/PLOD2/PPAT/PSMA1/PSMA3/PSMA5/PSMA6/PSMC2/PSMC3/PSMC6/PSMD10/PSMD12/PSME1/QDPR/RARS1/SMS/TARS1/GMPS/P4HA2/AIMP1/PSMD6/FARSB/WARS2/FARS2/AHCYL1/SERINC3/PARK7/PSME4/LARS2/HARS2/ACAD8/PPA2/YARS2/APIP/SEPSECS/PCYOX1/LARS1/AZIN1/ASNSD1/EGLN1/IARS2/KYAT3/MCCC1/R…	76
BP	GO:0034968	histone lysine methylation	31/2541	114/18670	9.27667e-05	0.001603	0.00134862	CTNNB1/EZH1/SMAD4/RBBP5/RLF/NSD2/PRDM2/ASH2L/MACROH2A1/CTR9/SETDB1/PWP1/SNW1/KDM1A/SIRT1/SUZ12/SETD2/KMT5B/TET2/NSD3/RIF1/IWS1/KDM3A/ASH1L/SMYD2/NSD1/WDR82/WDR61/SETD7/SETDB2/SETD3	31
BP	GO:0000075	cell cycle checkpoint	50/2541	216/18670	9.29674e-05	0.001603	0.00134862	APC/CCNB1/CDC5L/CDK2/CDKN1B/ATF2/MAPK14/HUS1/IK/MSH2/NBN/CNOT2/CNOT4/PRKDC/PTPN11/RAD1/RAD17/RB1/RBL2/RPA2/TOP2B/TP53BP1/TPR/ZNF207/CUL4A/NAE1/ZW10/CNOT8/CLOCK/FEM1B/TOPBP1/CNOT1/INTS7/ANAPC15/HINFP/DYNC1LI1/WAC/UIMC1/NSUN2/SPDL1/PCID2/CNOT6/TAOK1/USP28/WDR76/CEP63/ABRAXAS1/CNOT6L/TIPRL/EIF2AK4	50
BP	GO:0090169	regulation of spindle assembly	12/2541	27/18670	9.36751e-05	0.0016057	0.00135089	DYNC1H1/DRG1/RNF4/TPR/SMC1A/VPS4B/STAG1/STAG2/SENP6/GPSM2/CHMP1B/CEP97	12
BP	GO:2000144	positive regulation of DNA-templated transcription, initiation	12/2541	27/18670	9.36751e-05	0.0016057	0.00135089	CREB1/CTNNB1/GTF2B/PSMC2/PSMC3/PSMC6/TAF1/BCLAF1/SUB1/SETX/CAND1/DHX36	12
BP	GO:0006906	vesicle fusion	27/2541	94/18670	9.4125e-05	0.00160868	0.0013534	GNAI3/KIF5B/RAB8A/VAMP7/UVRAG/RAB7A/EEA1/STX7/USO1/VAMP4/SNAP23/STX8/GOSR1/SEC22B/GOSR2/BET1/VTI1B/SEPTIN8/VPS39/VPS8/SNAPIN/STX12/ANKFY1/RAB8B/RAB39A/STX17/VPS11	27
BP	GO:0072350	tricarboxylic acid metabolic process	15/2541	39/18670	9.7288e-05	0.00165788	0.00139479	ACLY/CS/DLAT/DLD/DLST/IREB2/MDH1/ME2/PDHB/SDHB/SDHC/SDHD/SUCLG1/SUCLA2/NNT	15
BP	GO:0032435	negative regulation of proteasomal ubiquitin-dependent protein catabolic process	14/2541	35/18670	0.000100508	0.00170776	0.00143676	CAMLG/MTM1/SDCBP/SMARCC1/STYX/TAF9/USP7/USP14/BAG5/PARK7/RYBP/SENP1/WAC/UCHL5	14
BP	GO:0006301	postreplication repair	18/2541	52/18670	0.000101684	0.00172271	0.00144933	MSH2/REV3L/RFC1/RFC5/RPA1/RPA2/UBE2B/UBE2N/UBE2V1/UBE2V2/USP10/POLI/ZBTB1/RCHY1/POLK/WDR33/SPRTN/PRIMPOL	18
BP	GO:0032211	negative regulation of telomere maintenance via telomerase	10/2541	20/18670	0.000107222	0.00181128	0.00152385	HNRNPC/EXOSC10/TERF1/TERF2/POT1/TINF2/XRN1/NAT10/TENT4B/DCP2	10
BP	GO:0045088	regulation of innate immune response	90/2541	452/18670	0.000108712	0.00183114	0.00154056	ADAR/AP1G1/CD36/CHUK/CRK/CTSL/CYLD/DHX9/XRCC6/UBE2K/IFNAR2/MNDA/NONO/NRAS/PAK1/PAK2/PDPK1/PIK3C3/MED1/PRKDC/LGMN/PSMA1/PSMA3/PSMA5/PSMA6/PSMC2/PSMC3/PSMC6/PSMD10/PSMD12/PSME1/PTPN1/PTPN2/PTPN11/RAF1/ABCE1/RPS6KA3/SFPQ/SKP1/MAP3K7/TLR1/TLR4/TRAF3/TRAF6/UBE2D1/UBE2D2/UBE2D3/UBE2N/UBE2V1/XRCC5/CUL1/RIPK1/RPS6KA5/PUM1/MATR3/PSMD6/PJA2/TANK/POLR3C/TRAFD1/CD300A/VSIG4/TAB2/PSME4/FBXW11/PUM2/SIN3A/APPL1…	90
BP	GO:0031570	DNA integrity checkpoint	39/2541	157/18670	0.000110522	0.00185625	0.00156168	CCNB1/CDC5L/CDK2/CDKN1B/ATF2/MAPK14/HUS1/MSH2/NBN/CNOT2/CNOT4/PRKDC/PTPN11/RAD1/RAD17/RBL2/RPA2/TOP2B/TP53BP1/CUL4A/NAE1/CNOT8/CLOCK/FEM1B/TOPBP1/CNOT1/INTS7/HINFP/WAC/UIMC1/CNOT6/TAOK1/USP28/WDR76/CEP63/ABRAXAS1/CNOT6L/TIPRL/EIF2AK4	39
BP	GO:0006470	protein dephosphorylation	68/2541	321/18670	0.00011287	0.00189025	0.00159029	ACP1/CALM1/CALM2/CD33/RCAN1/DUSP3/MTOR/GSK3B/HTT/IGBP1/ITGA1/MTM1/PPP1R12A/NCK1/PPM1A/PPM1B/PPP1R2/PPP1R8/PPP2CA/PPP2R1B/PPP2R5C/PPP2R5D/PPP2R5E/PPP3CB/PPP6C/PTPN1/PTPN2/PTPN9/PTPN11/PTPRA/PTPRG/PTPRO/STYX/PTP4A1/SHOC2/DUSP11/PPM1D/CDC14A/RNGTT/MTMR1/MTMR2/MTMR6/CTDSP2/LILRB2/DLC1/ARPP19/CD300A/PHLPP2/FBXW11/PPA2/CTDSPL2/SSH1/RPRD1A/PPP6R3/CPPED1/CTTNBP2NL/PPP4R3B/RPAP2/ILKAP/PPP1R15B/BOD1/PTPMT1…	68
BP	GO:0042059	negative regulation of epidermal growth factor receptor signaling pathway	17/2541	48/18670	0.000113885	0.00190152	0.00159977	CBL/CDC42/DUSP3/EPS15/GRB2/ITGA1/PSEN1/PTPN2/TSG101/RAB7A/STAM/ARHGEF7/SOCS5/STAM2/RNF115/SNX6/SOCS4	17
BP	GO:0032006	regulation of TOR signaling	29/2541	105/18670	0.000114196	0.00190152	0.00159977	ARNTL/HIF1A/MTM1/PIK3CA/PRKAA1/LAMTOR3/HDAC3/ZMPSTE24/RRAGA/SIK2/UBR2/SIK3/SIRT1/LARS1/MIOS/FNIP2/GOLPH3/RRAGC/SEH1L/PIP4P1/TBCK/FNIP1/SMCR8/C12orf66/SLC38A9/BMT2/UBR1/C9orf72/RICTOR	29
BP	GO:0031146	SCF-dependent proteasomal ubiquitin-dependent protein catabolic process	27/2541	95/18670	0.000114657	0.00190377	0.00160166	PSMA1/PSMA3/PSMA5/PSMA6/PSMC2/PSMC3/PSMC6/PSMD10/PSMD12/PSME1/SKP1/STYX/CUL5/CUL4B/CUL4A/CUL3/CUL2/CUL1/PSMD6/PSME4/FBXW11/FBXL3/FBXL5/FBXL4/FBXL17/FBXO38/AMN1	27
BP	GO:0010965	regulation of mitotic sister chromatid separation	19/2541	57/18670	0.000117604	0.00194715	0.00163816	APC/CCNB1/CDC27/IK/RAD21/RB1/TPR/ZNF207/CUL3/CDC23/ZW10/ANAPC15/FBXO5/ANAPC4/DYNC1LI1/SPDL1/RIOK2/PCID2/ANAPC1	19
BP	GO:0016311	dephosphorylation	94/2541	478/18670	0.000123941	0.00204626	0.00172154	ACP1/APEX1/CALM1/CALM2/CD33/RCAN1/DUSP3/MTOR/GSK3B/HTT/IGBP1/ITGA1/MTM1/PPP1R12A/NCK1/OCRL/PLEK/PPM1A/PPM1B/PPP1R2/PPP1R8/PPP2CA/PPP2R1B/PPP2R5C/PPP2R5D/PPP2R5E/PPP3CB/PPP6C/PTPN1/PTPN2/PTPN9/PTPN11/PTPRA/PTPRG/PTPRO/STYX/PTP4A1/SHOC2/DUSP11/PPM1D/CDC14A/RNGTT/MTMR1/IQGAP1/SYNJ1/MTMR2/MTMR6/BAG4/MARF1/SMG7/FIG4/CTDSP2/MPHOSPH10/LILRB2/DLC1/ARPP19/CD300A/SACM1L/PHLPP2/RRP1B/FBXW11/FKBP15/PPA2/CTDS…	94
BP	GO:0050000	chromosome localization	23/2541	76/18670	0.000128012	0.0021075	0.00177306	CCNB1/CENPC/DYNC1H1/KPNB1/NUP98/TERF1/UBE2B/CUL3/BECN1/CDC23/ZW10/VPS4B/ACTR3/ACTR2/PIBF1/SPDL1/CENPQ/CHMP1B/MIS12/SEH1L/BOD1/TTL/CHAMP1	23
BP	GO:0030705	cytoskeleton-dependent intracellular transport	43/2541	180/18670	0.000132303	0.00217201	0.00182733	BICD1/CDC42/AP3S1/DYNC1H1/FMR1/HTT/HIF1A/HSPA8/KIF5B/TNPO1/MYO5A/OPA1/PAFAH1B1/PCM1/PURA/RAB1A/RAB6A/SFPQ/SPAST/VAMP7/TERF2/IFT88/AP3B1/TRIP11/LRPPRC/TUBA1B/KIFAP3/RAB21/KIF1B/SNAPIN/BLOC1S6/COPG2/AP3M1/ARL8B/RHOT1/ACTR10/WDR19/BLOC1S5/KIF13A/TRAK2/TTC21B/TTC26/BBS12	43
BP	GO:0031145	anaphase-promoting complex-dependent catabolic process	24/2541	81/18670	0.000133094	0.00217886	0.0018331	CCNB1/CDC27/CDK2/PSMA1/PSMA3/PSMA5/PSMA6/PSMC2/PSMC3/PSMC6/PSMD10/PSMD12/PSME1/UBE2D1/CUL3/CDC23/CDC16/PSMD6/ANAPC10/PSME4/ANAPC15/FBXO5/ANAPC4/ANAPC1	24
BP	GO:1901185	negative regulation of ERBB signaling pathway	18/2541	53/18670	0.00013456	0.00219668	0.00184809	CBL/CDC42/DUSP3/EPS15/GRB2/ITGA1/LGMN/PSEN1/PTPN2/TSG101/RAB7A/STAM/ARHGEF7/SOCS5/STAM2/RNF115/SNX6/SOCS4	18
BP	GO:0016246	RNA interference	9/2541	17/18670	0.000136489	0.00221577	0.00186415	ADAR/DHX9/TSN/TSNAX/CELF1/CLP1/DICER1/DROSHA/MRPL44	9
BP	GO:0035518	histone H2A monoubiquitination	9/2541	17/18670	0.000136489	0.00221577	0.00186415	BMI1/DDB1/TRIM37/RNF2/SKP1/CUL4B/PCGF3/RYBP/PCGF5	9
BP	GO:0002495	antigen processing and presentation of peptide antigen via MHC class II	28/2541	101/18670	0.000138563	0.00224318	0.00188721	AP2B1/AP1G1/CANX/CAPZA1/CAPZA2/AP2M1/CLTC/CTSL/DYNC1H1/DYNC1LI2/KIF2A/LGMN/TRAF6/RAB7A/AP1S2/SEC24B/SEC23A/DCTN2/DCTN6/SEC24A/KIFAP3/SAR1B/DYNC1LI1/DCTN4/MARCHF1/ACTR10/DCTN5/OSBPL1A	28
BP	GO:0043967	histone H4 acetylation	21/2541	67/18670	0.000143044	0.00230538	0.00193954	ACTL6A/KAT6A/HAT1/ATG5/MORF4L2/JADE3/ZMPSTE24/KAT5/BRD8/MORF4L1/MSL3/KAT7/USP22/SIRT1/ING3/KANSL2/MSL2/IWS1/KANSL3/MEAF6/NAA50	21
BP	GO:0051123	RNA polymerase II preinitiation complex assembly	12/2541	28/18670	0.000143703	0.00230538	0.00193954	CREB1/DR1/GTF2B/PSMC2/PSMC3/PSMC6/TAF1/TAF7/TAF12/TBP/MED6/CAND1	12
BP	GO:0060260	regulation of transcription initiation from RNA polymerase II promoter	12/2541	28/18670	0.000143703	0.00230538	0.00193954	CREB1/DR1/GTF2B/PSMC2/PSMC3/PSMC6/TAF1/TAF7/SUB1/ZNF451/CAND1/DHX36	12
BP	GO:0051973	positive regulation of telomerase activity	14/2541	36/18670	0.000143987	0.00230538	0.00193954	CTNNB1/MAP3K4/NVL/PARN/MAPK1/TCP1/XRCC5/TNKS/CCT4/CCT2/PTGES3/POT1/NAF1/NEK7	14
BP	GO:0031056	regulation of histone modification	36/2541	143/18670	0.000149582	0.0023884	0.00200939	CCNB1/CTNNB1/FMR1/ING2/SMAD4/KDM5A/TADA2A/TAF7/UBE2B/UBE2N/RPS6KA5/TRIP12/ATG5/MACROH2A1/CTR9/ZMPSTE24/CTCF/KAT7/SNW1/KDM1A/SIRT1/EID1/NIPBL/SIN3A/ZNF451/UBR5/NSD3/WDR70/RIF1/IWS1/KDM3A/NSD1/WDR61/SETD7/TADA2B/C6orf89	36
BP	GO:0006282	regulation of DNA repair	32/2541	122/18670	0.000151196	0.00240101	0.00201999	ERCC8/DHX9/PRKDC/RPA2/TERF2/TP53BP1/UBE2N/UBE2V1/UBE2V2/USP1/NSD2/DEK/CUL4A/PARG/RNF8/TRIP12/ACTR2/KDM1A/FAM168A/SMCHD1/SIRT1/SETD2/UBR5/UIMC1/WDR70/RIF1/SLF2/KLHL15/ABRAXAS1/SLF1/PPP4R2/SHLD3	32
BP	GO:1903578	regulation of ATP metabolic process	32/2541	122/18670	0.000151196	0.00240101	0.00201999	RHOA/ARNT/ATP7A/CCNB1/HIF1A/NUP98/PGK1/PRKAA1/PRKAG1/PSEN1/RANBP2/TPR/COX7A2L/NUP155/NUP93/NUP58/NUP153/DNM1L/PARK7/ECD/NUP205/NUP160/PRKAG2/NUP54/NDC1/NUP133/NUP107/NUP37/SEH1L/ATPSCKMT/PDE12/NUP43	32
BP	GO:0098930	axonal transport	19/2541	58/18670	0.000152797	0.00241328	0.00203032	AP3S1/DYNC1H1/FMR1/HIF1A/KIF5B/OPA1/PAFAH1B1/SPAST/TERF2/AP3B1/RAB21/KIF1B/SNAPIN/BLOC1S6/AP3M1/ARL8B/ACTR10/BLOC1S5/TRAK2	19
BP	GO:1904589	regulation of protein import	19/2541	58/18670	0.000152797	0.00241328	0.00203032	CD36/MAPK14/HSPA8/IPO5/NF1/PIK3R1/MAPK1/PSEN1/RAN/TPR/HDAC3/ZPR1/NUP58/TARDBP/UBR5/RAB23/NUP54/RBM22/EFCAB7	19
BP	GO:0060147	regulation of posttranscriptional gene silencing	31/2541	117/18670	0.000156047	0.00245132	0.00206232	ADAR/DDX5/DHX9/FMR1/NUP98/POLR2B/POLR2C/POLR2D/MAP2K1/RANBP2/TPR/FXR1/RIPK1/NUP155/NUP93/PUM1/NUP58/NUP153/ZMPSTE24/IPO8/NUP205/NUP160/PUM2/NUP54/NDC1/NUP133/NUP107/NUP37/SEH1L/ZC3H10/NUP43	31
BP	GO:0060966	regulation of gene silencing by RNA	31/2541	117/18670	0.000156047	0.00245132	0.00206232	ADAR/DDX5/DHX9/FMR1/NUP98/POLR2B/POLR2C/POLR2D/MAP2K1/RANBP2/TPR/FXR1/RIPK1/NUP155/NUP93/PUM1/NUP58/NUP153/ZMPSTE24/IPO8/NUP205/NUP160/PUM2/NUP54/NDC1/NUP133/NUP107/NUP37/SEH1L/ZC3H10/NUP43	31
BP	GO:0071428	rRNA-containing ribonucleoprotein complex export from nucleus	8/2541	14/18670	0.000162483	0.00254556	0.00214161	NPM1/RAN/ABCE1/XPO1/NMD3/SDAD1/RIOK2/LTV1	8
BP	GO:0048524	positive regulation of viral process	29/2541	107/18670	0.000163872	0.00255867	0.00215263	ADAR/CCNT1/CHD1/CSF1R/DDB1/DDX3X/DHX9/FMR1/GTF2B/IGF2R/POLR2B/POLR2C/POLR2D/PPID/PKN2/SRPK1/SRPK2/TOP2B/TSG101/RAB7A/VAPA/VPS4B/SNW1/RRP1B/KPNA6/ZNF639/HACD3/YTHDC2/PDE12	29
BP	GO:0031023	microtubule organizing center organization	34/2541	133/18670	0.000164197	0.00255867	0.00215263	BBS4/CDK2/CETN3/CTNNB1/TRIM37/PPP1R12A/NUBP1/NPM1/PAFAH1B1/PCM1/PKD2/UVRAG/XPO1/ALMS1/VPS4B/CEP135/CCP110/CKAP5/KIAA0753/USP33/CLASP2/CLASP1/RTTN/C2CD3/TUBE1/HAUS6/HAUS4/CHMP1B/HAUS3/MCPH1/CEP63/HAUS1/UBXN2B/CEP120	34
BP	GO:0031442	positive regulation of mRNA 3'-end processing	7/2541	11/18670	0.000171186	0.00265338	0.00223232	CCNB1/NCBP1/NUDT21/NCBP2/CDC73/LEO1/DHX36	7
BP	GO:2000767	positive regulation of cytoplasmic translation	7/2541	11/18670	0.000171186	0.00265338	0.00223232	DHX9/MTOR/NCK1/CNBP/YTHDF2/METTL3/DHX36	7
BP	GO:0009081	branched-chain amino acid metabolic process	10/2541	21/18670	0.000179767	0.00277165	0.00233182	ACAT1/AUH/BCAT1/BCKDHB/DBT/DLD/ALDH6A1/ACAD8/MCCC1/MCCC2	10
BP	GO:0009083	branched-chain amino acid catabolic process	10/2541	21/18670	0.000179767	0.00277165	0.00233182	ACAT1/AUH/BCAT1/BCKDHB/DBT/DLD/ALDH6A1/ACAD8/MCCC1/MCCC2	10
BP	GO:0098927	vesicle-mediated transport between endosomal compartments	15/2541	41/18670	0.000187953	0.00289021	0.00243157	DAB2/PIK3C3/MAPK1/MAP2K1/RAB5A/RAB7A/EEA1/BECN1/SNX3/MTMR2/STX8/RAB21/DNAJC13/VPS11/AKTIP	15
BP	GO:0060964	regulation of gene silencing by miRNA	30/2541	113/18670	0.000190255	0.00291791	0.00245487	DDX5/DHX9/FMR1/NUP98/POLR2B/POLR2C/POLR2D/MAP2K1/RANBP2/TPR/FXR1/RIPK1/NUP155/NUP93/PUM1/NUP58/NUP153/ZMPSTE24/IPO8/NUP205/NUP160/PUM2/NUP54/NDC1/NUP133/NUP107/NUP37/SEH1L/ZC3H10/NUP43	30
BP	GO:0000724	double-strand break repair via homologous recombination	34/2541	134/18670	0.000191687	0.00293216	0.00246686	ERCC4/HUS1/MCM6/NBN/RAD51C/RAD51B/RECQL/REV3L/RPA1/RPA2/SFPQ/TP53BP1/UBE2N/YY1/ACTR2/RAD50/MORF4L1/FAN1/KDM1A/SMCHD1/ZFYVE26/NIPBL/SETD2/RNF138/INO80/RIF1/EXD2/WDR48/PALB2/KLHL15/HELQ/PPP4R2/MCM9/SHLD3	34
BP	GO:0000077	DNA damage checkpoint	36/2541	145/18670	0.000201288	0.00307096	0.00258363	CCNB1/CDC5L/CDK2/CDKN1B/ATF2/MAPK14/HUS1/MSH2/NBN/CNOT2/CNOT4/PRKDC/PTPN11/RAD1/RAD17/RBL2/RPA2/TP53BP1/CUL4A/CNOT8/CLOCK/FEM1B/CNOT1/INTS7/HINFP/WAC/UIMC1/CNOT6/TAOK1/USP28/WDR76/CEP63/ABRAXAS1/CNOT6L/TIPRL/EIF2AK4	36
BP	GO:0019886	antigen processing and presentation of exogenous peptide antigen via MHC class II	27/2541	98/18670	0.000202323	0.00307869	0.00259014	AP2B1/AP1G1/CANX/CAPZA1/CAPZA2/AP2M1/CLTC/CTSL/DYNC1H1/DYNC1LI2/KIF2A/LGMN/TRAF6/RAB7A/AP1S2/SEC24B/SEC23A/DCTN2/DCTN6/SEC24A/KIFAP3/SAR1B/DYNC1LI1/DCTN4/ACTR10/DCTN5/OSBPL1A	27
BP	GO:0045089	positive regulation of innate immune response	77/2541	381/18670	0.000204391	0.00310205	0.00260979	AP1G1/CD36/CHUK/CTSL/CYLD/DHX9/XRCC6/UBE2K/MNDA/NONO/NRAS/PAK1/PAK2/PDPK1/PIK3C3/MED1/PRKDC/LGMN/PSMA1/PSMA3/PSMA5/PSMA6/PSMC2/PSMC3/PSMC6/PSMD10/PSMD12/PSME1/RAF1/RPS6KA3/SFPQ/SKP1/MAP3K7/TLR1/TLR4/TRAF3/TRAF6/UBE2D1/UBE2D2/UBE2D3/UBE2N/UBE2V1/XRCC5/CUL1/RIPK1/RPS6KA5/PUM1/MATR3/PSMD6/PJA2/TANK/POLR3C/CD300A/TAB2/PSME4/FBXW11/PUM2/SIN3A/APPL1/LSM14A/TBK1/UBQLN1/PIK3R4/CLEC4A/TLR8/OTUD4/POLR3B/ER…	77
BP	GO:0006891	intra-Golgi vesicle-mediated transport	13/2541	33/18670	0.00021285	0.00322205	0.00271075	COPA/COPB1/RAB6A/TRAPPC10/NAPG/COPB2/GOSR1/GOSR2/GOLGA5/COG5/VTI1B/COPG2/COG6	13
BP	GO:0048278	vesicle docking	20/2541	64/18670	0.000213723	0.00322688	0.00271481	RAB8A/NSF/PLEK/STXBP3/STX7/USO1/STX8/VTI1B/EXOC5/RAB10/VPS45/SCFD1/STX12/BLOC1S6/RAB8B/EXOC6/STX17/VPS11/EXOC4/SCFD2	20
BP	GO:2000765	regulation of cytoplasmic translation	12/2541	29/18670	0.000214923	0.00323661	0.002723	DHX9/FMR1/MTOR/NCK1/CNBP/YTHDF2/DPH5/METTL3/DPH6/DNAJC24/DHX36/DPH3	12
BP	GO:0019058	viral life cycle	68/2541	328/18670	0.000219358	0.0032949	0.00277203	ADAR/CD80/CD86/SCARB2/CDC42/DDB1/DDX3X/DDX5/DDX6/EPS15/FMR1/ILF3/ITGB1/KPNA1/KPNB1/KPNA3/MRC1/NUP98/PPID/PKN2/RAB1A/RAB5A/RAN/RANBP2/SRPK1/SRPK2/TOP2B/TPR/TSG101/UBP1/UVRAG/XPO1/RAB7A/DEK/EEA1/SNX3/CCNK/VAPA/ATG5/VPS4B/NUP155/NUP93/IST1/NUP58/SETDB1/NUP153/TRIM32/NUP205/TASOR/NUP160/KPNA6/HTATSF1/ZNF639/HACD3/VTA1/NUP54/RESF1/NDC1/NUP133/NUP107/CHMP1B/YTHDC2/NUP37/SEH1L/ITCH/PDE12/NUP43/EIF2AK4	68
BP	GO:0043401	steroid hormone mediated signaling pathway	43/2541	184/18670	0.000222548	0.00333422	0.00280511	RHOA/ARNTL/CBFB/CDK7/CTNNB1/DAB2/DDX5/NR3C1/PRMT2/DNAJA1/NEDD4/CNOT2/PAK1/MED1/RAN/RB1/RNF4/RNF6/RXRB/TAF1/TAF7/NR2C2/NCOA4/NRIP1/PIAS2/LATS1/TRIP4/CLOCK/RNF14/PGRMC2/KAT5/PARK7/CNOT1/SIRT1/RBFOX2/STRN3/UBR5/RWDD1/UFM1/UFSP2/KDM3A/UBA5/KCTD6	43
BP	GO:0000725	recombinational repair	34/2541	135/18670	0.000223227	0.00333581	0.00280645	ERCC4/HUS1/MCM6/NBN/RAD51C/RAD51B/RECQL/REV3L/RPA1/RPA2/SFPQ/TP53BP1/UBE2N/YY1/ACTR2/RAD50/MORF4L1/FAN1/KDM1A/SMCHD1/ZFYVE26/NIPBL/SETD2/RNF138/INO80/RIF1/EXD2/WDR48/PALB2/KLHL15/HELQ/PPP4R2/MCM9/SHLD3	34
BP	GO:0042306	regulation of protein import into nucleus	18/2541	55/18670	0.000229193	0.0034162	0.00287408	CD36/MAPK14/IPO5/NF1/PIK3R1/MAPK1/PSEN1/RAN/TPR/HDAC3/ZPR1/NUP58/TARDBP/UBR5/RAB23/NUP54/RBM22/EFCAB7	18
BP	GO:0032886	regulation of microtubule-based process	49/2541	218/18670	0.000230675	0.00342952	0.00288529	APC/RHOA/BBS2/BBS4/BICD1/CDKN1B/CLTC/CTNNB1/CYLD/DYNC1H1/DYRK1A/GSK3B/IGBP1/TRIM37/NUBP1/DRG1/NPM1/PAFAH1B1/PAK1/PRKAA1/RNF4/SPAST/TERF1/TPR/XPO1/ALMS1/SMC1A/VPS4B/STAG1/STAG2/MAPRE1/CLASP2/CAMSAP2/CLASP1/SENP6/CKAP2/CFAP20/GPSM2/RHOT1/CHMP1B/TAOK1/SLAIN2/PRUNE1/CEP97/MCPH1/TTC21B/BORA/UBXN2B/CEP120	49
BP	GO:0019827	stem cell population maintenance	38/2541	157/18670	0.000238093	0.0035308	0.0029705	CTNNB1/DDX6/EIF4E/RBPJ/LIG4/SMAD2/SMAD4/CNOT2/NOTCH2/PCM1/POLR2B/POLR2C/POLR2D/RAF1/REST/SS18/KLF10/SMC1A/CUL4A/MED14/MED21/MED7/CTR9/MED12/CNOT1/NIPBL/LSM1/PELO/RIF1/KDM3A/METTL3/EIF4ENIF1/METTL14/CDC73/MCPH1/ZNF322/MED28/LEO1	38
BP	GO:0006743	ubiquinone metabolic process	9/2541	18/18670	0.000240034	0.00354156	0.00297955	HMGCR/COQ7/COQ2/UBIAD1/COQ6/PDSS2/COQ10B/COQ5/PPTC7	9
BP	GO:0043555	regulation of translation in response to stress	9/2541	18/18670	0.000240034	0.00354156	0.00297955	EIF2S1/NCK1/NPM1/DNAJC3/RBM4/RPS6KA3/IMPACT/PPP1R15B/EIF2AK4	9
BP	GO:0006110	regulation of glycolytic process	23/2541	79/18670	0.000242769	0.00357287	0.0030059	ARNT/HIF1A/NUP98/PRKAA1/PRKAG1/PSEN1/RANBP2/TPR/NUP155/NUP93/NUP58/NUP153/ECD/NUP205/NUP160/PRKAG2/NUP54/NDC1/NUP133/NUP107/NUP37/SEH1L/NUP43	23
BP	GO:0051306	mitotic sister chromatid separation	19/2541	60/18670	0.000251791	0.00369631	0.00310975	APC/CCNB1/CDC27/IK/RAD21/RB1/TPR/ZNF207/CUL3/CDC23/ZW10/ANAPC15/FBXO5/ANAPC4/DYNC1LI1/SPDL1/RIOK2/PCID2/ANAPC1	19
BP	GO:0030071	regulation of mitotic metaphase/anaphase transition	17/2541	51/18670	0.000264911	0.00387915	0.00326357	APC/CCNB1/IK/RAD21/RB1/TPR/ZNF207/CUL3/CDC23/ZW10/ANAPC15/FBXO5/ANAPC4/DYNC1LI1/SPDL1/RIOK2/PCID2	17
BP	GO:0065004	protein-DNA complex assembly	54/2541	248/18670	0.000268064	0.0039057	0.00328591	CCNH/CDK7/CENPC/CREB1/DDB1/DR1/ERCC3/GTF2B/GTF2H1/GTF2H3/MCM6/MNAT1/NPM1/PSMC2/PSMC3/PSMC6/RB1/RBBP4/RBBP7/BRD2/RNF4/RPA1/RPA2/TAF1/TAF7/TAF12/TBP/TERF1/TSPYL1/UBTF/KAT6A/CUL4B/CUL4A/SMARCA5/HAT1/TAF1B/GTF3C3/TBPL1/MACROH2A1/MED6/POGZ/TSPYL4/ORC3/ASF1A/SENP6/HP1BP3/RRN3/CENPQ/MIS18BP1/BDP1/CAND1/MIS12/SPTY2D1/SHPRH	54
BP	GO:1901991	negative regulation of mitotic cell cycle phase transition	54/2541	248/18670	0.000268064	0.0039057	0.00328591	APC/CCNB1/SEPTIN7/CDK2/CDKN1B/PRMT2/HUS1/IK/NBN/CNOT2/CNOT4/PKD2/PRKDC/PSMA1/PSMA3/PSMA5/PSMA6/PSMC2/PSMC3/PSMC6/PSMD10/PSMD12/PSME1/RAD17/RAD21/RB1/RBL1/RBL2/RPA2/SKP1/TPR/ZNF207/CUL1/RIPK1/NAE1/ZW10/CNOT8/PSMD6/CTDSP2/GPNMB/TOPBP1/CNOT1/PSME4/FBXO7/ANAPC15/FBXO5/DYNC1LI1/SPDL1/USP47/PCID2/CNOT6/TAOK1/CDC73/CNOT6L	54
BP	GO:0072665	protein localization to vacuole	20/2541	65/18670	0.000269667	0.00391926	0.00329731	SCARB2/HSPA8/LAMP2/M6PR/NEDD4/VAMP7/RAB7A/NCOA4/AP3B1/BECN1/GOSR2/ZFYVE16/VTI1B/TRAPPC8/AP3M1/PIK3R4/SH3GLB1/LARS1/GNPTAB/C12orf66	20
BP	GO:0046825	regulation of protein export from nucleus	14/2541	38/18670	0.000281202	0.00407673	0.0034298	BARD1/GSK3B/PPM1A/PTPN11/TPR/XPO1/PARK7/SETD2/CTDSPL2/IWS1/RBM22/RIOK2/XPO4/UHMK1	14
BP	GO:0070507	regulation of microtubule cytoskeleton organization	43/2541	186/18670	0.000285823	0.00413343	0.0034775	APC/RHOA/BICD1/CDKN1B/CLTC/CTNNB1/CYLD/DYNC1H1/DYRK1A/GSK3B/TRIM37/NUBP1/DRG1/NPM1/PAFAH1B1/PAK1/PRKAA1/RNF4/SPAST/TERF1/TPR/XPO1/ALMS1/SMC1A/VPS4B/STAG1/STAG2/MAPRE1/CLASP2/CAMSAP2/CLASP1/SENP6/CKAP2/GPSM2/CHMP1B/TAOK1/SLAIN2/PRUNE1/CEP97/MCPH1/BORA/UBXN2B/CEP120	43
BP	GO:0031331	positive regulation of cellular catabolic process	73/2541	361/18670	0.000289448	0.00415555	0.00349611	ARNT/BNIP3L/CSNK1A1/DAB2/FMR1/GNAI3/GSK3B/HTT/HIF1A/NRDC/PAFAH1B2/PIP4K2A/PRKAA1/MAPK9/PSEN1/PSMC2/PSMD10/PTPN1/TAF1/MAP3K7/UVRAG/BECN1/CNOT8/RNF14/SOCS5/PUM1/MFN2/HNRNPR/ARIH2/KAT5/SPTLC1/CAMKK2/FAF1/RNF139/PARK7/RAB3GAP1/CNOT1/SIRT1/NNT/RAB3GAP2/FBXO7/ARIH1/RCHY1/FBXL5/FBXO22/TBK1/UBQLN2/UBQLN1/SH3GLB1/WAC/SNX9/YTHDF2/NUB1/ANKIB1/DET1/RBM23/BBS7/VPS35/VPS11/METTL3/METTL14/METTL16/FTO/ITCH/PNPT1…	73
BP	GO:0002097	tRNA wobble base modification	10/2541	22/18670	0.000289491	0.00415555	0.00349611	ELP1/ALKBH1/MTO1/ELP4/ELP3/ELP2/NSUN3/ALKBH8/KTI12/DPH3	10
BP	GO:0006379	mRNA cleavage	10/2541	22/18670	0.000289491	0.00415555	0.00349611	CSTF3/NCBP1/NUDT21/CPSF6/NCBP2/CSTF2T/CPSF3/CPSF2/CPSF7/FIP1L1	10
BP	GO:0051303	establishment of chromosome localization	22/2541	75/18670	0.0002921	0.00418269	0.00351894	CCNB1/CENPC/DYNC1H1/KPNB1/TERF1/UBE2B/CUL3/BECN1/CDC23/ZW10/VPS4B/ACTR3/ACTR2/PIBF1/SPDL1/CENPQ/CHMP1B/MIS12/SEH1L/BOD1/TTL/CHAMP1	22
BP	GO:0051196	regulation of coenzyme metabolic process	26/2541	95/18670	0.000295185	0.00421651	0.0035474	ARNT/HIF1A/ME2/NUP98/PDK3/PRKAA1/PRKAG1/PSEN1/RANBP2/TPR/NUP155/NUP93/NUP58/NUP153/ECD/NUP205/NUP160/PRKAG2/NUP54/NDC1/NUP133/NUP107/NUP37/SEH1L/PPTC7/NUP43	26
BP	GO:0047496	vesicle transport along microtubule	16/2541	47/18670	0.000303537	0.00432521	0.00363885	AP3S1/DYNC1H1/HTT/KIF5B/PAFAH1B1/RAB1A/VAMP7/AP3B1/KIFAP3/KIF1B/SNAPIN/BLOC1S6/AP3M1/BLOC1S5/KIF13A/TRAK2	16
BP	GO:0098727	maintenance of cell number	38/2541	159/18670	0.000312479	0.00444177	0.00373691	CTNNB1/DDX6/EIF4E/RBPJ/LIG4/SMAD2/SMAD4/CNOT2/NOTCH2/PCM1/POLR2B/POLR2C/POLR2D/RAF1/REST/SS18/KLF10/SMC1A/CUL4A/MED14/MED21/MED7/CTR9/MED12/CNOT1/NIPBL/LSM1/PELO/RIF1/KDM3A/METTL3/EIF4ENIF1/METTL14/CDC73/MCPH1/ZNF322/MED28/LEO1	38
BP	GO:0051188	cofactor biosynthetic process	67/2541	326/18670	0.000314264	0.00445628	0.00374911	ACAT1/ACLY/ARNT/BPGM/CYBB/DLAT/DLD/FECH/GART/HIF1A/IREB2/MAT2A/MOCS2/MTHFD1/NUP98/PDHB/PDK3/PFKM/PGK1/PPT1/PRKAA1/PRKAG1/PSEN1/QDPR/RANBP2/TPR/PDHX/SUCLA2/NUP155/NUP93/NUP58/NUP153/COQ7/GPHN/LIAS/ECD/NUP205/NUP160/COQ2/MMADHC/MAT2B/UBIAD1/COQ6/HSD17B12/PRKAG2/NUP54/ELOVL2/NDC1/NUP133/PDSS2/NUP107/ELOVL5/NUP37/METTL16/PANK3/PPCS/COQ10B/SEH1L/ADPGK/NUDT12/PCBD2/COQ5/NADK2/PPTC7/HACD2/NUP43/SRRD	67
BP	GO:1901988	negative regulation of cell cycle phase transition	57/2541	267/18670	0.000315263	0.00445959	0.0037519	APC/CCNB1/SEPTIN7/CDK2/CDKN1B/PRMT2/HUS1/IK/NBN/CNOT2/CNOT4/PKD2/PRKDC/PSMA1/PSMA3/PSMA5/PSMA6/PSMC2/PSMC3/PSMC6/PSMD10/PSMD12/PSME1/RAD17/RAD21/RB1/RBL1/RBL2/RPA2/SKP1/TPR/ZNF207/CUL1/RIPK1/NAE1/ZW10/CNOT8/MACROH2A1/PSMD6/CTDSP2/GPNMB/TOPBP1/CNOT1/PSME4/FBXO7/ANAPC15/FBXO5/DYNC1LI1/UIMC1/SPDL1/USP47/PCID2/CNOT6/TAOK1/CDC73/ABRAXAS1/CNOT6L	57
BP	GO:0042177	negative regulation of protein catabolic process	33/2541	132/18670	0.000316967	0.00447284	0.00376305	CAMLG/CSNK2A1/CSNK2A2/HMGCR/MTM1/PSEN1/RPL5/SCO1/SDCBP/SMARCC1/STYX/TAF1/TAF9/UBE2G2/USP7/SNX3/USP14/BAG5/PARK7/MYCBP2/RYBP/ERLEC1/USP25/SENP1/DERL2/WAC/UCHL5/UBE2J1/AZIN1/VPS35/RIC1/MARCHF7/UBAC2	33
BP	GO:0007040	lysosome organization	19/2541	61/18670	0.000319565	0.00448777	0.00377561	ABCA1/ARSB/SCARB2/TPP1/CLN5/HEXB/PPT1/RAB7A/BECN1/MBTPS1/SNAPIN/RAB14/TMEM106B/RAB39A/VPS35/TMEM165/AKTIP/GNPTAB/MFSD8	19
BP	GO:0080171	lytic vacuole organization	19/2541	61/18670	0.000319565	0.00448777	0.00377561	ABCA1/ARSB/SCARB2/TPP1/CLN5/HEXB/PPT1/RAB7A/BECN1/MBTPS1/SNAPIN/RAB14/TMEM106B/RAB39A/VPS35/TMEM165/AKTIP/GNPTAB/MFSD8	19
BP	GO:0007052	mitotic spindle organization	28/2541	106/18670	0.000335287	0.00469724	0.00395184	RHOA/CCNB1/CLTC/DYNC1H1/KIF2A/KPNB1/MAP4/DRG1/RAN/SPAST/TPR/ZNF207/SMC1A/TNKS/VPS4B/STAG1/PIBF1/DCTN2/STAG2/CLASP2/CLASP1/GPSM2/SBDS/INTS13/CHMP1B/CEP97/BORA/MZT1	28
BP	GO:0099518	vesicle cytoskeletal trafficking	17/2541	52/18670	0.000344193	0.00481045	0.00404708	AP3S1/DYNC1H1/HTT/KIF5B/MYO5A/PAFAH1B1/RAB1A/VAMP7/AP3B1/KIFAP3/KIF1B/SNAPIN/BLOC1S6/AP3M1/BLOC1S5/KIF13A/TRAK2	17
BP	GO:1903008	organelle disassembly	27/2541	101/18670	0.00034507	0.00481117	0.00404769	BNIP3L/CSNK2A2/EIF2D/HTT/HIF1A/KIF5B/MTIF2/SPAST/VDAC1/VRK1/BECN1/ATG12/ATG5/MFN2/DNM1L/RNF41/CAMKK2/PARK7/FBXO7/PELO/ATG2B/ATG3/ZFAND1/MAP1LC3B/GFM2/USP30/CISD2	27
BP	GO:0035966	response to topologically incorrect protein	45/2541	199/18670	0.00035287	0.00488887	0.00411305	ADD1/CANX/TPP1/TOR1A/EIF2S1/EXTL2/DNAJA1/HSPA4/HSPA8/HSPA9/NCK1/PIK3R1/DNAJC3/PTPN1/PTPN2/SSR1/HSPA13/THBS1/CUL3/MBTPS1/GOSR2/MFN2/CTDSP2/PDIA6/COPS5/ATF6/ERP44/FAF2/DERL2/BFAR/MBTPS2/JKAMP/FKBP14/TMEM33/UBE2W/RNF121/UGGT2/UGGT1/HERPUD2/CREB3L2/DNAJB14/KLHL15/RHBDD1/PPP1R15B/DNAJC18	45
BP	GO:0002474	antigen processing and presentation of peptide antigen via MHC class I	26/2541	96/18670	0.000353159	0.00488887	0.00411305	CANX/CD36/CHUK/CYBB/LNPEP/NCF2/PSMA1/PSMA3/PSMA5/PSMA6/PSMC2/PSMC3/PSMC6/PSMD10/PSMD12/PSME1/SNAP23/SEC22B/PSMD6/SEC24B/SEC23A/SEC24A/PSME4/CLEC4A/SAR1B/ERAP1	26
BP	GO:0098876	vesicle-mediated transport to the plasma membrane	26/2541	96/18670	0.000353159	0.00488887	0.00411305	TRIM23/ARF3/BBS2/RAB8A/NSF/VAMP7/BLZF1/RABEP1/PREPL/VPS26C/EXOC5/RAB10/VPS39/GOLGA7/EXOC6/VPS35/EXOC1/EXOC2/GOPC/ANKRD50/EXOC4/KIF13A/GOLPH3/C16orf70/COMMD1/CNST	26
BP	GO:0000910	cytokinesis	40/2541	171/18670	0.000354243	0.00489224	0.00411589	APC/RHOA/BBS4/CALM1/CALM2/SEPTIN7/CDC42/SEPTIN2/PIK3C3/PKN2/RASA1/SON/SPAST/UVRAG/CUL3/CDC14A/BECN1/USP8/VPS4B/CCP110/IST1/WASHC5/ACTR3/ACTR2/KIF20A/STAMBP/SEPTIN8/ZFYVE26/AHCTF1/CKAP2/SETD2/PIK3R4/SH3GLB1/SNX9/SEPTIN11/KLHL9/CHMP1B/BIRC6/KIF13A/SNX18	40
BP	GO:0006890	retrograde vesicle-mediated transport, Golgi to ER	24/2541	86/18670	0.000362431	0.00493708	0.00415361	ARCN1/ARF3/BNIP1/COPA/COPB1/HTT/KIF2A/NSF/RAB1A/RAB6A/UVRAG/ZW10/COPB2/SEC22B/TMED2/TMED10/KIFAP3/SCFD1/PITPNB/COPG2/TMED7/ERGIC2/NBAS/GOLPH3	24
BP	GO:0071044	histone mRNA catabolic process	7/2541	12/18670	0.000362459	0.00493708	0.00415361	EXOSC10/SSB/LSM1/XRN1/TENT4B/TENT2/DCP2	7
BP	GO:0090148	membrane fission	7/2541	12/18670	0.000362459	0.00493708	0.00415361	OPA1/SPAST/DNM1L/TMCC1/CORO1C/SH3GLB1/SLC25A46	7
BP	GO:0098789	pre-mRNA cleavage required for polyadenylation	7/2541	12/18670	0.000362459	0.00493708	0.00415361	NCBP1/NUDT21/CPSF6/NCBP2/CSTF2T/CPSF7/FIP1L1	7
BP	GO:2000232	regulation of rRNA processing	7/2541	12/18670	0.000362459	0.00493708	0.00415361	WDR43/DIMT1/HEATR1/SHQ1/RIOK2/RIOK1/UTP15	7
BP	GO:0030811	regulation of nucleotide catabolic process	23/2541	81/18670	0.000362572	0.00493708	0.00415361	ARNT/HIF1A/NUP98/PRKAA1/PRKAG1/PSEN1/RANBP2/TPR/NUP155/NUP93/NUP58/NUP153/ECD/NUP205/NUP160/PRKAG2/NUP54/NDC1/NUP133/NUP107/NUP37/SEH1L/NUP43	23
BP	GO:0002758	innate immune response-activating signal transduction	62/2541	298/18670	0.000367689	0.00499508	0.00420241	CD36/CHUK/CTSL/CYLD/NRAS/PAK1/PAK2/PDPK1/PIK3C3/LGMN/PSMA1/PSMA3/PSMA5/PSMA6/PSMC2/PSMC3/PSMC6/PSMD10/PSMD12/PSME1/RAF1/RPS6KA3/SKP1/MAP3K7/TLR1/TLR4/TRAF3/TRAF6/UBE2D1/UBE2D2/UBE2D3/UBE2N/UBE2V1/CUL1/RIPK1/RPS6KA5/PUM1/PSMD6/PJA2/TANK/CD300A/TAB2/PSME4/FBXW11/PUM2/APPL1/LSM14A/TBK1/UBQLN1/PIK3R4/CLEC4A/TLR8/OTUD4/ERBIN/WDFY1/EPG5/CLEC7A/ITCH/HAVCR2/OTULIN/TIFA/TAB3	62
BP	GO:0051310	metaphase plate congression	18/2541	57/18670	0.000377231	0.0051128	0.00430145	CCNB1/CENPC/DYNC1H1/KPNB1/CUL3/BECN1/CDC23/ZW10/VPS4B/PIBF1/SPDL1/CENPQ/CHMP1B/MIS12/SEH1L/BOD1/TTL/CHAMP1	18
BP	GO:1903828	negative regulation of cellular protein localization	29/2541	112/18670	0.000381453	0.00515803	0.0043395	BARD1/CD36/AP2M1/CLTC/DAB2/GSK3B/DNAJA1/LMAN1/NF1/TERF1/UBE2G2/PICALM/NUMB/BAG4/MACROH2A1/PARK7/LEPROTL1/SIN3A/ERLEC1/DERL2/UBE2J1/RAB23/LZTFL1/LEPROT/VPS35/GOPC/UBXN2B/COMMD1/UBAC2	29
BP	GO:1901998	toxin transport	14/2541	39/18670	0.000384194	0.00518306	0.00436057	DNAJA1/LRP6/TCP1/CCT3/NRP1/COPB2/TRIP4/RAB28/CCT7/CCT4/CCT2/CCT8/CCT5/SCFD1	14
BP	GO:0051972	regulation of telomerase activity	16/2541	48/18670	0.000398363	0.00534944	0.00450054	PARP4/CTNNB1/MAP3K4/NVL/PARN/MAPK1/TCP1/TERF1/XRCC5/TNKS/CCT4/CCT2/PTGES3/POT1/NAF1/NEK7	16
BP	GO:0072666	establishment of protein localization to vacuole	16/2541	48/18670	0.000398363	0.00534944	0.00450054	SCARB2/HSPA8/LAMP2/M6PR/NEDD4/VAMP7/RAB7A/NCOA4/AP3B1/GOSR2/ZFYVE16/VTI1B/AP3M1/PIK3R4/LARS1/GNPTAB	16
BP	GO:0035967	cellular response to topologically incorrect protein	38/2541	161/18670	0.000406958	0.0054523	0.00458708	ADD1/CANX/TPP1/TOR1A/EIF2S1/EXTL2/HSPA8/HSPA9/NCK1/PIK3R1/DNAJC3/PTPN1/PTPN2/SSR1/HSPA13/CUL3/MBTPS1/GOSR2/CTDSP2/PDIA6/COPS5/ATF6/DERL2/BFAR/MBTPS2/FKBP14/TMEM33/UBE2W/RNF121/UGGT2/UGGT1/HERPUD2/CREB3L2/DNAJB14/KLHL15/RHBDD1/PPP1R15B/DNAJC18	38
BP	GO:0032801	receptor catabolic process	13/2541	35/18670	0.000421011	0.00561477	0.00472377	AP2B1/AP2M1/CLTC/NEDD4/LGMN/PTPN1/UVRAG/BECN1/MTMR2/PIK3R4/SH3GLB1/ITCH/SNX25	13
BP	GO:0071108	protein K48-linked deubiquitination	13/2541	35/18670	0.000421011	0.00561477	0.00472377	CYLD/USP7/USP9X/USP8/USP34/PARK7/USP33/USP25/DESI2/OTUD4/USP37/MINDY3/VCPIP1	13
BP	GO:0050821	protein stabilization	41/2541	178/18670	0.000423198	0.00563104	0.00473745	CAMLG/CCNH/CCT6A/CDK7/CREB1/CREBL2/LAMP2/PIK3R1/PEX19/RPL5/SEL1L/TAF1/TAF9/TCP1/CCT3/UBE2B/ZNF207/USP7/USP9X/NAPG/BAG5/CCT7/CCT4/CCT2/CCT8/PTGES3/PDCD10/PARK7/CCT5/USP33/MORC3/STX12/GOLGA7/TAF9B/NLK/TRIM44/MARCHF7/NAA15/ZBED3/TBRG1/STXBP4	41
BP	GO:1902099	regulation of metaphase/anaphase transition of cell cycle	17/2541	53/18670	0.000443186	0.00588357	0.00494991	APC/CCNB1/IK/RAD21/RB1/TPR/ZNF207/CUL3/CDC23/ZW10/ANAPC15/FBXO5/ANAPC4/DYNC1LI1/SPDL1/RIOK2/PCID2	17
BP	GO:0018022	peptidyl-lysine methylation	32/2541	129/18670	0.000449223	0.00592619	0.00498577	CTNNB1/EZH1/SMAD4/RBBP5/RLF/NSD2/PRDM2/ASH2L/MACROH2A1/CTR9/SETDB1/PWP1/SNW1/KDM1A/SIRT1/SUZ12/SETD2/KMT5B/TET2/NSD3/RIF1/IWS1/KDM3A/ASH1L/SMYD2/NSD1/WDR82/WDR61/SETD7/SETDB2/SETD3/ATPSCKMT	32
BP	GO:0034661	ncRNA catabolic process	12/2541	31/18670	0.000449447	0.00592619	0.00498577	PARN/EXOSC9/EXOSC10/DIS3/DROSHA/EXOSC3/PELO/XRN1/TENT4B/PNPT1/DIS3L/TENT2	12
BP	GO:0071539	protein localization to centrosome	12/2541	31/18670	0.000449447	0.00592619	0.00498577	APC/BBS4/BICD1/GSK3B/PCM1/KIAA0753/PIBF1/DCTN2/C2CD3/MCPH1/NEDD1/UBXN2B	12
BP	GO:0007080	mitotic metaphase plate congression	15/2541	44/18670	0.000456844	0.00601013	0.00505638	CCNB1/CENPC/KPNB1/CUL3/BECN1/CDC23/ZW10/VPS4B/PIBF1/SPDL1/CHMP1B/MIS12/SEH1L/BOD1/CHAMP1	15
BP	GO:0006733	oxidoreduction coenzyme metabolic process	46/2541	207/18670	0.000459893	0.00603661	0.00507866	ARNT/BPGM/DLD/HIF1A/HMGCR/MDH1/ME2/NUP98/PDHB/PFKM/PGK1/PRKAA1/PRKAG1/PSEN1/RANBP2/RPE/TPR/PDHX/NUP155/NUP93/NUP58/NUP153/COQ7/ECD/NUP205/NUP160/NNT/COQ2/UBIAD1/COQ6/PRKAG2/NUP54/PGM2/NDC1/NUP133/PDSS2/NUP107/NUP37/COQ10B/SEH1L/ADPGK/NUDT12/COQ5/NADK2/PPTC7/NUP43	46
BP	GO:0007098	centrosome cycle	31/2541	124/18670	0.000473965	0.00620734	0.0052223	BBS4/CDK2/CETN3/CTNNB1/TRIM37/PPP1R12A/NUBP1/NPM1/PCM1/PKD2/UVRAG/XPO1/ALMS1/VPS4B/CEP135/CCP110/CKAP5/KIAA0753/USP33/RTTN/C2CD3/TUBE1/HAUS6/HAUS4/CHMP1B/HAUS3/MCPH1/CEP63/HAUS1/UBXN2B/CEP120	31
BP	GO:0032008	positive regulation of TOR signaling	14/2541	40/18670	0.000517728	0.00676529	0.00569171	PIK3CA/LAMTOR3/HDAC3/RRAGA/SIK3/LARS1/MIOS/GOLPH3/RRAGC/SEH1L/PIP4P1/SMCR8/SLC38A9/RICTOR	14
BP	GO:0071478	cellular response to radiation	43/2541	191/18670	0.000519924	0.00677878	0.00570306	CALM1/MAPK14/DDB1/EIF2S1/ERCC4/FMR1/FNTB/XRCC6/GNB1/GRB2/HUS1/LIG4/NEDD4/NPM1/PIK3R1/PPID/RAD1/RBL2/TAF1/TP53BP1/XRCC5/YY1/CUL4B/CLOCK/TANK/ZMPSTE24/ZBTB1/KDM1A/METAP1/SIRT1/NIPBL/INTS7/POLK/INO80/USP47/IMPACT/METTL3/USP28/RHBDD1/SDE2/TENT2/DHX36/EIF2AK4	43
BP	GO:0043470	regulation of carbohydrate catabolic process	24/2541	88/18670	0.000524271	0.00682021	0.00573791	ARNT/SCARB2/HIF1A/NUP98/PRKAA1/PRKAG1/PSEN1/RANBP2/TPR/NUP155/NUP93/NUP58/NUP153/ECD/NUP205/NUP160/PRKAG2/NUP54/NDC1/NUP133/NUP107/NUP37/SEH1L/NUP43	24
BP	GO:0009314	response to radiation	86/2541	448/18670	0.000528537	0.00685072	0.00576358	CALM1/CASP3/CAT/CBL/ERCC8/CREB1/MAPK14/DDB1/EIF2S1/ERCC3/ERCC4/FECH/FMR1/FNTB/MTOR/XRCC6/GNB1/GRB2/MSH6/HIF1A/HMGCR/HUS1/ITGB1/KARS1/LIG4/MAP3K4/MSH2/NEDD4/NF1/NPM1/PIK3R1/PPID/PRKAA1/PRKDC/RAD1/RBL2/RBM4/RRM1/RO60/TAF1/TP53BP1/UBE2B/USP1/BEST1/XRCC4/XRCC5/YY1/SMC1A/CUL4B/MAP4K3/PPM1D/COPS3/MBD4/RNF8/CLOCK/TANK/ZMPSTE24/KAT5/TOPBP1/ZBTB1/TRIM32/KDM1A/METAP1/DDHD2/SIRT1/NIPBL/INTS7/FBXL3/NPTN/POLK…	86
BP	GO:0045732	positive regulation of protein catabolic process	47/2541	214/18670	0.000528967	0.00685072	0.00576358	APC/BARD1/CDKN1B/CSNK1A1/CSNK2A1/DAB2/DDB1/FMR1/GSK3B/NEDD4/NRDC/NSF/OAZ2/MAPK9/PSEN1/PSMC2/PSMD10/SNX1/TAF1/RAB7A/CUL4B/SEC22B/RNF14/SOCS5/AREL1/RNF41/ARIH2/FAF1/RNF139/TRIM32/ARIH1/RCHY1/FBXL5/FBXO22/UBQLN2/UBQLN1/SNX9/NUB1/ANKIB1/DET1/BBS7/VPS35/VPS11/SMURF2/ITCH/SOCS4/TMTC3	47
BP	GO:0046128	purine ribonucleoside metabolic process	21/2541	73/18670	0.000530676	0.00685761	0.00576938	AMD1/RHOA/GNAI3/MOCS2/MPP1/MTAP/MTRR/OPA1/RAN/GMPS/GPHN/AHCYL1/AK3/APIP/GMPR2/RAB23/MFN1/ENOPH1/EFL1/ADAL/MAGI3	21
BP	GO:0001732	formation of cytoplasmic translation initiation complex	8/2541	16/18670	0.000540167	0.0069648	0.00585956	EIF5/EIF3E/EIF3D/EIF3F/EIF3H/EIF3I/EIF3M/EIF3L	8
BP	GO:0009123	nucleoside monophosphate metabolic process	74/2541	375/18670	0.000558106	0.00718023	0.0060408	ADSL/AK2/RHOA/ARNT/ATP5F1A/ATP5F1B/ATP5PB/ATP6V1A/ATP6V1B2/ATP7A/BPGM/CCNB1/DCK/DCTD/DLD/GART/NIPSNAP2/HIF1A/HSPA8/MPP1/MSH2/NDUFA5/NDUFA10/NDUFS1/NDUFS4/NUP98/PFKM/PGK1/PPAT/PRKAA1/PRKAG1/PRPS1/PSEN1/RANBP2/SDHC/SDHD/TPR/UMPS/UQCRC2/PARG/GMPS/COX7A2L/NUP155/NUP93/NUP58/NUP153/DNM1L/RAD50/CLPX/NUDT3/PARK7/ECD/NUP205/NUP160/AK3/NDUFAF1/GMPR2/PRKAG2/NUDT9/NUP54/NDC1/NUP133/NUP107/NUP37/TEFM/CDADC1/…	74
BP	GO:0000154	rRNA modification	13/2541	36/18670	0.00057759	0.00739823	0.00622421	DIMT1/ZCCHC4/TRMT61B/NAT10/THUMPD1/NSUN3/TFB2M/METTL16/NAF1/MTERF4/BMT2/METTL15/NSUN4	13
BP	GO:0009112	nucleobase metabolic process	13/2541	36/18670	0.00057759	0.00739823	0.00622421	CTPS1/MTOR/GART/ALDH6A1/MTHFD1/PPAT/MAPK1/PRPS1/RRM1/UMPS/GMPS/KDM1A/GMPR2	13
BP	GO:0038127	ERBB signaling pathway	34/2541	142/18670	0.000607073	0.00775882	0.00652758	CAMLG/CBL/CDC42/DUSP3/EPS15/FER/GRB2/RBPJ/ITGA1/PDPK1/PIK3C2A/PIK3CA/PIK3R1/MAPK1/LGMN/PSEN1/PTPN2/PTPN11/SOS1/ADAM17/TSG101/RAB7A/STAM/CUL5/IQGAP1/ARHGEF7/CPNE3/RPS6KA5/SOCS5/STAM2/RNF115/ERBIN/SNX6/SOCS4	34
BP	GO:0008608	attachment of spindle microtubules to kinetochore	12/2541	32/18670	0.000630772	0.0080265	0.00675278	APC/CCNB1/CDC42/CENPC/RB1/ZNF207/BECN1/MIS12/SEH1L/KNSTRN/BOD1/CHAMP1	12
BP	GO:1905508	protein localization to microtubule organizing center	12/2541	32/18670	0.000630772	0.0080265	0.00675278	APC/BBS4/BICD1/GSK3B/PCM1/KIAA0753/PIBF1/DCTN2/C2CD3/MCPH1/NEDD1/UBXN2B	12
BP	GO:0000245	spliceosomal complex assembly	23/2541	84/18670	0.000638783	0.00807574	0.0067942	DDX1/NCBP1/SRSF1/SRSF5/SRSF6/SRPK1/SRPK2/SF1/GEMIN2/SCAF11/DDX23/SF3A1/SLU7/CELF1/USP39/SRSF10/SF3A3/SETX/SF3B1/RBMX/CRNKL1/PRPF39/YTHDC1	23
BP	GO:1905897	regulation of response to endoplasmic reticulum stress	23/2541	84/18670	0.000638783	0.00807574	0.0067942	NCK1/OPA1/PIK3R1/DNAJC3/PTPN1/PTPN2/UBE2G2/USP14/SERINC3/COPS5/PARK7/ATF6/SIRT1/ERLEC1/USP25/UBQLN2/UBQLN1/DERL2/BFAR/UBE2J1/TMEM33/PPP1R15B/UBAC2	23
BP	GO:0051865	protein autoubiquitination	20/2541	69/18670	0.000641181	0.00807574	0.0067942	ERCC8/TRIM37/CNOT4/RNF4/TAF1/TRAF6/UBE2B/UBE2D2/UBE2D3/RNF8/RNF41/RNF13/SASH1/LTN1/RNF11/RNF115/BFAR/MARCHF7/RNF146/ITCH	20
BP	GO:0007549	dosage compensation	9/2541	20/18670	0.000641569	0.00807574	0.0067942	EXOSC10/CDYL/MACROH2A1/PCGF3/SMCHD1/RLIM/METTL3/PCGF5/YTHDC1	9
BP	GO:0060261	positive regulation of transcription initiation from RNA polymerase II promoter	9/2541	20/18670	0.000641569	0.00807574	0.0067942	CREB1/GTF2B/PSMC2/PSMC3/PSMC6/TAF1/SUB1/CAND1/DHX36	9
BP	GO:1903312	negative regulation of mRNA metabolic process	22/2541	79/18670	0.000646048	0.00811458	0.00682688	BARD1/CCNT1/MAPK14/DHX9/DYRK1A/FMR1/MTOR/HNRNPC/HNRNPK/SRSF6/SRSF7/CTR9/THRAP3/SYNCRIP/SRSF10/HNRNPA0/TARDBP/RBMX/NBAS/TENT4B/ZC3H14/ANGEL2	22
BP	GO:0032869	cellular response to insulin stimulus	47/2541	216/18670	0.000655661	0.00821762	0.00691357	APC/ATP6V1A/ATP6V1B2/ATP6V1C1/ATP6V1E1/AP3S1/EIF4EBP2/EPRS1/FER/GRB2/GSK3B/MARS1/RAB8A/MYO5A/NCK1/OPA1/PAK1/PDPK1/PIK3C2A/PIK3CA/PIK3R1/PPAT/PRKAA1/PRKDC/PTPN1/PTPN2/PTPN11/PTPRA/RPS6KB1/SRSF5/SMARCC1/SOS1/YWHAG/PIK3R3/USO1/RAB10/CYFIP1/SIK2/SIRT1/ATP6V0A2/APPL1/ATP6V1D/RAB8B/DENND4C/ZNF106/OSBPL8/STXBP4	47
BP	GO:0051984	positive regulation of chromosome segregation	11/2541	28/18670	0.000668479	0.00836029	0.0070336	CCNB1/RAD21/RB1/SFPQ/CUL3/BECN1/MACROH2A1/NIPBL/ANAPC4/SLF2/SLF1	11
BP	GO:0090224	regulation of spindle organization	14/2541	41/18670	0.000688723	0.00859503	0.00723109	CLTC/DYNC1H1/DRG1/RNF4/TPR/SMC1A/VPS4B/STAG1/STAG2/SENP6/GPSM2/CHMP1B/CEP97/BORA	14
BP	GO:0098787	mRNA cleavage involved in mRNA processing	7/2541	13/18670	0.000693051	0.00861215	0.00724549	NCBP1/NUDT21/CPSF6/NCBP2/CSTF2T/CPSF7/FIP1L1	7
BP	GO:1904293	negative regulation of ERAD pathway	7/2541	13/18670	0.000693051	0.00861215	0.00724549	UBE2G2/USP14/ERLEC1/USP25/DERL2/UBE2J1/UBAC2	7
BP	GO:0036503	ERAD pathway	26/2541	100/18670	0.000697482	0.00864878	0.00727631	TOR1A/PSMC6/SEL1L/HSPA13/UBE2G2/USP14/UBE4A/MARCHF6/RNF139/FAF2/ERLEC1/USP25/UBQLN2/UBQLN1/DERL2/UBE2J1/JKAMP/SGTB/RNF121/UGGT2/UGGT1/CCDC47/DNAJB14/RHBDD1/DNAJC18/UBAC2	26
BP	GO:0006661	phosphatidylinositol biosynthetic process	29/2541	116/18670	0.000709686	0.00878142	0.0073879	ARF3/MTM1/OCRL/PIGA/PIGF/PIGH/PIK3C2A/PIK3C3/PIK3CA/PIK3R1/PIP4K2A/RAB4A/RAB5A/PIP5K1A/PIK3R3/MTMR1/SYNJ1/MTMR2/MTMR6/PIGB/FIG4/PIGK/SACM1L/PIGN/PIK3R4/RAB14/RUFY1/PLEKHA8/PIKFYVE	29
BP	GO:0006383	transcription by RNA polymerase III	17/2541	55/18670	0.000716334	0.0088449	0.00744131	MTOR/SNAPC1/SNAPC3/RO60/TBP/ZNF143/GTF3C4/GTF3C3/TBPL1/POLR3C/ICE1/POLR3B/BDP1/CHD8/ICE2/GTF3C6/DHX36	17
BP	GO:0043966	histone H3 acetylation	18/2541	60/18670	0.000751706	0.00926203	0.00779225	DR1/SMAD4/TADA2A/TAF9/TAF12/MAP3K7/KAT6A/JADE3/SUPT7L/KAT7/SIRT1/SIN3A/ZNF451/TAF5L/TAF9B/YEATS2/MEAF6/TADA1	18
BP	GO:1901532	regulation of hematopoietic progenitor cell differentiation	23/2541	85/18670	0.000764687	0.00940211	0.00791009	CBFB/HSPA9/PSMA1/PSMA3/PSMA5/PSMA6/PSMC2/PSMC3/PSMC6/PSMD10/PSMD12/PSME1/SOS1/TCF12/PSMD6/NUDT21/ZBTB1/PSME4/YTHDF2/METTL3/ITCH/FNIP1/DHX36	23
BP	GO:1990928	response to amino acid starvation	15/2541	46/18670	0.000779525	0.00953733	0.00802386	EIF2S1/MTOR/MAPK1/BECN1/RRAGA/SH3GLB1/LARS1/MIOS/IMPACT/RRAGC/SEH1L/EIF2A/C12orf66/BMT2/EIF2AK4	15
BP	GO:0042307	positive regulation of protein import into nucleus	13/2541	37/18670	0.000780595	0.00953733	0.00802386	MAPK14/IPO5/PIK3R1/MAPK1/PSEN1/RAN/TPR/HDAC3/ZPR1/TARDBP/UBR5/RBM22/EFCAB7	13
BP	GO:0051084	'de novo' posttranslational protein folding	13/2541	37/18670	0.000780595	0.00953733	0.00802386	TOR1A/HSPA8/HSPA9/ST13/HSPA13/DNAJC7/SELENOF/CCT2/PTGES3/UGGT1/DNAJB14/CHCHD4/DNAJC18	13
BP	GO:0000338	protein deneddylation	6/2541	10/18670	0.00081113	0.00982799	0.00826839	TOR1A/COPS3/COPS2/COPS8/COPS5/COPS4	6
BP	GO:0010998	regulation of translational initiation by eIF2 alpha phosphorylation	6/2541	10/18670	0.00081113	0.00982799	0.00826839	NCK1/NPM1/DNAJC3/IMPACT/PPP1R15B/EIF2AK4	6
BP	GO:0033182	regulation of histone ubiquitination	6/2541	10/18670	0.00081113	0.00982799	0.00826839	UBE2N/TRIP12/CTR9/KDM1A/UBR5/WDR70	6
BP	GO:0045876	positive regulation of sister chromatid cohesion	6/2541	10/18670	0.00081113	0.00982799	0.00826839	RAD21/SFPQ/MACROH2A1/NIPBL/SLF2/SLF1	6
BP	GO:0043928	exonucleolytic nuclear-transcribed mRNA catabolic process involved in deadenylation-dependent decay	12/2541	33/18670	0.000869584	0.0105144	0.00884587	DDX6/EXOSC9/CNOT8/TTC37/HBS1L/DIS3/LSM1/EXOSC3/DCP1A/CNOT6/WDR61/DCP2	12
BP	GO:0006744	ubiquinone biosynthetic process	8/2541	17/18670	0.000898991	0.0107363	0.00903257	COQ7/COQ2/UBIAD1/COQ6/PDSS2/COQ10B/COQ5/PPTC7	8
BP	GO:0046500	S-adenosylmethionine metabolic process	8/2541	17/18670	0.000898991	0.0107363	0.00903257	AMD1/MAT2A/MTRR/AHCYL1/MAT2B/APIP/ENOPH1/METTL16	8
BP	GO:0062033	positive regulation of mitotic sister chromatid segregation	8/2541	17/18670	0.000898991	0.0107363	0.00903257	RB1/CUL3/BECN1/MACROH2A1/NIPBL/ANAPC4/SLF2/SLF1	8
BP	GO:0070525	tRNA threonylcarbamoyladenosine metabolic process	8/2541	17/18670	0.000898991	0.0107363	0.00903257	PRORP/MTO1/TPRKB/TRIT1/TRMT10C/TRMT61B/OSGEP/TRMT5	8
BP	GO:1901663	quinone biosynthetic process	8/2541	17/18670	0.000898991	0.0107363	0.00903257	COQ7/COQ2/UBIAD1/COQ6/PDSS2/COQ10B/COQ5/PPTC7	8
BP	GO:2000641	regulation of early endosome to late endosome transport	8/2541	17/18670	0.000898991	0.0107363	0.00903257	DAB2/MAPK1/MAP2K1/SNX3/MTMR2/RAB21/DNAJC13/VPS11	8
BP	GO:0030177	positive regulation of Wnt signaling pathway	40/2541	179/18670	0.000929495	0.0110779	0.00931996	ARNTL/CSNK1G3/CSNK2A1/DAB2/DDX3X/RBPJ/MLLT3/PPM1A/PSMA1/PSMA3/PSMA5/PSMA6/PSMC2/PSMC3/PSMC6/PSMD10/PSMD12/PSME1/UBE2B/TNKS/CCN4/MBD2/USP8/USP34/PSMD6/ATP6AP2/SPIN1/PSME4/UBR5/CSNK1G1/ZRANB1/USP47/VPS35/SMURF2/CDC73/TBL1XR1/WLS/TNKS2/RNF146/ZBED3	40
BP	GO:0006294	nucleotide-excision repair, preincision complex assembly	11/2541	29/18670	0.000945652	0.0112092	0.00943045	CCNH/CDK7/DDB1/ERCC3/GTF2H1/GTF2H3/MNAT1/RPA1/RPA2/CUL4B/CUL4A	11
BP	GO:0016577	histone demethylation	11/2541	29/18670	0.000945652	0.0112092	0.00943045	KDM5A/UBE2B/KDM4A/KDM5B/KDM1A/PHF8/JMJD6/KDM3B/KDM3A/KDM7A/KDM1B	11
BP	GO:0009266	response to temperature stimulus	51/2541	243/18670	0.000947746	0.0112092	0.00943045	EIF2S1/EIF2B1/MTOR/GSK3B/HSF2/DNAJA1/HSPA8/HSPA9/NF1/NUP98/POLR2D/PRKAA1/MAPK1/DNAJC3/RANBP2/RBBP7/RBM3/RPA1/RPA2/HSPA13/THBS1/TPR/DNAJC7/EIF2B3/EIF2B2/DNAJA3/BAG5/BAG4/NUP155/ZNF516/NUP93/NUP58/NUP153/DNAJB6/DNAJA2/SLU7/PTGES3/NUP205/NUP160/SIRT1/NUP54/NDC1/NUP133/NUP107/TMEM135/NUP37/RNF34/SEH1L/DHX36/NUP43/EIF2AK4	51
BP	GO:0042278	purine nucleoside metabolic process	21/2541	76/18670	0.000948208	0.0112092	0.00943045	AMD1/RHOA/GNAI3/MOCS2/MPP1/MTAP/MTRR/OPA1/RAN/GMPS/GPHN/AHCYL1/AK3/APIP/GMPR2/RAB23/MFN1/ENOPH1/EFL1/ADAL/MAGI3	21
BP	GO:0071103	DNA conformation change	65/2541	327/18670	0.00096227	0.0113525	0.00955094	CCNB1/CENPC/CHD1/CHD4/ERCC8/DDB1/DDX1/DDX3X/DHX9/ERCC3/XRCC6/GTF2H1/GTF2H3/MCM6/MNAT1/NBN/NPM1/PURA/RBBP4/RBBP7/RECQL/RFC5/BRD2/RPA1/SRPK1/TOP2B/TPR/TSPYL1/XRCC5/KAT6A/CUL4B/CUL4A/SMARCA5/HAT1/RNF8/MACROH2A1/RAD50/G3BP1/CTCF/ASCC3/WAPL/SETX/PSME4/TSPYL4/NCAPD3/SMCHD1/NIPBL/ASF1A/POT1/SMARCAL1/HP1BP3/INO80/CHTF8/CENPQ/MIS18BP1/ASH1L/SMARCAD1/CHD8/MCPH1/ACTR8/HELQ/SPTY2D1/DHX36/MCM9/SHPRH	65
BP	GO:0006293	nucleotide-excision repair, preincision complex stabilization	9/2541	21/18670	0.000987921	0.0115615	0.00972677	DDB1/ERCC3/ERCC4/GTF2H1/GTF2H3/RPA1/RPA2/CUL4B/CUL4A	9
BP	GO:0006295	nucleotide-excision repair, DNA incision, 3'-to lesion	9/2541	21/18670	0.000987921	0.0115615	0.00972677	DDB1/ERCC3/ERCC4/GTF2H1/GTF2H3/RPA1/RPA2/CUL4B/CUL4A	9
BP	GO:0048026	positive regulation of mRNA splicing, via spliceosome	9/2541	21/18670	0.000987921	0.0115615	0.00972677	NCBP1/NUP98/RBM3/TRA2B/PRDX6/THRAP3/SNW1/RBMX/RBMXL1	9
BP	GO:0071459	protein localization to chromosome, centromeric region	9/2541	21/18670	0.000987921	0.0115615	0.00972677	IK/RB1/ZW10/CTCF/SPDL1/CENPQ/MIS12/BOD1/CHAMP1	9
BP	GO:0000729	DNA double-strand break processing	10/2541	25/18670	0.000992941	0.0115737	0.00973709	BARD1/NBN/UBE2N/UBE2V2/RAD50/KAT5/RNF138/WDR70/EXD2/SMARCAD1	10
BP	GO:0070129	regulation of mitochondrial translation	10/2541	25/18670	0.000992941	0.0115737	0.00973709	ALKBH1/LRPPRC/FASTKD2/MRPS27/TRMT10C/RMND1/UQCC1/NSUN3/RPUSD4/NSUN4	10
BP	GO:0070849	response to epidermal growth factor	15/2541	47/18670	0.00100264	0.0116635	0.00981262	CBL/DUSP3/EEF1A1/MARS1/NCL/PDPK1/MED1/MAPK1/PTPN11/STAT5B/TPR/BECN1/IQGAP1/ZPR1/BAG4	15
BP	GO:0006140	regulation of nucleotide metabolic process	34/2541	146/18670	0.00102461	0.0118953	0.0100076	RHOA/ARNT/ATP7A/CCNB1/HIF1A/ME2/NUP98/PDK3/PGK1/PRKAA1/PRKAG1/PSEN1/RANBP2/TPR/COX7A2L/NUP155/NUP93/NUP58/NUP153/DNM1L/PARK7/ECD/NUP205/NUP160/PRKAG2/NUP54/NDC1/NUP133/NUP107/NUP37/SEH1L/ATPSCKMT/PDE12/NUP43	34
BP	GO:0009167	purine ribonucleoside monophosphate metabolic process	67/2541	340/18670	0.00102896	0.011922	0.0100301	ADSL/AK2/RHOA/ARNT/ATP5F1A/ATP5F1B/ATP5PB/ATP6V1A/ATP6V1B2/ATP7A/BPGM/CCNB1/DLD/GART/NIPSNAP2/HIF1A/HSPA8/MPP1/MSH2/NDUFA5/NDUFA10/NDUFS1/NDUFS4/NUP98/PFKM/PGK1/PPAT/PRKAA1/PRKAG1/PSEN1/RANBP2/SDHC/SDHD/TPR/UQCRC2/PARG/GMPS/COX7A2L/NUP155/NUP93/NUP58/NUP153/DNM1L/CLPX/NUDT3/PARK7/ECD/NUP205/NUP160/AK3/NDUFAF1/GMPR2/PRKAG2/NUDT9/NUP54/NDC1/NUP133/NUP107/NUP37/TEFM/SEH1L/ADPGK/ATPSCKMT/PDE12/AFG1L/…	67
BP	GO:0006839	mitochondrial transport	53/2541	256/18670	0.00105808	0.0122351	0.0102935	ATP5F1A/ATP5F1B/ATP5PB/BNIP3L/ATF2/CSNK2A2/GSK3B/HSPA4/LMAN1/OPA1/PRKAA1/PRKAB2/PSEN1/TP53BP2/UBE2D3/UQCRC2/YWHAG/PMPCB/NPEPPS/BAG4/TOMM70/MFN2/SAE1/HUWE1/ARIH2/YWHAQ/FBXO7/KIFBP/TIMM10B/TIMM9/TIMM21/SLC25A24/SH3GLB1/PRKAG2/LEPROT/SLC25A36/RHOT1/VPS35/AGK/VPS11/MFF/MRS2/MOAP1/MAIP1/GRPEL1/TOMM40L/PNPT1/MTERF4/CHCHD4/ATPSCKMT/GRPEL2/MICU2/SLC25A30	53
BP	GO:0006998	nuclear envelope organization	16/2541	52/18670	0.00107412	0.0123959	0.0104288	CCNB1/TOR1A/PAFAH1B1/PPP2CA/SPAST/VRK1/NUP155/NUP93/ZMPSTE24/TARDBP/LEMD3/TOR1AIP1/PARP11/NEK9/UBXN2B/CNEP1R1	16
BP	GO:0009060	aerobic respiration	23/2541	87/18670	0.00108214	0.0124639	0.010486	ADSL/CAT/CS/DLAT/DLD/DLST/HIF1A/IREB2/MDH1/ME2/OXA1L/PDHB/SDHB/SDHC/SDHD/UQCRC2/SUCLG1/SUCLA2/COX7A2L/MTFR1/NNT/MTFR1L/AFG1L	23
BP	GO:0007173	epidermal growth factor receptor signaling pathway	29/2541	119/18670	0.00109765	0.0126176	0.0106153	CAMLG/CBL/CDC42/DUSP3/EPS15/FER/GRB2/ITGA1/PDPK1/PIK3C2A/PIK3CA/PIK3R1/PSEN1/PTPN2/PTPN11/SOS1/ADAM17/TSG101/RAB7A/STAM/IQGAP1/ARHGEF7/RPS6KA5/SOCS5/STAM2/RNF115/ERBIN/SNX6/SOCS4	29
BP	GO:0008286	insulin receptor signaling pathway	33/2541	141/18670	0.00110071	0.0126278	0.0106239	APC/ATP6V1A/ATP6V1B2/ATP6V1C1/ATP6V1E1/AP3S1/EIF4EBP2/FER/GRB2/GSK3B/NCK1/OPA1/PAK1/PIK3C2A/PIK3CA/PIK3R1/PRKAA1/PTPN1/PTPN2/PTPN11/PTPRA/RPS6KB1/SMARCC1/SOS1/PIK3R3/SIK2/SIRT1/ATP6V0A2/APPL1/ATP6V1D/ZNF106/OSBPL8/STXBP4	33
BP	GO:0009126	purine nucleoside monophosphate metabolic process	67/2541	341/18670	0.00111387	0.0127286	0.0107087	ADSL/AK2/RHOA/ARNT/ATP5F1A/ATP5F1B/ATP5PB/ATP6V1A/ATP6V1B2/ATP7A/BPGM/CCNB1/DLD/GART/NIPSNAP2/HIF1A/HSPA8/MPP1/MSH2/NDUFA5/NDUFA10/NDUFS1/NDUFS4/NUP98/PFKM/PGK1/PPAT/PRKAA1/PRKAG1/PSEN1/RANBP2/SDHC/SDHD/TPR/UQCRC2/PARG/GMPS/COX7A2L/NUP155/NUP93/NUP58/NUP153/DNM1L/CLPX/NUDT3/PARK7/ECD/NUP205/NUP160/AK3/NDUFAF1/GMPR2/PRKAG2/NUDT9/NUP54/NDC1/NUP133/NUP107/NUP37/TEFM/SEH1L/ADPGK/ATPSCKMT/PDE12/AFG1L/…	67
BP	GO:0009199	ribonucleoside triphosphate metabolic process	67/2541	341/18670	0.00111387	0.0127286	0.0107087	AK2/RHOA/ARNT/ATP5F1A/ATP5F1B/ATP5PB/ATP6V1A/ATP6V1B2/ATP7A/BPGM/CCNB1/CTPS1/DLD/NIPSNAP2/GNAI3/HIF1A/HSPA8/MOCS2/MSH2/NDUFA5/NDUFA10/NDUFS1/NDUFS4/NUP98/OPA1/PFKM/PGK1/PRKAA1/PRKAG1/PSEN1/RAN/RANBP2/SDHC/SDHD/TPR/UQCRC2/PARG/COX7A2L/NUP155/NUP93/NUP58/NUP153/DNM1L/GPHN/CLPX/PARK7/ECD/NUP205/NUP160/AK3/NDUFAF1/PRKAG2/RAB23/NUP54/MFN1/NDC1/NUP133/NUP107/NUP37/EFL1/TEFM/SEH1L/ADPGK/ATPSCKMT/PDE12/A…	67
BP	GO:1905269	positive regulation of chromatin organization	26/2541	103/18670	0.00112077	0.0127825	0.0107541	CCNB1/CTNNB1/FMR1/ING2/SMAD4/TADA2A/TPR/UBE2N/RPS6KA5/CTR9/SETDB1/KAT7/SNW1/KDM1A/TASOR/SIRT1/NIPBL/SIN3A/PPHLN1/NSD3/RIF1/RESF1/MIER1/WDR61/TADA2B/C6orf89	26
BP	GO:0009205	purine ribonucleoside triphosphate metabolic process	66/2541	335/18670	0.00112311	0.0127841	0.0107554	AK2/RHOA/ARNT/ATP5F1A/ATP5F1B/ATP5PB/ATP6V1A/ATP6V1B2/ATP7A/BPGM/CCNB1/DLD/NIPSNAP2/GNAI3/HIF1A/HSPA8/MOCS2/MSH2/NDUFA5/NDUFA10/NDUFS1/NDUFS4/NUP98/OPA1/PFKM/PGK1/PRKAA1/PRKAG1/PSEN1/RAN/RANBP2/SDHC/SDHD/TPR/UQCRC2/PARG/COX7A2L/NUP155/NUP93/NUP58/NUP153/DNM1L/GPHN/CLPX/PARK7/ECD/NUP205/NUP160/AK3/NDUFAF1/PRKAG2/RAB23/NUP54/MFN1/NDC1/NUP133/NUP107/NUP37/EFL1/TEFM/SEH1L/ADPGK/ATPSCKMT/PDE12/AFG1L/N…	66
BP	GO:0043467	regulation of generation of precursor metabolites and energy	36/2541	158/18670	0.00112994	0.0128368	0.0107997	RHOA/ARNT/ATP7A/CCNB1/MTOR/GSK3B/HIF1A/NUP98/PGK1/PIK3CA/PRKAA1/PRKAG1/PSEN1/RANBP2/TPR/COX7A2L/NUP155/NUP93/NUP58/NUP153/PARK7/ECD/NUP205/NUP160/PRKAG2/NUP54/NDC1/NUP133/NUP107/NUP37/SEH1L/NOA1/PNPT1/ATPSCKMT/PDE12/NUP43	36
BP	GO:0000288	nuclear-transcribed mRNA catabolic process, deadenylation-dependent decay	21/2541	77/18670	0.00113923	0.0129172	0.0108674	DDX6/CNOT2/CNOT4/PARN/EXOSC9/POLR2D/CNOT8/TTC37/HBS1L/DIS3/CNOT1/LSM1/EXOSC3/DCP1A/CNOT6/TENT4B/WDR61/DCP2/DHX36/PDE12/CNOT6L	21
BP	GO:0032387	negative regulation of intracellular transport	19/2541	67/18670	0.00115941	0.0131205	0.0110384	BARD1/CD36/FMR1/LMAN1/NF1/RAP1A/RAP1B/TPR/UBE2G2/SNX3/BAG4/NUP153/CD300A/PARK7/ERLEC1/DERL2/UBE2J1/RAB23/UBAC2	19
BP	GO:0034198	cellular response to amino acid starvation	14/2541	43/18670	0.00117606	0.0132742	0.0111677	EIF2S1/MTOR/MAPK1/BECN1/RRAGA/SH3GLB1/LARS1/MIOS/IMPACT/RRAGC/SEH1L/C12orf66/BMT2/EIF2AK4	14
BP	GO:0007088	regulation of mitotic nuclear division	37/2541	164/18670	0.00117755	0.0132742	0.0111677	APC/CCNB1/CDC27/CDKN1B/IK/DRG1/RAD21/RB1/TPR/ZNF207/SMC1A/CUL3/CDC14A/TNKS/BECN1/CDC23/ZW10/VPS4B/MACROH2A1/STAG1/PRMT5/STAG2/NIPBL/ANAPC15/FBXO5/ANAPC4/DYNC1LI1/SPDL1/SLF2/RIOK2/PCID2/CHMP1B/ANAPC1/CEP97/BORA/SLF1/UBXN2B	37
BP	GO:0009161	ribonucleoside monophosphate metabolic process	69/2541	354/18670	0.00118148	0.0132928	0.0111833	ADSL/AK2/RHOA/ARNT/ATP5F1A/ATP5F1B/ATP5PB/ATP6V1A/ATP6V1B2/ATP7A/BPGM/CCNB1/DLD/GART/NIPSNAP2/HIF1A/HSPA8/MPP1/MSH2/NDUFA5/NDUFA10/NDUFS1/NDUFS4/NUP98/PFKM/PGK1/PPAT/PRKAA1/PRKAG1/PRPS1/PSEN1/RANBP2/SDHC/SDHD/TPR/UMPS/UQCRC2/PARG/GMPS/COX7A2L/NUP155/NUP93/NUP58/NUP153/DNM1L/CLPX/NUDT3/PARK7/ECD/NUP205/NUP160/AK3/NDUFAF1/GMPR2/PRKAG2/NUDT9/NUP54/NDC1/NUP133/NUP107/NUP37/TEFM/SEH1L/ADPGK/ATPSCKMT/P…	69
BP	GO:0006261	DNA-dependent DNA replication	35/2541	153/18670	0.00121934	0.0136353	0.0114715	CDK2/MSH6/MCM6/MSH3/NBN/ORC4/POLA1/PRIM1/PRIM2/PURA/RECQL/REV3L/RFC1/RFC5/RPA1/RPA2/TERF1/TERF2/SMC1A/ZPR1/DNAJA3/ZMPSTE24/STAG2/WDHD1/ORC3/FBXO5/RRM2B/SMARCAL1/RTF2/INO80/CHTF8/FANCM/MCMBP/PRIMPOL/MCM9	35
BP	GO:0019081	viral translation	7/2541	14/18670	0.00122362	0.0136353	0.0114715	DHX9/EIF2D/SSB/EIF3D/EIF3F/EIF3L/EIF2AK4	7
BP	GO:0031937	positive regulation of chromatin silencing	7/2541	14/18670	0.00122362	0.0136353	0.0114715	SETDB1/TASOR/SIRT1/SIN3A/PPHLN1/RESF1/MIER1	7
BP	GO:0043558	regulation of translational initiation in response to stress	7/2541	14/18670	0.00122362	0.0136353	0.0114715	EIF2S1/NCK1/NPM1/DNAJC3/IMPACT/PPP1R15B/EIF2AK4	7
BP	GO:0090069	regulation of ribosome biogenesis	7/2541	14/18670	0.00122362	0.0136353	0.0114715	WDR43/DIMT1/HEATR1/SHQ1/RIOK2/RIOK1/UTP15	7
BP	GO:1900542	regulation of purine nucleotide metabolic process	33/2541	142/18670	0.00125016	0.0139044	0.0116979	RHOA/ARNT/ATP7A/CCNB1/HIF1A/NUP98/PDK3/PGK1/PRKAA1/PRKAG1/PSEN1/RANBP2/TPR/COX7A2L/NUP155/NUP93/NUP58/NUP153/DNM1L/PARK7/ECD/NUP205/NUP160/PRKAG2/NUP54/NDC1/NUP133/NUP107/NUP37/SEH1L/ATPSCKMT/PDE12/NUP43	33
BP	GO:0043628	ncRNA 3'-end processing	15/2541	48/18670	0.00127732	0.0141771	0.0119274	PARN/EXOSC9/EXOSC10/SSB/INTS7/INTS6/EXOSC3/TRNT1/TRMT10C/ELAC1/INTS12/INTS2/ELAC2/TENT4B/INTS14	15
BP	GO:0043044	ATP-dependent chromatin remodeling	23/2541	88/18670	0.00127954	0.0141771	0.0119274	ACTL6A/CENPC/CHD4/HNRNPC/NPM1/RBBP4/RBBP7/SMARCC1/SMARCC2/SMARCA5/MBD2/RNF8/PSME4/INO80/CENPQ/PBRM1/MIS18BP1/SMARCAD1/GATAD2B/CHD8/ACTR6/ACTR8/SPTY2D1	23
BP	GO:0010821	regulation of mitochondrion organization	40/2541	182/18670	0.0012999	0.0143753	0.0120941	BNIP3L/CSNK2A2/GSK3B/HTT/HIF1A/LMAN1/OPA1/PRKAA1/PSMD10/TP53BP2/UBE2D3/VDAC1/YWHAG/NPEPPS/BAG4/MFN2/SAE1/DNM1L/HUWE1/RNF41/ARIH2/CAMKK2/YWHAQ/PARK7/DDHD2/FBXO7/SH3GLB1/LEPROT/RHOT1/VPS35/VPS11/MFF/FNIP2/GOLPH3/MOAP1/TMEM135/DDHD1/USP30/FNIP1/OMA1	40
BP	GO:0061157	mRNA destabilization	11/2541	30/18670	0.00131129	0.0144465	0.012154	PUM1/HNRNPR/YTHDF2/RBM23/METTL3/METTL14/METTL16/FTO/DHX36/CNOT6L/YTHDF3	11
BP	GO:0070979	protein K11-linked ubiquitination	11/2541	30/18670	0.00131129	0.0144465	0.012154	CDC27/RNF4/UBE2B/UBE2D2/UBE2D3/CDC23/CDC16/ANAPC10/ANAPC4/UBE2W/ANAPC1	11
BP	GO:0018107	peptidyl-threonine phosphorylation	30/2541	126/18670	0.00135536	0.0148757	0.0125151	CALM1/CALM2/CSNK1A1/CSNK1G3/CSNK2A1/CSNK2A2/DYRK1A/MTOR/GSK3B/UBE2K/PDPK1/PPP2R5D/MAPK1/MAP2K1/TAF1/TGFBR1/VRK1/TNKS/CDC42BPB/DCAF1/OXSR1/HIPK3/TBK1/PRKAG2/NLK/CAB39/CSNK1G1/SPRED1/SPRED2/HIPK1	30
BP	GO:0046031	ADP metabolic process	30/2541	126/18670	0.00135536	0.0148757	0.0125151	AK2/ARNT/BPGM/HIF1A/NUP98/PFKM/PGK1/PRKAA1/PRKAG1/PSEN1/RANBP2/TPR/NUP155/NUP93/NUP58/NUP153/ECD/NUP205/NUP160/AK3/PRKAG2/NUDT9/NUP54/NDC1/NUP133/NUP107/NUP37/SEH1L/ADPGK/NUP43	30
BP	GO:0009141	nucleoside triphosphate metabolic process	70/2541	362/18670	0.00136002	0.0148989	0.0125346	AK2/RHOA/ARNT/ATP5F1A/ATP5F1B/ATP5PB/ATP6V1A/ATP6V1B2/ATP7A/BPGM/CCNB1/CTPS1/DLD/NIPSNAP2/GNAI3/HIF1A/HSPA8/MOCS2/MSH2/NDUFA5/NDUFA10/NDUFS1/NDUFS4/NUP98/OPA1/PFKM/PGK1/PRKAA1/PRKAG1/PSEN1/RAN/RANBP2/SDHC/SDHD/TPR/UQCRC2/PARG/SUCLG1/COX7A2L/TBPL1/NUP155/NUP93/NUP58/NUP153/DNM1L/GPHN/CLPX/PARK7/ECD/NUP205/NUP160/RRM2B/AK3/NDUFAF1/PRKAG2/RAB23/NUP54/MFN1/NDC1/NUP133/NUP107/NUP37/EFL1/TEFM/SEH1L/ADP…	70
BP	GO:0033683	nucleotide-excision repair, DNA incision	13/2541	39/18670	0.00136832	0.0149337	0.0125639	DDB1/ERCC3/ERCC4/GTF2H1/GTF2H3/RFC1/RFC5/RPA1/RPA2/CUL4B/CUL4A/FAN1/POLK	13
BP	GO:1904591	positive regulation of protein import	13/2541	39/18670	0.00136832	0.0149337	0.0125639	MAPK14/IPO5/PIK3R1/MAPK1/PSEN1/RAN/TPR/HDAC3/ZPR1/TARDBP/UBR5/RBM22/EFCAB7	13
BP	GO:1901983	regulation of protein acetylation	20/2541	73/18670	0.00139074	0.01515	0.0127458	ARNTL/GSK3B/SMAD4/PRKAA1/TADA2A/TAF7/RPS6KA5/ATG5/ZMPSTE24/KAT5/CTCF/KAT7/PARK7/SIRT1/EID1/SIN3A/ZNF451/IWS1/TAOK1/TADA2B	20
BP	GO:0016239	positive regulation of macroautophagy	19/2541	68/18670	0.00140693	0.0152977	0.0128701	BNIP3L/GNAI3/HTT/HIF1A/PAFAH1B2/PIP4K2A/MAP3K7/UVRAG/BECN1/MFN2/SPTLC1/RAB3GAP1/SIRT1/RAB3GAP2/TBK1/SH3GLB1/WAC/SMCR8/C9orf72	19
BP	GO:1903203	regulation of oxidative stress-induced neuron death	10/2541	26/18670	0.00141845	0.0153656	0.0129273	CTNNB1/HIF1A/MCL1/NONO/REST/TLR4/LANCL1/PARK7/FBXO7/OXR1	10
BP	GO:1904353	regulation of telomere capping	10/2541	26/18670	0.00141845	0.0153656	0.0129273	ERCC4/MAP3K4/NBN/MAPK1/TERF2/USP7/TNKS/RAD50/TNKS2/NEK7	10
BP	GO:0002098	tRNA wobble uridine modification	8/2541	18/18670	0.00142616	0.0153919	0.0129494	ELP1/MTO1/ELP4/ELP3/ELP2/ALKBH8/KTI12/DPH3	8
BP	GO:0009048	dosage compensation by inactivation of X chromosome	8/2541	18/18670	0.00142616	0.0153919	0.0129494	EXOSC10/CDYL/PCGF3/SMCHD1/RLIM/METTL3/PCGF5/YTHDC1	8
BP	GO:0032402	melanosome transport	9/2541	22/18670	0.00147145	0.0158514	0.0133359	BBS2/BBS4/MYO5A/RAB1A/DCTN2/BLOC1S6/BBS7/BLOC1S5/ARL6	9
BP	GO:0033046	negative regulation of sister chromatid segregation	14/2541	44/18670	0.00151169	0.016225	0.0136502	APC/CCNB1/IK/RAD21/TPR/ZNF207/TNKS/ZW10/WAPL/ANAPC15/FBXO5/DYNC1LI1/SPDL1/PCID2	14
BP	GO:1903573	negative regulation of response to endoplasmic reticulum stress	14/2541	44/18670	0.00151169	0.016225	0.0136502	NCK1/OPA1/DNAJC3/PTPN1/UBE2G2/USP14/PARK7/ERLEC1/USP25/DERL2/BFAR/UBE2J1/PPP1R15B/UBAC2	14
BP	GO:0009135	purine nucleoside diphosphate metabolic process	32/2541	138/18670	0.00152565	0.0163147	0.0137257	AK2/ARNT/BPGM/HIF1A/MPP1/NUP98/PFKM/PGK1/PRKAA1/PRKAG1/PSEN1/RANBP2/TPR/NUP155/NUP93/NUP58/NUP153/ECD/NUP205/NUP160/AK3/PRKAG2/NUDT9/NUP54/NDC1/NUP133/NUP107/NUP37/SEH1L/ADPGK/MAGI3/NUP43	32
BP	GO:0009179	purine ribonucleoside diphosphate metabolic process	32/2541	138/18670	0.00152565	0.0163147	0.0137257	AK2/ARNT/BPGM/HIF1A/MPP1/NUP98/PFKM/PGK1/PRKAA1/PRKAG1/PSEN1/RANBP2/TPR/NUP155/NUP93/NUP58/NUP153/ECD/NUP205/NUP160/AK3/PRKAG2/NUDT9/NUP54/NDC1/NUP133/NUP107/NUP37/SEH1L/ADPGK/MAGI3/NUP43	32
BP	GO:0043620	regulation of DNA-templated transcription in response to stress	30/2541	127/18670	0.00154788	0.016522	0.0139002	ARNT/BACH1/HIF1A/HSF2/RBPJ/NCK1/NEDD4/PSMA1/PSMA3/PSMA5/PSMA6/PSMC2/PSMC3/PSMC6/PSMD10/PSMD12/PSME1/RBL2/RPS6KA3/TAF1/CUL2/BCLAF1/PSMD6/ATF6/PSME4/SIN3A/MBTPS2/EGLN1/INO80/IMPACT	30
BP	GO:0000291	nuclear-transcribed mRNA catabolic process, exonucleolytic	12/2541	35/18670	0.00157477	0.0167172	0.0140643	DDX6/EXOSC9/CNOT8/TTC37/HBS1L/DIS3/LSM1/EXOSC3/DCP1A/CNOT6/WDR61/DCP2	12
BP	GO:0045070	positive regulation of viral genome replication	12/2541	35/18670	0.00157477	0.0167172	0.0140643	ADAR/DDB1/DDX3X/PPID/PKN2/SRPK1/SRPK2/TOP2B/VAPA/HACD3/YTHDC2/PDE12	12
BP	GO:0060338	regulation of type I interferon-mediated signaling pathway	12/2541	35/18670	0.00157477	0.0167172	0.0140643	ADAR/UBE2K/IFNAR2/PTPN1/PTPN2/PTPN11/ABCE1/LSM14A/TBK1/YTHDF2/METTL3/YTHDF3	12
BP	GO:0007032	endosome organization	21/2541	79/18670	0.00162164	0.0171835	0.0144567	SCARB2/PIK3C3/RAB5B/TSG101/RAB7A/STAM/SNX3/SYNJ1/USP8/VPS4B/IST1/STAM2/TMCC1/DNAJC13/WASHC4/CORO1C/VTA1/VPS11/CHMP1B/RAB22A/AKTIP	21
BP	GO:0042770	signal transduction in response to DNA damage	31/2541	133/18670	0.00164116	0.0173587	0.0146041	CCNB1/CDC5L/CDK2/CDKN1B/MAPK14/DDX5/DYRK1A/GRB2/NBN/CNOT2/CNOT4/PRKDC/PSMD10/RBL2/PPM1D/USP10/CNOT8/ZMPSTE24/KAT5/CNOT1/KDM1A/SIRT1/UIMC1/SMYD2/CNOT6/MARCHF7/CEP63/ABRAXAS1/SPRED1/SPRED2/CNOT6L	31
BP	GO:0008333	endosome to lysosome transport	17/2541	59/18670	0.00170759	0.0179949	0.0151393	M6PR/MTM1/VAMP7/TSG101/RAB7A/STX8/VPS4B/HMGXB4/VPS39/SNAPIN/SCYL2/VPS11/EPG5/VIPAS39/KIF13A/AKTIP/TRAK2	17
BP	GO:1902369	negative regulation of RNA catabolic process	17/2541	59/18670	0.00170759	0.0179949	0.0151393	MAPK14/DHX9/FMR1/MTOR/HNRNPC/PARN/THRAP3/LRPPRC/SYNCRIP/HNRNPA0/TARDBP/NBAS/TENT4B/ANGEL2/NAF1/TENT2/DHX36	17
BP	GO:0018209	peptidyl-serine modification	63/2541	322/18670	0.00171057	0.0179949	0.0151393	BRAF/CCNB1/CDK2/CHUK/CREBL2/MAPK14/CSNK1A1/CSNK1G3/CSNK2A1/CSNK2A2/DYRK1A/MTOR/GALNT1/GSK3B/MARK3/NCK1/PAK1/PAK2/PDK3/PDPK1/PIK3CA/PRKAA1/PKN2/PRKDC/MAPK1/MAPK9/RAF1/RPS6KA3/RPS6KB1/TAF1/TGFBR1/VRK1/MKNK1/TNKS/RIPK1/LATS1/RPS6KA5/BAG4/TLK1/PARP2/HIPK3/PWP1/PDCD10/PARK7/STK38L/SMG1/MORC3/TBK1/NLK/CAB39/CSNK1G1/HPF1/POGLUT1/FNIP2/NSD1/POGLUT2/MAPKAP1/DOCK7/FNIP1/UHMK1/PAQR3/HIPK1/RICTOR	63
BP	GO:0051053	negative regulation of DNA metabolic process	35/2541	156/18670	0.00174048	0.0182766	0.0153763	BMPR2/ERCC4/MSH6/HNRNPC/HUS1/MSH2/MSH3/NBN/EXOSC10/RAD17/TERF1/TERF2/TP53BP1/XRCC5/SMC1A/TNKS/TRIP12/RAD50/STAG2/WAPL/PDS5A/SMCHD1/POT1/FBXO5/TINF2/SMARCAL1/UBR5/XRN1/RIF1/NAT10/TENT4B/KLHL15/TNKS2/DCP2/SHLD3	35
BP	GO:0061462	protein localization to lysosome	13/2541	40/18670	0.00177787	0.0186356	0.0156783	SCARB2/HSPA8/LAMP2/M6PR/NEDD4/RAB7A/NCOA4/AP3B1/ZFYVE16/AP3M1/LARS1/GNPTAB/C12orf66	13
BP	GO:0006482	protein demethylation	11/2541	31/18670	0.0017853	0.0186465	0.0156875	KDM5A/UBE2B/KDM4A/KDM5B/KDM1A/PHF8/JMJD6/KDM3B/KDM3A/KDM7A/KDM1B	11
BP	GO:0008214	protein dealkylation	11/2541	31/18670	0.0017853	0.0186465	0.0156875	KDM5A/UBE2B/KDM4A/KDM5B/KDM1A/PHF8/JMJD6/KDM3B/KDM3A/KDM7A/KDM1B	11
BP	GO:0019080	viral gene expression	41/2541	191/18670	0.00182882	0.0190668	0.0160411	CCNT1/CHD1/DHX9/EIF2D/GTF2B/RPL10A/NUP98/POLR2B/POLR2C/POLR2D/PSMC3/RANBP2/REST/RPL4/RPL5/RPS15A/RPS23/SSB/TPR/EIF3D/EIF3F/NUP155/NUP93/NUP58/NUP153/SNW1/TRIM32/RRP1B/NUP205/NUP160/TARDBP/ZNF639/EIF3L/NUP54/NDC1/NUP133/NUP107/NUP37/SEH1L/NUP43/EIF2AK4	41
BP	GO:0018210	peptidyl-threonine modification	31/2541	134/18670	0.00186225	0.0193807	0.0163052	CALM1/CALM2/CSNK1A1/CSNK1G3/CSNK2A1/CSNK2A2/DYRK1A/MTOR/GALNT1/GSK3B/UBE2K/PDPK1/PPP2R5D/MAPK1/MAP2K1/TAF1/TGFBR1/VRK1/TNKS/CDC42BPB/DCAF1/OXSR1/HIPK3/TBK1/PRKAG2/NLK/CAB39/CSNK1G1/SPRED1/SPRED2/HIPK1	31
BP	GO:0009116	nucleoside metabolic process	29/2541	123/18670	0.00189295	0.0196651	0.0165444	AMD1/RHOA/CTPS1/DCK/ERH/GNAI3/MOCS2/MPP1/MTAP/MTRR/OPA1/PPAT/PRPS1/PRPSAP2/RAN/UMPS/GMPS/GPHN/AHCYL1/AK3/APIP/GMPR2/RAB23/MFN1/ENOPH1/EFL1/CDADC1/ADAL/MAGI3	29
BP	GO:0051985	negative regulation of chromosome segregation	14/2541	45/18670	0.00192345	0.0199464	0.0167811	APC/CCNB1/IK/RAD21/TPR/ZNF207/TNKS/ZW10/WAPL/ANAPC15/FBXO5/DYNC1LI1/SPDL1/PCID2	14
BP	GO:0009144	purine nucleoside triphosphate metabolic process	66/2541	342/18670	0.00192784	0.0199564	0.0167896	AK2/RHOA/ARNT/ATP5F1A/ATP5F1B/ATP5PB/ATP6V1A/ATP6V1B2/ATP7A/BPGM/CCNB1/DLD/NIPSNAP2/GNAI3/HIF1A/HSPA8/MOCS2/MSH2/NDUFA5/NDUFA10/NDUFS1/NDUFS4/NUP98/OPA1/PFKM/PGK1/PRKAA1/PRKAG1/PSEN1/RAN/RANBP2/SDHC/SDHD/TPR/UQCRC2/PARG/COX7A2L/NUP155/NUP93/NUP58/NUP153/DNM1L/GPHN/CLPX/PARK7/ECD/NUP205/NUP160/AK3/NDUFAF1/PRKAG2/RAB23/NUP54/MFN1/NDC1/NUP133/NUP107/NUP37/EFL1/TEFM/SEH1L/ADPGK/ATPSCKMT/PDE12/AFG1L/N…	66
BP	GO:0009185	ribonucleoside diphosphate metabolic process	32/2541	140/18670	0.00195391	0.0201904	0.0169864	AK2/ARNT/BPGM/HIF1A/MPP1/NUP98/PFKM/PGK1/PRKAA1/PRKAG1/PSEN1/RANBP2/TPR/NUP155/NUP93/NUP58/NUP153/ECD/NUP205/NUP160/AK3/PRKAG2/NUDT9/NUP54/NDC1/NUP133/NUP107/NUP37/SEH1L/ADPGK/MAGI3/NUP43	32
BP	GO:2001169	regulation of ATP biosynthetic process	24/2541	96/18670	0.00196183	0.0202363	0.0170251	ARNT/HIF1A/NUP98/PRKAA1/PRKAG1/PSEN1/RANBP2/TPR/NUP155/NUP93/NUP58/NUP153/ECD/NUP205/NUP160/PRKAG2/NUP54/NDC1/NUP133/NUP107/NUP37/SEH1L/ATPSCKMT/NUP43	24
BP	GO:0031167	rRNA methylation	10/2541	27/18670	0.00198088	0.0203608	0.0171297	DIMT1/ZCCHC4/TRMT61B/NSUN3/TFB2M/METTL16/MTERF4/BMT2/METTL15/NSUN4	10
BP	GO:0036475	neuron death in response to oxidative stress	10/2541	27/18670	0.00198088	0.0203608	0.0171297	CTNNB1/HIF1A/MCL1/NONO/REST/TLR4/LANCL1/PARK7/FBXO7/OXR1	10
BP	GO:0071482	cellular response to light stimulus	30/2541	129/18670	0.00200471	0.0205695	0.0173053	CALM1/DDB1/EIF2S1/ERCC4/FMR1/FNTB/GNB1/NEDD4/NPM1/PIK3R1/PPID/RBL2/TAF1/YY1/CUL4B/ZBTB1/KDM1A/METAP1/SIRT1/POLK/INO80/USP47/IMPACT/METTL3/USP28/RHBDD1/SDE2/TENT2/DHX36/EIF2AK4	30
BP	GO:0072698	protein localization to microtubule cytoskeleton	15/2541	50/18670	0.00201808	0.0206065	0.0173365	APC/BBS4/BICD1/GSK3B/PCM1/CRIPT/KIAA0753/PIBF1/DCTN2/MAPRE1/C2CD3/MCPH1/NEDD1/UBXN2B/CHAMP1	15
BP	GO:0006388	tRNA splicing, via endonucleolytic cleavage and ligation	7/2541	15/18670	0.002026	0.0206065	0.0173365	DDX1/CLP1/RTCB/RTRAF/C2orf49/TSEN15/FAM98B	7
BP	GO:0010759	positive regulation of macrophage chemotaxis	7/2541	15/18670	0.002026	0.0206065	0.0173365	C3AR1/C5AR1/CMKLR1/MAPK14/KARS1/THBS1/AKIRIN1	7
BP	GO:0032988	ribonucleoprotein complex disassembly	7/2541	15/18670	0.002026	0.0206065	0.0173365	DHX8/EIF2D/KIF5B/MTIF2/PELO/ZFAND1/GFM2	7
BP	GO:0071025	RNA surveillance	7/2541	15/18670	0.002026	0.0206065	0.0173365	EXOSC9/EXOSC10/PRPF18/EXOSC3/PELO/XRN1/PCID2	7
BP	GO:0035872	nucleotide-binding domain, leucine rich repeat containing receptor signaling pathway	12/2541	36/18670	0.00207335	0.0210148	0.01768	CYLD/MAP3K7/TLR4/TRAF6/UBE2N/UBE2V1/TAB2/ERBIN/RNF34/ITCH/OTULIN/TAB3	12
BP	GO:0045841	negative regulation of mitotic metaphase/anaphase transition	12/2541	36/18670	0.00207335	0.0210148	0.01768	APC/CCNB1/IK/RAD21/TPR/ZNF207/ZW10/ANAPC15/FBXO5/DYNC1LI1/SPDL1/PCID2	12
BP	GO:0009067	aspartate family amino acid biosynthetic process	9/2541	23/18670	0.00212811	0.0214578	0.0180527	MTAP/MTHFD1/MTR/MTRR/PLOD2/APIP/ASNSD1/ENOPH1/AASDHPPT	9
BP	GO:0032401	establishment of melanosome localization	9/2541	23/18670	0.00212811	0.0214578	0.0180527	BBS2/BBS4/MYO5A/RAB1A/DCTN2/BLOC1S6/BBS7/BLOC1S5/ARL6	9
BP	GO:0051904	pigment granule transport	9/2541	23/18670	0.00212811	0.0214578	0.0180527	BBS2/BBS4/MYO5A/RAB1A/DCTN2/BLOC1S6/BBS7/BLOC1S5/ARL6	9
BP	GO:0006303	double-strand break repair via nonhomologous end joining	22/2541	86/18670	0.00217015	0.0216375	0.0182039	BARD1/ERCC4/XRCC6/LIG4/NBN/POLA1/PRKDC/TP53BP1/UBE2N/UBE2V2/UVRAG/NSD2/XRCC4/XRCC5/RNF8/RAD50/KAT5/SMCHD1/UIMC1/RIF1/ABRAXAS1/SHLD3	22
BP	GO:0006448	regulation of translational elongation	8/2541	19/18670	0.00217164	0.0216375	0.0182039	SRP9/ALKBH1/EIF4A3/USP16/DPH5/DPH6/DNAJC24/DPH3	8
BP	GO:0006555	methionine metabolic process	8/2541	19/18670	0.00217164	0.0216375	0.0182039	MTAP/MTHFD1/MTR/MTRR/SMS/AHCYL1/APIP/ENOPH1	8
BP	GO:0016075	rRNA catabolic process	8/2541	19/18670	0.00217164	0.0216375	0.0182039	EXOSC9/EXOSC10/DIS3/DROSHA/EXOSC3/PELO/XRN1/DIS3L	8
BP	GO:0045947	negative regulation of translational initiation	8/2541	19/18670	0.00217164	0.0216375	0.0182039	EIF2S1/EIF4EBP2/FMR1/EIF3E/RBM4/TPR/PAIP2/EIF2AK4	8
BP	GO:0046112	nucleobase biosynthetic process	8/2541	19/18670	0.00217164	0.0216375	0.0182039	CTPS1/MTOR/GART/MTHFD1/PPAT/PRPS1/UMPS/GMPS	8
BP	GO:0002223	stimulatory C-type lectin receptor signaling pathway	27/2541	113/18670	0.00217192	0.0216375	0.0182039	CHUK/NRAS/PAK1/PAK2/PDPK1/PSMA1/PSMA3/PSMA5/PSMA6/PSMC2/PSMC3/PSMC6/PSMD10/PSMD12/PSME1/RAF1/SKP1/MAP3K7/TRAF6/CUL1/RPS6KA5/PSMD6/TAB2/PSME4/FBXW11/CLEC4A/TAB3	27
BP	GO:0072522	purine-containing compound biosynthetic process	61/2541	313/18670	0.00220355	0.0219152	0.0184375	ACAT1/ACLY/ADSL/AK2/AMD1/ARNT/ATP5F1A/ATP5F1B/ATP5PB/BPGM/DCK/DLAT/DLD/SLC26A2/GART/HIF1A/MTAP/MTHFD1/NUP98/PDHB/PDK3/PFKM/PGK1/PPAT/PPT1/PRKAA1/PRKAG1/PRPS1/PRPSAP1/PRPSAP2/PSEN1/RANBP2/TPR/PDHX/GMPS/NUP155/NUP93/NUP58/NUP153/ECD/NUP205/NUP160/AK3/HSD17B12/GMPR2/PRKAG2/NUP54/ELOVL2/NDC1/NUP133/NUP107/ELOVL5/NUP37/PANK3/PPCS/SEH1L/ADPGK/ATPSCKMT/ADAL/HACD2/NUP43	61
BP	GO:0006458	'de novo' protein folding	13/2541	41/18670	0.00228354	0.0226533	0.0190585	TOR1A/HSPA8/HSPA9/ST13/HSPA13/DNAJC7/SELENOF/CCT2/PTGES3/UGGT1/DNAJB14/CHCHD4/DNAJC18	13
BP	GO:0097193	intrinsic apoptotic signaling pathway	57/2541	289/18670	0.00228554	0.0226533	0.0190585	APAF1/CASP3/CYLD/DDX3X/DDX5/MSH6/HIF1A/UBE2K/HINT1/HNRNPK/DNAJA1/ING2/MCL1/MSH2/NBN/NCK1/NONO/OPA1/PIK3R1/PRKDC/PTPN1/PTPN2/SFPQ/TAF9/TP53BP2/CUL5/CUL4A/CUL3/CUL2/CUL1/BECN1/BAG5/BCLAF1/DNM1L/ARL6IP5/SERINC3/PDCD10/PARK7/SNW1/TRIM32/KDM1A/RRP8/SIRT1/UBQLN1/RRM2B/TAF9B/RRN3/USP47/DIABLO/FNIP2/USP28/MOAP1/MARCHF7/SGPP1/PTPMT1/JMY/HIPK1	57
BP	GO:0051193	regulation of cofactor metabolic process	28/2541	119/18670	0.00231576	0.0229138	0.0192777	ARNT/HIF1A/ME2/NUP98/PDK3/PRKAA1/PRKAG1/PSEN1/RANBP2/TPR/NUP155/NUP93/NUP58/NUP153/ECD/NUP205/NUP160/NNT/PRKAG2/NUP54/NDC1/NUP133/NUP107/NUP37/SEH1L/PPTC7/NUP43/SRRD	28
BP	GO:0009416	response to light stimulus	61/2541	314/18670	0.00237986	0.0234928	0.0197648	CALM1/CASP3/CAT/ERCC8/CREB1/DDB1/EIF2S1/ERCC3/ERCC4/FECH/FMR1/FNTB/MTOR/GNB1/MSH6/HIF1A/HMGCR/HUS1/ITGB1/MAP3K4/MSH2/NEDD4/NF1/NPM1/PIK3R1/PPID/PRKAA1/RBL2/RBM4/RO60/TAF1/UBE2B/USP1/BEST1/YY1/CUL4B/MAP4K3/COPS3/CLOCK/ZBTB1/TRIM32/KDM1A/METAP1/DDHD2/SIRT1/FBXL3/NPTN/POLK/INO80/USP47/IMPACT/METTL3/USP28/RBM4B/SPRTN/RHBDD1/SDE2/TENT2/DHX36/PRIMPOL/EIF2AK4	61
BP	GO:0045814	negative regulation of gene expression, epigenetic	31/2541	136/18670	0.00238234	0.0234928	0.0197648	BMI1/EZH1/MBD1/RBBP4/RBBP7/UBE2B/SMARCA5/PPM1D/HAT1/MBD2/MACROH2A1/MORF4L2/SETDB1/MORF4L1/MSL3/PHF8/TASOR/UBR2/SMCHD1/RRP8/SIRT1/SUZ12/ASF1A/SIN3A/PPHLN1/ATAD2B/RIF1/RESF1/MIER1/FAM172A/AEBP2	31
BP	GO:0050779	RNA destabilization	11/2541	32/18670	0.00239005	0.0235291	0.0197953	PUM1/HNRNPR/YTHDF2/RBM23/METTL3/METTL14/METTL16/FTO/DHX36/CNOT6L/YTHDF3	11
BP	GO:0030490	maturation of SSU-rRNA	14/2541	46/18670	0.00242391	0.0237821	0.0200081	BMS1/NOL11/NGDN/UTP25/FCF1/HEATR1/NAT10/TSR1/RIOK2/UTP6/UTP3/RIOK1/UTP23/SRFBP1	14
BP	GO:0051646	mitochondrion localization	14/2541	46/18670	0.00242391	0.0237821	0.0200081	HIF1A/MEF2A/MTM1/OPA1/SPAST/MFN2/DNM1L/LRPPRC/KIF1B/RHOT1/SYNJ2BP/MFN1/ACTR10/TRAK2	14
BP	GO:0044786	cell cycle DNA replication	19/2541	71/18670	0.0024342	0.0238429	0.0200593	MSH6/MCM6/POLA1/PRIM1/PRIM2/RFC1/RFC5/RPA1/RPA2/TERF1/TERF2/SMC1A/ZPR1/ZMPSTE24/STAG2/ORC3/FBXO5/RTF2/INO80	19
BP	GO:0051783	regulation of nuclear division	40/2541	188/18670	0.00244269	0.023886	0.0200955	APC/CCNB1/CDC27/CDKN1B/IK/DRG1/PRKAR1A/RAD1/RAD21/RB1/TPR/UBE2B/ZNF207/SMC1A/CUL3/CDC14A/TNKS/BECN1/CDC23/ZW10/VPS4B/MACROH2A1/STAG1/PRMT5/STAG2/NIPBL/ANAPC15/FBXO5/ANAPC4/DYNC1LI1/SPDL1/SLF2/RIOK2/PCID2/CHMP1B/ANAPC1/CEP97/BORA/SLF1/UBXN2B	40
BP	GO:0045787	positive regulation of cell cycle	73/2541	389/18670	0.00247344	0.024122	0.0202941	APEX1/RHOA/CCNB1/CCNT1/CDC42/CDK2/CDKN1B/DDX3X/DYNC1H1/DUSP3/EIF4E/LRP6/MNAT1/CNOT2/CNOT4/NPM1/PAFAH1B1/PGGT1B/PKD2/PLRG1/MED1/PKN2/LGMN/PSMD10/PTPN11/RAD21/RAD51C/RAD51B/RB1/RBL2/RPS6KB1/RPS15A/SFPQ/SPAST/SRPK2/ADAM17/TPR/UBE2B/CUL4B/CUL4A/CUL3/CDC14A/BECN1/CCNK/CNOT8/VPS4B/MACROH2A1/TRIM32/CNOT1/USP22/RRP8/NIPBL/SIN3A/FBXO5/GPSM2/ANAPC4/DYNC1LI1/INO80/SLF2/PCID2/CNOT6/MTA3/YTHDC2/CDC73/SLF1/LSM…	73
BP	GO:0035601	protein deacylation	25/2541	103/18670	0.00247511	0.024122	0.0202941	DYRK1A/ING2/PPT1/PRKAA1/KDM5A/REST/SFPQ/HDAC3/MORF4L2/MORF4L1/MSL3/RCOR1/SIRT1/NIPBL/SIN3A/SMARCAD1/MTA3/MIER1/SAP30L/TBL1XR1/BRMS1L/ABHD13/SPRED1/SPRED2/C6orf89	25
BP	GO:0032868	response to insulin	54/2541	272/18670	0.0025313	0.0246284	0.0207202	APC/ATP6V1A/ATP6V1B2/ATP6V1C1/ATP6V1E1/CAT/AP3S1/EIF4EBP2/EPRS1/FER/MTOR/GRB2/GSK3B/HADHA/HADH/MARS1/MAX/RAB8A/MYO5A/NCK1/OPA1/PAK1/PDPK1/PIK3C2A/PIK3CA/PIK3R1/PPAT/PRKAA1/PRKDC/PTPN1/PTPN2/PTPN11/PTPRA/RPS6KB1/SRSF5/SRSF6/SMARCC1/SOS1/STXBP3/YWHAG/PIK3R3/USO1/RAB10/CYFIP1/SIK2/SIRT1/ATP6V0A2/APPL1/ATP6V1D/RAB8B/DENND4C/ZNF106/OSBPL8/STXBP4	54
BP	GO:0009119	ribonucleoside metabolic process	24/2541	98/18670	0.00263379	0.0255829	0.0215232	AMD1/RHOA/CTPS1/GNAI3/MOCS2/MPP1/MTAP/MTRR/OPA1/RAN/UMPS/GMPS/GPHN/AHCYL1/AK3/APIP/GMPR2/RAB23/MFN1/ENOPH1/EFL1/CDADC1/ADAL/MAGI3	24
BP	GO:1901293	nucleoside phosphate biosynthetic process	73/2541	390/18670	0.00264694	0.0256679	0.0215947	ACAT1/ACLY/ADSL/AK2/ARNT/ATP5F1A/ATP5F1B/ATP5PB/BPGM/CTPS1/DCK/DCTD/DLAT/DLD/SLC26A2/ERH/GART/HIF1A/KARS1/MTHFD1/NUP98/PDHB/PDK3/PFKM/PGK1/PPAT/PPT1/PRKAA1/PRKAG1/MAPK1/PRPS1/PRPSAP1/PRPSAP2/PSEN1/RANBP2/RRM1/TPR/UMPS/PDHX/CDS2/SUCLG1/GMPS/TBPL1/NUP155/NUP93/NUP58/NUP153/RAD50/ECD/NUP205/NUP160/RRM2B/AK3/HSD17B12/PRKAG2/NUP54/ELOVL2/NDC1/NUP133/NUP107/ELOVL5/NUP37/PANK3/PPCS/CDADC1/SEH1L/ADPGK/NU…	73
BP	GO:0006090	pyruvate metabolic process	34/2541	154/18670	0.00265468	0.0257002	0.0216218	ARNT/BPGM/DLAT/DLD/HIF1A/ME2/NUP98/PDHB/PDK3/PFKM/PGK1/PRKAA1/PRKAG1/PSEN1/RANBP2/TPR/VDAC1/PDHX/NUP155/NUP93/NUP58/NUP153/ECD/NUP205/NUP160/PRKAG2/NUP54/NDC1/NUP133/NUP107/NUP37/SEH1L/ADPGK/NUP43	34
BP	GO:0006296	nucleotide-excision repair, DNA incision, 5'-to lesion	12/2541	37/18670	0.00269388	0.0258491	0.0217471	DDB1/ERCC3/ERCC4/GTF2H1/GTF2H3/RFC1/RFC5/RPA1/RPA2/CUL4B/CUL4A/POLK	12
BP	GO:0007099	centriole replication	12/2541	37/18670	0.00269388	0.0258491	0.0217471	CDK2/TRIM37/NPM1/ALMS1/VPS4B/CEP135/CCP110/KIAA0753/RTTN/C2CD3/CEP63/CEP120	12
BP	GO:0060236	regulation of mitotic spindle organization	12/2541	37/18670	0.00269388	0.0258491	0.0217471	CLTC/DYNC1H1/DRG1/TPR/SMC1A/VPS4B/STAG1/STAG2/GPSM2/CHMP1B/CEP97/BORA	12
BP	GO:1902100	negative regulation of metaphase/anaphase transition of cell cycle	12/2541	37/18670	0.00269388	0.0258491	0.0217471	APC/CCNB1/IK/RAD21/TPR/ZNF207/ZW10/ANAPC15/FBXO5/DYNC1LI1/SPDL1/PCID2	12
BP	GO:1903432	regulation of TORC1 signaling	12/2541	37/18670	0.00269388	0.0258491	0.0217471	RRAGA/SIK3/LARS1/FNIP2/RRAGC/SEH1L/PIP4P1/FNIP1/SMCR8/C12orf66/BMT2/C9orf72	12
BP	GO:0006515	protein quality control for misfolded or incompletely synthesized proteins	10/2541	28/18670	0.00270999	0.0258491	0.0217471	TOR1A/CUL3/YME1L1/UBE2W/UGGT2/UGGT1/FBXL17/KLHL15/LONP2/OMA1	10
BP	GO:0050686	negative regulation of mRNA processing	10/2541	28/18670	0.00270999	0.0258491	0.0217471	BARD1/CCNT1/DYRK1A/HNRNPK/SRSF6/SRSF7/CTR9/SRSF10/RBMX/ZC3H14	10
BP	GO:0070076	histone lysine demethylation	10/2541	28/18670	0.00270999	0.0258491	0.0217471	KDM5A/UBE2B/KDM4A/KDM5B/KDM1A/PHF8/KDM3B/KDM3A/KDM7A/KDM1B	10
BP	GO:0071168	protein localization to chromatin	10/2541	28/18670	0.00270999	0.0258491	0.0217471	MSH2/RAD21/RB1/MACROH2A1/WAPL/TASOR/NIPBL/SETD2/PPHLN1/MCM9	10
BP	GO:0002244	hematopoietic progenitor cell differentiation	36/2541	166/18670	0.00279357	0.0263643	0.0221806	ADAR/CBFB/CSF1R/HSPA9/LIG4/PLEK/PRKDC/PSEN1/PSMA1/PSMA3/PSMA5/PSMA6/PSMC2/PSMC3/PSMC6/PSMD10/PSMD12/PSME1/REST/SOS1/TCF12/XRCC5/ZBTB24/PSMD6/NUDT21/ZBTB1/PSME4/WDR7/SIN3A/YTHDF2/METTL3/ITCH/C12orf29/FNIP1/TENT2/DHX36	36
BP	GO:0006476	protein deacetylation	23/2541	93/18670	0.00279541	0.0263643	0.0221806	DYRK1A/ING2/PRKAA1/KDM5A/REST/SFPQ/HDAC3/MORF4L2/MORF4L1/MSL3/RCOR1/SIRT1/NIPBL/SIN3A/SMARCAD1/MTA3/MIER1/SAP30L/TBL1XR1/BRMS1L/SPRED1/SPRED2/C6orf89	23
BP	GO:0009086	methionine biosynthetic process	6/2541	12/18670	0.00279567	0.0263643	0.0221806	MTAP/MTHFD1/MTR/MTRR/APIP/ENOPH1	6
BP	GO:0033523	histone H2B ubiquitination	6/2541	12/18670	0.00279567	0.0263643	0.0221806	RNF8/CTR9/WAC/WDR70/CDC73/LEO1	6
BP	GO:0034086	maintenance of sister chromatid cohesion	6/2541	12/18670	0.00279567	0.0263643	0.0221806	RB1/TNKS/MACROH2A1/NIPBL/SLF2/SLF1	6
BP	GO:0034088	maintenance of mitotic sister chromatid cohesion	6/2541	12/18670	0.00279567	0.0263643	0.0221806	RB1/TNKS/MACROH2A1/NIPBL/SLF2/SLF1	6
BP	GO:0051095	regulation of helicase activity	6/2541	12/18670	0.00279567	0.0263643	0.0221806	MSH6/MNAT1/MSH2/MSH3/SIRT1/POT1	6
BP	GO:0007050	cell cycle arrest	48/2541	237/18670	0.00281668	0.0265196	0.0223112	APBB2/APC/BARD1/CCNB1/CDK2/CDK7/CDKN1B/EIF4G2/MTOR/MSH2/NBN/CNOT2/CNOT4/NOTCH2/PKD2/PPM1A/PRKAA1/PRKAB2/PRKAG1/MAP2K1/RB1/RBL2/TGFBR1/THBS1/TSG101/CDC14A/LAMTOR3/CCNK/CNOT8/CGRRF1/RRAGA/CNOT1/RRP8/HBP1/PRKAG2/CAB39/CNOT6/RRAGC/MCPH1/TBRG1/PNPT1/UHMK1/JMY/SLC38A9/SDE2/ZBTB49/CNOT6L/EIF2AK4	48
BP	GO:0006096	glycolytic process	27/2541	115/18670	0.00283408	0.0266403	0.0224128	ARNT/BPGM/HIF1A/NUP98/PFKM/PGK1/PRKAA1/PRKAG1/PSEN1/RANBP2/TPR/NUP155/NUP93/NUP58/NUP153/ECD/NUP205/NUP160/PRKAG2/NUP54/NDC1/NUP133/NUP107/NUP37/SEH1L/ADPGK/NUP43	27
BP	GO:0098732	macromolecule deacylation	25/2541	104/18670	0.00284562	0.0267057	0.0224678	DYRK1A/ING2/PPT1/PRKAA1/KDM5A/REST/SFPQ/HDAC3/MORF4L2/MORF4L1/MSL3/RCOR1/SIRT1/NIPBL/SIN3A/SMARCAD1/MTA3/MIER1/SAP30L/TBL1XR1/BRMS1L/ABHD13/SPRED1/SPRED2/C6orf89	25
BP	GO:0007265	Ras protein signal transduction	82/2541	448/18670	0.00286704	0.0268636	0.0226006	ABCA1/ABL2/RHOA/ARHGAP5/CBL/CDC42/CDK2/CHUK/CRK/CRKL/MAPK14/GNB1/GRB2/ITGB1/KPNB1/RAB8A/NF1/NOTCH2/NRAS/RAB1A/RAB4A/RAB5A/RAB5B/RAB6A/RAF1/RAP1A/RAP1B/RAP2A/RASA1/RASGRF2/RB1/RIT1/ITSN1/SOS1/SOS2/RAB7A/SHOC2/BRAP/CUL3/MADD/CTNNAL1/NRP1/ARHGEF7/USP8/RAB28/ARHGAP29/ARHGEF6/RAPGEF2/SETDB1/G3BP2/MFN2/G3BP1/ABI2/DLC1/ARFGEF1/STAMBP/GNA13/NCKAP1/RAB10/PARK7/RHOBTB3/RAB18/RAB21/CYFIP1/ARHGEF12/FBXO8/GPS…	82
BP	GO:0033048	negative regulation of mitotic sister chromatid segregation	13/2541	42/18670	0.00290144	0.0271422	0.022835	APC/CCNB1/IK/RAD21/TPR/ZNF207/TNKS/ZW10/ANAPC15/FBXO5/DYNC1LI1/SPDL1/PCID2	13
BP	GO:0051298	centrosome duplication	18/2541	67/18670	0.00298443	0.0278738	0.0234505	CDK2/TRIM37/NUBP1/NPM1/PKD2/XPO1/ALMS1/VPS4B/CEP135/CCP110/CKAP5/KIAA0753/USP33/RTTN/C2CD3/CHMP1B/CEP63/CEP120	18
BP	GO:0043618	regulation of transcription from RNA polymerase II promoter in response to stress	28/2541	121/18670	0.0029938	0.0279136	0.023484	ARNT/BACH1/HIF1A/HSF2/RBPJ/NCK1/NEDD4/PSMA1/PSMA3/PSMA5/PSMA6/PSMC2/PSMC3/PSMC6/PSMD10/PSMD12/PSME1/RBL2/TAF1/CUL2/PSMD6/ATF6/PSME4/SIN3A/MBTPS2/EGLN1/INO80/IMPACT	28
BP	GO:0051905	establishment of pigment granule localization	9/2541	24/18670	0.00299827	0.0279136	0.023484	BBS2/BBS4/MYO5A/RAB1A/DCTN2/BLOC1S6/BBS7/BLOC1S5/ARL6	9
BP	GO:0031952	regulation of protein autophosphorylation	14/2541	47/18670	0.00302688	0.0280902	0.0236326	CALM1/CALM2/NBN/PPP2R5C/PPP2R5D/PPP2R5E/RAP2A/IQGAP1/RAD50/GPNMB/IMPACT/PDGFC/RAP2C/MOB1B	14
BP	GO:1901068	guanosine-containing compound metabolic process	14/2541	47/18670	0.00302688	0.0280902	0.0236326	RHOA/GNAI3/MOCS2/MPP1/OPA1/RAN/GMPS/GPHN/AK3/GMPR2/RAB23/MFN1/EFL1/MAGI3	14
BP	GO:0009165	nucleotide biosynthetic process	72/2541	386/18670	0.00308371	0.0285721	0.024038	ACAT1/ACLY/ADSL/AK2/ARNT/ATP5F1A/ATP5F1B/ATP5PB/BPGM/CTPS1/DCK/DCTD/DLAT/DLD/SLC26A2/ERH/GART/HIF1A/KARS1/MTHFD1/NUP98/PDHB/PDK3/PFKM/PGK1/PPAT/PPT1/PRKAA1/PRKAG1/MAPK1/PRPS1/PRPSAP1/PRPSAP2/PSEN1/RANBP2/RRM1/TPR/UMPS/PDHX/CDS2/GMPS/TBPL1/NUP155/NUP93/NUP58/NUP153/RAD50/ECD/NUP205/NUP160/RRM2B/AK3/HSD17B12/PRKAG2/NUP54/ELOVL2/NDC1/NUP133/NUP107/ELOVL5/NUP37/PANK3/PPCS/CDADC1/SEH1L/ADPGK/NUDT12/NA…	72
BP	GO:0018105	peptidyl-serine phosphorylation	58/2541	299/18670	0.00309747	0.028654	0.0241069	BRAF/CCNB1/CDK2/CHUK/CREBL2/MAPK14/CSNK1A1/CSNK1G3/CSNK2A1/CSNK2A2/DYRK1A/MTOR/GSK3B/MARK3/NCK1/PAK1/PAK2/PDK3/PDPK1/PIK3CA/PRKAA1/PKN2/PRKDC/MAPK1/MAPK9/RAF1/RPS6KA3/RPS6KB1/TAF1/TGFBR1/VRK1/MKNK1/TNKS/RIPK1/LATS1/RPS6KA5/BAG4/TLK1/HIPK3/PWP1/PDCD10/PARK7/STK38L/SMG1/MORC3/TBK1/NLK/CAB39/CSNK1G1/FNIP2/NSD1/MAPKAP1/DOCK7/FNIP1/UHMK1/PAQR3/HIPK1/RICTOR	58
BP	GO:0009303	rRNA transcription	11/2541	33/18670	0.00315029	0.0290046	0.0244018	MTOR/MARS1/NCL/TAF1B/GTF3C4/GTF3C3/MACROH2A1/SPIN1/PWP1/NOL11/GTF3C6	11
BP	GO:0018279	protein N-linked glycosylation via asparagine	11/2541	33/18670	0.00315029	0.0290046	0.0244018	STT3A/LMAN1/MGAT1/UBE2G2/ALG5/UBE2J1/UGGT2/UGGT1/OSTC/MAGT1/MCFD2	11
BP	GO:1901797	negative regulation of signal transduction by p53 class mediator	11/2541	33/18670	0.00315029	0.0290046	0.0244018	DYRK1A/ING2/PSMD10/TAF9/KDM1A/SIRT1/RRM2B/TAF9B/RRN3/MARCHF7/RNF34	11
BP	GO:0000394	RNA splicing, via endonucleolytic cleavage and ligation	7/2541	16/18670	0.00318164	0.0291551	0.0245285	DDX1/CLP1/RTCB/RTRAF/C2orf49/TSEN15/FAM98B	7
BP	GO:0045116	protein neddylation	7/2541	16/18670	0.00318164	0.0291551	0.0245285	NEDD8/RPL5/NAE1/UBA3/DCUN1D4/DCUN1D1/UBE2F	7
BP	GO:0071786	endoplasmic reticulum tubular network organization	7/2541	16/18670	0.00318164	0.0291551	0.0245285	RTN3/RAB10/RAB3GAP1/RAB18/RAB3GAP2/TMEM33/ATL2	7
BP	GO:1901673	regulation of mitotic spindle assembly	8/2541	20/18670	0.00319169	0.0292012	0.0245673	DRG1/TPR/SMC1A/VPS4B/STAG1/STAG2/CHMP1B/CEP97	8
BP	GO:0002220	innate immune response activating cell surface receptor signaling pathway	27/2541	116/18670	0.00322484	0.0294122	0.0247448	CHUK/NRAS/PAK1/PAK2/PDPK1/PSMA1/PSMA3/PSMA5/PSMA6/PSMC2/PSMC3/PSMC6/PSMD10/PSMD12/PSME1/RAF1/SKP1/MAP3K7/TRAF6/CUL1/RPS6KA5/PSMD6/TAB2/PSME4/FBXW11/CLEC4A/TAB3	27
BP	GO:0006757	ATP generation from ADP	27/2541	116/18670	0.00322484	0.0294122	0.0247448	ARNT/BPGM/HIF1A/NUP98/PFKM/PGK1/PRKAA1/PRKAG1/PSEN1/RANBP2/TPR/NUP155/NUP93/NUP58/NUP153/ECD/NUP205/NUP160/PRKAG2/NUP54/NDC1/NUP133/NUP107/NUP37/SEH1L/ADPGK/NUP43	27
BP	GO:0000726	non-recombinational repair	23/2541	94/18670	0.0032339	0.0294487	0.0247755	BARD1/ERCC4/XRCC6/LIG4/NBN/POLA1/PRKDC/TP53BP1/UBE2N/UBE2V2/UVRAG/NSD2/XRCC4/XRCC5/RNF8/RAD50/KAT5/SMCHD1/RNF138/UIMC1/RIF1/ABRAXAS1/SHLD3	23
BP	GO:1902750	negative regulation of cell cycle G2/M phase transition	25/2541	105/18670	0.00326201	0.0296583	0.0249519	HUS1/NBN/PSMA1/PSMA3/PSMA5/PSMA6/PSMC2/PSMC3/PSMC6/PSMD10/PSMD12/PSME1/RAD17/RAD21/SKP1/CUL1/NAE1/MACROH2A1/PSMD6/TOPBP1/PSME4/UIMC1/USP47/TAOK1/ABRAXAS1	25
BP	GO:0006487	protein N-linked glycosylation	20/2541	78/18670	0.00327487	0.0297288	0.0250112	STT3A/LMAN1/MGAT1/UBE2G2/MGAT4A/ALG5/ALG6/UBE2J1/UGGT2/TMEM165/UGGT1/OSTC/ALG9/ALG13/MAGT1/ALG10/MCFD2/NUS1/ALG14/ALG11	20
BP	GO:0002221	pattern recognition receptor signaling pathway	41/2541	197/18670	0.00331278	0.0300263	0.0252614	CD36/CHUK/CTSL/CYLD/PDPK1/PIK3C3/LGMN/RPS6KA3/MAP3K7/TLR1/TLR4/TRAF3/TRAF6/UBE2D1/UBE2D2/UBE2D3/UBE2N/UBE2V1/RIPK1/PUM1/PJA2/TANK/CD300A/TAB2/PUM2/APPL1/LSM14A/TBK1/UBQLN1/PIK3R4/TLR8/OTUD4/ERBIN/WDFY1/EPG5/CLEC7A/ITCH/HAVCR2/OTULIN/TIFA/TAB3	41
BP	GO:0032465	regulation of cytokinesis	22/2541	89/18670	0.00343444	0.0310806	0.0261484	RHOA/BBS4/CALM1/CALM2/CDC42/PIK3C3/PKN2/SPAST/UVRAG/CUL3/CDC14A/BECN1/CCP110/KIF20A/ZFYVE26/AHCTF1/SETD2/PIK3R4/SH3GLB1/KLHL9/BIRC6/KIF13A	22
BP	GO:0070498	interleukin-1-mediated signaling pathway	24/2541	100/18670	0.00349105	0.0315439	0.0265382	CHUK/PSMA1/PSMA3/PSMA5/PSMA6/PSMC2/PSMC3/PSMC6/PSMD10/PSMD12/PSME1/SKP1/MAP3K7/TRAF6/UBE2N/UBE2V1/CUL1/RPS6KA5/PSMD6/TAB2/PSME4/FBXW11/OTUD4/TAB3	24
BP	GO:0046488	phosphatidylinositol metabolic process	37/2541	174/18670	0.00350071	0.0315823	0.0265705	ARF3/CSF1R/MTM1/OCRL/PIGA/PIGF/PIGH/PIK3C2A/PIK3C3/PIK3CA/PIK3R1/PIP4K2A/PLEK/RAB4A/RAB5A/PIP5K1A/PIK3R3/MTMR1/SYNJ1/MTMR2/MTMR6/PIGB/SOCS5/FIG4/PIGK/SACM1L/SMG1/EFR3A/PIGN/PIK3R4/RAB14/RUFY1/PLA2G12A/PLEKHA8/PIP4P1/PIKFYVE/IPMK	37
BP	GO:0045930	negative regulation of mitotic cell cycle	64/2541	338/18670	0.00354861	0.0319649	0.0268924	APC/CCNB1/SEPTIN7/CDK2/CDKN1B/ATF2/CTNNB1/PRMT2/HUS1/IK/MSH2/NBN/CNOT2/CNOT4/PKD2/PRKDC/PSMA1/PSMA3/PSMA5/PSMA6/PSMC2/PSMC3/PSMC6/PSMD10/PSMD12/PSME1/RAD17/RAD21/RB1/RBL1/RBL2/RPA2/SKP1/TOP2B/TPR/ZNF207/CUL1/CDC14A/TNKS/RIPK1/NAE1/ZW10/CNOT8/PSMD6/CTDSP2/GPNMB/TOPBP1/CNOT1/PSME4/FBXO7/ANAPC15/FBXO5/DYNC1LI1/SPDL1/USP47/PCID2/CNOT6/TAOK1/YTHDC2/CDC73/MCPH1/PNPT1/ANGEL2/CNOT6L	64
BP	GO:0060765	regulation of androgen receptor signaling pathway	10/2541	29/18670	0.00363859	0.0326682	0.0274841	DAB2/DDX5/PRMT2/RNF6/TAF1/PIAS2/RNF14/PARK7/SIRT1/RWDD1	10
BP	GO:0006904	vesicle docking involved in exocytosis	13/2541	43/18670	0.00364911	0.0326682	0.0274841	RAB8A/PLEK/STXBP3/VTI1B/RAB10/VPS45/SCFD1/BLOC1S6/RAB8B/EXOC6/VPS11/EXOC4/SCFD2	13
BP	GO:0038202	TORC1 signaling	13/2541	43/18670	0.00364911	0.0326682	0.0274841	MTOR/RRAGA/SIK3/LARS1/FNIP2/RRAGC/SEH1L/PIP4P1/FNIP1/SMCR8/C12orf66/BMT2/C9orf72	13
BP	GO:0071364	cellular response to epidermal growth factor stimulus	13/2541	43/18670	0.00364911	0.0326682	0.0274841	CBL/DUSP3/EEF1A1/MARS1/NCL/PDPK1/MED1/PTPN11/STAT5B/BECN1/IQGAP1/ZPR1/BAG4	13
BP	GO:0010822	positive regulation of mitochondrion organization	27/2541	117/18670	0.00366025	0.0327177	0.0275257	CSNK2A2/GSK3B/HTT/HIF1A/OPA1/PRKAA1/TP53BP2/UBE2D3/YWHAG/NPEPPS/MFN2/SAE1/DNM1L/HUWE1/ARIH2/CAMKK2/YWHAQ/PARK7/DDHD2/FBXO7/SH3GLB1/LEPROT/VPS35/VPS11/MFF/MOAP1/DDHD1	27
BP	GO:0008089	anterograde axonal transport	14/2541	48/18670	0.00374728	0.0333932	0.0280941	AP3S1/FMR1/KIF5B/SPAST/TERF2/AP3B1/RAB21/KIF1B/SNAPIN/BLOC1S6/AP3M1/ARL8B/BLOC1S5/TRAK2	14
BP	GO:0061014	positive regulation of mRNA catabolic process	14/2541	48/18670	0.00374728	0.0333932	0.0280941	CNOT8/PUM1/HNRNPR/CNOT1/YTHDF2/RBM23/METTL3/METTL14/METTL16/FTO/PNPT1/DHX36/CNOT6L/YTHDF3	14
BP	GO:0045931	positive regulation of mitotic cell cycle	35/2541	163/18670	0.00375444	0.0334059	0.0281047	APEX1/CCNB1/DDX3X/DUSP3/EIF4E/PAFAH1B1/PLRG1/PKN2/LGMN/PTPN11/RAD51C/RAD51B/RB1/RPS6KB1/ADAM17/TPR/CUL4B/CUL4A/CUL3/BECN1/VPS4B/MACROH2A1/USP22/NIPBL/SIN3A/FBXO5/ANAPC4/DYNC1LI1/SLF2/PCID2/MTA3/SLF1/LSM11/UBXN2B/TTL	35
BP	GO:0030307	positive regulation of cell growth	36/2541	169/18670	0.00381728	0.0339133	0.0285316	ADAM10/RHOA/BMPR2/CDC42/CSNK2A1/DDX3X/EIF4G2/FN1/MTOR/NCBP1/PAFAH1B1/PAK1/EXOSC9/MAP2K5/PSMD10/RPS6KA3/SDCBP/ADAM17/TAF9/TGFBR1/NRP1/PLAA/IST1/PARP2/ADNP2/TRIM32/CYFIP1/ADNP/N6AMT1/DERL2/ZNF639/TAF9B/INO80/USP47/CDKN2AIP/MTPN	36
BP	GO:0042590	antigen processing and presentation of exogenous peptide antigen via MHC class I	20/2541	79/18670	0.00383528	0.0340213	0.0286225	CD36/CHUK/CYBB/LNPEP/NCF2/PSMA1/PSMA3/PSMA5/PSMA6/PSMC2/PSMC3/PSMC6/PSMD10/PSMD12/PSME1/SNAP23/SEC22B/PSMD6/PSME4/CLEC4A	20
BP	GO:0018196	peptidyl-asparagine modification	11/2541	34/18670	0.00409299	0.0362522	0.0304993	STT3A/LMAN1/MGAT1/UBE2G2/ALG5/UBE2J1/UGGT2/UGGT1/OSTC/MAGT1/MCFD2	11
BP	GO:0032400	melanosome localization	9/2541	25/18670	0.00412627	0.0363811	0.0306078	BBS2/BBS4/MYO5A/RAB1A/DCTN2/BLOC1S6/BBS7/BLOC1S5/ARL6	9
BP	GO:0035459	cargo loading into vesicle	9/2541	25/18670	0.00412627	0.0363811	0.0306078	RAB1A/PICALM/SEC24B/SEC23A/SEC24A/TMED2/TMED10/SAR1A/KIF13A	9
BP	GO:1900101	regulation of endoplasmic reticulum unfolded protein response	9/2541	25/18670	0.00412627	0.0363811	0.0306078	NCK1/PIK3R1/PTPN1/PTPN2/COPS5/ATF6/BFAR/TMEM33/PPP1R15B	9
BP	GO:0006986	response to unfolded protein	37/2541	176/18670	0.00427271	0.0376153	0.0316462	ADD1/CANX/TPP1/EIF2S1/EXTL2/DNAJA1/HSPA4/HSPA8/HSPA9/NCK1/PIK3R1/DNAJC3/PTPN1/PTPN2/SSR1/HSPA13/THBS1/MBTPS1/GOSR2/MFN2/CTDSP2/PDIA6/COPS5/ATF6/ERP44/FAF2/DERL2/BFAR/MBTPS2/JKAMP/FKBP14/TMEM33/RNF121/HERPUD2/CREB3L2/RHBDD1/PPP1R15B	37
BP	GO:0006338	chromatin remodeling	38/2541	182/18670	0.00431284	0.0379113	0.0318952	ACTL6A/CENPC/CHD1/CHD4/CTNNB1/DR1/EZH1/HNRNPC/NPM1/PAK1/RB1/KDM5A/RBBP4/RBBP7/SMARCC1/SMARCC2/TADA2A/TPR/SMARCA5/MBD2/RNF8/KDM4A/KDM5B/CBX3/ZBTB1/PSME4/SMCHD1/INO80/CENPQ/PBRM1/MIS18BP1/SMARCAD1/GATAD2B/CHD8/ACTR6/TADA2B/ACTR8/SPTY2D1	38
BP	GO:0010212	response to ionizing radiation	32/2541	147/18670	0.00436268	0.0382342	0.0321668	CASP3/CBL/ERCC8/MAPK14/XRCC6/GRB2/HUS1/KARS1/LIG4/MSH2/PRKAA1/PRKDC/RAD1/RRM1/TP53BP1/XRCC4/XRCC5/RNF8/CLOCK/TANK/ZMPSTE24/KAT5/TOPBP1/KDM1A/SIRT1/NIPBL/INTS7/UIMC1/INO80/USP28/ABRAXAS1/LZIC	32
BP	GO:1901657	glycosyl compound metabolic process	32/2541	147/18670	0.00436268	0.0382342	0.0321668	AMD1/RHOA/CTPS1/DCK/ERH/GLA/GNAI3/MOCS2/MPP1/MTAP/MTRR/OPA1/PPAT/PRPS1/PRPSAP2/RAN/UMPS/GMPS/GPHN/AHCYL1/AK3/APIP/GMPR2/RAB23/ABHD10/MFN1/ENOPH1/EFL1/CDADC1/TYW3/ADAL/MAGI3	32
BP	GO:0042769	DNA damage response, detection of DNA damage	12/2541	39/18670	0.00438542	0.0382608	0.0321892	DDB1/DNAJA1/NEK1/RFC1/RFC5/RPA1/RPA2/UBE2B/USP1/CUL4B/CUL4A/WDR48	12
BP	GO:0043001	Golgi to plasma membrane protein transport	12/2541	39/18670	0.00438542	0.0382608	0.0321892	BBS2/NSF/VAMP7/BLZF1/PREPL/RAB10/GOLGA7/GOPC/KIF13A/GOLPH3/C16orf70/CNST	12
BP	GO:2000816	negative regulation of mitotic sister chromatid separation	12/2541	39/18670	0.00438542	0.0382608	0.0321892	APC/CCNB1/IK/RAD21/TPR/ZNF207/ZW10/ANAPC15/FBXO5/DYNC1LI1/SPDL1/PCID2	12
BP	GO:0001701	in utero embryonic development	69/2541	373/18670	0.00454489	0.0395006	0.0332323	ACTL6A/ADAM10/ADD1/ARNT/ATP7A/BTF3/CCNB1/CTNNB1/GABPA/GRB2/HIF1A/RBPJ/ITGB1/LIG4/SMAD2/SMAD4/MAN2A1/MBNL1/MGAT1/MSH2/NBN/CNOT2/NPAT/OCRL/PKD2/MED1/MAPK1/MAP2K1/PSMC3/TGFBR1/TRAF6/UBE2B/SLC30A1/CUL4A/CUL3/COPS3/ALKBH1/ZPR1/LATS1/COPS2/MED21/CTR9/MFN2/DNAJB6/CERT1/GNA13/TMED2/RPGRIP1L/SIN3A/HINFP/C2CD3/KIFBP/SETD2/CHST11/SBDS/RTCB/PELO/RRN3/NSUN2/BIRC6/KIDINS220/MIB1/CHD8/WDR19/TBL1XR1/PALB2/PHF6/U…	69
BP	GO:1903214	regulation of protein targeting to mitochondrion	13/2541	44/18670	0.00454544	0.0395006	0.0332323	BNIP3L/CSNK2A2/LMAN1/PRKAA1/UBE2D3/NPEPPS/BAG4/SAE1/HUWE1/ARIH2/SH3GLB1/LEPROT/VPS11	13
BP	GO:0032516	positive regulation of phosphoprotein phosphatase activity	8/2541	21/18670	0.00454786	0.0395006	0.0332323	CALM1/CALM2/CD33/MTOR/ITGA1/PPP1R12A/CD300A/PPP1R15B	8
BP	GO:0008298	intracellular mRNA localization	6/2541	13/18670	0.00459791	0.0395814	0.0333002	BICD1/EXOSC10/PRPF18/EXOSC3/PCID2/DHX36	6
BP	GO:0034214	protein hexamerization	6/2541	13/18670	0.00459791	0.0395814	0.0333002	MAT2A/SPAST/UGDH/YME1L1/PANX1/LRRC8C	6
BP	GO:0051315	attachment of mitotic spindle microtubules to kinetochore	6/2541	13/18670	0.00459791	0.0395814	0.0333002	CENPC/BECN1/MIS12/SEH1L/BOD1/CHAMP1	6
BP	GO:0071027	nuclear RNA surveillance	6/2541	13/18670	0.00459791	0.0395814	0.0333002	EXOSC9/EXOSC10/PRPF18/EXOSC3/XRN1/PCID2	6
BP	GO:0071028	nuclear mRNA surveillance	6/2541	13/18670	0.00459791	0.0395814	0.0333002	EXOSC9/EXOSC10/PRPF18/EXOSC3/XRN1/PCID2	6
BP	GO:1901836	regulation of transcription of nucleolar large rRNA by RNA polymerase I	6/2541	13/18670	0.00459791	0.0395814	0.0333002	MTOR/MARS1/NCL/MACROH2A1/PWP1/NOL11	6
BP	GO:0042866	pyruvate biosynthetic process	27/2541	119/18670	0.00468081	0.0402356	0.0338507	ARNT/BPGM/HIF1A/NUP98/PFKM/PGK1/PRKAA1/PRKAG1/PSEN1/RANBP2/TPR/NUP155/NUP93/NUP58/NUP153/ECD/NUP205/NUP160/PRKAG2/NUP54/NDC1/NUP133/NUP107/NUP37/SEH1L/ADPGK/NUP43	27
BP	GO:0042790	nucleolar large rRNA transcription by RNA polymerase I	7/2541	17/18670	0.0047795	0.0407832	0.0343113	MTOR/MARS1/NCL/TAF1B/MACROH2A1/PWP1/NOL11	7
BP	GO:0043968	histone H2A acetylation	7/2541	17/18670	0.0047795	0.0407832	0.0343113	ACTL6A/MORF4L2/BRD8/MORF4L1/MSL3/ING3/MEAF6	7
BP	GO:0045324	late endosome to vacuole transport	7/2541	17/18670	0.0047795	0.0407832	0.0343113	TMEM50B/BECN1/LEPROTL1/TMEM50A/PIK3R4/LEPROT/CHMP1B	7
BP	GO:0070131	positive regulation of mitochondrial translation	7/2541	17/18670	0.0047795	0.0407832	0.0343113	FASTKD2/MRPS27/TRMT10C/RMND1/UQCC1/RPUSD4/NSUN4	7
BP	GO:1900363	regulation of mRNA polyadenylation	7/2541	17/18670	0.0047795	0.0407832	0.0343113	CCNT1/CTR9/NUDT21/CPSF6/VIRMA/CPSF7/ZC3H14	7
BP	GO:0006275	regulation of DNA replication	25/2541	108/18670	0.00483115	0.0411637	0.0346314	ATF1/CDK2/DHX9/MSH6/HUS1/MSH3/NBN/PPP2CA/RAD17/RFC5/MAP2K4/TERF1/TERF2/SMC1A/ZMPSTE24/STAG2/FAF1/WAPL/PDS5A/FBXO5/SMARCAL1/INO80/CHTF8/USP37/ZBTB38	25
BP	GO:0070988	demethylation	18/2541	70/18670	0.00495751	0.0421787	0.0354853	APEX1/KDM5A/UBE2B/USP7/USP9X/ALKBH1/KDM4A/KDM5B/KDM1A/PHF8/JMJD6/KDM3B/OTUD4/TET2/KDM3A/FTO/KDM7A/KDM1B	18
BP	GO:0032436	positive regulation of proteasomal ubiquitin-dependent protein catabolic process	20/2541	81/18670	0.00519615	0.0440803	0.0370852	CSNK1A1/DAB2/GSK3B/MAPK9/PSEN1/PSMD10/TAF1/RNF14/SOCS5/ARIH2/ARIH1/RCHY1/FBXO22/UBQLN2/UBQLN1/NUB1/ANKIB1/DET1/BBS7/SOCS4	20
BP	GO:2001021	negative regulation of response to DNA damage stimulus	20/2541	81/18670	0.00519615	0.0440803	0.0370852	DYRK1A/ERCC4/ING2/PSMD10/TAF9/TERF2/TP53BP1/TRIP12/TRIM32/KDM1A/SMCHD1/SIRT1/FBXO5/UBR5/TAF9B/USP47/RIF1/MARCHF7/KLHL15/SHLD3	20
BP	GO:0009124	nucleoside monophosphate biosynthetic process	42/2541	208/18670	0.00523944	0.0443829	0.0373398	ADSL/AK2/ARNT/ATP5F1A/ATP5F1B/ATP5PB/BPGM/DCK/DCTD/GART/HIF1A/NUP98/PFKM/PGK1/PPAT/PRKAA1/PRKAG1/PRPS1/PSEN1/RANBP2/TPR/UMPS/GMPS/NUP155/NUP93/NUP58/NUP153/ECD/NUP205/NUP160/AK3/PRKAG2/NUP54/NDC1/NUP133/NUP107/NUP37/CDADC1/SEH1L/ADPGK/ATPSCKMT/NUP43	42
BP	GO:0070423	nucleotide-binding oligomerization domain containing signaling pathway	11/2541	35/18670	0.00524717	0.0443839	0.0373407	CYLD/MAP3K7/TLR4/TRAF6/UBE2N/UBE2V1/TAB2/ERBIN/ITCH/OTULIN/TAB3	11
BP	GO:0046390	ribose phosphate biosynthetic process	57/2541	300/18670	0.00527512	0.0445557	0.0374852	ACAT1/ACLY/ADSL/AK2/ARNT/ATP5F1A/ATP5F1B/ATP5PB/BPGM/CTPS1/DLAT/DLD/SLC26A2/GART/HIF1A/NUP98/PDHB/PDK3/PFKM/PGK1/PPAT/PPT1/PRKAA1/PRKAG1/PRPS1/PRPSAP1/PRPSAP2/PSEN1/RANBP2/TPR/UMPS/PDHX/GMPS/NUP155/NUP93/NUP58/NUP153/ECD/NUP205/NUP160/AK3/HSD17B12/PRKAG2/NUP54/ELOVL2/NDC1/NUP133/NUP107/ELOVL5/NUP37/PANK3/PPCS/SEH1L/ADPGK/ATPSCKMT/HACD2/NUP43	57
BP	GO:0009267	cellular response to starvation	32/2541	149/18670	0.00539649	0.0455148	0.0382921	BMPR2/EIF2S1/MTOR/HSPA8/LAMP2/MARS1/MAX/PIK3C3/PRKAA1/MAPK1/KLF10/PPM1D/BECN1/ATG5/RRAGA/USP33/SIK2/RRP8/SIRT1/FBXO22/PIK3R4/SH3GLB1/LARS1/MIOS/IMPACT/RRAGC/MAP1LC3B/SEH1L/FNIP1/C12orf66/BMT2/EIF2AK4	32
BP	GO:0008156	negative regulation of DNA replication	12/2541	40/18670	0.00550294	0.0460533	0.0387451	MSH6/HUS1/MSH3/RAD17/TERF1/TERF2/SMC1A/STAG2/WAPL/PDS5A/FBXO5/SMARCAL1	12
BP	GO:0098534	centriole assembly	12/2541	40/18670	0.00550294	0.0460533	0.0387451	CDK2/TRIM37/NPM1/ALMS1/VPS4B/CEP135/CCP110/KIAA0753/RTTN/C2CD3/CEP63/CEP120	12
BP	GO:1905819	negative regulation of chromosome separation	12/2541	40/18670	0.00550294	0.0460533	0.0387451	APC/CCNB1/IK/RAD21/TPR/ZNF207/ZW10/ANAPC15/FBXO5/DYNC1LI1/SPDL1/PCID2	12
BP	GO:0000422	autophagy of mitochondrion	19/2541	76/18670	0.00550774	0.0460533	0.0387451	BNIP3L/CSNK2A2/HTT/HIF1A/VDAC1/BECN1/ATG12/ATG5/MFN2/DNM1L/RNF41/CAMKK2/PARK7/FBXO7/ATG2B/ATG3/MAP1LC3B/USP30/CISD2	19
BP	GO:0046785	microtubule polymerization	19/2541	76/18670	0.00550774	0.0460533	0.0387451	CDKN1B/DYRK1A/DRG1/PAK1/TERF1/ZNF207/CKAP5/RANBP9/TUBGCP3/MAPRE1/CLASP2/CAMSAP2/CLASP1/FBXO5/TUBGCP4/SLAIN2/PRUNE1/TUBGCP5/MZT1	19
BP	GO:0061726	mitochondrion disassembly	19/2541	76/18670	0.00550774	0.0460533	0.0387451	BNIP3L/CSNK2A2/HTT/HIF1A/VDAC1/BECN1/ATG12/ATG5/MFN2/DNM1L/RNF41/CAMKK2/PARK7/FBXO7/ATG2B/ATG3/MAP1LC3B/USP30/CISD2	19
BP	GO:0044380	protein localization to cytoskeleton	15/2541	55/18670	0.00551734	0.0460674	0.038757	APC/BBS4/BICD1/GSK3B/PCM1/CRIPT/KIAA0753/PIBF1/DCTN2/MAPRE1/C2CD3/MCPH1/NEDD1/UBXN2B/CHAMP1	15
BP	GO:0031954	positive regulation of protein autophosphorylation	9/2541	26/18670	0.00555982	0.0462234	0.0388883	CALM1/CALM2/NBN/RAP2A/IQGAP1/RAD50/GPNMB/PDGFC/RAP2C	9
BP	GO:0051875	pigment granule localization	9/2541	26/18670	0.00555982	0.0462234	0.0388883	BBS2/BBS4/MYO5A/RAB1A/DCTN2/BLOC1S6/BBS7/BLOC1S5/ARL6	9
BP	GO:0070911	global genome nucleotide-excision repair	9/2541	26/18670	0.00555982	0.0462234	0.0388883	DDB1/ERCC3/ERCC4/GTF2H1/GTF2H3/CUL4B/CUL4A/RNF111/USP45	9
BP	GO:0043489	RNA stabilization	14/2541	50/18670	0.00560575	0.0465131	0.039132	MAPK14/DHX9/MTOR/HNRNPC/PARN/THRAP3/SYNCRIP/HNRNPA0/TARDBP/TENT4B/ANGEL2/NAF1/TENT2/DHX36	14
BP	GO:0070316	regulation of G0 to G1 transition	13/2541	45/18670	0.00561063	0.0465131	0.039132	APAF1/BMI1/MAX/MED1/RBBP4/RBBP7/RNF2/YAF2/CBX3/MGA/RYBP/CBX5/SUZ12	13
BP	GO:0035303	regulation of dephosphorylation	42/2541	209/18670	0.00571494	0.0473106	0.0398029	CALM1/CALM2/CD33/RCAN1/MTOR/GSK3B/HTT/IGBP1/ITGA1/PPP1R12A/PLEK/PPP1R2/PPP1R8/PPP2R1B/PPP2R5C/PPP2R5D/PPP2R5E/SHOC2/MTMR1/IQGAP1/MTMR2/BAG4/MARF1/SMG7/MPHOSPH10/LILRB2/DLC1/ARPP19/CD300A/RRP1B/FKBP15/PPP2R3C/GPATCH2/PPP6R3/ZCCHC9/PPP1R15B/BOD1/PPP4R2/SPRED1/CNST/CNEP1R1/TIPRL	42
BP	GO:0030968	endoplasmic reticulum unfolded protein response	27/2541	121/18670	0.00592945	0.0490168	0.0412383	ADD1/CANX/TPP1/EIF2S1/EXTL2/NCK1/PIK3R1/DNAJC3/PTPN1/PTPN2/SSR1/HSPA13/MBTPS1/GOSR2/CTDSP2/PDIA6/COPS5/ATF6/DERL2/BFAR/MBTPS2/FKBP14/TMEM33/RNF121/HERPUD2/CREB3L2/PPP1R15B	27
BP	GO:0007018	microtubule-based movement	54/2541	283/18670	0.00593823	0.0490198	0.0412409	BBS2/BBS4/BICD1/CDC42/AP3S1/DYNC1H1/DYNC1LI2/FMR1/HTT/HIF1A/HSPA8/IGBP1/KIF2A/KIF5B/KPNB1/TNPO1/KTN1/MAP4/OPA1/PAFAH1B1/PCM1/PURA/RAB1A/RAB6A/SFPQ/SPAST/VAMP7/TERF2/IFT88/AP3B1/TRIP11/ACTR3/ACTR2/KIF20A/LRPPRC/KIFAP3/RAB21/KIF1B/SNAPIN/BLOC1S6/COPG2/AP3M1/CFAP20/DYNC1LI1/ARL8B/RHOT1/ACTR10/WDR19/BLOC1S5/KIF13A/TRAK2/TTC21B/TTC26/BBS12	54
BP	GO:0051702	interaction with symbiont	20/2541	82/18670	0.00601267	0.0495596	0.0416951	CALM1/CALM2/CCNT1/CHD1/CSF1R/DDB1/FMR1/FN1/GTF2B/IGF2R/PSMC3/REST/CCNK/VAPA/SNW1/RRP1B/TARDBP/ZNF639/YTHDC2/EIF2AK4	20
BP	GO:0010972	negative regulation of G2/M transition of mitotic cell cycle	22/2541	93/18670	0.00602913	0.0495596	0.0416951	HUS1/NBN/PSMA1/PSMA3/PSMA5/PSMA6/PSMC2/PSMC3/PSMC6/PSMD10/PSMD12/PSME1/RAD17/RAD21/SKP1/CUL1/NAE1/PSMD6/TOPBP1/PSME4/USP47/TAOK1	22
BP	GO:1901184	regulation of ERBB signaling pathway	22/2541	93/18670	0.00602913	0.0495596	0.0416951	CBL/CDC42/DUSP3/EPS15/FER/GRB2/RBPJ/ITGA1/LGMN/PSEN1/PTPN2/SOS1/ADAM17/TSG101/RAB7A/STAM/ARHGEF7/SOCS5/STAM2/RNF115/SNX6/SOCS4	22
BP	GO:0006363	termination of RNA polymerase I transcription	10/2541	31/18670	0.00623888	0.0511395	0.0430242	CCNH/CDK7/ERCC3/GTF2H1/GTF2H3/MNAT1/TBP/UBTF/TAF1B/ZMPSTE24	10
BP	GO:0010165	response to X-ray	10/2541	31/18670	0.00623888	0.0511395	0.0430242	CASP3/ERCC8/XRCC6/KARS1/LIG4/MSH2/TP53BP1/XRCC4/XRCC5/NIPBL	10
BP	GO:0006085	acetyl-CoA biosynthetic process	8/2541	22/18670	0.0063058	0.0512555	0.0431218	ACAT1/ACLY/DLAT/DLD/PDHB/PDK3/PDHX/PPCS	8
BP	GO:0008053	mitochondrial fusion	8/2541	22/18670	0.0063058	0.0512555	0.0431218	OPA1/MFN2/DNM1L/CHCHD3/MFN1/MFF/USP30/OMA1	8
BP	GO:0016226	iron-sulfur cluster assembly	8/2541	22/18670	0.0063058	0.0512555	0.0431218	HSPA9/NUBP1/CIAO1/CIAPIN1/NUBPL/ISCA1/CIAO2A/ISCA2	8
BP	GO:0031163	metallo-sulfur cluster assembly	8/2541	22/18670	0.0063058	0.0512555	0.0431218	HSPA9/NUBP1/CIAO1/CIAPIN1/NUBPL/ISCA1/CIAO2A/ISCA2	8
BP	GO:0034643	establishment of mitochondrion localization, microtubule-mediated	8/2541	22/18670	0.0063058	0.0512555	0.0431218	HIF1A/OPA1/SPAST/LRPPRC/KIF1B/RHOT1/ACTR10/TRAK2	8
BP	GO:0047497	mitochondrion transport along microtubule	8/2541	22/18670	0.0063058	0.0512555	0.0431218	HIF1A/OPA1/SPAST/LRPPRC/KIF1B/RHOT1/ACTR10/TRAK2	8
BP	GO:1903902	positive regulation of viral life cycle	16/2541	61/18670	0.00637738	0.0517652	0.0435506	ADAR/DDB1/DDX3X/FMR1/PPID/PKN2/SRPK1/SRPK2/TOP2B/TSG101/VAPA/VPS4B/KPNA6/HACD3/YTHDC2/PDE12	16
BP	GO:0016575	histone deacetylation	19/2541	77/18670	0.00639985	0.0518032	0.0435826	ING2/KDM5A/REST/SFPQ/HDAC3/MORF4L2/MORF4L1/MSL3/RCOR1/SIRT1/NIPBL/SIN3A/SMARCAD1/MTA3/MIER1/SAP30L/TBL1XR1/BRMS1L/C6orf89	19
BP	GO:0031397	negative regulation of protein ubiquitination	19/2541	77/18670	0.00639985	0.0518032	0.0435826	CAMLG/MTOR/DNAJA1/PSEN1/RPL5/TAF1/USP4/TRIP12/PLAA/ATG5/BAG5/PRMT3/GLMN/PARK7/FBXO5/UBR5/TRIM44/MARCHF7/SPOPL	19
BP	GO:0035520	monoubiquitinated protein deubiquitination	5/2541	10/18670	0.00646161	0.0519469	0.0437035	USP1/USP7/USP15/USP16/USP47	5
BP	GO:0070862	negative regulation of protein exit from endoplasmic reticulum	5/2541	10/18670	0.00646161	0.0519469	0.0437035	UBE2G2/ERLEC1/DERL2/UBE2J1/UBAC2	5
BP	GO:1901838	positive regulation of transcription of nucleolar large rRNA by RNA polymerase I	5/2541	10/18670	0.00646161	0.0519469	0.0437035	MTOR/MARS1/NCL/PWP1/NOL11	5
BP	GO:1903897	regulation of PERK-mediated unfolded protein response	5/2541	10/18670	0.00646161	0.0519469	0.0437035	NCK1/PTPN1/PTPN2/TMEM33/PPP1R15B	5
BP	GO:0032088	negative regulation of NF-kappaB transcription factor activity	21/2541	88/18670	0.00647108	0.0519469	0.0437035	CAT/CHUK/CMKLR1/CYLD/PRMT2/TRIM37/MAP2K5/PSMD10/TRAF3/USP7/TAX1BP1/G3BP2/FAF1/SIRT1/ERBIN/TMIGD3/ITCH/HAVCR2/OTULIN/NLRP3/COMMD1	21
BP	GO:1903321	negative regulation of protein modification by small protein conjugation or removal	21/2541	88/18670	0.00647108	0.0519469	0.0437035	CAMLG/CTNNB1/MTOR/DNAJA1/PSEN1/RPL5/TAF1/USP4/TRIP12/PLAA/ATG5/BAG5/PRMT3/HMG20A/GLMN/PARK7/FBXO5/UBR5/TRIM44/MARCHF7/SPOPL	21
BP	GO:0038093	Fc receptor signaling pathway	47/2541	241/18670	0.00650051	0.0521114	0.0438418	CALM1/CDC42/CHUK/CRK/FCGR2A/FCGR3A/FER/GRB2/NCK1/NFATC3/PAK1/PAK2/PDPK1/PIK3CA/PIK3R1/PPP3CB/MAPK1/MAPK9/PSMA1/PSMA3/PSMA5/PSMA6/PSMC2/PSMC3/PSMC6/PSMD10/PSMD12/PSME1/RAP1A/MAP2K4/SKP1/SOS1/MAP3K7/TRAF6/YES1/CUL1/PSMD6/ARPC5/ACTR3/ACTR2/NCKAP1/TAB2/CYFIP1/PSME4/FBXW11/APPL1/TAB3	47
BP	GO:0009755	hormone-mediated signaling pathway	46/2541	235/18670	0.00656677	0.0525703	0.0442279	RHOA/ARNTL/CBFB/CDK7/CTNNB1/DAB2/DDX5/NR3C1/PRMT2/DNAJA1/NEDD4/CNOT2/PAK1/MED1/PTPN11/RAN/RB1/RNF4/RNF6/RXRB/TAF1/TAF7/NR2C2/NCOA4/NRIP1/PIAS2/LATS1/TRIP4/CLOCK/RNF14/PGRMC2/KAT5/PARK7/CNOT1/SIRT1/RBFOX2/APPL1/STRN3/UBR5/RWDD1/UFM1/UFSP2/KDM3A/LANCL2/UBA5/KCTD6	46
BP	GO:0045292	mRNA cis splicing, via spliceosome	15/2541	56/18670	0.00660757	0.0526078	0.0442595	NCBP1/RBM4/SRSF1/SRSF2/SRSF3/SRSF5/SRSF6/SRSF7/DDX23/SRSF10/NCBP2/WBP11/PRPF39/RBM22/RBM4B	15
BP	GO:0090307	mitotic spindle assembly	15/2541	56/18670	0.00660757	0.0526078	0.0442595	RHOA/KIF2A/KPNB1/DRG1/TPR/ZNF207/SMC1A/VPS4B/STAG1/PIBF1/STAG2/CLASP1/CHMP1B/CEP97/MZT1	15
BP	GO:1902017	regulation of cilium assembly	15/2541	56/18670	0.00660757	0.0526078	0.0442595	BBS4/SEPTIN7/CYLD/HTT/MAP4/VDAC3/IFT88/ATG5/CEP135/CCP110/ATMIN/ATG3/CEP97/CEP120/TAPT1	15
BP	GO:1905515	non-motile cilium assembly	15/2541	56/18670	0.00660757	0.0526078	0.0442595	BBS2/BBS4/SEPTIN7/MAP4/PCM1/IFT88/CEP135/PIBF1/EXOC5/ATMIN/RPGRIP1L/C2CD3/BBS7/BBS10/TTC8	15
BP	GO:0019079	viral genome replication	27/2541	122/18670	0.00665071	0.052879	0.0444877	ADAR/CDC42/DDB1/DDX3X/DDX5/FMR1/ILF3/PPID/PKN2/RAB5A/SRPK1/SRPK2/TOP2B/UBP1/DEK/EEA1/CCNK/VAPA/ATG5/SETDB1/TASOR/HTATSF1/HACD3/RESF1/YTHDC2/PDE12/EIF2AK4	27
BP	GO:0000731	DNA synthesis involved in DNA repair	14/2541	51/18670	0.00677902	0.0538257	0.0452842	POLA1/REV3L/RFC1/RFC5/RPA1/RPA2/USP10/POLI/ZBTB1/SIRT1/RCHY1/POLK/SPRTN/PRIMPOL	14
BP	GO:1902036	regulation of hematopoietic stem cell differentiation	18/2541	72/18670	0.0067884	0.0538269	0.0452851	CBFB/HSPA9/PSMA1/PSMA3/PSMA5/PSMA6/PSMC2/PSMC3/PSMC6/PSMD10/PSMD12/PSME1/TCF12/PSMD6/PSME4/YTHDF2/METTL3/ITCH	18
BP	GO:0019985	translesion synthesis	12/2541	41/18670	0.0068351	0.05391	0.0453551	REV3L/RFC1/RFC5/RPA1/RPA2/USP10/POLI/ZBTB1/RCHY1/POLK/SPRTN/PRIMPOL	12
BP	GO:0070317	negative regulation of G0 to G1 transition	12/2541	41/18670	0.0068351	0.05391	0.0453551	APAF1/BMI1/MAX/RBBP4/RBBP7/RNF2/YAF2/CBX3/MGA/RYBP/CBX5/SUZ12	12
BP	GO:0090317	negative regulation of intracellular protein transport	12/2541	41/18670	0.0068351	0.05391	0.0453551	BARD1/CD36/LMAN1/NF1/UBE2G2/BAG4/PARK7/ERLEC1/DERL2/UBE2J1/RAB23/UBAC2	12
BP	GO:0032606	type I interferon production	28/2541	128/18670	0.00683588	0.05391	0.0453551	CHUK/CTNNB1/CYLD/DDX3X/DHX9/XRCC6/PPM1B/PRKDC/PTPN11/TLR4/TRAF3/XRCC5/YY1/TAX1BP1/G3BP1/POLR3C/TRIM32/SETD2/TBK1/TLR8/DDX41/RNF216/POLR3B/DHX33/AZI2/ITCH/HAVCR2/DHX36	28
BP	GO:0006984	ER-nucleus signaling pathway	13/2541	46/18670	0.006866	0.0540744	0.0454933	EIF2S1/GSK3B/NCK1/PTPN1/PTPN2/MBTPS1/ATF6/MBTPS2/TMEM33/CCDC47/ATG10/EIF2A/PPP1R15B	13
BP	GO:0006607	NLS-bearing protein import into nucleus	7/2541	18/18670	0.00691345	0.0542282	0.0456228	KPNA1/KPNA3/KPNA4/IPO5/RANBP2/KPNA6/NUP54	7
BP	GO:0031293	membrane protein intracellular domain proteolysis	7/2541	18/18670	0.00691345	0.0542282	0.0456228	ADAM10/PSEN1/ADAM17/TRAF6/MBTPS1/MBTPS2/RHBDD1	7
BP	GO:1902165	regulation of intrinsic apoptotic signaling pathway in response to DNA damage by p53 class mediator	7/2541	18/18670	0.00691345	0.0542282	0.0456228	HNRNPK/ING2/TAF9/KDM1A/SIRT1/TAF9B/MARCHF7	7
BP	GO:0034620	cellular response to unfolded protein	30/2541	140/18670	0.00712783	0.0556166	0.0467908	ADD1/CANX/TPP1/EIF2S1/EXTL2/HSPA8/HSPA9/NCK1/PIK3R1/DNAJC3/PTPN1/PTPN2/SSR1/HSPA13/MBTPS1/GOSR2/CTDSP2/PDIA6/COPS5/ATF6/DERL2/BFAR/MBTPS2/FKBP14/TMEM33/RNF121/HERPUD2/CREB3L2/RHBDD1/PPP1R15B	30
BP	GO:0007175	negative regulation of epidermal growth factor-activated receptor activity	6/2541	14/18670	0.00712862	0.0556166	0.0467908	CBL/PSEN1/TSG101/SOCS5/SNX6/SOCS4	6
BP	GO:0033169	histone H3-K9 demethylation	6/2541	14/18670	0.00712862	0.0556166	0.0467908	KDM4A/KDM1A/PHF8/KDM3B/KDM3A/KDM7A	6
BP	GO:0036092	phosphatidylinositol-3-phosphate biosynthetic process	6/2541	14/18670	0.00712862	0.0556166	0.0467908	PIK3C2A/PIK3C3/PIK3CA/PIK3R3/FIG4/PIKFYVE	6
BP	GO:0042274	ribosomal small subunit biogenesis	17/2541	67/18670	0.00717012	0.0558656	0.0470003	NPM1/BMS1/NOL11/NGDN/UTP25/FCF1/MRPS7/HEATR1/NAT10/TSR1/RIOK2/UTP6/UTP3/RIOK1/UTP23/LTV1/SRFBP1	17
BP	GO:0010508	positive regulation of autophagy	26/2541	117/18670	0.00723034	0.0562596	0.0473318	BNIP3L/GNAI3/GSK3B/HTT/HIF1A/PAFAH1B2/PIP4K2A/PRKAA1/MAP3K7/UVRAG/BECN1/MFN2/KAT5/SPTLC1/CAMKK2/PARK7/RAB3GAP1/SIRT1/RAB3GAP2/FBXO7/TBK1/SH3GLB1/WAC/SMCR8/C9orf72/EIF2AK4	26
BP	GO:0061640	cytoskeleton-dependent cytokinesis	23/2541	100/18670	0.00725038	0.0563403	0.0473997	APC/RHOA/BBS4/SEPTIN7/SEPTIN2/RASA1/SON/SPAST/USP8/VPS4B/IST1/WASHC5/ACTR3/ACTR2/KIF20A/STAMBP/SEPTIN8/ZFYVE26/CKAP2/SNX9/SEPTIN11/CHMP1B/SNX18	23
BP	GO:0032201	telomere maintenance via semi-conservative replication	9/2541	27/18670	0.00734929	0.0568814	0.0478549	POLA1/PRIM1/PRIM2/RFC1/RFC5/RPA1/RPA2/TERF1/TERF2	9
BP	GO:0043921	modulation by host of viral transcription	9/2541	27/18670	0.00734929	0.0568814	0.0478549	CCNT1/CHD1/GTF2B/PSMC3/REST/SNW1/RRP1B/TARDBP/ZNF639	9
BP	GO:0052472	modulation by host of symbiont transcription	9/2541	27/18670	0.00734929	0.0568814	0.0478549	CCNT1/CHD1/GTF2B/PSMC3/REST/SNW1/RRP1B/TARDBP/ZNF639	9
BP	GO:0009132	nucleoside diphosphate metabolic process	33/2541	158/18670	0.00739653	0.05717	0.0480977	AK2/ARNT/BPGM/HIF1A/MPP1/NUP98/PFKM/PGK1/PRKAA1/PRKAG1/PSEN1/RANBP2/TPR/SUCLG1/NUP155/NUP93/NUP58/NUP153/ECD/NUP205/NUP160/AK3/PRKAG2/NUDT9/NUP54/NDC1/NUP133/NUP107/NUP37/SEH1L/ADPGK/MAGI3/NUP43	33
BP	GO:0030433	ubiquitin-dependent ERAD pathway	19/2541	78/18670	0.0074062	0.05717	0.0480977	PSMC6/SEL1L/HSPA13/UBE2G2/USP14/UBE4A/MARCHF6/FAF2/ERLEC1/UBQLN2/UBQLN1/DERL2/UBE2J1/JKAMP/SGTB/RNF121/CCDC47/DNAJB14/DNAJC18	19
BP	GO:0046034	ATP metabolic process	57/2541	305/18670	0.00748331	0.0576888	0.0485342	AK2/RHOA/ARNT/ATP5F1A/ATP5F1B/ATP5PB/ATP6V1A/ATP6V1B2/ATP7A/BPGM/CCNB1/DLD/NIPSNAP2/HIF1A/HSPA8/MSH2/NDUFA5/NDUFA10/NDUFS1/NDUFS4/NUP98/PFKM/PGK1/PRKAA1/PRKAG1/PSEN1/RANBP2/SDHC/SDHD/TPR/UQCRC2/PARG/COX7A2L/NUP155/NUP93/NUP58/NUP153/DNM1L/CLPX/PARK7/ECD/NUP205/NUP160/NDUFAF1/PRKAG2/NUP54/NDC1/NUP133/NUP107/NUP37/TEFM/SEH1L/ADPGK/ATPSCKMT/PDE12/AFG1L/NUP43	57
BP	GO:0043902	positive regulation of multi-organism process	38/2541	188/18670	0.00749963	0.0577382	0.0485758	ADAR/CCNT1/CHD1/CSF1R/DDB1/DDX3X/DHX9/FMR1/GTF2B/IGF2R/POLR2B/POLR2C/POLR2D/PPID/PKN2/SRPK1/SRPK2/TOP2B/TRAF6/TSG101/RAB7A/VAPA/VPS4B/PUM1/LHFPL2/SNW1/RRP1B/SASH1/PUM2/KPNA6/TBK1/ZNF639/HACD3/CLEC7A/SMURF2/YTHDC2/HAVCR2/PDE12	38
BP	GO:0097711	ciliary basal body-plasma membrane docking	22/2541	95/18670	0.0078339	0.0602321	0.0506739	DYNC1H1/PAFAH1B1/PCM1/YWHAG/ALMS1/CEP135/CEP57/CCP110/CKAP5/DCTN2/MAPRE1/RPGRIP1L/CLASP1/C2CD3/HAUS6/HAUS4/HAUS3/CEP97/CEP63/HAUS1/NEDD1/SCLT1	22
BP	GO:0046039	GTP metabolic process	10/2541	32/18670	0.00798834	0.0611775	0.0514692	RHOA/GNAI3/MOCS2/OPA1/RAN/GPHN/AK3/RAB23/MFN1/EFL1	10
BP	GO:1901661	quinone metabolic process	10/2541	32/18670	0.00798834	0.0611775	0.0514692	HMGCR/CRYZL1/COQ7/COQ2/UBIAD1/COQ6/PDSS2/COQ10B/COQ5/PPTC7	10
BP	GO:1903955	positive regulation of protein targeting to mitochondrion	10/2541	32/18670	0.00798834	0.0611775	0.0514692	CSNK2A2/PRKAA1/UBE2D3/NPEPPS/SAE1/HUWE1/ARIH2/SH3GLB1/LEPROT/VPS11	10
BP	GO:0090263	positive regulation of canonical Wnt signaling pathway	31/2541	147/18670	0.0080067	0.0612376	0.0515198	ARNTL/CSNK1G3/DDX3X/RBPJ/PPM1A/PSMA1/PSMA3/PSMA5/PSMA6/PSMC2/PSMC3/PSMC6/PSMD10/PSMD12/PSME1/UBE2B/TNKS/USP8/USP34/PSMD6/PSME4/UBR5/CSNK1G1/USP47/VPS35/SMURF2/TBL1XR1/WLS/TNKS2/RNF146/ZBED3	31
BP	GO:0006164	purine nucleotide biosynthetic process	56/2541	300/18670	0.00816165	0.0623409	0.052448	ACAT1/ACLY/ADSL/AK2/ARNT/ATP5F1A/ATP5F1B/ATP5PB/BPGM/DLAT/DLD/SLC26A2/GART/HIF1A/MTHFD1/NUP98/PDHB/PDK3/PFKM/PGK1/PPAT/PPT1/PRKAA1/PRKAG1/PRPS1/PRPSAP1/PRPSAP2/PSEN1/RANBP2/TPR/PDHX/GMPS/NUP155/NUP93/NUP58/NUP153/ECD/NUP205/NUP160/AK3/HSD17B12/PRKAG2/NUP54/ELOVL2/NDC1/NUP133/NUP107/ELOVL5/NUP37/PANK3/PPCS/SEH1L/ADPGK/ATPSCKMT/HACD2/NUP43	56
BP	GO:0009127	purine nucleoside monophosphate biosynthetic process	37/2541	183/18670	0.00820673	0.0625213	0.0525998	ADSL/AK2/ARNT/ATP5F1A/ATP5F1B/ATP5PB/BPGM/GART/HIF1A/NUP98/PFKM/PGK1/PPAT/PRKAA1/PRKAG1/PSEN1/RANBP2/TPR/GMPS/NUP155/NUP93/NUP58/NUP153/ECD/NUP205/NUP160/AK3/PRKAG2/NUP54/NDC1/NUP133/NUP107/NUP37/SEH1L/ADPGK/ATPSCKMT/NUP43	37
BP	GO:0009168	purine ribonucleoside monophosphate biosynthetic process	37/2541	183/18670	0.00820673	0.0625213	0.0525998	ADSL/AK2/ARNT/ATP5F1A/ATP5F1B/ATP5PB/BPGM/GART/HIF1A/NUP98/PFKM/PGK1/PPAT/PRKAA1/PRKAG1/PSEN1/RANBP2/TPR/GMPS/NUP155/NUP93/NUP58/NUP153/ECD/NUP205/NUP160/AK3/PRKAG2/NUP54/NDC1/NUP133/NUP107/NUP37/SEH1L/ADPGK/ATPSCKMT/NUP43	37
BP	GO:0001736	establishment of planar polarity	27/2541	124/18670	0.00831163	0.0631554	0.0531333	AP2B1/RHOA/CDC42/AP2M1/CLTC/DAB2/MLLT3/PAFAH1B1/PSMA1/PSMA3/PSMA5/PSMA6/PSMC2/PSMC3/PSMC6/PSMD10/PSMD12/PSME1/RYK/PSMD6/WDR1/MED12/SEC24B/EXOC5/PSME4/RPGRIP1L/SMURF2	27
BP	GO:0007164	establishment of tissue polarity	27/2541	124/18670	0.00831163	0.0631554	0.0531333	AP2B1/RHOA/CDC42/AP2M1/CLTC/DAB2/MLLT3/PAFAH1B1/PSMA1/PSMA3/PSMA5/PSMA6/PSMC2/PSMC3/PSMC6/PSMD10/PSMD12/PSME1/RYK/PSMD6/WDR1/MED12/SEC24B/EXOC5/PSME4/RPGRIP1L/SMURF2	27
BP	GO:0045023	G0 to G1 transition	13/2541	47/18670	0.0083339	0.0632421	0.0532063	APAF1/BMI1/MAX/MED1/RBBP4/RBBP7/RNF2/YAF2/CBX3/MGA/RYBP/CBX5/SUZ12	13
BP	GO:0031057	negative regulation of histone modification	12/2541	42/18670	0.00840856	0.063643	0.0535435	KDM5A/TAF7/UBE2B/TRIP12/ATG5/MACROH2A1/KDM1A/SIRT1/SIN3A/ZNF451/UBR5/KDM3A	12
BP	GO:1903146	regulation of autophagy of mitochondrion	12/2541	42/18670	0.00840856	0.063643	0.0535435	BNIP3L/CSNK2A2/HTT/HIF1A/VDAC1/MFN2/DNM1L/RNF41/CAMKK2/PARK7/FBXO7/USP30	12
BP	GO:0000715	nucleotide-excision repair, DNA damage recognition	8/2541	23/18670	0.00853391	0.0642713	0.0540721	DDB1/CUL4B/CUL4A/COPS3/COPS2/COPS8/COPS5/COPS4	8
BP	GO:1902254	negative regulation of intrinsic apoptotic signaling pathway by p53 class mediator	8/2541	23/18670	0.00853391	0.0642713	0.0540721	ING2/TAF9/KDM1A/SIRT1/RRM2B/TAF9B/RRN3/MARCHF7	8
BP	GO:2000637	positive regulation of gene silencing by miRNA	8/2541	23/18670	0.00853391	0.0642713	0.0540721	DDX5/DHX9/FMR1/MAP2K1/FXR1/RIPK1/PUM1/PUM2	8
BP	GO:0030330	DNA damage response, signal transduction by p53 class mediator	24/2541	107/18670	0.00853569	0.0642713	0.0540721	CCNB1/CDK2/CDKN1B/DDX5/DYRK1A/NBN/CNOT2/CNOT4/PSMD10/RBL2/PPM1D/USP10/CNOT8/ZMPSTE24/KAT5/CNOT1/KDM1A/SIRT1/SMYD2/CNOT6/MARCHF7/SPRED1/SPRED2/CNOT6L	24
BP	GO:0050792	regulation of viral process	41/2541	208/18670	0.00875093	0.065807	0.0553641	ADAR/CCNT1/CHD1/CSF1R/DDB1/DDX3X/DDX5/DHX9/FMR1/GTF2B/IGF2R/ILF3/POLR2B/POLR2C/POLR2D/PPID/PKN2/PSMC3/REST/SRPK1/SRPK2/TOP2B/TSG101/RAB7A/SNX3/CCNK/VAPA/VPS4B/SETDB1/SNW1/TRIM32/RRP1B/TASOR/TARDBP/KPNA6/ZNF639/HACD3/RESF1/YTHDC2/PDE12/EIF2AK4	41
BP	GO:0001933	negative regulation of protein phosphorylation	76/2541	429/18670	0.00898425	0.067399	0.0567035	ADAR/APC/CALM1/CALM2/CASP3/CBL/CCNB1/CDKN1B/CRKL/CYLD/DUSP3/FKTN/MTOR/GMFB/HMGCR/DNAJA1/IGBP1/IPO5/LRP6/SMAD4/NCK1/NF1/NPM1/PAFAH1B1/PAK2/PDPK1/PPP2CA/PPP2R5D/PRKAR1A/PRKDC/DNAJC3/PSEN1/PSMD10/PTPN1/PTPN2/RB1/TAF7/TLR4/TSG101/UBE2B/YWHAG/HDAC3/LATS1/MACROH2A1/SOCS5/RANBP9/CTDSP2/HIPK3/PIBF1/IPO7/ZMYND11/PWP1/STRAP/CD300A/PARK7/SIRT1/TARDBP/NNT/CORO1C/FBXO7/PRKAG2/RTRAF/SYNJ2BP/IMPACT/ASH1L/SNX6/I…	76
BP	GO:0044782	cilium organization	69/2541	384/18670	0.00898576	0.067399	0.0567035	BBS2/BBS4/SEPTIN7/CYLD/DYNC1H1/HTT/TNPO1/MAP4/RAB8A/SEPTIN2/NEK1/OCRL/PAFAH1B1/PCM1/PKD2/RO60/UBE2B/VDAC3/YWHAG/ALMS1/IFT88/CDC14A/TRIP11/ATG5/CEP135/CEP57/CCP110/KIAA0586/CKAP5/ACTR3/ACTR2/PIBF1/DCTN2/EXOC5/MAPRE1/KIFAP3/ATMIN/RPGRIP1L/CLASP1/ATXN10/RTTN/C2CD3/BBS9/CFAP20/ATP6V1D/RAB23/HAUS6/HAUS4/DNAAF2/BBS7/WDR11/PARVA/TTC17/WDR19/ATG3/HAUS3/CEP97/BBS10/TTC21B/TTC26/CEP63/ARL6/HAUS1/NEDD1/TTC8…	69
BP	GO:0030520	intracellular estrogen receptor signaling pathway	15/2541	58/18670	0.00930334	0.0696019	0.0585568	CBFB/DDX5/CNOT2/PAK1/MED1/TAF7/LATS1/TRIP4/CNOT1/RBFOX2/STRN3/UFM1/UFSP2/UBA5/KCTD6	15
BP	GO:0061951	establishment of protein localization to plasma membrane	15/2541	58/18670	0.00930334	0.0696019	0.0585568	BBS2/RAB8A/NSF/VAMP7/BLZF1/PREPL/RAB10/GOLGA7/VPS35/GOPC/KIF13A/GOLPH3/C16orf70/ARL6/CNST	15
BP	GO:0052312	modulation of transcription in other organism involved in symbiotic interaction	9/2541	28/18670	0.00954685	0.0713321	0.0600125	CCNT1/CHD1/GTF2B/PSMC3/REST/SNW1/RRP1B/TARDBP/ZNF639	9
BP	GO:0009156	ribonucleoside monophosphate biosynthetic process	39/2541	197/18670	0.00965218	0.0720268	0.0605969	ADSL/AK2/ARNT/ATP5F1A/ATP5F1B/ATP5PB/BPGM/GART/HIF1A/NUP98/PFKM/PGK1/PPAT/PRKAA1/PRKAG1/PRPS1/PSEN1/RANBP2/TPR/UMPS/GMPS/NUP155/NUP93/NUP58/NUP153/ECD/NUP205/NUP160/AK3/PRKAG2/NUP54/NDC1/NUP133/NUP107/NUP37/SEH1L/ADPGK/ATPSCKMT/NUP43	39
BP	GO:0001832	blastocyst growth	7/2541	19/18670	0.0096795	0.072048	0.0606148	NBN/ZPR1/COPS2/CTR9/SBDS/PELO/PALB2	7
BP	GO:0000186	activation of MAPKK activity	14/2541	53/18670	0.00970823	0.072048	0.0606148	CRK/CRKL/MAP3K4/MAPK1/PSEN1/RAF1/MAP3K7/TGFBR1/LAMTOR3/RIPK1/MAP3K2/FRS2/KIDINS220/TAOK1	14
BP	GO:0031122	cytoplasmic microtubule organization	14/2541	53/18670	0.00970823	0.072048	0.0606148	DYNC1H1/KPNB1/PAFAH1B1/PCM1/SPAST/CRIPT/TUBGCP3/KATNA1/CAMSAP2/CLASP1/TUBGCP4/SLAIN2/TUBGCP5/CEP120	14
BP	GO:0035065	regulation of histone acetylation	14/2541	53/18670	0.00970823	0.072048	0.0606148	SMAD4/TADA2A/TAF7/RPS6KA5/ATG5/ZMPSTE24/CTCF/KAT7/SIRT1/EID1/SIN3A/ZNF451/IWS1/TADA2B	14
BP	GO:0042594	response to starvation	38/2541	191/18670	0.00971684	0.072048	0.0606148	ACAT1/ADSL/BMPR2/CBL/EIF2S1/MTOR/HSPA8/LAMP2/MARS1/MAX/OXCT1/PIK3C3/PRKAA1/MAPK1/KLF10/PPM1D/BECN1/ATG5/TBC1D5/RRAGA/USP33/SIK2/RRP8/SIRT1/FBXO22/PIK3R4/SH3GLB1/LARS1/MIOS/IMPACT/RRAGC/MAP1LC3B/SEH1L/EIF2A/FNIP1/C12orf66/BMT2/EIF2AK4	38
BP	GO:0060249	anatomical structure homeostasis	77/2541	437/18670	0.00977781	0.072408	0.0609176	ADD1/APEX1/BARD1/BBS2/BBS4/CCT6A/TPP1/CSF1R/CTNNB1/ERCC4/XRCC6/HIF1A/HNRNPC/HUS1/LAMP2/LIPA/LOX/MAP3K4/MTM1/NBN/NF1/PARN/PFKM/EXOSC10/POLA1/PRIM1/PRIM2/PRKAA1/PRKDC/MAPK1/PTPN11/RAD51C/RB1/RFC1/RFC5/RPA1/RPA2/SLC22A5/TCP1/TERF1/TERF2/TLR4/TRAF6/CCT3/XRCC5/USP7/TNKS/SMG7/RAD50/CCT7/CCT4/CCT2/CCT8/PTGES3/STRAP/CCT5/TRIM32/SMG1/POT1/TINF2/SMARCAL1/XRN1/RIF1/NAT10/SPATA7/YLPM1/TAOK1/TENT4B/BBS10/TNKS…	77
BP	GO:0008543	fibroblast growth factor receptor signaling pathway	25/2541	114/18670	0.00987235	0.0729228	0.0613507	CBL/CRKL/CTNNB1/GRB2/HNRNPH1/ANOS1/NCBP1/POLR2B/POLR2C/POLR2D/MAPK1/PTPN11/THBS1/TIAL1/SHOC2/IQGAP1/CEP57/FRS2/NCBP2/SETX/RBFOX2/NPTN/RAB14/SPRED1/SPRED2	25
BP	GO:0042752	regulation of circadian rhythm	25/2541	114/18670	0.00987235	0.0729228	0.0613507	ARNTL/CREB1/CREM/DDB1/MTOR/GSK3B/NONO/PRKAA1/PRKDC/MAPK9/RBM4/SFPQ/KLF10/USP7/USP9X/HDAC3/CLOCK/THRAP3/FBXW11/TARDBP/SIN3A/FBXL3/RBM4B/CIPC/SRRD	25
BP	GO:0051653	spindle localization	13/2541	48/18670	0.0100375	0.0740488	0.062298	DYNC1H1/HTT/KPNB1/MAP4/PAFAH1B1/ZW10/ACTR3/ACTR2/CLASP1/GPSM2/SPDL1/MCPH1/UBXN2B	13
BP	GO:0006471	protein ADP-ribosylation	10/2541	33/18670	0.0100918	0.0742617	0.0624771	PARP4/TNKS/PUM3/PARP2/ADNP/TINF2/HPF1/PARP11/PARP8/TNKS2	10
BP	GO:0070536	protein K63-linked deubiquitination	10/2541	33/18670	0.0100918	0.0742617	0.0624771	CYLD/USP8/USP16/STAMBP/USP33/USP25/DESI2/UIMC1/OTUD4/ZRANB1	10
BP	GO:0006342	chromatin silencing	26/2541	120/18670	0.010106	0.0742717	0.0624856	BMI1/EZH1/MBD1/UBE2B/SMARCA5/PPM1D/HAT1/MBD2/MORF4L2/SETDB1/MORF4L1/MSL3/PHF8/TASOR/UBR2/SMCHD1/RRP8/SIRT1/ASF1A/SIN3A/PPHLN1/ATAD2B/RIF1/RESF1/MIER1/FAM172A	26
BP	GO:0009225	nucleotide-sugar metabolic process	11/2541	38/18670	0.0102937	0.0753946	0.0634302	EXTL2/MGAT1/UAP1/UGDH/UGP2/PARG/GNPDA1/TGDS/UGGT2/UGGT1/GNPDA2	11
BP	GO:2000279	negative regulation of DNA biosynthetic process	11/2541	38/18670	0.0102937	0.0753946	0.0634302	BMPR2/HNRNPC/EXOSC10/TERF1/TERF2/POT1/TINF2/XRN1/NAT10/TENT4B/DCP2	11
BP	GO:0042058	regulation of epidermal growth factor receptor signaling pathway	20/2541	86/18670	0.0103918	0.0753946	0.0634302	CBL/CDC42/DUSP3/EPS15/FER/GRB2/ITGA1/PSEN1/PTPN2/SOS1/ADAM17/TSG101/RAB7A/STAM/ARHGEF7/SOCS5/STAM2/RNF115/SNX6/SOCS4	20
BP	GO:0048013	ephrin receptor signaling pathway	20/2541	86/18670	0.0103918	0.0753946	0.0634302	AP2B1/RHOA/CDC42/AP2M1/CRK/RBPJ/NCK1/PAK1/PSEN1/PTPN11/RASA1/SDCBP/ITSN1/SS18/YES1/ARHGEF7/ARPC5/ACTR3/ACTR2/ANKS1A	20
BP	GO:0002479	antigen processing and presentation of exogenous peptide antigen via MHC class I, TAP-dependent	18/2541	75/18670	0.0105252	0.0753946	0.0634302	CD36/CHUK/CYBB/NCF2/PSMA1/PSMA3/PSMA5/PSMA6/PSMC2/PSMC3/PSMC6/PSMD10/PSMD12/PSME1/SNAP23/SEC22B/PSMD6/PSME4	18
BP	GO:0032482	Rab protein signal transduction	18/2541	75/18670	0.0105252	0.0753946	0.0634302	RAB8A/RAB1A/RAB4A/RAB5A/RAB5B/RAB6A/RAB7A/MADD/RAB28/RAB10/RAB18/RAB21/RAB14/RAB23/RAB8B/RAB39A/RAB22A/RABL3	18
BP	GO:0006491	N-glycan processing	6/2541	15/18670	0.0105304	0.0753946	0.0634302	MAN1A1/MAN2A1/ST8SIA4/MGAT4A/GANAB/GNPTAB	6
BP	GO:0015936	coenzyme A metabolic process	6/2541	15/18670	0.0105304	0.0753946	0.0634302	ACAT1/ACLY/HMGCR/MCCC2/PANK3/PPCS	6
BP	GO:0018158	protein oxidation	6/2541	15/18670	0.0105304	0.0753946	0.0634302	LOX/PRDX3/PARK7/TMX3/LOXL3/CHCHD4	6
BP	GO:0018216	peptidyl-arginine methylation	6/2541	15/18670	0.0105304	0.0753946	0.0634302	PRMT2/PRMT3/PRMT5/PRDM4/FBXO11/PRMT9	6
BP	GO:0032486	Rap protein signal transduction	6/2541	15/18670	0.0105304	0.0753946	0.0634302	CBL/RAP1A/RAP1B/RAP2A/RAPGEF2/RAP2C	6
BP	GO:0045898	regulation of RNA polymerase II transcriptional preinitiation complex assembly	6/2541	15/18670	0.0105304	0.0753946	0.0634302	CREB1/DR1/PSMC2/PSMC3/PSMC6/CAND1	6
BP	GO:0002328	pro-B cell differentiation	5/2541	11/18670	0.0105304	0.0753946	0.0634302	LIG4/PRKDC/SOS1/NUDT21/FNIP1	5
BP	GO:0009113	purine nucleobase biosynthetic process	5/2541	11/18670	0.0105304	0.0753946	0.0634302	GART/MTHFD1/PPAT/PRPS1/GMPS	5
BP	GO:0018202	peptidyl-histidine modification	5/2541	11/18670	0.0105304	0.0753946	0.0634302	DPH5/SETD3/DPH6/DNAJC24/DPH3	5
BP	GO:0030422	production of siRNA involved in RNA interference	5/2541	11/18670	0.0105304	0.0753946	0.0634302	TSN/TSNAX/DICER1/DROSHA/MRPL44	5
BP	GO:0035246	peptidyl-arginine N-methylation	5/2541	11/18670	0.0105304	0.0753946	0.0634302	PRMT2/PRMT3/PRMT5/FBXO11/PRMT9	5
BP	GO:0042023	DNA endoreduplication	5/2541	11/18670	0.0105304	0.0753946	0.0634302	MSH6/SMC1A/ZPR1/STAG2/FBXO5	5
BP	GO:0045899	positive regulation of RNA polymerase II transcriptional preinitiation complex assembly	5/2541	11/18670	0.0105304	0.0753946	0.0634302	CREB1/PSMC2/PSMC3/PSMC6/CAND1	5
BP	GO:1905214	regulation of RNA binding	5/2541	11/18670	0.0105304	0.0753946	0.0634302	FMR1/EIF3E/NCBP1/EIF3D/EIF4A3	5
BP	GO:2000786	positive regulation of autophagosome assembly	5/2541	11/18670	0.0105304	0.0753946	0.0634302	PIP4K2A/BECN1/RAB3GAP1/RAB3GAP2/SH3GLB1	5
BP	GO:0051348	negative regulation of transferase activity	53/2541	285/18670	0.0105913	0.0757376	0.0637188	ADAR/APC/CASP3/CBL/CDKN1B/COX11/DUSP3/EIF4A2/GMFB/GSK3B/HMGCR/DNAJA1/IPO5/LRP6/NCK1/NF1/NPM1/PAK2/PDPK1/PPP2CA/PRKAR1A/DNAJC3/PSEN1/PTPN1/PTPN2/RB1/RPL5/TAF7/TERF1/TSG101/YWHAG/LATS1/BAG5/MACROH2A1/SOCS5/HIPK3/IPO7/PRDX3/CD300A/PARK7/SIRT1/CORO1C/FBXO7/POT1/FBXO5/PRKAG2/RTRAF/SNX6/SOCS4/SMCR8/PAQR3/SPRED1/SPRED2	53
BP	GO:0061077	chaperone-mediated protein folding	15/2541	59/18670	0.0109432	0.0780626	0.0656749	CSNK2A1/TOR1A/HSPA8/HSPA9/PPID/PEX19/ST13/HSPA13/DNAJC7/CCT2/PTGES3/SGTB/DNAJB14/DNAJC24/DNAJC18	15
BP	GO:2000756	regulation of peptidyl-lysine acetylation	15/2541	59/18670	0.0109432	0.0780626	0.0656749	SMAD4/PRKAA1/TADA2A/TAF7/RPS6KA5/ATG5/ZMPSTE24/CTCF/KAT7/SIRT1/EID1/SIN3A/ZNF451/IWS1/TADA2B	15
BP	GO:0060148	positive regulation of posttranscriptional gene silencing	8/2541	24/18670	0.0113017	0.0803249	0.0675782	DDX5/DHX9/FMR1/MAP2K1/FXR1/RIPK1/PUM1/PUM2	8
BP	GO:0071218	cellular response to misfolded protein	8/2541	24/18670	0.0113017	0.0803249	0.0675782	TOR1A/CUL3/UBE2W/UGGT2/UGGT1/DNAJB14/KLHL15/DNAJC18	8
BP	GO:1903649	regulation of cytoplasmic transport	8/2541	24/18670	0.0113017	0.0803249	0.0675782	DAB2/MAPK1/MAP2K1/SNX3/MTMR2/RAB21/DNAJC13/VPS11	8
BP	GO:0090329	regulation of DNA-dependent DNA replication	14/2541	54/18670	0.0115042	0.0816641	0.0687049	CDK2/MSH6/MSH3/NBN/RFC5/TERF1/TERF2/SMC1A/ZMPSTE24/STAG2/FBXO5/SMARCAL1/INO80/CHTF8	14
BP	GO:0009152	purine ribonucleotide biosynthetic process	52/2541	280/18670	0.0115536	0.0819152	0.0689161	ACAT1/ACLY/ADSL/AK2/ARNT/ATP5F1A/ATP5F1B/ATP5PB/BPGM/DLAT/DLD/SLC26A2/GART/HIF1A/NUP98/PDHB/PDK3/PFKM/PGK1/PPAT/PPT1/PRKAA1/PRKAG1/PSEN1/RANBP2/TPR/PDHX/GMPS/NUP155/NUP93/NUP58/NUP153/ECD/NUP205/NUP160/AK3/HSD17B12/PRKAG2/NUP54/ELOVL2/NDC1/NUP133/NUP107/ELOVL5/NUP37/PANK3/PPCS/SEH1L/ADPGK/ATPSCKMT/HACD2/NUP43	52
BP	GO:1901800	positive regulation of proteasomal protein catabolic process	23/2541	104/18670	0.0117173	0.0829753	0.069808	CSNK1A1/DAB2/FMR1/GSK3B/MAPK9/PSEN1/PSMC2/PSMD10/TAF1/RNF14/SOCS5/ARIH2/ARIH1/RCHY1/FBXO22/UBQLN2/UBQLN1/NUB1/ANKIB1/DET1/BBS7/SOCS4/TMTC3	23
BP	GO:0038095	Fc-epsilon receptor signaling pathway	34/2541	169/18670	0.0117634	0.0832	0.069997	CALM1/CHUK/FER/GRB2/NFATC3/PAK1/PAK2/PDPK1/PIK3CA/PIK3R1/PPP3CB/MAPK1/MAPK9/PSMA1/PSMA3/PSMA5/PSMA6/PSMC2/PSMC3/PSMC6/PSMD10/PSMD12/PSME1/MAP2K4/SKP1/SOS1/MAP3K7/TRAF6/CUL1/PSMD6/TAB2/PSME4/FBXW11/TAB3	34
BP	GO:0051321	meiotic cell cycle	47/2541	249/18670	0.0118336	0.0835951	0.0703294	OSGIN2/CDK2/CENPC/ERCC4/MSH6/HUS1/ING2/MSH3/NBN/PPP2CA/PRKAR1A/RAD1/RAD21/RAD51C/RAD51B/RPA1/TERF1/TOP2B/UBE2B/SMC1A/ZW10/MARF1/UTP14C/WASHC5/ACTR3/ACTR2/RAD50/RBM7/TUBGCP3/STAG2/SPIN1/WAPL/UBR2/NCAPD3/FBXO5/MLH3/TUBGCP4/YTHDF2/NSUN2/NDC1/METTL3/FANCM/YTHDC2/HELQ/TUBGCP5/PDIK1L/AGO4	47
BP	GO:0009260	ribonucleotide biosynthetic process	54/2541	293/18670	0.0118515	0.0836204	0.0703507	ACAT1/ACLY/ADSL/AK2/ARNT/ATP5F1A/ATP5F1B/ATP5PB/BPGM/CTPS1/DLAT/DLD/SLC26A2/GART/HIF1A/NUP98/PDHB/PDK3/PFKM/PGK1/PPAT/PPT1/PRKAA1/PRKAG1/PSEN1/RANBP2/TPR/UMPS/PDHX/GMPS/NUP155/NUP93/NUP58/NUP153/ECD/NUP205/NUP160/AK3/HSD17B12/PRKAG2/NUP54/ELOVL2/NDC1/NUP133/NUP107/ELOVL5/NUP37/PANK3/PPCS/SEH1L/ADPGK/ATPSCKMT/HACD2/NUP43	54
BP	GO:1990090	cellular response to nerve growth factor stimulus	13/2541	49/18670	0.0120006	0.0845701	0.0711498	CBL/CDC5L/CREB1/CRK/DYNC1LI2/PDPK1/RAP1A/USP8/RAPGEF2/EIF4A3/KIF1B/ACAP2/KIDINS220	13
BP	GO:0045454	cell redox homeostasis	18/2541	76/18670	0.0120824	0.0850437	0.0715482	APEX1/KRIT1/CYBB/DLD/NCF2/TXNL1/PRDX6/PDIA6/PRDX3/ERP44/NNT/TMX2/SELENOT/TMX3/TXNDC16/TXNDC15/TMX1/NHLRC2	18
BP	GO:0035666	TRIF-dependent toll-like receptor signaling pathway	9/2541	29/18670	0.0122056	0.0858071	0.0721904	CHUK/TLR4/TRAF3/UBE2D1/UBE2D2/UBE2D3/RIPK1/TANK/TBK1	9
BP	GO:0006650	glycerophospholipid metabolic process	58/2541	319/18670	0.0123346	0.0866094	0.0728654	ARF3/CSF1R/CSNK2A1/CSNK2A2/HADHA/HADHB/MTM1/OCRL/PAFAH1B1/PIGA/PIGF/PIGH/PIK3C2A/PIK3C3/PIK3CA/PIK3R1/PIP4K2A/PLEK/RAB4A/RAB5A/PIP5K1A/PIK3R3/CDS2/MTMR1/SYNJ1/CPNE3/MTMR2/MTMR6/PIGB/PRDX6/SOCS5/FIG4/LPGAT1/PIGK/CEPT1/SERINC3/SACM1L/SMG1/EFR3A/DDHD2/PIGN/PIK3R4/PNPLA8/RAB14/GDE1/AGK/STARD7/SERINC1/RUFY1/DDHD1/PLA2G12A/PLEKHA8/SELENOI/PIP4P1/OSBPL8/PTPMT1/PIKFYVE/IPMK	58
BP	GO:0018023	peptidyl-lysine trimethylation	12/2541	44/18670	0.0123905	0.086793	0.0730199	CTR9/PWP1/SIRT1/SETD2/KMT5B/TET2/NSD3/IWS1/WDR82/WDR61/SETD3/ATPSCKMT	12
BP	GO:0035307	positive regulation of protein dephosphorylation	12/2541	44/18670	0.0123905	0.086793	0.0730199	CALM1/CALM2/CD33/MTOR/ITGA1/PPP1R12A/PPP2R5D/LILRB2/DLC1/CD300A/PPP1R15B/CNEP1R1	12
BP	GO:0007094	mitotic spindle assembly checkpoint	10/2541	34/18670	0.0125914	0.0876275	0.073722	APC/CCNB1/IK/TPR/ZNF207/ZW10/ANAPC15/DYNC1LI1/SPDL1/PCID2	10
BP	GO:0031577	spindle checkpoint	10/2541	34/18670	0.0125914	0.0876275	0.073722	APC/CCNB1/IK/TPR/ZNF207/ZW10/ANAPC15/DYNC1LI1/SPDL1/PCID2	10
BP	GO:0043516	regulation of DNA damage response, signal transduction by p53 class mediator	10/2541	34/18670	0.0125914	0.0876275	0.073722	DDX5/DYRK1A/PSMD10/ZMPSTE24/KDM1A/SIRT1/SMYD2/MARCHF7/SPRED1/SPRED2	10
BP	GO:0071173	spindle assembly checkpoint	10/2541	34/18670	0.0125914	0.0876275	0.073722	APC/CCNB1/IK/TPR/ZNF207/ZW10/ANAPC15/DYNC1LI1/SPDL1/PCID2	10
BP	GO:0071174	mitotic spindle checkpoint	10/2541	34/18670	0.0125914	0.0876275	0.073722	APC/CCNB1/IK/TPR/ZNF207/ZW10/ANAPC15/DYNC1LI1/SPDL1/PCID2	10
BP	GO:0033146	regulation of intracellular estrogen receptor signaling pathway	11/2541	39/18670	0.0126149	0.0876275	0.073722	CBFB/CNOT2/PAK1/MED1/LATS1/CNOT1/STRN3/UFM1/UFSP2/UBA5/KCTD6	11
BP	GO:0038179	neurotrophin signaling pathway	11/2541	39/18670	0.0126149	0.0876275	0.073722	CASP3/GRB2/PTPN11/RAF1/RAP1A/SOS1/RAPGEF2/SLC9A6/FRS2/CYFIP1/KIDINS220	11
BP	GO:0006165	nucleoside diphosphate phosphorylation	28/2541	134/18670	0.0127754	0.0886371	0.0745713	ARNT/BPGM/HIF1A/NUP98/PFKM/PGK1/PRKAA1/PRKAG1/PSEN1/RANBP2/TPR/SUCLG1/NUP155/NUP93/NUP58/NUP153/ECD/NUP205/NUP160/PRKAG2/NUP54/NDC1/NUP133/NUP107/NUP37/SEH1L/ADPGK/NUP43	28
BP	GO:0051784	negative regulation of nuclear division	15/2541	60/18670	0.0128015	0.0887123	0.0746346	APC/CCNB1/IK/PRKAR1A/RAD1/RAD21/TPR/ZNF207/TNKS/ZW10/ANAPC15/FBXO5/DYNC1LI1/SPDL1/PCID2	15
BP	GO:0002224	toll-like receptor signaling pathway	30/2541	146/18670	0.0129073	0.0893394	0.0751622	CD36/CHUK/CTSL/PDPK1/PIK3C3/LGMN/RPS6KA3/MAP3K7/TLR1/TLR4/TRAF3/TRAF6/UBE2D1/UBE2D2/UBE2D3/RIPK1/PJA2/TANK/CD300A/TAB2/APPL1/TBK1/UBQLN1/PIK3R4/TLR8/OTUD4/WDFY1/EPG5/HAVCR2/TAB3	30
BP	GO:0006490	oligosaccharide-lipid intermediate biosynthetic process	7/2541	20/18670	0.0131729	0.0906398	0.0762562	ALG6/ALG9/ALG13/ALG10/NUS1/ALG14/ALG11	7
BP	GO:0042276	error-prone translesion synthesis	7/2541	20/18670	0.0131729	0.0906398	0.0762562	REV3L/RFC1/RFC5/RPA1/RPA2/POLI/POLK	7
BP	GO:0046823	negative regulation of nucleocytoplasmic transport	7/2541	20/18670	0.0131729	0.0906398	0.0762562	BARD1/CD36/NF1/TPR/NUP153/PARK7/RAB23	7
BP	GO:1903204	negative regulation of oxidative stress-induced neuron death	7/2541	20/18670	0.0131729	0.0906398	0.0762562	CTNNB1/HIF1A/NONO/REST/PARK7/FBXO7/OXR1	7
BP	GO:1905523	positive regulation of macrophage migration	7/2541	20/18670	0.0131729	0.0906398	0.0762562	C3AR1/C5AR1/CMKLR1/MAPK14/KARS1/THBS1/AKIRIN1	7
BP	GO:0016233	telomere capping	14/2541	55/18670	0.0135484	0.0931135	0.0783374	ERCC4/MAP3K4/NBN/PRKDC/MAPK1/TERF1/TERF2/USP7/TNKS/RAD50/POT1/TINF2/TNKS2/NEK7	14
BP	GO:0019362	pyridine nucleotide metabolic process	37/2541	189/18670	0.013634	0.0934814	0.0786469	ARNT/BPGM/DLD/HIF1A/MDH1/ME2/NUP98/PDHB/PFKM/PGK1/PRKAA1/PRKAG1/PSEN1/RANBP2/RPE/TPR/PDHX/NUP155/NUP93/NUP58/NUP153/ECD/NUP205/NUP160/NNT/PRKAG2/NUP54/PGM2/NDC1/NUP133/NUP107/NUP37/SEH1L/ADPGK/NUDT12/NADK2/NUP43	37
BP	GO:0046496	nicotinamide nucleotide metabolic process	37/2541	189/18670	0.013634	0.0934814	0.0786469	ARNT/BPGM/DLD/HIF1A/MDH1/ME2/NUP98/PDHB/PFKM/PGK1/PRKAA1/PRKAG1/PSEN1/RANBP2/RPE/TPR/PDHX/NUP155/NUP93/NUP58/NUP153/ECD/NUP205/NUP160/NNT/PRKAG2/NUP54/PGM2/NDC1/NUP133/NUP107/NUP37/SEH1L/ADPGK/NUDT12/NADK2/NUP43	37
BP	GO:1900371	regulation of purine nucleotide biosynthetic process	25/2541	117/18670	0.0136617	0.0935611	0.078714	ARNT/HIF1A/NUP98/PDK3/PRKAA1/PRKAG1/PSEN1/RANBP2/TPR/NUP155/NUP93/NUP58/NUP153/ECD/NUP205/NUP160/PRKAG2/NUP54/NDC1/NUP133/NUP107/NUP37/SEH1L/ATPSCKMT/NUP43	25
BP	GO:0051851	modification by host of symbiont morphology or physiology	18/2541	77/18670	0.0138161	0.0942857	0.0793235	CALM1/CALM2/CCNT1/CHD1/CSF1R/FMR1/GTF2B/IGF2R/PSMC3/REST/CCNK/VAPA/SNW1/RRP1B/TARDBP/ZNF639/YTHDC2/EIF2AK4	18
BP	GO:0061418	regulation of transcription from RNA polymerase II promoter in response to hypoxia	18/2541	77/18670	0.0138161	0.0942857	0.0793235	ARNT/BACH1/HIF1A/RBPJ/PSMA1/PSMA3/PSMA5/PSMA6/PSMC2/PSMC3/PSMC6/PSMD10/PSMD12/PSME1/CUL2/PSMD6/PSME4/EGLN1	18
BP	GO:2000779	regulation of double-strand break repair	18/2541	77/18670	0.0138161	0.0942857	0.0793235	PRKDC/RPA2/TP53BP1/NSD2/DEK/TRIP12/ACTR2/KDM1A/SMCHD1/SETD2/UBR5/WDR70/RIF1/SLF2/KLHL15/SLF1/PPP4R2/SHLD3	18
BP	GO:0019083	viral transcription	35/2541	177/18670	0.013882	0.0946249	0.0796089	CCNT1/CHD1/DHX9/GTF2B/RPL10A/NUP98/POLR2B/POLR2C/POLR2D/PSMC3/RANBP2/REST/RPL4/RPL5/RPS15A/RPS23/TPR/NUP155/NUP93/NUP58/NUP153/SNW1/TRIM32/RRP1B/NUP205/NUP160/TARDBP/ZNF639/NUP54/NDC1/NUP133/NUP107/NUP37/SEH1L/NUP43	35
BP	GO:0071375	cellular response to peptide hormone stimulus	58/2541	321/18670	0.0139478	0.0949621	0.0798926	APC/APEX1/ATP6V1A/ATP6V1B2/ATP6V1C1/ATP6V1E1/CDC5L/AP3S1/CREB1/CRK/EIF4EBP2/EPRS1/FER/GRB2/GSK3B/MARS1/MAX/RAB8A/MYO5A/NCK1/OPA1/PAK1/PDPK1/PIK3C2A/PIK3CA/PIK3R1/PPAT/PRKAA1/PRKAR1A/PRKDC/PTPN1/PTPN2/PTPN11/PTPRA/RAP1B/RPS6KB1/SRSF5/SMARCC1/SOS1/STAT5B/YWHAG/PIK3R3/USO1/AHCYL1/RAB10/CYFIP1/SIK2/SIRT1/ATP6V0A2/APPL1/ATP6V1D/RAB8B/LEPROT/DENND4C/MBD5/ZNF106/OSBPL8/STXBP4	58
BP	GO:0060271	cilium assembly	65/2541	366/18670	0.0140214	0.0953524	0.080221	BBS2/BBS4/SEPTIN7/CYLD/DYNC1H1/HTT/TNPO1/MAP4/RAB8A/SEPTIN2/NEK1/OCRL/PAFAH1B1/PCM1/RO60/UBE2B/VDAC3/YWHAG/ALMS1/IFT88/CDC14A/TRIP11/ATG5/CEP135/CEP57/CCP110/KIAA0586/CKAP5/ACTR3/ACTR2/PIBF1/DCTN2/EXOC5/MAPRE1/KIFAP3/ATMIN/RPGRIP1L/CLASP1/ATXN10/C2CD3/BBS9/CFAP20/ATP6V1D/RAB23/HAUS6/HAUS4/DNAAF2/BBS7/WDR11/PARVA/WDR19/ATG3/HAUS3/CEP97/BBS10/TTC21B/TTC26/CEP63/ARL6/HAUS1/NEDD1/TTC8/SCLT1/CEP120/TA…	65
BP	GO:0071902	positive regulation of protein serine/threonine kinase activity	60/2541	334/18670	0.0141234	0.095934	0.0807103	RHOA/C5AR1/CALM1/CALM2/CCNB1/CCNT1/CDKN1B/CRK/CRKL/MAPK14/CSF1R/DDX3X/ITGA1/KARS1/MAP3K4/MNAT1/PAK1/PKD2/PPP2CA/PRKAA1/MAPK1/MAP2K1/MAP2K5/PSEN1/PSMD10/PTPN1/PTPN11/RAF1/MAP2K4/ADAM17/MAP3K7/TGFBR1/THBS1/TLR4/TRAF6/UBE2N/UBE2V1/MAP4K3/MADD/LAMTOR3/RIPK1/CCNK/IQGAP1/SPAG9/RAPGEF2/DAZAP2/MAP3K2/FRS2/MAP4K5/PDCD10/TAB2/SASH1/SIRT1/HACD3/CAB39/PDGFC/KIDINS220/TAOK1/CCNY/TAB3	60
BP	GO:0033059	cellular pigmentation	13/2541	50/18670	0.0142474	0.0966637	0.0813242	AP1G1/BBS2/BBS4/MYO5A/RAB1A/AP3B1/DCTN2/SNAPIN/BLOC1S6/BBS7/BLOC1S5/KIF13A/ARL6	13
BP	GO:0031098	stress-activated protein kinase signaling cascade	57/2541	315/18670	0.0142781	0.0967589	0.0814043	RHOA/CHUK/CRKL/MAPK14/CYLD/DUSP3/FKTN/HMGCR/DNAJA1/IGBP1/KARS1/NBR1/MAP3K4/NEK1/PAFAH1B1/PAK1/PAK2/MAPK1/MAPK9/MAP2K1/MAP2K5/PTPN1/RAP2A/SDCBP/MAP2K4/SKP1/MAP3K7/TLR4/TRAF6/UBE2N/UBE2V1/CUL1/MAP4K3/RIPK1/HDAC3/SPAG9/ARHGEF6/PJA2/OXSR1/HIPK3/ZMPSTE24/ARL6IP5/MAP3K2/ZMYND11/COPS5/KAT7/MAP4K5/PDCD10/KLHDC10/TAB2/FBXW11/SASH1/HACD3/TAOK1/ITCH/TAB3/MAGI3	57
BP	GO:0060218	hematopoietic stem cell differentiation	19/2541	83/18670	0.0145206	0.0982883	0.082691	CBFB/HSPA9/PSMA1/PSMA3/PSMA5/PSMA6/PSMC2/PSMC3/PSMC6/PSMD10/PSMD12/PSME1/TCF12/XRCC5/PSMD6/PSME4/YTHDF2/METTL3/ITCH	19
BP	GO:0009299	mRNA transcription	8/2541	25/18670	0.0146784	0.0987826	0.0831069	ARNT/C5AR1/DDX5/HIF1A/MED1/TFCP2/HIPK3/ZBTB1	8
BP	GO:0045724	positive regulation of cilium assembly	8/2541	25/18670	0.0146784	0.0987826	0.0831069	BBS4/SEPTIN7/HTT/CEP135/CCP110/ATMIN/CEP120/TAPT1	8
BP	GO:0046856	phosphatidylinositol dephosphorylation	8/2541	25/18670	0.0146784	0.0987826	0.0831069	MTM1/OCRL/MTMR1/SYNJ1/MTMR2/MTMR6/SACM1L/PIP4P1	8
BP	GO:0051654	establishment of mitochondrion localization	8/2541	25/18670	0.0146784	0.0987826	0.0831069	HIF1A/OPA1/SPAST/LRPPRC/KIF1B/RHOT1/ACTR10/TRAK2	8
BP	GO:2000104	negative regulation of DNA-dependent DNA replication	8/2541	25/18670	0.0146784	0.0987826	0.0831069	MSH6/MSH3/TERF1/TERF2/SMC1A/STAG2/FBXO5/SMARCAL1	8
BP	GO:1903747	regulation of establishment of protein localization to mitochondrion	17/2541	72/18670	0.0149083	0.0998489	0.0840039	BNIP3L/CSNK2A2/DNAJA1/LMAN1/PRKAA1/TP53BP2/UBE2D3/YWHAG/NPEPPS/BAG4/SAE1/HUWE1/ARIH2/YWHAQ/SH3GLB1/LEPROT/VPS11	17
BP	GO:0006206	pyrimidine nucleobase metabolic process	6/2541	16/18670	0.0149396	0.0998489	0.0840039	CTPS1/MTOR/ALDH6A1/MAPK1/RRM1/UMPS	6
BP	GO:0060628	regulation of ER to Golgi vesicle-mediated transport	6/2541	16/18670	0.0149396	0.0998489	0.0840039	SEC24B/RNF139/SCFD1/SAR1B/SAR1A/YIPF5	6
BP	GO:1902166	negative regulation of intrinsic apoptotic signaling pathway in response to DNA damage by p53 class mediator	6/2541	16/18670	0.0149396	0.0998489	0.0840039	ING2/TAF9/KDM1A/SIRT1/TAF9B/MARCHF7	6
BP	GO:0031109	microtubule polymerization or depolymerization	24/2541	112/18670	0.0149396	0.0998489	0.0840039	APC/CDKN1B/DYRK1A/KIF2A/DRG1/PAK1/SPAST/TERF1/ZNF207/CKAP5/RANBP9/TUBGCP3/MAPRE1/CLASP2/CAMSAP2/CLASP1/FBXO5/CKAP2/TUBGCP4/TAOK1/SLAIN2/PRUNE1/TUBGCP5/MZT1	24
BP	GO:0051817	modification of morphology or physiology of other organism involved in symbiotic interaction	24/2541	112/18670	0.0149396	0.0998489	0.0840039	CALM1/CALM2/CCNT1/CHD1/CSF1R/FMR1/GTF2B/IGF2R/KPNA1/KPNB1/KPNA3/KPNA4/PSMC3/REST/CCNK/VAPA/RRAGA/SNW1/RRP1B/TARDBP/KPNA6/ZNF639/YTHDC2/EIF2AK4	24
CC	GO:0016607	nuclear speck	123/2608	397/19717	1.26177e-20	5.0926e-18	3.28676e-18	ACADM/APEX1/BARD1/BNIP3L/CDC5L/MAPK14/CSNK1A1/DDX3X/DHX15/DYRK1A/NR3C1/HIF1A/IK/MBD1/MOCS2/MPP1/NONO/PLRG1/POLR2D/PPP1R8/PRKAA1/RAF1/RBM4/BRD2/SFPQ/SRSF1/SRSF2/SRSF3/SRSF5/SRSF6/SRSF7/SON/SRP54/TCF12/KAT6A/NRIP1/PIP5K1A/SPOP/DUSP11/API5/PRPF18/PRPF4B/MBD4/PIAS2/STK17A/TRIP12/TRIP11/EFTUD2/SNRNP40/CDYL/WTAP/CTR9/PUM1/BCLAF1/EIF4A3/MAML1/DAZAP2/DDX46/RBM8A/THRAP3/SMNDC1/BCAS2/SF3A1/NXF1/SLU7/PRPF8/…	123
CC	GO:0000151	ubiquitin ligase complex	98/2608	282/19717	1.42251e-20	5.0926e-18	3.28676e-18	BARD1/BMI1/CDC27/CDKN1B/ERCC8/DDB1/MKLN1/NEDD4/PLRG1/MED1/RNF2/SEL1L/SKP1/UBE2B/UBE2D1/UBE2D2/UBE2D3/UBE2N/UBE2V1/CUL5/BRAP/SPOP/CUL4B/CUL4A/CUL3/CUL2/CUL1/CDC23/DCAF5/CDC16/RNF8/UBE4A/MED21/MED7/MED20/RNF14/DCAF1/MED12/RANBP9/DCAF7/MARCHF6/PCGF3/ANAPC10/ARIH2/GLMN/KLHL2/USP33/DCUN1D4/FBXW11/UBR2/FBXO7/ARIH1/ARMC8/RCHY1/ANAPC15/FBXL3/FBXL5/FBXL4/FBXO8/RNF11/KLHL20/ANAPC4/DERL2/CRBN/YPEL5/DCUN1D1/…	98
CC	GO:0098687	chromosomal region	109/2608	349/19717	1.04539e-18	2.495e-16	1.61027e-16	APC/APEX1/CCNB1/SEPTIN7/CDK2/CENPC/CSNK1A1/DDB1/DYNC1LI2/ERCC4/EZH1/FMR1/XRCC6/LIG4/MCM6/MSH2/PPP1R12A/NBN/SEPTIN2/NUP98/ORC4/PAFAH1B1/POLR2B/PPP2CA/PPP2R5C/PRKDC/PSEN1/PURA/RAD17/RAD21/RPA1/RPA2/SUMO3/SSB/TERF1/TERF2/TP53BP1/TPR/UVRAG/XPO1/XRCC5/ZNF207/SMC1A/HAT1/TNKS/RNF8/ZW10/MACROH2A1/CKAP5/TOX4/RAD50/STAG1/CFDP1/DCTN2/CTCF/DCTN6/PTGES3/STAG2/CBX1/CBX3/KDM1A/PDS5B/WAPL/SETX/CLASP2/FBXO28/PDS5…	109
CC	GO:0000775	chromosome, centromeric region	67/2608	193/19717	1.78075e-14	3.18754e-12	2.05723e-12	APC/CCNB1/SEPTIN7/CENPC/CSNK1A1/DYNC1LI2/FMR1/PPP1R12A/SEPTIN2/NUP98/PAFAH1B1/PPP2CA/PPP2R5C/PSEN1/RAD21/SUMO3/TP53BP1/TPR/UVRAG/XPO1/ZNF207/SMC1A/ZW10/MACROH2A1/CKAP5/STAG1/CFDP1/DCTN2/CTCF/DCTN6/STAG2/CBX1/CBX3/PDS5B/WAPL/CLASP2/FBXO28/PDS5A/NUP160/NCAPD3/CLASP1/CBX5/AHCTF1/NSL1/SIN3A/NGDN/ZNF330/KMT5B/DYNC1LI1/DCTN4/SPDL1/CENPQ/MIS18BP1/NUP133/NUP107/MEAF6/MIS12/NUP37/SEH1L/PHF6/DCTN5/KNSTRN/B…	67
CC	GO:0005759	mitochondrial matrix	122/2608	469/19717	4.9831e-14	7.1358e-12	4.60543e-12	ACADM/ACAT1/ATP5F1A/ATP5F1B/ATP5PB/AUH/BCKDHB/MRPL49/CCNB1/CREB1/CS/DBT/DLAT/DLD/DLST/ETFA/FECH/NR3C1/GRSF1/HADHA/HADHB/HADH/HSPA9/KARS1/ME2/ALDH6A1/MMUT/NDUFA10/NDUFS1/OXA1L/OXCT1/PCCA/PCCB/PDHB/PDK3/ABCE1/TFAM/UQCRC2/VDAC1/DAP3/PDHX/PARG/SUCLG1/SUCLA2/DNAJA3/PMPCB/PRORP/MRPL19/LRPPRC/MRPS31/WARS2/FARS2/CLPX/MRPS30/PRDX3/LIAS/MRPL3/PARK7/FASTKD2/MRPS27/LARS2/TDRD7/HARS2/REXO2/ACAD8/PPA2/DIMT1/MR…	122
CC	GO:0005819	spindle	98/2608	347/19717	7.60874e-14	9.07976e-12	5.86006e-12	PARP4/CALM1/CALM2/CCNB1/SEPTIN7/CDC27/CDC42/CLTC/MAPK14/CTNNB1/CYLD/NR3C1/IK/KIF2A/MAP4/SEPTIN2/NPM1/PAFAH1B1/PKD2/PPP2CA/MAPK1/MAP2K5/RAD21/RB1/SPAST/TERF1/TPR/VRK1/ZNF207/PTP4A1/EVI5/ALMS1/SMC1A/CUL3/CDC14A/TNKS/HDAC3/CDC16/LATS1/ZW10/CIAO1/VPS4B/CKAP5/CEP350/CEP170/KIF20A/STAG1/TUBGCP3/STAG2/SPIN1/CBX1/TOPBP1/KATNA1/CBX3/MAPRE1/KIFAP3/CLASP2/CLASP1/FBXO5/CKAP2/INVS/TUBGCP4/GPSM2/SBDS/DYNC1LI1/…	98
CC	GO:0061695	transferase complex, transferring phosphorus-containing groups	77/2608	259/19717	2.16776e-12	2.21731e-10	1.43105e-10	ACVR2A/CCNB1/CCNG1/CCNH/CCNT1/CDK2/CDK7/CHUK/ERCC3/ERCC4/GTF2A1/GTF2B/GTF2E1/GTF2H1/GTF2H3/MNAT1/PFKM/PHKB/PIK3C2A/PIK3C3/PIK3CA/PIK3R1/POLA1/POLR2B/POLR2C/POLR2D/PRIM1/PRIM2/PRKAA1/PRKAB2/PRKAG1/PRKAR1A/PRPS1/PRPSAP1/PRPSAP2/PEX2/RB1/REV3L/TAF1/TAF7/TAF9/TAF12/MAP3K7/TBP/TGFBR1/UVRAG/PIK3R3/BECN1/CCNK/TBPL1/CTR9/SOCS5/TBC1D5/POLR3C/CCNI/SNW1/ERC1/SIK2/TAF5L/NRBF2/PIK3R4/PRKAG2/TAF9B/CAB39/RPRD1A…	77
CC	GO:0005635	nuclear envelope	115/2608	464/19717	8.20282e-12	7.1283e-10	4.60059e-10	ANXA7/BNIP1/BNIP2/BNIP3L/CETN3/CYBB/TOR1A/IGF2R/KPNA1/KPNB1/KPNA3/KPNA4/IPO5/LBR/LMNB1/SMAD1/NUP98/PAFAH1B1/PAK1/PCM1/PLRG1/POLA1/PSEN1/RAN/RANBP2/RNF6/RRM1/SDCBP/TRA2B/ITSN1/SPAST/MLX/TPR/XPO1/SLC30A1/BRAP/TNKS/MTMR6/VAPA/GTF3C3/WTAP/NUP155/NUP93/MATR3/IST1/MRPL19/NUP58/NUP153/SNUPN/LRPPRC/ZMPSTE24/CEPT1/PGRMC2/NXF1/IPO8/IPO7/WDR3/SPIN1/FAF1/XPOT/CBX3/RNF13/ZBTB1/ATF6/WDFY3/XPO7/PHF8/NUP205/NUP1…	115
CC	GO:0000776	kinetochore	49/2608	135/19717	8.96015e-12	7.1283e-10	4.60059e-10	APC/CCNB1/SEPTIN7/CENPC/CSNK1A1/DYNC1LI2/PPP1R12A/SEPTIN2/NUP98/PAFAH1B1/PSEN1/SUMO3/TP53BP1/TPR/XPO1/ZNF207/SMC1A/ZW10/CKAP5/CFDP1/DCTN2/DCTN6/CLASP2/FBXO28/NUP160/CLASP1/CBX5/AHCTF1/NSL1/SIN3A/DYNC1LI1/DCTN4/SPDL1/CENPQ/MIS18BP1/NUP133/NUP107/MEAF6/MIS12/NUP37/SEH1L/PHF6/DCTN5/KNSTRN/BOD1/NUDCD2/GPATCH11/CHAMP1/NUP43	49
CC	GO:0005681	spliceosomal complex	60/2608	185/19717	1.1106e-11	7.95189e-10	5.13214e-10	ADAR/CDC5L/DDX5/DHX8/DHX15/HNRNPC/HNRNPH1/HNRNPH3/HNRNPK/HSPA8/IK/MFAP1/PLRG1/PPP1R8/RBM3/SRSF1/SRSF2/TRA2B/SF1/TTF2/GEMIN2/API5/PRPF18/PRPF4B/EFTUD2/SNRNP40/DDX23/AQR/EIF4A3/RBM8A/PDCD7/HNRNPR/CWC27/SMNDC1/BCAS2/SF3A1/SYNCRIP/SLU7/PRPF8/USP39/SF3A3/SF3B2/SCAF8/SNW1/PPWD1/SF3B1/MTREX/RBMX/HTATSF1/WAC/CRNKL1/CDC40/DDX41/PPIL1/PRPF39/SMU1/RBM22/BUD13/PRPF38A/RBMXL1	60
CC	GO:0035770	ribonucleoprotein granule	67/2608	223/19717	3.44512e-11	2.24246e-09	1.44728e-09	ARNTL/BARD1/CDC42/DDX1/DDX3X/DDX6/DHX9/EIF2S1/EIF4A2/EIF4E/FMR1/GABPB1/GRSF1/HNRNPK/HNRNPL/KPNB1/LIG4/CAPRIN1/MBNL1/NCL/CNOT2/POLR2D/PSMA6/PSMC2/PSMC3/RBM4/TIAL1/FXR1/IQGAP1/CNOT8/CLOCK/PUM1/G3BP2/HELZ/USP3/G3BP1/POLI/FASTKD2/CNOT1/PUM2/TDRD7/TARDBP/EID1/LSM14A/TAF5L/LSM1/YTHDF2/BTBD1/XRN1/RC3H2/NSUN2/RBM23/OGFOD1/DDX19A/PNRC2/DCP1A/EIF4ENIF1/NUFIP2/YTHDC2/ZFAND1/LARP4/UHMK1/DCP2/DHX36/AGO4/C9orf…	67
CC	GO:0031461	cullin-RING ubiquitin ligase complex	53/2608	158/19717	4.19923e-11	2.50554e-09	1.61707e-09	CDC27/CDKN1B/ERCC8/DDB1/PLRG1/SKP1/CUL5/SPOP/CUL4B/CUL4A/CUL3/CUL2/CUL1/CDC23/DCAF5/CDC16/DCAF1/DCAF7/ANAPC10/ARIH2/GLMN/KLHL2/FBXW11/FBXO7/ARIH1/ANAPC15/FBXL3/FBXL5/FBXL4/KLHL20/ANAPC4/CRBN/USP47/DET1/DCAF6/CAND1/KLHL9/KLHL7/KLHL8/ZSWIM6/KLHL12/ANAPC1/FBXL17/DCAF10/ZYG11B/KLHL15/DCAF11/FBXO38/KCTD10/KBTBD8/COMMD1/AMN1/SPOPL	53
CC	GO:0034708	methyltransferase complex	42/2608	113/19717	1.12946e-10	6.22074e-09	4.01485e-09	CLNS1A/ERH/EZH1/MAX/TRIM37/KDM5A/RBBP4/RBBP5/RBBP7/REST/RNF2/TAF1/TAF7/TAF9/RNMT/ASH2L/WTAP/KDM4A/PRMT5/KDM5B/PRDM4/ZNF507/POGZ/MGA/SIRT1/CBX5/SUZ12/VIRMA/ZNF451/N6AMT1/HCFC2/TEX10/TRMT61B/ZNF407/METTL3/PRDM10/CHD8/METTL14/CBLL1/WDR82/RIOK1/AEBP2	42
CC	GO:0005643	nuclear pore	36/2608	89/19717	1.49148e-10	7.62784e-09	4.92299e-09	CETN3/KPNA1/KPNB1/KPNA3/IPO5/NUP98/RAN/RANBP2/TPR/TNKS/NUP155/NUP93/NUP58/NUP153/SNUPN/NXF1/IPO7/XPOT/XPO7/NUP205/NUP160/KPNA6/AHCTF1/NUP54/TMEM33/DDX19A/NDC1/NUP133/PCID2/NXT2/PARP11/NUP107/XPO4/NUP37/SEH1L/NUP43	36
CC	GO:0036464	cytoplasmic ribonucleoprotein granule	63/2608	212/19717	2.1807e-10	1.04092e-08	6.71808e-09	ARNTL/BARD1/CDC42/DDX1/DDX3X/DDX6/DHX9/EIF2S1/EIF4A2/EIF4E/FMR1/GABPB1/HNRNPK/KPNB1/LIG4/CAPRIN1/MBNL1/NCL/CNOT2/POLR2D/PSMA6/PSMC2/PSMC3/RBM4/TIAL1/FXR1/IQGAP1/CNOT8/CLOCK/PUM1/G3BP2/HELZ/USP3/G3BP1/POLI/CNOT1/PUM2/TDRD7/TARDBP/EID1/LSM14A/TAF5L/LSM1/YTHDF2/BTBD1/XRN1/RC3H2/NSUN2/RBM23/OGFOD1/DDX19A/PNRC2/DCP1A/EIF4ENIF1/NUFIP2/ZFAND1/LARP4/UHMK1/DCP2/DHX36/AGO4/C9orf72/TDRD6	63
CC	GO:0005765	lysosomal membrane	89/2608	354/19717	8.76543e-10	3.92253e-08	2.53159e-08	AP2B1/AP1G1/TRIM23/ATP6V1A/ATP6V1B2/ATP6V1C1/ATP6V1E1/C3AR1/SCARB2/AP2M1/CLCN6/CLN5/CLTC/DAB2/EEF1A1/ENPEP/MTOR/GNAI3/GNB1/HSPA8/IGF2R/LAMP2/LNPEP/M6PR/NSF/PSEN1/RAP1B/VAMP7/GPR137B/LAPTM5/RAB7A/STX7/AP3B1/LAMTOR3/CD164/NAPG/CPNE3/AP1S2/SPAG9/VAPA/STX8/VTI1B/RRAGA/RNF13/DNAJC13/VPS39/ZFYVE26/MMD/ATP6V0A2/SNAPIN/AP3M1/OSTM1/TLR8/ATP6V1D/ANKFY1/RAB14/TM6SF1/MIOS/TMEM106B/GDAP2/MARCHF1/ARL8B/WDR41/W…	89
CC	GO:0098852	lytic vacuole membrane	89/2608	355/19717	1.0206e-09	4.29854e-08	2.77427e-08	AP2B1/AP1G1/TRIM23/ATP6V1A/ATP6V1B2/ATP6V1C1/ATP6V1E1/C3AR1/SCARB2/AP2M1/CLCN6/CLN5/CLTC/DAB2/EEF1A1/ENPEP/MTOR/GNAI3/GNB1/HSPA8/IGF2R/LAMP2/LNPEP/M6PR/NSF/PSEN1/RAP1B/VAMP7/GPR137B/LAPTM5/RAB7A/STX7/AP3B1/LAMTOR3/CD164/NAPG/CPNE3/AP1S2/SPAG9/VAPA/STX8/VTI1B/RRAGA/RNF13/DNAJC13/VPS39/ZFYVE26/MMD/ATP6V0A2/SNAPIN/AP3M1/OSTM1/TLR8/ATP6V1D/ANKFY1/RAB14/TM6SF1/MIOS/TMEM106B/GDAP2/MARCHF1/ARL8B/WDR41/W…	89
CC	GO:0071013	catalytic step 2 spliceosome	34/2608	87/19717	1.41779e-09	5.63964e-08	3.63982e-08	CDC5L/DDX5/DHX8/HNRNPC/HNRNPH1/HNRNPK/PLRG1/SRSF1/PRPF4B/EFTUD2/SNRNP40/DDX23/AQR/EIF4A3/RBM8A/HNRNPR/CWC27/BCAS2/SF3A1/SYNCRIP/SLU7/PRPF8/SF3A3/SF3B2/SNW1/PPWD1/SF3B1/MTREX/RBMX/CRNKL1/CDC40/DDX41/PPIL1/RBM22	34
CC	GO:0005774	vacuolar membrane	98/2608	412/19717	3.0033e-09	1.13177e-07	7.30443e-08	AP2B1/AP1G1/TRIM23/ATP6V1A/ATP6V1B2/ATP6V1C1/ATP6V1E1/C3AR1/SCARB2/AP2M1/CLCN6/CLN5/CLTC/DAB2/EEF1A1/ENPEP/MTOR/GNAI3/GNB1/HSPA8/IGF2R/LAMP2/LNPEP/M6PR/NSF/PSEN1/RAP1B/VAMP7/GPR137B/UVRAG/LAPTM5/RAB7A/STX7/AP3B1/LAMTOR3/CD164/NAPG/CPNE3/MTMR2/AP1S2/SPAG9/VAPA/STX8/VTI1B/RRAGA/RNF13/WDFY3/DNAJC13/VPS39/ZFYVE26/MMD/ATP6V0A2/SNAPIN/AP3M1/OSTM1/SH3GLB1/TLR8/ATP6V1D/ANKFY1/RAB14/TM6SF1/MIOS/TMEM106B/G…	98
CC	GO:0010008	endosome membrane	109/2608	479/19717	5.5848e-09	1.99936e-07	1.29038e-07	AP2B1/SCARB2/AP2M1/CLCN6/CLTC/EPS15/LAMP2/LRP6/RAB8A/MRC1/OCRL/PSEN1/RAB4A/RAB5A/RAB5B/RAP2A/SNX1/SNX2/VAMP7/MAP3K7/TLR4/TRAF6/TSG101/UBE2D3/RAB7A/STAM/EEA1/STX7/LAMTOR3/BECN1/SNX3/RIPK1/CD164/MTMR2/USP8/RABEP1/ZFYVE9/TM9SF2/STX8/SCAMP1/VPS4B/GOSR2/ZFYVE16/TBC1D5/FIG4/STAM2/GPNMB/SLC9A6/VTI1B/RAB10/VPS45/RNF13/RAB21/TAB2/SNX13/DNAJC13/VPS39/ACAP2/MMD/ATP6V0A2/CORO1C/STX12/APPL1/GOLIM4/TBK1/TLR8/S…	109
CC	GO:0031248	protein acetyltransferase complex	34/2608	95/19717	1.98697e-08	6.4667e-07	4.1736e-07	ACTL6A/DR1/TADA2A/TAF7/TAF9/TAF12/MAP3K7/KAT6A/MORF4L2/JADE3/SUPT7L/KAT5/BRD8/MORF4L1/MSL3/KAT7/USP22/ZZZ3/EPC2/TAF5L/TAF9B/ING3/KANSL2/MSL2/PHF10/SUPT20H/KANSL3/YEATS2/MEAF6/NAA15/NAA50/TADA2B/TADA1/NAA30	34
CC	GO:1902493	acetyltransferase complex	34/2608	95/19717	1.98697e-08	6.4667e-07	4.1736e-07	ACTL6A/DR1/TADA2A/TAF7/TAF9/TAF12/MAP3K7/KAT6A/MORF4L2/JADE3/SUPT7L/KAT5/BRD8/MORF4L1/MSL3/KAT7/USP22/ZZZ3/EPC2/TAF5L/TAF9B/ING3/KANSL2/MSL2/PHF10/SUPT20H/KANSL3/YEATS2/MEAF6/NAA15/NAA50/TADA2B/TADA1/NAA30	34
CC	GO:0010494	cytoplasmic stress granule	27/2608	66/19717	2.17098e-08	6.75834e-07	4.36182e-07	DDX1/DDX3X/DDX6/EIF2S1/EIF4A2/EIF4E/FMR1/HNRNPK/KPNB1/CAPRIN1/MBNL1/RBM4/TIAL1/PUM1/G3BP2/G3BP1/PUM2/TARDBP/LSM14A/RBM23/OGFOD1/DDX19A/NUFIP2/ZFAND1/LARP4/DHX36/C9orf72	27
CC	GO:0030117	membrane coat	34/2608	96/19717	2.68827e-08	7.69921e-07	4.96906e-07	AP2B1/AP1G1/ARCN1/AP2M1/AP3S1/CLTC/COPA/COPB1/EPS15/IGF2R/PICALM/AP3B1/SYNJ1/AP1S2/COPB2/TBC1D5/SEC24B/SEC23A/SEC24A/VPS39/AP4E1/NECAP1/COPG2/AP3M1/TMED7/SAR1B/AP5M1/SAR1A/CHMP1B/KLHL12/ARL6/FCHO2/SCLT1/DIPK2A	34
CC	GO:0048475	coated membrane	34/2608	96/19717	2.68827e-08	7.69921e-07	4.96906e-07	AP2B1/AP1G1/ARCN1/AP2M1/AP3S1/CLTC/COPA/COPB1/EPS15/IGF2R/PICALM/AP3B1/SYNJ1/AP1S2/COPB2/TBC1D5/SEC24B/SEC23A/SEC24A/VPS39/AP4E1/NECAP1/COPG2/AP3M1/TMED7/SAR1B/AP5M1/SAR1A/CHMP1B/KLHL12/ARL6/FCHO2/SCLT1/DIPK2A	34
CC	GO:0031965	nuclear membrane	74/2608	296/19717	2.91229e-08	8.02001e-07	5.1761e-07	TOR1A/KPNB1/KPNA4/LBR/LMNB1/SMAD1/NUP98/PAFAH1B1/PAK1/PCM1/PLRG1/PSEN1/RANBP2/RNF6/SDCBP/TRA2B/SPAST/MLX/TPR/XPO1/SLC30A1/BRAP/TNKS/VAPA/GTF3C3/WTAP/NUP155/NUP93/MATR3/MRPL19/NUP58/NUP153/LRPPRC/ZMPSTE24/CEPT1/WDR3/SPIN1/CBX3/RNF13/ZBTB1/WDFY3/PHF8/NUP205/NEMP1/PUM2/SIRT1/KLHDC2/LEMD3/AHCTF1/TOR1AIP1/SENP1/UTP18/HACD3/MRPS23/NUP54/RIF1/MACO1/DDX19A/NDC1/NUP133/TXLNG/ERBIN/NUP107/INTS2/AKIRIN1/DNA…	74
CC	GO:0000123	histone acetyltransferase complex	31/2608	85/19717	5.00956e-08	1.32846e-06	8.57387e-07	ACTL6A/DR1/TADA2A/TAF7/TAF9/TAF12/MAP3K7/KAT6A/MORF4L2/JADE3/SUPT7L/KAT5/BRD8/MORF4L1/MSL3/KAT7/USP22/ZZZ3/EPC2/TAF5L/TAF9B/ING3/KANSL2/MSL2/PHF10/SUPT20H/KANSL3/YEATS2/MEAF6/TADA2B/TADA1	31
CC	GO:0018995	host	28/2608	73/19717	6.3144e-08	1.559e-06	1.00618e-06	BICD1/FMR1/KPNA1/KPNB1/KPNA3/LMAN1/NUP98/RAN/RANBP2/SCO1/TOP2B/TPR/TSG101/XPO1/NUP155/NUP93/NUP58/NUP153/NUP205/NUP160/KPNA6/NUP54/NDC1/NUP133/NUP107/NUP37/SEH1L/NUP43	28
CC	GO:0043657	host cell	28/2608	73/19717	6.3144e-08	1.559e-06	1.00618e-06	BICD1/FMR1/KPNA1/KPNB1/KPNA3/LMAN1/NUP98/RAN/RANBP2/SCO1/TOP2B/TPR/TSG101/XPO1/NUP155/NUP93/NUP58/NUP153/NUP205/NUP160/KPNA6/NUP54/NDC1/NUP133/NUP107/NUP37/SEH1L/NUP43	28
CC	GO:0035097	histone methyltransferase complex	31/2608	86/19717	6.84691e-08	1.63413e-06	1.05466e-06	EZH1/MAX/TRIM37/KDM5A/RBBP4/RBBP5/RBBP7/REST/RNF2/TAF1/TAF7/TAF9/ASH2L/KDM4A/PRMT5/KDM5B/PRDM4/ZNF507/POGZ/MGA/SIRT1/CBX5/SUZ12/ZNF451/HCFC2/TEX10/ZNF407/PRDM10/CHD8/WDR82/AEBP2	31
CC	GO:0016591	RNA polymerase II, holoenzyme	30/2608	83/19717	1.03409e-07	2.38842e-06	1.54148e-06	CCNH/CDK7/ERCC3/ERCC4/GTF2A1/GTF2B/GTF2E1/GTF2H1/GTF2H3/MNAT1/POLR2B/POLR2C/POLR2D/PEX2/TAF1/TAF7/TAF9/TAF12/TBP/TBPL1/CTR9/TAF5L/TAF9B/RPRD1A/CDC73/RPAP2/WDR61/POLR2M/LEO1/GTF2H2C	30
CC	GO:0055029	nuclear DNA-directed RNA polymerase complex	35/2608	107/19717	1.64481e-07	3.68027e-06	2.37524e-06	CCNH/CDK7/ERCC3/ERCC4/GTF2A1/GTF2B/GTF2E1/GTF2H1/GTF2H3/MNAT1/POLA1/POLR2B/POLR2C/POLR2D/PRIM1/PRIM2/PEX2/TAF1/TAF7/TAF9/TAF12/TBP/TBPL1/CTR9/POLR3C/TAF5L/TAF9B/RPRD1A/POLR3B/CDC73/RPAP2/WDR61/POLR2M/LEO1/GTF2H2C	35
CC	GO:0030880	RNA polymerase complex	36/2608	112/19717	1.80639e-07	3.91933e-06	2.52953e-06	CCNH/CDK7/ERCC3/ERCC4/GTF2A1/GTF2B/GTF2E1/GTF2H1/GTF2H3/MNAT1/POLA1/POLR2B/POLR2C/POLR2D/PRIM1/PRIM2/PEX2/TAF1/TAF7/TAF9/TAF12/TBP/TBPL1/CTR9/POLR3C/TAF5L/TAF9B/RPRD1A/POLR3B/CDC73/RPAP2/WDR61/POLR2M/LEO1/TENT2/GTF2H2C	36
CC	GO:0000781	chromosome, telomeric region	46/2608	161/19717	2.06681e-07	4.35011e-06	2.80755e-06	APEX1/CDK2/DDB1/ERCC4/EZH1/XRCC6/LIG4/MCM6/MSH2/NBN/ORC4/POLR2B/PRKDC/PURA/RAD17/RPA1/RPA2/SSB/TERF1/TERF2/TP53BP1/XRCC5/HAT1/TNKS/RNF8/MACROH2A1/TOX4/RAD50/PTGES3/CBX1/CBX3/KDM1A/SETX/SMCHD1/CBX5/ORC3/POT1/TINF2/NSMCE4A/RIF1/NAT10/CDC73/THOC7/WDR82/TNKS2/DHX36	46
CC	GO:0000428	DNA-directed RNA polymerase complex	35/2608	108/19717	2.12645e-07	4.35011e-06	2.80755e-06	CCNH/CDK7/ERCC3/ERCC4/GTF2A1/GTF2B/GTF2E1/GTF2H1/GTF2H3/MNAT1/POLA1/POLR2B/POLR2C/POLR2D/PRIM1/PRIM2/PEX2/TAF1/TAF7/TAF9/TAF12/TBP/TBPL1/CTR9/POLR3C/TAF5L/TAF9B/RPRD1A/POLR3B/CDC73/RPAP2/WDR61/POLR2M/LEO1/GTF2H2C	35
CC	GO:0044215	other organism	28/2608	77/19717	2.35839e-07	4.4437e-06	2.86796e-06	BICD1/FMR1/KPNA1/KPNB1/KPNA3/LMAN1/NUP98/RAN/RANBP2/SCO1/TOP2B/TPR/TSG101/XPO1/NUP155/NUP93/NUP58/NUP153/NUP205/NUP160/KPNA6/NUP54/NDC1/NUP133/NUP107/NUP37/SEH1L/NUP43	28
CC	GO:0044216	other organism cell	28/2608	77/19717	2.35839e-07	4.4437e-06	2.86796e-06	BICD1/FMR1/KPNA1/KPNB1/KPNA3/LMAN1/NUP98/RAN/RANBP2/SCO1/TOP2B/TPR/TSG101/XPO1/NUP155/NUP93/NUP58/NUP153/NUP205/NUP160/KPNA6/NUP54/NDC1/NUP133/NUP107/NUP37/SEH1L/NUP43	28
CC	GO:0044217	other organism part	28/2608	77/19717	2.35839e-07	4.4437e-06	2.86796e-06	BICD1/FMR1/KPNA1/KPNB1/KPNA3/LMAN1/NUP98/RAN/RANBP2/SCO1/TOP2B/TPR/TSG101/XPO1/NUP155/NUP93/NUP58/NUP153/NUP205/NUP160/KPNA6/NUP54/NDC1/NUP133/NUP107/NUP37/SEH1L/NUP43	28
CC	GO:0000779	condensed chromosome, centromeric region	37/2608	118/19717	2.48781e-07	4.56737e-06	2.94777e-06	CCNB1/SEPTIN7/CENPC/CSNK1A1/SEPTIN2/TP53BP1/ZNF207/SMC1A/ZW10/CKAP5/CFDP1/DCTN6/CBX3/CLASP2/FBXO28/NCAPD3/CLASP1/AHCTF1/NSL1/KMT5B/DYNC1LI1/SPDL1/MIS18BP1/NUP133/NUP107/MEAF6/MIS12/NUP37/SEH1L/PHF6/DCTN5/KNSTRN/BOD1/NUDCD2/GPATCH11/CHAMP1/NUP43	37
CC	GO:0030496	midbody	48/2608	173/19717	2.99128e-07	5.35438e-06	3.45571e-06	RHOA/SEPTIN7/CDC42/CENPC/CYLD/ERH/GNAI3/RAB8A/SEPTIN2/PIK3C3/PKN2/RAN/RAP2A/SPAST/TSG101/UVRAG/IQGAP1/RNF8/USP8/VPS4B/IST1/USP3/KIF20A/EXOC5/KATNA1/ZFYVE26/CLIC4/ZNF330/LAP3/SCCPDH/SH3GLB1/YPEL5/SSH1/EXOC6/ARL8B/NAT10/EXOC1/EXOC2/MBD5/KLHL9/CHMP1B/BIRC6/EXOC4/KIF13A/CEP44/TBCK/C6orf89/CHAMP1	48
CC	GO:0000777	condensed chromosome kinetochore	34/2608	105/19717	3.22391e-07	5.63005e-06	3.63362e-06	CCNB1/SEPTIN7/CENPC/CSNK1A1/SEPTIN2/TP53BP1/ZNF207/SMC1A/ZW10/CKAP5/CFDP1/DCTN6/CLASP2/FBXO28/CLASP1/AHCTF1/NSL1/DYNC1LI1/SPDL1/MIS18BP1/NUP133/NUP107/MEAF6/MIS12/NUP37/SEH1L/PHF6/DCTN5/KNSTRN/BOD1/NUDCD2/GPATCH11/CHAMP1/NUP43	34
CC	GO:0008023	transcription elongation factor complex	23/2608	58/19717	4.6432e-07	7.91556e-06	5.10869e-06	CCNT1/AFF1/MLLT3/PEX2/RB1/SSRP1/TTF2/ELP1/CCNK/CTR9/SUPT16H/ELL2/SNW1/ICE1/ELP4/AFF4/ELP3/ELP2/CDC73/ICE2/WDR61/EAF1/LEO1	23
CC	GO:0070603	SWI/SNF superfamily-type complex	27/2608	76/19717	6.60349e-07	1.09956e-05	7.09653e-06	ACTL6A/CHD4/CSNK2A1/NFRKB/RB1/RBBP4/RBBP7/SMARCC1/SMARCC2/SS18/YY1/SMARCA5/HMGXB4/KAT5/BRD8/BICRAL/SUZ12/UCHL5/ING3/INO80/PBRM1/YY1AP1/PHF10/GATAD2B/MTA3/ACTR6/ACTR8	27
CC	GO:0000790	nuclear chromatin	84/2608	377/19717	7.82193e-07	1.27284e-05	8.21489e-06	ACTL6A/CENPC/CHD4/CREB1/CSNK2A1/CTNNB1/DHX9/FER/GABPA/MSH6/H2AZ1/HIF1A/HNRNPC/HNRNPK/ING2/SMAD2/SMAD4/MAX/MBD1/MEF2A/NFRKB/RAD17/RB1/RBBP4/RBBP7/RNF2/SMARCC1/SMARCC2/SSRP1/SS18/TAF1/TBP/TCF12/TCP1/UBE2B/YY1/KAT6A/NRIP1/SMARCA5/HAT1/ALKBH1/MBD2/ASH2L/MACROH2A1/USP3/HMGXB4/RAD50/KAT5/BRD8/MORF4L1/CBX1/CPSF6/KAT7/CBX3/KDM1A/POGZ/NCAPD3/SIRT1/TARDBP/CBX5/BICRAL/SUZ12/NIPBL/ASF1A/SIN3A/RBMX/UCHL5/ING3…	84
CC	GO:1902911	protein kinase complex	34/2608	109/19717	8.61099e-07	1.3701e-05	8.84263e-06	ACVR2A/CCNB1/CCNG1/CCNH/CCNT1/CDK2/CDK7/CHUK/ERCC3/GTF2H1/GTF2H3/MNAT1/PHKB/PRKAA1/PRKAB2/PRKAG1/PRKAR1A/RB1/MAP3K7/TGFBR1/UVRAG/CCNK/TBC1D5/CCNI/SNW1/ERC1/SIK2/PRKAG2/CAB39/WDR41/SMCR8/C9orf72/CCNY/GTF2H2C	34
CC	GO:0005769	early endosome	79/2608	350/19717	9.6548e-07	1.47918e-05	9.54659e-06	DIAPH2/EPS15/IGF2R/LNPEP/LRP6/MYO5A/OCRL/MAPK1/MAP2K1/PSEN1/PTPN1/RAB1A/RAB4A/RAB5A/RAB5B/RAP1A/SNX1/SNX2/TLR4/TSG101/UVRAG/PTP4A1/STAM/PICALM/EEA1/STX7/NUMB/SNX3/NRP1/MTMR2/USP10/USP8/RABEP1/ZFYVE9/STX8/ZFYVE16/FIG4/WASHC5/STAM2/GPNMB/SLC9A6/VTI1B/STAMBP/PRDX3/RAB21/UHRF1BP1L/SNX13/FKBP15/DNAJC13/WASHC4/VPS8/STX12/APPL1/RPS6KC1/RNF11/DERL2/ANKFY1/RAB14/MARCHF1/VPS35/VPS11/TMEM165/TMEM9B/RAB22A/A…	79
CC	GO:0000922	spindle pole	45/2608	164/19717	9.70969e-07	1.47918e-05	9.54659e-06	CALM1/CALM2/CCNB1/MAPK14/CTNNB1/IK/KIF2A/NPM1/PPP2CA/RAD21/ALMS1/SMC1A/CUL3/CDC14A/TNKS/LATS1/ZW10/VPS4B/CKAP5/STAG1/TUBGCP3/STAG2/TOPBP1/KATNA1/CKAP2/TUBGCP4/GPSM2/SBDS/DYNC1LI1/DCTN4/YPEL5/SPDL1/TBCCD1/BIRC6/KATNBL1/CEP63/CEP44/KNSTRN/BOD1/TUBGCP5/HAUS1/NEDD1/NUDCD2/UBXN2B/NEK7	45
CC	GO:0090734	site of DNA damage	26/2608	73/19717	1.00059e-06	1.49254e-05	9.63284e-06	ATF2/HUS1/NBN/RPA1/RPA2/TP53BP1/XRCC5/RNF8/ARPC5/ACTR3/ACTR2/RAD50/CBX1/CBX3/SMCHD1/CBX5/SMARCAL1/POLK/RNF138/WDR70/RIF1/SLF2/SMARCAD1/WDR76/SLF1/SHLD3	26
CC	GO:0080008	Cul4-RING E3 ubiquitin ligase complex	16/2608	33/19717	1.04982e-06	1.53402e-05	9.90056e-06	CDKN1B/ERCC8/DDB1/PLRG1/CUL4B/CUL4A/DCAF5/DCAF1/DCAF7/GLMN/ARIH1/CRBN/DET1/DCAF6/DCAF10/DCAF11	16
CC	GO:0000784	nuclear chromosome, telomeric region	37/2608	125/19717	1.21542e-06	1.73244e-05	1.11811e-05	APEX1/DDB1/ERCC4/XRCC6/LIG4/MCM6/MSH2/NBN/ORC4/POLR2B/PRKDC/PURA/RPA1/RPA2/SSB/TERF1/TERF2/TP53BP1/XRCC5/HAT1/TNKS/MACROH2A1/TOX4/RAD50/CBX1/CBX3/KDM1A/SMCHD1/CBX5/ORC3/POT1/TINF2/NAT10/CDC73/THOC7/WDR82/TNKS2	37
CC	GO:0005849	mRNA cleavage factor complex	12/2608	20/19717	1.25654e-06	1.73244e-05	1.11811e-05	CSNK1A1/CSTF1/PIP5K1A/CLP1/NUDT21/CPSF6/CSTF2T/CPSF3/CPSF2/WDR33/CPSF7/FIP1L1	12
CC	GO:0016592	mediator complex	17/2608	37/19717	1.2582e-06	1.73244e-05	1.11811e-05	CCNC/CDK8/MED1/MED14/MED21/MED17/MED7/MED20/THRAP3/MED12/MED13/MED6/MED13L/MED4/MED28/HAVCR2/MED8	17
CC	GO:0098798	mitochondrial protein complex	63/2608	262/19717	1.28851e-06	1.74071e-05	1.12345e-05	ATP5F1A/ATP5F1B/ATP5PB/BCKDHB/MRPL49/DBT/DLAT/HADHA/NDUFA5/NDUFA10/NDUFS1/NDUFS4/SDHB/SDHC/SDHD/UQCRC2/VDAC1/DAP3/PMPCB/PRORP/MRPL19/TOMM70/MRPS31/CLPX/MRPS30/IMMT/MRPL3/MRPS27/TIMM10B/TIMM9/MRPL42/TIMM21/MRPL22/MRPS18C/MRPS7/NDUFAF1/MRPL35/MRPL39/CHCHD3/TRMT10C/MRPL16/MFN1/AGK/MCCC1/MRPS22/NSUN3/MRPS14/MCCC2/MRPS6/MRPL32/MRPL9/MRPL44/GRPEL1/TOMM40L/MRPL45/PNPT1/MRPS36/MTERF4/GRPEL2/APOOL/MICU2/M…	63
CC	GO:0120111	neuron projection cytoplasm	28/2608	84/19717	1.80341e-06	2.39118e-05	1.54327e-05	CANX/AP3S1/DYNC1H1/FMR1/HIF1A/KIF5B/OPA1/PAFAH1B1/MAPK1/PURA/MAP2K4/SFPQ/SPAST/TERF2/AP3B1/RAB21/KIF1B/SNAPIN/BLOC1S6/AP3M1/ARL8B/ACTR10/BLOC1S5/TRAK2/ZC3H14/WLS/ABHD13/UHMK1	28
CC	GO:0030120	vesicle coat	22/2608	58/19717	1.99831e-06	2.60144e-05	1.67897e-05	AP2B1/AP1G1/ARCN1/AP2M1/CLTC/COPA/COPB1/EPS15/PICALM/COPB2/TBC1D5/SEC24B/SEC23A/SEC24A/NECAP1/COPG2/TMED7/SAR1B/SAR1A/KLHL12/FCHO2/DIPK2A	22
CC	GO:0030684	preribosome	26/2608	76/19717	2.40412e-06	3.07384e-05	1.98385e-05	UTP14C/BMS1/MPHOSPH10/NSA2/WDR3/KRR1/RRP1B/NGDN/RSL1D1/UTP25/RRP15/FCF1/UTP18/UTP11/HEATR1/TSR1/WDR12/RIOK2/UTP6/UTP3/RPF1/RIOK1/UTP23/LTV1/WDR36/SRFBP1	26
CC	GO:0005684	U2-type spliceosomal complex	29/2608	90/19717	2.59198e-06	3.22178e-05	2.07933e-05	CDC5L/DHX8/DHX15/IK/MFAP1/PLRG1/PRPF18/EFTUD2/SNRNP40/AQR/EIF4A3/RBM8A/CWC27/BCAS2/SF3A1/PRPF8/SF3A3/SF3B2/SNW1/SF3B1/HTATSF1/CRNKL1/CDC40/PPIL1/PRPF39/SMU1/RBM22/BUD13/PRPF38A	29
CC	GO:0000793	condensed chromosome	55/2608	223/19717	2.60982e-06	3.22178e-05	2.07933e-05	CCNB1/SEPTIN7/CDK2/CENPC/CSNK1A1/HUS1/LIG4/SEPTIN2/RAD1/RAD21/TP53BP1/ZNF207/SMC1A/SMARCA5/ZW10/MACROH2A1/CKAP5/RAD50/LRPPRC/STAG1/CFDP1/CTCF/DCTN6/STAG2/TOPBP1/CBX3/KIFAP3/WAPL/CLASP2/FBXO28/NCAPD3/CLASP1/AHCTF1/NSL1/MLH3/KMT5B/DYNC1LI1/NSMCE4A/SPDL1/RIF1/MIS18BP1/NUP133/NUP107/MEAF6/MIS12/NUP37/SEH1L/PHF6/DCTN5/KNSTRN/BOD1/NUDCD2/GPATCH11/CHAMP1/NUP43	55
CC	GO:0031080	nuclear pore outer ring	8/2608	10/19717	3.25577e-06	3.95107e-05	2.55001e-05	NUP98/NUP160/AHCTF1/NUP133/NUP107/NUP37/SEH1L/NUP43	8
CC	GO:0045335	phagocytic vesicle	37/2608	132/19717	5.04745e-06	5.89295e-05	3.8033e-05	ABCA1/ATP7A/CD36/CYBB/KIF5B/LAMP2/RAB8A/NCF2/OCRL/PIK3C3/RAB5A/RAP1A/STXBP3/VAMP7/TLR1/UVRAG/RAB7A/BECN1/SNX3/SNAP23/ATG12/ATG5/STX8/SEC22B/RAB10/ATP6V0A2/STX12/APPL1/PIK3R4/RAB14/RAB23/RAB8B/RAB39A/RAB22A/PIP4P1/MPEG1/STXBP4	37
CC	GO:1902554	serine/threonine protein kinase complex	28/2608	88/19717	5.05068e-06	5.89295e-05	3.8033e-05	ACVR2A/CCNB1/CCNG1/CCNH/CCNT1/CDK2/CDK7/CHUK/ERCC3/GTF2H1/GTF2H3/MNAT1/PHKB/RB1/MAP3K7/TGFBR1/UVRAG/CCNK/TBC1D5/CCNI/SNW1/ERC1/CAB39/WDR41/SMCR8/C9orf72/CCNY/GTF2H2C	28
CC	GO:0090575	RNA polymerase II transcription factor complex	43/2608	163/19717	5.10284e-06	5.89295e-05	3.8033e-05	ARNT/ATF1/CBFB/CCNH/CDK7/CREB1/CTNNB1/E2F3/ERCC3/ERCC4/GTF2A1/GTF2B/GTF2E1/GTF2H1/GTF2H3/HIF1A/ING2/SMAD2/SMAD4/MAX/MNAT1/NFYB/NONO/RB1/RXRB/SFPQ/TAF1/TAF7/TAF9/TAF12/TBP/TCF12/TEAD1/MED14/MED17/TBPL1/MED6/GEMIN5/TAF5L/MED4/TAF9B/MED8/GTF2H2C	43
CC	GO:0044798	nuclear transcription factor complex	50/2608	201/19717	5.64046e-06	6.41042e-05	4.13728e-05	ARNT/ATF1/CBFB/CCNH/CDK7/CREB1/CTNNB1/E2F3/ERCC3/ERCC4/GTF2A1/GTF2B/GTF2E1/GTF2H1/GTF2H3/HIF1A/ING2/SMAD2/SMAD4/MAX/MNAT1/NFATC3/NFYB/NONO/RB1/RXRB/SFPQ/SNAPC1/TAF1/TAF7/TAF9/TAF12/TBP/TCF12/TEAD1/TAF1B/MED14/GTF3C4/GTF3C3/MED17/TBPL1/MED6/GEMIN5/TAF5L/MED4/TAF9B/BDP1/GTF3C6/MED8/GTF2H2C	50
CC	GO:0031901	early endosome membrane	40/2608	149/19717	6.79894e-06	7.60631e-05	4.9091e-05	EPS15/LRP6/OCRL/PSEN1/RAB4A/RAB5A/RAB5B/SNX1/SNX2/TSG101/STAM/EEA1/STX7/SNX3/MTMR2/RABEP1/ZFYVE9/ZFYVE16/FIG4/STAM2/GPNMB/SLC9A6/VTI1B/RAB21/SNX13/DNAJC13/STX12/APPL1/RAB14/MARCHF1/TMEM165/TMEM9B/SNX6/WLS/RUFY1/ITCH/MMGT1/PIKFYVE/MARCHF8/SNX19	40
CC	GO:0016605	PML body	30/2608	99/19717	7.14253e-06	7.86778e-05	5.07785e-05	ARNTL/MTOR/EIF3E/MAX/NBN/RB1/RNF4/RNF6/RPA1/RPA2/SUMO3/ZMYM2/USP7/KAT6A/PIAS2/CASP8AP2/HIPK3/TOPBP1/PARK7/WDFY3/SIRT1/CBX5/MORC3/ZNF451/KLHL20/TDP2/RNF111/THAP1/EIF4ENIF1/HIPK1	30
CC	GO:1904813	ficolin-1-rich granule lumen	35/2608	124/19717	7.5946e-06	8.23899e-05	5.31743e-05	ACLY/AGL/APAF1/ARSB/ASAH1/CAT/MAPK14/DDX3X/EEF1A1/XRCC6/GLB1/GNS/GYG1/HSPA8/ILF2/KPNB1/MNDA/PAFAH1B2/MAPK1/PSMA5/PSMC2/PSMC3/PSMD12/PSMD6/HUWE1/ARPC5/ACTR2/CCT8/YPEL5/CAB39/PGM2/CAND1/ACTR10/KCMF1/PLEKHO2	35
CC	GO:0005832	chaperonin-containing T-complex	8/2608	11/19717	1.05425e-05	0.000112664	7.27129e-05	CCT6A/TCP1/CCT3/CCT7/CCT4/CCT2/CCT8/CCT5	8
CC	GO:0005770	late endosome	59/2608	256/19717	1.12366e-05	0.000118315	7.63602e-05	ATP7A/SCARB2/SLC31A2/CTSL/DYNC1LI2/HTT/IFNAR1/IGF2R/LAMP2/M6PR/NBR1/MTM1/MYO5A/PIK3C3/MAPK1/MAP2K1/LGMN/RAP1A/VAMP7/TSG101/UVRAG/RAB7A/STX7/LAMTOR3/STX8/VPS4B/GOSR2/RAPGEF2/FIG4/SLC9A6/VTI1B/RNF13/VPS39/MMD/PIK3R4/DERL2/RAB14/TMEM106B/MARCHF1/ARL8B/VPS35/AP5M1/VPS11/TMEM165/CHMP1B/SNX14/RAB22A/KIDINS220/WDR48/VIPAS39/STARD3NL/LTV1/PIP4P1/OSBPL1A/OSBPL9/OSBPL11/SLC38A9/PIKFYVE/CCZ1B	59
CC	GO:0005847	mRNA cleavage and polyadenylation specificity factor complex	10/2608	17/19717	1.28925e-05	0.000133783	8.63432e-05	CSNK1A1/PIP5K1A/NUDT21/CPSF6/CSTF2T/CPSF3/CPSF2/WDR33/CPSF7/FIP1L1	10
CC	GO:0030135	coated vesicle	64/2608	289/19717	1.88739e-05	0.000193053	0.000124596	AP2B1/AP1G1/ARCN1/ATP7A/SCARB2/AP2M1/CLTC/COPA/COPB1/DAB2/EPS15/HSPA8/IGF2R/LMAN1/M6PR/RAB8A/OCRL/PIK3C2A/RAB5A/VAMP7/PICALM/AP3B1/USO1/NUMB/VAMP4/SNX3/COPB2/SCAMP1/SEC22B/GOSR2/TBC1D5/CNIH1/SEC24B/SEC23A/VTI1B/SEC24A/TMED2/TMED10/SEC23IP/DDHD2/NECAP1/COPG2/TMED5/TMED7/IER3IP1/SAR1B/ERGIC2/SPG21/SNX9/RAB14/RAB8B/STX17/SCYL2/LMBRD1/VPS11/SAR1A/GOPC/KLHL12/YIPF5/MCFD2/SNX18/FCHO2/DIPK2A/YIPF6	64
CC	GO:0032806	carboxy-terminal domain protein kinase complex	11/2608	21/19717	2.08466e-05	0.000210227	0.00013568	CCNH/CCNT1/CDK7/ERCC3/GTF2H1/GTF2H3/MNAT1/RB1/CCNK/SNW1/GTF2H2C	11
CC	GO:1904115	axon cytoplasm	20/2608	57/19717	2.23948e-05	0.000222704	0.000143733	AP3S1/DYNC1H1/FMR1/HIF1A/KIF5B/OPA1/PAFAH1B1/SPAST/TERF2/AP3B1/RAB21/KIF1B/SNAPIN/BLOC1S6/AP3M1/ARL8B/ACTR10/BLOC1S5/TRAK2/ZC3H14	20
CC	GO:0070993	translation preinitiation complex	10/2608	18/19717	2.55597e-05	0.000250695	0.000161798	EIF2S1/EIF3E/EIF3D/EIF3F/EIF3H/EIF3I/EIF1B/EIF3M/EIF3L/DHX29	10
CC	GO:0017101	aminoacyl-tRNA synthetase multienzyme complex	8/2608	12/19717	2.79373e-05	0.000266708	0.000172133	DARS1/EPRS1/IARS1/KARS1/MARS1/RARS1/AIMP1/LARS1	8
CC	GO:0031464	Cul4A-RING E3 ubiquitin ligase complex	8/2608	12/19717	2.79373e-05	0.000266708	0.000172133	CDKN1B/ERCC8/DDB1/CUL4A/GLMN/ARIH1/CRBN/DET1	8
CC	GO:0005667	transcription factor complex	76/2608	365/19717	3.25135e-05	0.000306311	0.000197693	APEX1/ARNT/ARNTL/ATF1/CBFB/CCNH/CDK2/CDK7/CREB1/CREM/CTNNB1/E2F3/ERCC3/ERCC4/XRCC6/GTF2A1/GTF2B/GTF2E1/GTF2H1/GTF2H3/HIF1A/RBPJ/ING2/SMAD1/SMAD2/SMAD4/SMAD5/MAX/MEF2A/MNAT1/NFATC3/NFYB/NONO/PBX3/PKNOX1/PRKDC/RB1/RBL1/RBL2/RXRB/SFPQ/SNAPC1/TAF1/TAF7/TAF9/TAF12/TBP/TCF12/TEAD1/YY1/CREG1/TAF1B/MED14/GTF3C4/GTF3C3/MED17/MED7/TBPL1/CLOCK/MED6/KAT5/SUB1/KDM1A/RCOR1/GEMIN5/SIN3A/TAF5L/MED4/TAF9B/RCOR3/B…	76
CC	GO:0101031	chaperone complex	11/2608	22/19717	3.67066e-05	0.000341324	0.00022029	CCT6A/HSPA8/TCP1/CCT3/CCT7/CCT4/CCT2/CCT8/PTGES3/STIP1/CCT5	11
CC	GO:0071007	U2-type catalytic step 2 spliceosome	13/2608	30/19717	4.88697e-05	0.000448599	0.000289525	CDC5L/DHX8/PLRG1/EFTUD2/SNRNP40/AQR/BCAS2/PRPF8/SNW1/CRNKL1/CDC40/PPIL1/RBM22	13
CC	GO:0005798	Golgi-associated vesicle	43/2608	178/19717	5.21593e-05	0.000472735	0.000305102	ADAM10/AP1G1/ARCN1/ATP7A/CLTC/COPA/COPB1/IGF2R/LMAN1/RAB8A/OCRL/USO1/COPB2/SEC22B/GOSR2/CNIH1/SEC24B/SEC23A/VTI1B/SEC24A/TMED2/TMED10/SEC23IP/SCFD1/DDHD2/ZDHHC17/COPG2/TMED5/TMED7/IER3IP1/SAR1B/ERGIC2/SPG21/RAB14/RAB8B/STX17/SAR1A/GOPC/KLHL12/YIPF5/MCFD2/DIPK2A/YIPF6	43
CC	GO:1905368	peptidase complex	26/2608	89/19717	5.71502e-05	0.000510909	0.00032974	PSMA1/PSMA3/PSMA5/PSMA6/PSMC2/PSMC3/PSMC6/PSMD10/PSMD12/PSME1/TAF9/TAF12/USP14/TXNL1/UBE3C/PSMD6/PSME4/USP22/SEC11A/UBQLN1/UCHL5/TAF9B/SUPT20H/SPCS3/TADA1/UBR1	26
CC	GO:0005852	eukaryotic translation initiation factor 3 complex	9/2608	16/19717	5.80761e-05	0.000510909	0.00032974	DDX3X/EIF3E/EIF3D/EIF3F/EIF3H/EIF3I/EIF3M/COPS5/EIF3L	9
CC	GO:0031519	PcG protein complex	17/2608	47/19717	5.85119e-05	0.000510909	0.00032974	BMI1/CSNK2A1/CSNK2A2/EZH1/TRIM37/RBBP4/RBBP7/RNF2/SKP1/YY1/PCGF3/SIRT1/RYBP/SUZ12/ASXL2/PCGF5/AEBP2	17
CC	GO:0005657	replication fork	22/2608	70/19717	6.22893e-05	0.000531956	0.000343324	CDC5L/NBN/PLRG1/POLA1/PRIM1/PRIM2/PURA/PURB/RAD51C/RAD51B/RFC1/RFC5/RPA1/RPA2/TP53BP1/UBE2B/SMARCA5/BCAS2/WDHD1/SMARCAL1/RTF2/SMARCAD1	22
CC	GO:0005802	trans-Golgi network	53/2608	236/19717	6.40344e-05	0.000531956	0.000343324	ADAM10/AP1G1/ARL1/ATP7A/BICD1/CLTC/IGF2R/M6PR/RAB8A/OCRL/OSBP/PAM/RAB6A/VAMP7/TGFBI/VAMP4/BECN1/AP1S2/STX8/SCAMP1/PREPL/COG5/ARFGEF1/RAB10/RHOBTB3/RAB21/DOP1A/CLASP2/AP4E1/ARL5A/ATP2C1/ARFIP1/KLHL20/LAP3/SNX9/RAB14/MARCHF1/WDR11/TBC1D23/TMEM165/BIRC6/COG6/RIC1/KIF13A/GOLPH3/C17orf75/WLS/C16orf70/PLEKHA8/TRAPPC6B/CNST/ATP11C/YIPF6	53
CC	GO:0009295	nucleoid	16/2608	43/19717	6.46371e-05	0.000531956	0.000343324	ATP5F1B/DBT/GRSF1/HADHA/HADHB/HSPA9/TFAM/VDAC1/PRORP/LRPPRC/CLPX/FASTKD2/TRMT10C/ELAC2/TFB2M/TEFM	16
CC	GO:0042645	mitochondrial nucleoid	16/2608	43/19717	6.46371e-05	0.000531956	0.000343324	ATP5F1B/DBT/GRSF1/HADHA/HADHB/HSPA9/TFAM/VDAC1/PRORP/LRPPRC/CLPX/FASTKD2/TRMT10C/ELAC2/TFB2M/TEFM	16
CC	GO:1902562	H4 histone acetyltransferase complex	16/2608	43/19717	6.46371e-05	0.000531956	0.000343324	ACTL6A/DR1/MAP3K7/MORF4L2/KAT5/BRD8/MORF4L1/MSL3/ZZZ3/EPC2/ING3/KANSL2/MSL2/KANSL3/YEATS2/MEAF6	16
CC	GO:0034399	nuclear periphery	34/2608	131/19717	6.79021e-05	0.000552477	0.000356567	ERCC8/HLCS/LMNB1/MBD1/NONO/NUP98/POLA1/PSMA6/RAD21/ATXN7/SFPQ/SRPK1/TPR/YY1/SMC1A/HAT1/NUP93/MATR3/NUP153/DCAF7/STAG1/ARFGEF1/STAG2/XPOT/SCAF8/SNW1/NUP205/MORC3/AHCTF1/CLIC4/TINF2/ANAPC4/SMARCAD1/NUP107	34
CC	GO:0005925	focal adhesion	81/2608	405/19717	7.89694e-05	0.000635305	0.000410025	ADAM10/ADD1/RHOA/CAT/CBL/SCARB2/CDC42/CLTC/CNN3/CTNNA1/CTNNB1/DAB2/EPB41L2/GDI2/HNRNPK/HSPA8/HSPA9/IGF2R/IRF2/ITGA1/ITGA4/ITGB1/LIMS1/PPP1R12A/RPL10A/NPM1/PAK1/PDPK1/MAPK1/MAP2K1/RPL4/RPL5/RSU1/SDCBP/SRP68/ADAM17/TPM4/YES1/YWHAG/PIP5K1A/KLF11/LAMTOR3/NUMB/SNAP23/IQGAP1/NRP1/ARHGEF7/CPNE3/GIT2/ARPC5/ACTR3/ACTR2/G3BP1/DLC1/CAP1/GNA13/NCKAP1/RAB10/YWHAQ/MAPRE1/RAB21/USP33/CLASP2/CYFIP1/CLASP1/CORO1C…	81
CC	GO:1904949	ATPase complex	28/2608	101/19717	8.43306e-05	0.000669117	0.000431847	ACTL6A/CHD4/CSNK2A1/NFRKB/RB1/RBBP4/RBBP7/RFC1/SMARCC1/SMARCC2/SS18/YY1/SMARCA5/HMGXB4/KAT5/BRD8/BICRAL/SUZ12/UCHL5/ING3/INO80/PBRM1/YY1AP1/PHF10/GATAD2B/MTA3/ACTR6/ACTR8	28
CC	GO:0030055	cell-substrate junction	82/2608	412/19717	8.50414e-05	0.000669117	0.000431847	ADAM10/ADD1/RHOA/CAT/CBL/SCARB2/CDC42/CLTC/CNN3/CTNNA1/CTNNB1/DAB2/EPB41L2/GDI2/HNRNPK/HSPA8/HSPA9/IGF2R/IRF2/ITGA1/ITGA4/ITGB1/LIMS1/PPP1R12A/RPL10A/NPM1/PAK1/PDPK1/MAPK1/MAP2K1/RPL4/RPL5/RSU1/SDCBP/SRP68/ADAM17/TPM4/YES1/YWHAG/PIP5K1A/KLF11/LAMTOR3/NUMB/SNAP23/IQGAP1/NRP1/ARHGEF7/CPNE3/GIT2/ARPC5/ACTR3/ACTR2/G3BP1/DLC1/CAP1/GNA13/NCKAP1/RAB10/YWHAQ/MAPRE1/RAB21/USP33/CLASP2/CYFIP1/CLASP1/CORO1C…	82
CC	GO:0043601	nuclear replisome	11/2608	24/19717	0.00010072	0.000780567	0.000503777	CDC5L/PLRG1/POLA1/PRIM1/PRIM2/PURA/PURB/RPA1/RPA2/BCAS2/SMARCAL1	11
CC	GO:0005924	cell-substrate adherens junction	81/2608	408/19717	0.000102187	0.000780567	0.000503777	ADAM10/ADD1/RHOA/CAT/CBL/SCARB2/CDC42/CLTC/CNN3/CTNNA1/CTNNB1/DAB2/EPB41L2/GDI2/HNRNPK/HSPA8/HSPA9/IGF2R/IRF2/ITGA1/ITGA4/ITGB1/LIMS1/PPP1R12A/RPL10A/NPM1/PAK1/PDPK1/MAPK1/MAP2K1/RPL4/RPL5/RSU1/SDCBP/SRP68/ADAM17/TPM4/YES1/YWHAG/PIP5K1A/KLF11/LAMTOR3/NUMB/SNAP23/IQGAP1/NRP1/ARHGEF7/CPNE3/GIT2/ARPC5/ACTR3/ACTR2/G3BP1/DLC1/CAP1/GNA13/NCKAP1/RAB10/YWHAQ/MAPRE1/RAB21/USP33/CLASP2/CYFIP1/CLASP1/CORO1C…	81
CC	GO:0035861	site of double-strand break	19/2608	58/19717	0.000104162	0.000780567	0.000503777	ATF2/HUS1/NBN/RPA2/TP53BP1/RNF8/ARPC5/ACTR3/ACTR2/RAD50/SMCHD1/SMARCAL1/RNF138/WDR70/RIF1/SLF2/SMARCAD1/SLF1/SHLD3	19
CC	GO:0016234	inclusion body	24/2608	82/19717	0.000105101	0.000780567	0.000503777	AGL/EPS15/HTT/TRIM37/NBN/NUP98/PSEN1/RANBP2/TPR/ZBTB14/PICALM/BAG5/NUP153/NXF1/XRN2/WDFY3/ZDHHC17/FBXO7/ARIH1/TBK1/UBQLN1/TDP2/SLF1/CCZ1B	24
CC	GO:0000313	organellar ribosome	25/2608	87/19717	0.000105747	0.000780567	0.000503777	MRPL49/DAP3/MRPL19/MRPS31/MRPS30/MRPL3/MRPS27/MRPL42/MRPL22/MRPS18C/MRPS7/MRPL35/MRPL39/MRPL16/MRPS22/NSUN3/MRPS14/MRPS6/MRPL32/MRPL9/MRPL44/MRPL45/MRPS36/MTERF4/NSUN4	25
CC	GO:0005761	mitochondrial ribosome	25/2608	87/19717	0.000105747	0.000780567	0.000503777	MRPL49/DAP3/MRPL19/MRPS31/MRPS30/MRPL3/MRPS27/MRPL42/MRPL22/MRPS18C/MRPS7/MRPL35/MRPL39/MRPL16/MRPS22/NSUN3/MRPS14/MRPS6/MRPL32/MRPL9/MRPL44/MRPL45/MRPS36/MTERF4/NSUN4	25
CC	GO:0016282	eukaryotic 43S preinitiation complex	9/2608	17/19717	0.000108908	0.000795693	0.000513539	EIF3E/EIF3D/EIF3F/EIF3H/EIF3I/EIF1B/EIF3M/EIF3L/DHX29	9
CC	GO:0101002	ficolin-1-rich granule	43/2608	185/19717	0.000134114	0.000969957	0.000626009	ACLY/AGL/APAF1/RHOA/ARSB/ASAH1/CAT/COPB1/MAPK14/DDX3X/EEF1A1/XRCC6/GLB1/GNS/GYG1/HSPA8/ILF2/KPNB1/LAMP2/MNDA/PAFAH1B2/MAPK1/PSMA5/PSMC2/PSMC3/PSMD12/SLC2A3/PSMD6/HUWE1/ARPC5/ACTR2/ATP6AP2/LILRB2/CCT8/CD300A/DYNC1LI1/YPEL5/CAB39/PGM2/CAND1/ACTR10/KCMF1/PLEKHO2	43
CC	GO:0031463	Cul3-RING ubiquitin ligase complex	14/2608	37/19717	0.000149147	0.00106789	0.000689217	SPOP/CUL3/GLMN/KLHL2/ARIH1/KLHL20/KLHL9/KLHL7/KLHL8/KLHL12/KLHL15/KCTD10/KBTBD8/SPOPL	14
CC	GO:0097346	INO80-type complex	11/2608	25/19717	0.000158419	0.00112305	0.000724816	ACTL6A/NFRKB/YY1/KAT5/BRD8/UCHL5/ING3/INO80/YY1AP1/ACTR6/ACTR8	11
CC	GO:0090568	nuclear transcriptional repressor complex	12/2608	29/19717	0.000163246	0.00114592	0.000739578	CHD4/CSNK2A1/DR1/RBBP4/RBBP7/SMARCA5/DDX20/RRP8/SIRT1/GATAD2B/MTA3/LIN52	12
CC	GO:1990391	DNA repair complex	15/2608	42/19717	0.0001859	0.00129228	0.000834035	ERCC8/ERCC3/ERCC4/XRCC6/MSH6/LIG4/MSH2/MSH3/PRKDC/TP53BP1/XRCC4/XRCC5/KDM1A/RCOR1/MLH3	15
CC	GO:0030662	coated vesicle membrane	42/2608	182/19717	0.000188411	0.00129714	0.00083717	AP2B1/AP1G1/ARCN1/SCARB2/AP2M1/CLTC/COPA/COPB1/DAB2/EPS15/HSPA8/IGF2R/LMAN1/M6PR/RAB5A/VAMP7/PICALM/AP3B1/USO1/VAMP4/COPB2/SEC22B/GOSR2/TBC1D5/CNIH1/SEC24B/SEC23A/VTI1B/SEC24A/TMED2/TMED10/SEC23IP/NECAP1/COPG2/TMED7/SAR1B/STX17/SAR1A/KLHL12/MCFD2/FCHO2/DIPK2A	42
CC	GO:0032040	small-subunit processome	14/2608	38/19717	0.0002076	0.00141563	0.000913646	UTP14C/MPHOSPH10/WDR3/KRR1/NGDN/UTP25/FCF1/UTP18/UTP11/HEATR1/UTP6/UTP3/UTP23/WDR36	14
CC	GO:0099023	tethering complex	20/2608	66/19717	0.000230414	0.00155638	0.00100448	CDC42/SEPTIN2/TRAPPC10/ZW10/COG5/EXOC5/RAB10/TRAPPC8/VPS39/VPS8/NBAS/EXOC6/STX17/EXOC1/EXOC2/VPS11/COG6/EXOC4/TRAPPC11/AKTIP	20
CC	GO:0030670	phagocytic vesicle membrane	22/2608	76/19717	0.000238991	0.00159923	0.00103214	ATP7A/CYBB/LAMP2/RAB8A/OCRL/PIK3C3/RAB5A/VAMP7/TLR1/RAB7A/SNAP23/ATG12/ATG5/SEC22B/RAB10/ATP6V0A2/PIK3R4/RAB23/RAB8B/RAB39A/RAB22A/PIP4P1	22
CC	GO:0030894	replisome	11/2608	26/19717	0.000241902	0.00160372	0.00103504	CDC5L/PLRG1/POLA1/PRIM1/PRIM2/PURA/PURB/RPA1/RPA2/BCAS2/SMARCAL1	11
CC	GO:0005662	DNA replication factor A complex	8/2608	15/19717	0.000250659	0.00163157	0.00105301	CDC5L/PLRG1/PURA/PURB/RPA1/RPA2/BCAS2/SMARCAL1	8
CC	GO:0033290	eukaryotic 48S preinitiation complex	8/2608	15/19717	0.000250659	0.00163157	0.00105301	EIF2S1/EIF3E/EIF3D/EIF3F/EIF3H/EIF3I/EIF3M/EIF3L	8
CC	GO:0019908	nuclear cyclin-dependent protein kinase holoenzyme complex	7/2608	12/19717	0.000302481	0.00195114	0.00125926	CCNH/CCNT1/CDK7/MNAT1/RB1/CCNK/SNW1	7
CC	GO:0005776	autophagosome	25/2608	93/19717	0.000332758	0.00212727	0.00137294	HTT/HSPA8/LAMP2/NBR1/PIK3C3/PIP4K2A/UVRAG/RAB7A/NCOA4/BECN1/ATG12/ATG5/TBC1D5/WDFY3/UBQLN2/UBQLN1/NRBF2/PIK3R4/SH3GLB1/RAB23/STX17/VPS11/TBC1D14/MAP1LC3B/C9orf72	25
CC	GO:0000932	P-body	23/2608	84/19717	0.000425347	0.00267148	0.00172417	DDX6/EIF4E/CAPRIN1/CNOT2/POLR2D/PSMA6/PSMC2/PSMC3/CNOT8/PUM1/CNOT1/LSM14A/LSM1/YTHDF2/BTBD1/XRN1/RC3H2/PNRC2/DCP1A/EIF4ENIF1/DCP2/AGO4/C9orf72	23
CC	GO:0017053	transcriptional repressor complex	23/2608	84/19717	0.000425347	0.00267148	0.00172417	CHD4/CSNK2A1/DR1/RBPJ/RBBP4/RBBP7/REST/SMARCA5/HDAC3/C1D/DDX20/RCOR1/RRP8/SIRT1/CBX5/SIN3A/RLIM/RCOR3/GATAD2B/MTA3/MIER1/TBL1XR1/LIN52	23
CC	GO:0008287	protein serine/threonine phosphatase complex	15/2608	45/19717	0.00044098	0.00272191	0.00175672	PPP1R12A/NCK1/PPP2CA/PPP2R1B/PPP2R5C/PPP2R5D/PPP2R5E/PPP3CB/SHOC2/TOX4/PPP4R3B/WDR82/PPP1R15B/PPP4R2/CNEP1R1	15
CC	GO:1903293	phosphatase complex	15/2608	45/19717	0.00044098	0.00272191	0.00175672	PPP1R12A/NCK1/PPP2CA/PPP2R1B/PPP2R5C/PPP2R5D/PPP2R5E/PPP3CB/SHOC2/TOX4/PPP4R3B/WDR82/PPP1R15B/PPP4R2/CNEP1R1	15
CC	GO:0043596	nuclear replication fork	14/2608	41/19717	0.000514386	0.0030638	0.00197737	CDC5L/PLRG1/POLA1/PRIM1/PRIM2/PURA/PURB/RPA1/RPA2/SMARCA5/BCAS2/WDHD1/SMARCAL1/SMARCAD1	14
CC	GO:0030904	retromer complex	9/2608	20/19717	0.000517756	0.0030638	0.00197737	SNX1/SNX2/RAB7A/SNX3/TBC1D5/ANKFY1/DENND4C/VPS35/SNX6	9
CC	GO:0035267	NuA4 histone acetyltransferase complex	9/2608	20/19717	0.000517756	0.0030638	0.00197737	ACTL6A/MORF4L2/KAT5/BRD8/MORF4L1/MSL3/EPC2/ING3/MEAF6	9
CC	GO:0043189	H4/H2A histone acetyltransferase complex	9/2608	20/19717	0.000517756	0.0030638	0.00197737	ACTL6A/MORF4L2/KAT5/BRD8/MORF4L1/MSL3/EPC2/ING3/MEAF6	9
CC	GO:0070461	SAGA-type complex	11/2608	28/19717	0.000522044	0.0030638	0.00197737	TADA2A/TAF7/TAF9/TAF12/SUPT7L/USP22/TAF5L/TAF9B/SUPT20H/TADA2B/TADA1	11
CC	GO:0090543	Flemming body	11/2608	28/19717	0.000522044	0.0030638	0.00197737	CENPC/TSG101/VPS4B/IST1/USP3/EXOC6/EXOC1/EXOC2/BIRC6/EXOC4/CHAMP1	11
CC	GO:0005675	transcription factor TFIIH holo complex	7/2608	13/19717	0.000580503	0.00332512	0.00214603	CCNH/CDK7/ERCC3/GTF2H1/GTF2H3/MNAT1/GTF2H2C	7
CC	GO:0033391	chromatoid body	7/2608	13/19717	0.000580503	0.00332512	0.00214603	ARNTL/DDX6/EIF4E/CLOCK/TDRD7/NSUN2/TDRD6	7
CC	GO:0042405	nuclear inclusion body	7/2608	13/19717	0.000580503	0.00332512	0.00214603	NBN/NUP98/RANBP2/TPR/NUP153/NXF1/SLF1	7
CC	GO:0000176	nuclear exosome (RNase complex)	8/2608	17/19717	0.00074043	0.0041134	0.00265478	NVL/EXOSC9/EXOSC10/C1D/DIS3/MTREX/EXOSC3/DIS3L	8
CC	GO:0044665	MLL1/2 complex	11/2608	29/19717	0.00074131	0.0041134	0.00265478	MAX/RBBP5/RNF2/TAF1/TAF7/TAF9/ASH2L/MGA/HCFC2/TEX10/CHD8	11
CC	GO:0071339	MLL1 complex	11/2608	29/19717	0.00074131	0.0041134	0.00265478	MAX/RBBP5/RNF2/TAF1/TAF7/TAF9/ASH2L/MGA/HCFC2/TEX10/CHD8	11
CC	GO:0031201	SNARE complex	15/2608	47/19717	0.000742673	0.0041134	0.00265478	BNIP1/VAMP7/STX7/SNAP23/NAPG/STX8/GOSR1/SEC22B/GOSR2/BET1/VTI1B/STX12/BLOC1S6/STX17/STXBP5	15
CC	GO:0030660	Golgi-associated vesicle membrane	28/2608	114/19717	0.000746847	0.0041134	0.00265478	AP1G1/ARCN1/CLTC/COPA/COPB1/LMAN1/USO1/COPB2/SEC22B/GOSR2/CNIH1/SEC24B/SEC23A/VTI1B/SEC24A/TMED2/TMED10/SEC23IP/ZDHHC17/COPG2/TMED7/SAR1B/STX17/SAR1A/GOPC/KLHL12/MCFD2/DIPK2A	28
CC	GO:0000242	pericentriolar material	9/2608	21/19717	0.000800259	0.00430728	0.00277991	BBS4/NEK1/PCM1/TCP1/TNKS/BBS9/TUBE1/TNKS2/NEDD1	9
CC	GO:0016363	nuclear matrix	27/2608	109/19717	0.000800311	0.00430728	0.00277991	ERCC8/HLCS/LMNB1/MBD1/NONO/POLA1/PSMA6/RAD21/ATXN7/SFPQ/SRPK1/YY1/SMC1A/HAT1/MATR3/DCAF7/STAG1/ARFGEF1/STAG2/XPOT/SCAF8/SNW1/MORC3/AHCTF1/CLIC4/TINF2/SMARCAD1	27
CC	GO:0005743	mitochondrial inner membrane	87/2608	473/19717	0.00080485	0.00430728	0.00277991	ABCB7/ATP5F1A/ATP5F1B/ATP5PB/MRPL49/COX11/FECH/HADHA/HADHB/HCCS/NDUFA5/NDUFA10/NDUFS1/NDUFS4/OPA1/OXA1L/SLC25A3/PSEN1/SCO1/SDHB/SDHC/SDHD/UQCRC2/DAP3/CDS2/COX7A2L/PMPCB/MRPL19/COQ7/MRPS31/YME1L1/CLPX/MRPS30/IMMT/MRPL3/MRPS27/NNT/MTCH2/TIMM10B/TIMM9/COQ2/MRPL42/TIMM21/MRPL22/SLC25A24/COQ6/MRPS18C/MRPS7/NDUFAF1/COX16/MRPL35/MRPS23/MRPL39/CHCHD3/MRPL16/TMEM70/PTCD3/SLC25A36/UQCC1/COA1/AGK/TMEM126B/M…	87
CC	GO:0005844	polysome	20/2608	72/19717	0.000806111	0.00430728	0.00277991	BTF3/DHX9/EIF2S1/EIF4B/FMR1/DRG1/RPL10A/PSMA1/PSMA6/RPS23/VBP1/FXR1/EIF3H/RWDD1/IMPACT/NUFIP2/PNPT1/LARP4/NAA30/EIF2AK4	20
CC	GO:0012507	ER to Golgi transport vesicle membrane	18/2608	62/19717	0.000821326	0.00432784	0.00279318	LMAN1/USO1/SEC22B/GOSR2/CNIH1/SEC24B/SEC23A/VTI1B/SEC24A/TMED2/TMED10/SEC23IP/TMED7/SAR1B/STX17/SAR1A/KLHL12/MCFD2	18
CC	GO:0030134	COPII-coated ER to Golgi transport vesicle	24/2608	93/19717	0.000822047	0.00432784	0.00279318	LMAN1/USO1/SEC22B/GOSR2/CNIH1/SEC24B/SEC23A/VTI1B/SEC24A/TMED2/TMED10/SEC23IP/DDHD2/TMED5/TMED7/IER3IP1/SAR1B/ERGIC2/STX17/SAR1A/KLHL12/YIPF5/MCFD2/YIPF6	24
CC	GO:0030133	transport vesicle	74/2608	392/19717	0.000914709	0.00478052	0.00308534	ADAM10/AP1G1/ARCN1/ATP7A/AP3S1/CLTC/COPA/COPB1/TOR1A/IGF2R/LMAN1/M6PR/RAB8A/PAM/PPT1/PSEN1/RAB1A/RAB4A/RAB5A/RAB5B/RAB6A/VAMP7/VDAC1/PICALM/STX7/USO1/VAMP4/MTMR2/COPB2/TRIP11/SCAMP1/GOSR1/SEC22B/GOSR2/GOLGA5/DNM1L/CNIH1/BET1/SEC24B/SEC23A/VTI1B/SEC24A/RAB10/TMED2/TMED10/COPS5/SEC23IP/VPS45/SEPTIN8/DMXL2/WDR7/SNAPIN/STX12/BLOC1S6/COPG2/GOLIM4/TMED7/SAR1B/COPS4/SPG21/RAB14/RAB8B/STX17/TMEM30A/SAR1A…	74
CC	GO:0005766	primary lysosome	35/2608	155/19717	0.000937886	0.00483113	0.003118	ACLY/ARSB/C3AR1/DYNC1H1/GDI2/GLA/GLB1/GNS/HEXB/LAMP2/MNDA/MAPK1/DNAJC3/PSEN1/RAP1B/SDCBP/VAMP7/STX7/SNAP23/CREG1/CPNE3/VAPA/PRDX6/IST1/ACTR2/CAP1/CCT2/CCT8/FAF2/DNAJC13/CPPED1/TMEM30A/ACTR10/MAGT1/C6orf120	35
CC	GO:0042582	azurophil granule	35/2608	155/19717	0.000937886	0.00483113	0.003118	ACLY/ARSB/C3AR1/DYNC1H1/GDI2/GLA/GLB1/GNS/HEXB/LAMP2/MNDA/MAPK1/DNAJC3/PSEN1/RAP1B/SDCBP/VAMP7/STX7/SNAP23/CREG1/CPNE3/VAPA/PRDX6/IST1/ACTR2/CAP1/CCT2/CCT8/FAF2/DNAJC13/CPPED1/TMEM30A/ACTR10/MAGT1/C6orf120	35
CC	GO:0000118	histone deacetylase complex	17/2608	58/19717	0.00100829	0.00512737	0.00330919	CHD4/CSNK2A1/HINT1/ING2/RBBP4/RBBP7/NRIP1/HDAC3/MBD2/MORF4L1/CBX5/SIN3A/GATAD2B/MTA3/SAP30L/TBL1XR1/BRMS1L	17
CC	GO:0000502	proteasome complex	18/2608	63/19717	0.00100972	0.00512737	0.00330919	PSMA1/PSMA3/PSMA5/PSMA6/PSMC2/PSMC3/PSMC6/PSMD10/PSMD12/PSME1/USP14/TXNL1/UBE3C/PSMD6/PSME4/UBQLN1/UCHL5/UBR1	18
CC	GO:0034518	RNA cap binding complex	7/2608	14/19717	0.00102867	0.00518683	0.00334757	EIF4E/FMR1/NCBP1/RNMT/NCBP2/CYFIP1/NCBP3	7
CC	GO:0005669	transcription factor TFIID complex	13/2608	39/19717	0.00104646	0.00520487	0.00335922	ERCC3/ERCC4/GTF2A1/GTF2B/GTF2E1/GTF2H3/TAF1/TAF7/TAF9/TAF12/TBP/TBPL1/TAF9B	13
CC	GO:0044450	microtubule organizing center part	40/2608	185/19717	0.00104679	0.00520487	0.00335922	BBS4/CETN3/HTT/KIF2A/RAB8A/NUBP1/NEK1/PCM1/RAN/RP2/TCP1/ALMS1/IFT88/TNKS/CEP135/CCP110/KIAA0586/CKAP5/KIAA0753/CEP350/CEP170/MPHOSPH9/TUBGCP3/PIBF1/CLASP1/RTTN/C2CD3/TUBGCP4/BBS9/CFAP20/TUBE1/RESF1/CEP63/TNKS2/TUBGCP5/NEDD1/SCLT1/POC5/CEP120/MZT1	40
CC	GO:1905369	endopeptidase complex	18/2608	64/19717	0.00123373	0.00609209	0.00393183	PSMA1/PSMA3/PSMA5/PSMA6/PSMC2/PSMC3/PSMC6/PSMD10/PSMD12/PSME1/USP14/TXNL1/UBE3C/PSMD6/PSME4/UBQLN1/UCHL5/UBR1	18
CC	GO:0005874	microtubule	77/2608	416/19717	0.00129822	0.00636663	0.00410901	PARP4/APC/BICD1/CALM1/CALM2/CCT6A/CDC27/CLTC/CYLD/DYNC1H1/DYNC1LI2/KIF2A/KIF5B/MAP4/MYO5A/PAFAH1B1/SLC8A1/SPAST/SS18/TCP1/CCT3/ZNF207/CUL3/IQGAP1/SYNJ1/CDC16/ZW10/CEP57/CKAP5/CEP170/DNM1L/KIF20A/LRPPRC/TUBA1B/TUBGCP3/APPBP2/DCTN2/CCT7/CCT4/CCT2/CCT8/KATNA1/WDR47/MAPRE1/KIFAP3/CCT5/TTLL5/KIF1B/CLASP2/CAMSAP2/RPGRIP1L/CLASP1/TPGS2/CKAP2/STAU2/INVS/TUBGCP4/CFAP20/DYNC1LI1/TUBE1/INO80/HAUS6/HAUS4/TCP…	77
CC	GO:0030139	endocytic vesicle	59/2608	303/19717	0.0013573	0.00661107	0.00426678	ABCA1/AP2B1/ATP7A/CD36/SCARB2/AP2M1/CLTC/CYBB/EPS15/IGF2R/KIF5B/LAMP2/RAB8A/MSR1/NCF2/OCRL/PIK3C3/RAB5A/RAB5B/RAP1A/ITSN1/STXBP3/VAMP7/TLR1/UVRAG/RAB7A/PICALM/STX7/BECN1/SNX3/SNAP23/RABEP1/ATG12/CD163/ATG5/STX8/SEC22B/RAPGEF2/TBC1D5/RAB10/ATP6V0A2/STX12/HEATR5A/APPL1/GOLIM4/PIK3R4/RAB14/RAB23/RAB8B/HEATR5B/RAB39A/LMBRD1/VPS11/RAB22A/WLS/PIP4P1/FCHO2/MPEG1/STXBP4	59
CC	GO:0035578	azurophil granule lumen	23/2608	91/19717	0.00141474	0.00684427	0.00441728	ACLY/ARSB/DYNC1H1/GDI2/GLA/GLB1/GNS/HEXB/MNDA/MAPK1/DNAJC3/SDCBP/CREG1/PRDX6/IST1/ACTR2/CAP1/CCT2/CCT8/FAF2/CPPED1/ACTR10/C6orf120	23
CC	GO:0030119	AP-type membrane coat adaptor complex	14/2608	45/19717	0.00145874	0.00700979	0.00452411	AP2B1/AP1G1/AP2M1/AP3S1/EPS15/PICALM/AP3B1/AP1S2/TBC1D5/VPS39/AP4E1/AP3M1/AP5M1/FCHO2	14
CC	GO:0030126	COPI vesicle coat	7/2608	15/19717	0.00170944	0.00799971	0.005163	ARCN1/COPA/COPB1/COPB2/COPG2/TMED7/DIPK2A	7
CC	GO:0030127	COPII vesicle coat	7/2608	15/19717	0.00170944	0.00799971	0.005163	SEC24B/SEC23A/SEC24A/TMED7/SAR1B/SAR1A/KLHL12	7
CC	GO:0031011	Ino80 complex	7/2608	15/19717	0.00170944	0.00799971	0.005163	ACTL6A/NFRKB/YY1/UCHL5/INO80/YY1AP1/ACTR8	7
CC	GO:0033202	DNA helicase complex	7/2608	15/19717	0.00170944	0.00799971	0.005163	ACTL6A/NFRKB/YY1/UCHL5/INO80/YY1AP1/ACTR8	7
CC	GO:0044452	nucleolar part	38/2608	178/19717	0.00175259	0.00814841	0.00525897	CHD1/DAB2/LIPA/PAFAH1B2/PLRG1/TERF1/UBE2N/UBTF/COIL/DUSP11/SMARCA5/USO1/RNMT/TAF1B/CRIPT/KDM4A/DCAF1/DDX46/MPHOSPH10/WDR3/RRP1B/WDR43/NOL11/AFF4/UTP18/IPO11/HEATR1/THAP1/YY1AP1/WDR33/SUPT20H/CDKN2AIP/WDR12/UTP6/UTP15/BTBD10/LEO1/WDR36	38
CC	GO:0032838	plasma membrane bounded cell projection cytoplasm	43/2608	208/19717	0.00177774	0.00821203	0.00530003	CANX/SEPTIN7/AP3S1/DYNC1H1/FMR1/HIF1A/KIF5B/MAP4/SEPTIN2/OPA1/PAFAH1B1/PIK3C3/PRKAR1A/MAPK1/PURA/MAP2K4/SFPQ/SPAST/TERF2/TULP3/AP3B1/ATG5/KIFAP3/RAB21/KIF1B/RPGRIP1L/SNAPIN/BLOC1S6/AP3M1/PIK3R4/ARL8B/BBS7/WDR11/SPATA7/ACTR10/BLOC1S5/TRAK2/ZC3H14/WLS/MAP1LC3B/ARL6/ABHD13/UHMK1	43
CC	GO:0030118	clathrin coat	14/2608	46/19717	0.0018453	0.00846944	0.00546616	AP2B1/AP1G1/AP2M1/CLTC/EPS15/IGF2R/PICALM/AP3B1/SYNJ1/TBC1D5/NECAP1/AP3M1/FCHO2/SCLT1	14
CC	GO:0000314	organellar small ribosomal subunit	10/2608	28/19717	0.00218375	0.00989599	0.00638686	DAP3/MRPS31/MRPS27/MRPL42/MRPS18C/MRPS7/MRPS22/MRPS14/MRPS6/MRPS36	10
CC	GO:0005763	mitochondrial small ribosomal subunit	10/2608	28/19717	0.00218375	0.00989599	0.00638686	DAP3/MRPS31/MRPS27/MRPL42/MRPS18C/MRPS7/MRPS22/MRPS14/MRPS6/MRPS36	10
CC	GO:0005840	ribosome	53/2608	272/19717	0.00227034	0.0101917	0.00657768	APEX1/BTF3/MRPL49/CANX/DDX3X/DHX9/EIF2D/FMR1/NCK1/RPL10A/RBM3/RPL4/RPL5/RPS15A/RPS23/SRP68/SF1/DAP3/EIF3H/MRPL19/MRPS31/MRPS30/MRPL3/MRPS27/GEMIN5/MRPL42/MRPL22/MRPS18C/MRPS7/RSL24D1/MRPL35/MRPS23/MRPL39/MRPL16/PTCD3/MRPS22/NUFIP2/NSUN3/MRPS14/METTL17/MRPS6/MRPL32/MRPL9/MRPL44/EIF2A/MRPL45/PNPT1/MRPS36/LARP4/MTERF4/DNAJC21/NSUN4/EIF2AK4	53
CC	GO:0000315	organellar large ribosomal subunit	16/2608	57/19717	0.00230497	0.0101917	0.00657768	MRPL49/MRPL19/MRPS30/MRPL3/MRPL42/MRPL22/MRPL35/MRPL39/MRPL16/NSUN3/MRPL32/MRPL9/MRPL44/MRPL45/MTERF4/NSUN4	16
CC	GO:0005762	mitochondrial large ribosomal subunit	16/2608	57/19717	0.00230497	0.0101917	0.00657768	MRPL49/MRPL19/MRPS30/MRPL3/MRPL42/MRPL22/MRPL35/MRPL39/MRPL16/NSUN3/MRPL32/MRPL9/MRPL44/MRPL45/MTERF4/NSUN4	16
CC	GO:0044455	mitochondrial membrane part	46/2608	229/19717	0.00230593	0.0101917	0.00657768	ATP5F1A/ATP5F1B/ATP5PB/COX11/NDUFA5/NDUFA10/NDUFS1/NDUFS4/OPA1/OXA1L/SLC25A3/SCO1/SDHB/SDHC/SDHD/UQCRC2/COX7A2L/TOMM70/MFN2/COQ7/IMMT/NNT/TIMM10B/COQ2/TIMM21/COQ6/NDUFAF1/COX16/CHCHD3/TMEM70/RHOT1/SYNJ2BP/MFN1/COA1/AGK/MFF/GRPEL1/TOMM40L/NOA1/COQ5/SFXN1/ATPSCKMT/GRPEL2/APOOL/MICU2/MTX3	46
CC	GO:0000792	heterochromatin	20/2608	78/19717	0.00233903	0.0102745	0.00663116	CENPC/DDX6/H2AZ1/RNF2/TCP1/TOP2B/UBE2B/MBD2/MACROH2A1/CBX1/CBX3/RRP1B/TASOR/NCAPD3/RRP8/SIRT1/CBX5/SUZ12/SMARCAD1/WDR76	20
CC	GO:0005845	mRNA cap binding complex	6/2608	12/19717	0.00240795	0.0103239	0.00666303	EIF4E/FMR1/NCBP1/RNMT/NCBP2/CYFIP1	6
CC	GO:0030914	STAGA complex	6/2608	12/19717	0.00240795	0.0103239	0.00666303	TAF9/TAF12/SUPT7L/TAF5L/TADA2B/TADA1	6
CC	GO:0044615	nuclear pore nuclear basket	6/2608	12/19717	0.00240795	0.0103239	0.00666303	CETN3/NUP98/RANBP2/TPR/NUP153/PCID2	6
CC	GO:0090576	RNA polymerase III transcription factor complex	6/2608	12/19717	0.00240795	0.0103239	0.00666303	TBP/GTF3C4/GTF3C3/TBPL1/BDP1/GTF3C6	6
CC	GO:0000178	exosome (RNase complex)	9/2608	24/19717	0.00245594	0.010405	0.00671539	NVL/EXOSC9/EXOSC10/C1D/DIS3/MTREX/EXOSC3/PNPT1/DIS3L	9
CC	GO:0044322	endoplasmic reticulum quality control compartment	9/2608	24/19717	0.00245594	0.010405	0.00671539	CANX/SEL1L/MARCHF6/RNF139/ERLEC1/DERL2/UGGT2/UGGT1/RHBDD1	9
CC	GO:0030132	clathrin coat of coated pit	8/2608	20/19717	0.00265793	0.0110644	0.00714096	AP2B1/AP2M1/CLTC/EPS15/PICALM/SYNJ1/TBC1D5/FCHO2	8
CC	GO:0030663	COPI-coated vesicle membrane	8/2608	20/19717	0.00265793	0.0110644	0.00714096	ARCN1/COPA/COPB1/COPB2/TMED2/COPG2/TMED7/DIPK2A	8
CC	GO:0071782	endoplasmic reticulum tubular network	8/2608	20/19717	0.00265793	0.0110644	0.00714096	KPNB1/REEP5/RNF41/RAB10/RAB3GAP1/RAB18/ATL2/ARV1	8
CC	GO:0035098	ESC/E(Z) complex	7/2608	16/19717	0.00269425	0.0111508	0.0071967	EZH1/TRIM37/RBBP4/RBBP7/SIRT1/SUZ12/AEBP2	7
CC	GO:0032993	protein-DNA complex	41/2608	202/19717	0.0031735	0.0130588	0.0084281	CDC5L/CTNNB1/ERCC3/XRCC6/GTF2B/GTF2E1/GTF2H3/H2AZ1/MAX/NFYB/NPM1/PLRG1/POLA1/MED1/PRIM1/PRIM2/PRKDC/PURA/PURB/KDM5A/RPA1/RPA2/SOS1/SOS2/TBP/TERF1/TERF2/XRCC5/KAT6A/MACROH2A1/BCAS2/SUZ12/ORC3/POT1/TINF2/SMARCAL1/HP1BP3/SLF1/H2AZ2/KDM1B/SHPRH	41
CC	GO:0019005	SCF ubiquitin ligase complex	17/2608	64/19717	0.00324258	0.0132668	0.00856236	SKP1/CUL5/CUL4B/CUL4A/CUL3/CUL2/CUL1/FBXW11/FBXO7/ARIH1/FBXL3/FBXL5/FBXL4/USP47/FBXL17/FBXO38/AMN1	17
CC	GO:0005876	spindle microtubule	16/2608	59/19717	0.00337738	0.0136456	0.00880688	PARP4/CALM1/CALM2/CDC27/CLTC/KIF2A/PAFAH1B1/CUL3/CDC16/ZW10/TUBGCP3/MAPRE1/KIFAP3/CLASP2/CLASP1/BOD1	16
CC	GO:0035327	transcriptionally active chromatin	9/2608	25/19717	0.00339235	0.0136456	0.00880688	EXOSC10/CTR9/TTC37/ICE1/AFF4/EXOSC3/PCID2/ICE2/WDR61	9
CC	GO:1905354	exoribonuclease complex	9/2608	25/19717	0.00339235	0.0136456	0.00880688	NVL/EXOSC9/EXOSC10/C1D/DIS3/MTREX/EXOSC3/PNPT1/DIS3L	9
CC	GO:0044445	cytosolic part	48/2608	247/19717	0.00374061	0.0149624	0.00965673	APAF1/CCT6A/CHUK/DDX3X/EIF2D/EIF4E/MTOR/HTT/HSPA8/RPL10A/PFKM/PSMC6/RPL4/RPL5/RPS15A/RPS23/RRM1/MAP3K7/TCP1/CCT3/RIPK1/CIAO1/EIF4A3/CCT7/CCT4/CCT2/CCT8/HPS5/CCT5/ERC1/WASHC4/SNAPIN/STX12/GEMIN5/BLOC1S6/RSL24D1/SGTB/DHX33/NLRC4/BLOC1S5/EIF2A/CIAO2A/HPS3/LARP4/NLRP3/BORCS7/STXBP5/EIF2AK4	48
CC	GO:0072686	mitotic spindle	25/2608	109/19717	0.00377723	0.015025	0.00969711	CDC42/CLTC/IK/MAP4/PKD2/MAPK1/TPR/SMC1A/CDC14A/TNKS/HDAC3/STAG1/STAG2/KATNA1/MAPRE1/CLASP2/GPSM2/RTRAF/YPEL5/YEATS2/HAUS3/TBL1XR1/KATNBL1/KNSTRN/TBCK	25
CC	GO:0000782	telomere cap complex	6/2608	13/19717	0.00397433	0.0155498	0.0100358	XRCC6/TERF1/TERF2/XRCC5/POT1/TINF2	6
CC	GO:0000783	nuclear telomere cap complex	6/2608	13/19717	0.00397433	0.0155498	0.0100358	XRCC6/TERF1/TERF2/XRCC5/POT1/TINF2	6
CC	GO:0000974	Prp19 complex	6/2608	13/19717	0.00397433	0.0155498	0.0100358	CDC5L/HSPA8/PLRG1/BCAS2/CRNKL1/RBM22	6
CC	GO:0005720	nuclear heterochromatin	11/2608	35/19717	0.00420686	0.0163702	0.0105653	CENPC/H2AZ1/RNF2/TCP1/MACROH2A1/CBX1/CBX3/NCAPD3/SIRT1/CBX5/SUZ12	11
CC	GO:0015030	Cajal body	19/2608	77/19717	0.00469608	0.0180817	0.0116699	CDK2/FMR1/NPAT/XPO1/COIL/ZPR1/EFTUD2/DDX46/SMNDC1/DDX42/ICE1/ARIH1/HINFP/PHAX/FAM118B/ICE2/EAF1/ANGEL2/AK6	19
CC	GO:0031902	late endosome membrane	29/2608	134/19717	0.00469721	0.0180817	0.0116699	SCARB2/LAMP2/VAMP7/TSG101/RAB7A/LAMTOR3/STX8/VPS4B/GOSR2/FIG4/VTI1B/RNF13/VPS39/MMD/TMEM106B/MARCHF1/ARL8B/AP5M1/VPS11/TMEM165/CHMP1B/SNX14/STARD3NL/LTV1/PIP4P1/OSBPL9/OSBPL11/SLC38A9/PIKFYVE	29
CC	GO:0030140	trans-Golgi network transport vesicle	10/2608	31/19717	0.00508341	0.0193602	0.0124951	AP1G1/ATP7A/CLTC/IGF2R/RAB8A/TMED10/SPG21/RAB14/RAB8B/GOPC	10
CC	GO:0030686	90S preribosome	10/2608	31/19717	0.00508341	0.0193602	0.0124951	BMS1/MPHOSPH10/WDR3/RSL1D1/UTP18/HEATR1/WDR12/UTP6/WDR36/SRFBP1	10
CC	GO:0000805	X chromosome	5/2608	10/19717	0.00570234	0.0216025	0.0139422	CDK2/MACROH2A1/PCGF3/SMCHD1/PCGF5	5
CC	GO:0005942	phosphatidylinositol 3-kinase complex	9/2608	27/19717	0.00608638	0.0226971	0.0146487	PIK3C2A/PIK3C3/PIK3CA/PIK3R1/PIK3R3/BECN1/SOCS5/NRBF2/PIK3R4	9
CC	GO:0030137	COPI-coated vesicle	9/2608	27/19717	0.00608638	0.0226971	0.0146487	ARCN1/COPA/COPB1/COPB2/TMED2/TMED10/COPG2/TMED7/DIPK2A	9
CC	GO:0097431	mitotic spindle pole	9/2608	27/19717	0.00608638	0.0226971	0.0146487	IK/SMC1A/TNKS/STAG1/STAG2/KATNA1/GPSM2/YPEL5/KATNBL1	9
CC	GO:0031588	nucleotide-activated protein kinase complex	6/2608	14/19717	0.00618358	0.0228219	0.0147292	PRKAA1/PRKAB2/PRKAG1/PRKAR1A/SIK2/PRKAG2	6
CC	GO:0045239	tricarboxylic acid cycle enzyme complex	6/2608	14/19717	0.00618358	0.0228219	0.0147292	BCKDHB/DBT/DLD/DLST/SUCLA2/MRPS36	6
CC	GO:0030667	secretory granule membrane	55/2608	298/19717	0.0062299	0.0228749	0.0147634	ADAM10/ANXA7/APLP2/RHOA/C3AR1/C5AR1/CD33/CD36/COPB1/CYBB/FCGR2A/IGF2R/ITPR2/LAMP2/NRAS/PAM/PSEN1/RAB5B/RAB6A/RAP1A/RAP1B/SLC2A3/VAMP7/RAB7A/DEGS1/LAMTOR3/SNAP23/IQGAP1/CPNE3/VAPA/TRIP11/SCAMP1/ATP6AP2/LHFPL2/LILRB2/PGRMC1/RAB10/TMED2/TMED10/CD300A/RAB18/DNAJC13/SIGLEC9/DYNC1LI1/ATP6V1D/RAB14/TMX3/TMEM30A/RAP2C/SLC30A5/ATP8B4/MAGT1/SLC15A4/MOSPD2/ANO6	55
CC	GO:0005758	mitochondrial intermembrane space	19/2608	79/19717	0.00631182	0.0230574	0.0148812	AK2/CAT/NDUFS1/OPA1/PARK7/REXO2/FBXL4/TIMM10B/TIMM9/PRELID3B/AGK/DIABLO/CIAPIN1/NLN/GOLPH3/COA7/PNPT1/CHCHD4/MICU2	19
CC	GO:0030666	endocytic vesicle membrane	34/2608	167/19717	0.00644045	0.0234079	0.0151074	AP2B1/ATP7A/CD36/SCARB2/AP2M1/CLTC/CYBB/EPS15/LAMP2/RAB8A/MSR1/OCRL/PIK3C3/RAB5A/VAMP7/TLR1/RAB7A/PICALM/SNAP23/ATG12/CD163/ATG5/SEC22B/TBC1D5/RAB10/ATP6V0A2/PIK3R4/RAB23/RAB8B/RAB39A/RAB22A/WLS/PIP4P1/FCHO2	34
CC	GO:0032839	dendrite cytoplasm	10/2608	32/19717	0.00653273	0.0236234	0.0152465	CANX/MAPK1/PURA/MAP2K4/SFPQ/TRAK2/ZC3H14/WLS/ABHD13/UHMK1	10
CC	GO:0000307	cyclin-dependent protein kinase holoenzyme complex	12/2608	42/19717	0.00670829	0.0241364	0.0155776	CCNB1/CCNG1/CCNH/CCNT1/CDK2/CDK7/MNAT1/RB1/CCNK/CCNI/SNW1/CCNY	12
CC	GO:0098573	intrinsic component of mitochondrial membrane	18/2608	74/19717	0.00683139	0.0244564	0.0157841	COX11/OXA1L/SLC25A3/SCO1/MFN2/IMMT/COQ2/COX16/CHCHD3/TMEM70/RHOT1/SYNJ2BP/MFN1/COA1/AGK/MFF/SFXN1/APOOL	18
CC	GO:0005793	endoplasmic reticulum-Golgi intermediate compartment	27/2608	126/19717	0.0071299	0.0253981	0.0163919	COPB1/FN1/LMAN1/MAN1A1/PTPN2/MTMR6/SEC22B/GOSR2/IST1/PDIA6/CNIH1/BET1/TMED2/TMED10/SEC23IP/ERP44/DDHD2/DICER1/COPG2/TMED5/TMED7/ERGIC2/STX17/UGGT2/UGGT1/MCFD2/RGMB	27
CC	GO:0001650	fibrillar center	28/2608	132/19717	0.00718272	0.0254595	0.0164316	CHD1/DAB2/LIPA/PAFAH1B2/PLRG1/TERF1/UBE2N/UBTF/COIL/DUSP11/SMARCA5/USO1/RNMT/CRIPT/KDM4A/DCAF1/DDX46/WDR43/AFF4/IPO11/HEATR1/THAP1/YY1AP1/WDR33/SUPT20H/UTP15/BTBD10/LEO1	28
CC	GO:0000152	nuclear ubiquitin ligase complex	12/2608	43/19717	0.00820827	0.0289513	0.0186852	BARD1/BMI1/CDC27/RNF2/CDC23/CDC16/PCGF3/ANAPC10/ANAPC15/ANAPC4/ANAPC1/PCGF5	12
CC	GO:0000145	exocyst	7/2608	19/19717	0.0082851	0.0290791	0.0187676	SEPTIN2/EXOC5/RAB10/EXOC6/EXOC1/EXOC2/EXOC4	7
CC	GO:0000791	euchromatin	11/2608	38/19717	0.00834446	0.0291445	0.0188098	CREB1/CTNNB1/H2AZ1/RNF2/TBP/ALKBH1/ASH2L/CBX3/RRP1B/SIRT1/RBMX	11
CC	GO:0000124	SAGA complex	6/2608	15/19717	0.00916634	0.0312528	0.0201705	TAF9/TAF12/USP22/TAF9B/SUPT20H/TADA1	6
CC	GO:0016581	NuRD complex	6/2608	15/19717	0.00916634	0.0312528	0.0201705	CHD4/CSNK2A1/RBBP4/RBBP7/GATAD2B/MTA3	6
CC	GO:0030122	AP-2 adaptor complex	6/2608	15/19717	0.00916634	0.0312528	0.0201705	AP2B1/AP2M1/EPS15/PICALM/TBC1D5/FCHO2	6
CC	GO:0031462	Cul2-RING ubiquitin ligase complex	6/2608	15/19717	0.00916634	0.0312528	0.0201705	CUL2/GLMN/ARIH1/ZSWIM6/ZYG11B/COMMD1	6
CC	GO:0090545	CHD-type complex	6/2608	15/19717	0.00916634	0.0312528	0.0201705	CHD4/CSNK2A1/RBBP4/RBBP7/GATAD2B/MTA3	6
CC	GO:0032797	SMN complex	5/2608	11/19717	0.00932494	0.0314937	0.020326	FMR1/GEMIN2/STRAP/DDX20/GEMIN5	5
CC	GO:0045240	dihydrolipoyl dehydrogenase complex	5/2608	11/19717	0.00932494	0.0314937	0.020326	BCKDHB/DBT/DLD/DLST/MRPS36	5
CC	GO:0044391	ribosomal subunit	37/2608	190/19717	0.00963954	0.0324033	0.0209131	MRPL49/DDX3X/EIF2D/RPL10A/RBM3/RPL4/RPL5/RPS15A/RPS23/DAP3/MRPL19/MRPS31/MRPS30/MRPL3/MRPS27/GEMIN5/MRPL42/MRPL22/MRPS18C/MRPS7/RSL24D1/MRPL35/MRPL39/MRPL16/MRPS22/NSUN3/MRPS14/MRPS6/MRPL32/MRPL9/MRPL44/EIF2A/MRPL45/MRPS36/LARP4/MTERF4/NSUN4	37
CC	GO:0031970	organelle envelope lumen	20/2608	88/19717	0.00992834	0.0332182	0.021439	AK2/CAT/IGF2R/NDUFS1/OPA1/PARK7/REXO2/FBXL4/TIMM10B/TIMM9/PRELID3B/AGK/DIABLO/CIAPIN1/NLN/GOLPH3/COA7/PNPT1/CHCHD4/MICU2	20
CC	GO:0030125	clathrin vesicle coat	9/2608	29/19717	0.0101814	0.0337496	0.0217819	AP2B1/AP1G1/AP2M1/CLTC/EPS15/PICALM/TBC1D5/NECAP1/FCHO2	9
CC	GO:0030131	clathrin adaptor complex	9/2608	29/19717	0.0101814	0.0337496	0.0217819	AP2B1/AP1G1/AP2M1/EPS15/PICALM/AP3B1/TBC1D5/AP3M1/FCHO2	9
CC	GO:0031082	BLOC complex	7/2608	20/19717	0.0113151	0.0373347	0.0240957	HPS5/WASHC4/SNAPIN/STX12/BLOC1S6/BLOC1S5/HPS3	7
CC	GO:0031304	intrinsic component of mitochondrial inner membrane	12/2608	45/19717	0.0119829	0.0391771	0.0252848	COX11/OXA1L/SLC25A3/SCO1/IMMT/COQ2/COX16/CHCHD3/COA1/AGK/SFXN1/APOOL	12
CC	GO:0031305	integral component of mitochondrial inner membrane	12/2608	45/19717	0.0119829	0.0391771	0.0252848	COX11/OXA1L/SLC25A3/SCO1/IMMT/COQ2/COX16/CHCHD3/COA1/AGK/SFXN1/APOOL	12
CC	GO:0000803	sex chromosome	9/2608	30/19717	0.0128741	0.0416566	0.0268851	CDK2/RNF2/SMARCC1/UBE2B/MACROH2A1/PCGF3/SMCHD1/SUZ12/PCGF5	9
CC	GO:0005719	nuclear euchromatin	9/2608	30/19717	0.0128741	0.0416566	0.0268851	CREB1/CTNNB1/H2AZ1/TBP/ALKBH1/ASH2L/CBX3/SIRT1/RBMX	9
CC	GO:0000153	cytoplasmic ubiquitin ligase complex	6/2608	16/19717	0.0130496	0.0416566	0.0268851	SEL1L/CUL2/MARCHF6/USP33/DERL2/ATG3	6
CC	GO:0030128	clathrin coat of endocytic vesicle	6/2608	16/19717	0.0130496	0.0416566	0.0268851	AP2B1/AP2M1/EPS15/PICALM/TBC1D5/FCHO2	6
CC	GO:0070822	Sin3-type complex	6/2608	16/19717	0.0130496	0.0416566	0.0268851	CSNK2A1/ING2/RBBP4/MORF4L1/SIN3A/BRMS1L	6
CC	GO:0032592	integral component of mitochondrial membrane	17/2608	73/19717	0.0130904	0.0416566	0.0268851	COX11/OXA1L/SLC25A3/SCO1/IMMT/COQ2/COX16/CHCHD3/TMEM70/RHOT1/SYNJ2BP/MFN1/COA1/AGK/MFF/SFXN1/APOOL	17
CC	GO:0071564	npBAF complex	5/2608	12/19717	0.0142656	0.0449965	0.0290407	ACTL6A/SMARCC1/SMARCC2/SS18/PHF10	5
CC	GO:0097504	Gemini of coiled bodies	5/2608	12/19717	0.0142656	0.0449965	0.0290407	NPAT/GEMIN2/ZPR1/DDX20/GEMIN5	5
CC	GO:0005680	anaphase-promoting complex	7/2608	21/19717	0.0150721	0.0473317	0.0305478	CDC27/CDC23/CDC16/ANAPC10/ANAPC15/ANAPC4/ANAPC1	7
CC	GO:0008180	COP9 signalosome	10/2608	36/19717	0.0157197	0.0491499	0.0317213	ATP5F1A/EPB41L2/GRB2/COPS3/COPS2/DCAF1/COPS8/COPS5/COPS4/DOCK7	10
CC	GO:0005777	peroxisome	27/2608	134/19717	0.0159953	0.0495785	0.0319979	CAT/CD33/HMGCR/HSD17B4/TRIM37/MYO5A/PIK3C3/PEX19/ABCD3/PEX2/TTC1/ACOX2/PEX3/AGPS/MARF1/DNM1L/AKAP11/VWA8/PNPLA8/ISOC1/RAB8B/MFF/TMEM135/NUDT12/LONP2/ATAD1/ZADH2	27
CC	GO:0042579	microbody	27/2608	134/19717	0.0159953	0.0495785	0.0319979	CAT/CD33/HMGCR/HSD17B4/TRIM37/MYO5A/PIK3C3/PEX19/ABCD3/PEX2/TTC1/ACOX2/PEX3/AGPS/MARF1/DNM1L/AKAP11/VWA8/PNPLA8/ISOC1/RAB8B/MFF/TMEM135/NUDT12/LONP2/ATAD1/ZADH2	27
CC	GO:0005905	clathrin-coated pit	16/2608	69/19717	0.0164139	0.0506567	0.0326938	AP2B1/AP2M1/CLTC/DAB2/EPS15/OCRL/ITSN1/PICALM/SYNJ1/AP1S2/TBC1D5/FCHSD2/DNM1L/NECAP1/LRP12/FCHO2	16
CC	GO:0005637	nuclear inner membrane	14/2608	58/19717	0.0170204	0.0523029	0.0337562	LBR/LMNB1/SMAD1/TRA2B/MATR3/LRPPRC/ZMPSTE24/CBX3/RNF13/NEMP1/SIRT1/LEMD3/TOR1AIP1/DPY19L4	14
CC	GO:0005775	vacuolar lumen	33/2608	172/19717	0.0171271	0.052406	0.0338228	ACLY/ARSB/ASAH1/SCARB2/TPP1/CTSL/DYNC1H1/GDI2/GLA/GLB1/GNS/GYG1/HEXB/HSPA8/LAMP2/LIPA/MNDA/PPT1/MAPK1/DNAJC3/LGMN/SDCBP/CREG1/PRDX6/IST1/ACTR2/CAP1/CCT2/CCT8/FAF2/CPPED1/ACTR10/C6orf120	33
CC	GO:0034774	secretory granule lumen	56/2608	321/19717	0.0177319	0.0540258	0.0348682	ACLY/AGL/APAF1/ARSB/CAT/MAPK14/DDX3X/DYNC1H1/EEF1A1/F13A1/FN1/XRCC6/GDI2/GLA/GLB1/GNS/GYG1/HEXB/HSPA8/ILF2/KPNB1/MNDA/PAFAH1B2/MAPK1/DNAJC3/PSMA5/PSMC2/PSMC3/PSMD12/SDCBP/THBS1/XRCC5/CREG1/PRDX6/IST1/PSMD6/HUWE1/ARPC5/ACTR2/CAP1/VTI1B/CCT2/CCT8/ERP44/CYFIP1/FAF2/ARMC8/SCCPDH/CAB39/PGM2/CPPED1/CAND1/ACTR10/APOOL/NHLRC2/C6orf120	56
CC	GO:0030014	CCR4-NOT complex	6/2608	17/19717	0.0179519	0.0542346	0.0350029	CNOT2/CNOT4/CNOT8/CNOT1/CNOT6/CNOT6L	6
CC	GO:0033178	proton-transporting two-sector ATPase complex, catalytic domain	6/2608	17/19717	0.0179519	0.0542346	0.0350029	ATP5F1A/ATP5F1B/ATP6V1A/ATP6V1B2/ATP6V1C1/ATP6V1E1	6
CC	GO:0000407	phagophore assembly site	9/2608	32/19717	0.0197898	0.0595356	0.0384242	NBR1/PIK3C3/RAB7A/BECN1/ATG12/ATG5/TRAPPC8/STX12/ATG2B	9
CC	GO:0042470	melanosome	22/2608	106/19717	0.0201803	0.0602045	0.0388559	ATP6V1B2/CALU/CANX/TPP1/CLTC/HSPA8/ITGB1/MYO5A/RAB1A/RAB5A/RAB5B/RAN/SDCBP/RAB7A/SEC22B/PDIA6/GPNMB/CCT4/GNA13/TMED10/GANAB/TMEM33	22
CC	GO:0048770	pigment granule	22/2608	106/19717	0.0201803	0.0602045	0.0388559	ATP6V1B2/CALU/CANX/TPP1/CLTC/HSPA8/ITGB1/MYO5A/RAB1A/RAB5A/RAB5B/RAN/SDCBP/RAB7A/SEC22B/PDIA6/GPNMB/CCT4/GNA13/TMED10/GANAB/TMEM33	22
CC	GO:0016281	eukaryotic translation initiation factor 4F complex	5/2608	13/19717	0.0206977	0.0607359	0.0391989	EIF4A2/EIF4B/EIF4E/EIF4G2/OTUD6B	5
CC	GO:0016580	Sin3 complex	5/2608	13/19717	0.0206977	0.0607359	0.0391989	CSNK2A1/ING2/RBBP4/MORF4L1/SIN3A	5
CC	GO:0032045	guanyl-nucleotide exchange factor complex	5/2608	13/19717	0.0206977	0.0607359	0.0391989	RAP1A/WDR41/RIC1/SMCR8/C9orf72	5
CC	GO:0071203	WASH complex	5/2608	13/19717	0.0206977	0.0607359	0.0391989	CAPZA1/WASHC5/DNAJC13/WASHC4/TBC1D23	5
CC	GO:0030136	clathrin-coated vesicle	35/2608	188/19717	0.0221685	0.0647863	0.041813	AP2B1/AP1G1/ATP7A/SCARB2/AP2M1/CLTC/DAB2/EPS15/HSPA8/IGF2R/M6PR/RAB8A/OCRL/PIK3C2A/RAB5A/VAMP7/PICALM/AP3B1/NUMB/VAMP4/SNX3/SCAMP1/TBC1D5/TMED10/NECAP1/SPG21/SNX9/RAB14/RAB8B/SCYL2/LMBRD1/VPS11/GOPC/SNX18/FCHO2	35
CC	GO:0015935	small ribosomal subunit	16/2608	72/19717	0.024137	0.0702524	0.0453408	DDX3X/EIF2D/RPS15A/RPS23/DAP3/MRPS31/MRPS27/MRPL42/MRPS18C/MRPS7/MRPS22/MRPS14/MRPS6/EIF2A/MRPS36/LARP4	16
CC	GO:0032039	integrator complex	8/2608	28/19717	0.0249465	0.0721202	0.0465462	ZNF609/NIPBL/INTS7/INTS6/INTS12/INTS2/INTS14/INTS4	8
CC	GO:0005814	centriole	27/2608	139/19717	0.0249802	0.0721202	0.0465462	BBS4/CETN3/HTT/KIF2A/RAB8A/NUBP1/PCM1/RAN/RP2/ALMS1/IFT88/CEP135/CCP110/KIAA0586/KIAA0753/CEP350/CEP170/MPHOSPH9/TUBGCP3/RTTN/C2CD3/CFAP20/CEP63/NEDD1/SCLT1/POC5/CEP120	27
CC	GO:0071005	U2-type precatalytic spliceosome	12/2608	50/19717	0.0271494	0.0780681	0.050385	IK/MFAP1/EFTUD2/CWC27/SF3A1/PRPF8/SF3A3/SF3B2/SF3B1/SMU1/BUD13/PRPF38A	12
CC	GO:0000177	cytoplasmic exosome (RNase complex)	5/2608	14/19717	0.0287611	0.0810746	0.0523254	EXOSC9/DIS3/EXOSC3/PNPT1/DIS3L	5
CC	GO:0010369	chromocenter	5/2608	14/19717	0.0287611	0.0810746	0.0523254	FMR1/CBX1/CBX5/TINF2/MBD5	5
CC	GO:0030688	preribosome, small subunit precursor	5/2608	14/19717	0.0287611	0.0810746	0.0523254	RRP1B/TSR1/RIOK2/RIOK1/LTV1	5
CC	GO:0031314	extrinsic component of mitochondrial inner membrane	5/2608	14/19717	0.0287611	0.0810746	0.0523254	OPA1/COQ7/COQ6/NOA1/COQ5	5
CC	GO:0033276	transcription factor TFTC complex	5/2608	14/19717	0.0287611	0.0810746	0.0523254	TAF7/TAF9/TAF12/TAF5L/TAF9B	5
CC	GO:0032588	trans-Golgi network membrane	19/2608	92/19717	0.0307623	0.0863757	0.0557467	AP1G1/ARL1/CLTC/IGF2R/M6PR/RAB8A/RAB6A/VAMP4/AP1S2/SCAMP1/COG5/RHOBTB3/AP4E1/ARFIP1/MARCHF1/TMEM165/COG6/RIC1/KIF13A	19
CC	GO:0016514	SWI/SNF complex	6/2608	19/19717	0.0312233	0.0869879	0.0561418	ACTL6A/RB1/SMARCC1/SMARCC2/SS18/BICRAL	6
CC	GO:0048500	signal recognition particle	6/2608	19/19717	0.0312233	0.0869879	0.0561418	SRP9/SRP19/SRP54/SRP68/SRP72/DERL2	6
CC	GO:0071011	precatalytic spliceosome	12/2608	51/19717	0.0313681	0.0870341	0.0561717	IK/MFAP1/EFTUD2/CWC27/SF3A1/PRPF8/SF3A3/SF3B2/SF3B1/SMU1/BUD13/PRPF38A	12
CC	GO:0022624	proteasome accessory complex	7/2608	24/19717	0.031483	0.0870341	0.0561717	PSMC2/PSMC3/PSMC6/PSMD10/PSMD12/PSME1/PSMD6	7
CC	GO:0035253	ciliary rootlet	4/2608	10/19717	0.0331181	0.0908527	0.0586362	KIF5B/PSEN1/RAB28/RPGRIP1L	4
CC	GO:0072546	ER membrane protein complex	4/2608	10/19717	0.0331181	0.0908527	0.0586362	EMC2/EMC4/EMC7/MMGT1	4
MF	GO:0140098	catalytic activity, acting on RNA	137/2550	386/17697	1.13267e-25	1.17458e-22	9.59787e-23	APEX1/DARS1/DDX1/DDX3X/DDX5/DDX6/DHX8/DHX9/DHX15/TRDMT1/EIF4A2/EPRS1/HARS1/IARS1/KARS1/MARS1/NARS1/CNOT2/PARN/GATB/EXOSC9/EXOSC10/POLR2B/POLR2C/POLR2D/PPP1R8/PRIM1/PRIM2/RARS1/TARS1/TSN/TSNAX/PRPF18/RTCA/RNMT/ALKBH1/DDX18/CNOT8/MED21/DDX23/MED20/PRORP/AQR/EIF4A3/DDX46/FARSB/G3BP1/WARS2/SLU7/PRPF8/POLR3C/FARS2/DDX20/DDX42/XRN2/DIS3/CNOT1/CMTR1/JMJD6/ANGEL1/LARS2/DICER1/HARS2/MTREX/THUMPD3/REXO2/DI…	137
MF	GO:0019787	ubiquitin-like protein transferase activity	123/2550	407/17697	1.11324e-16	5.77216e-14	4.71663e-14	TRIM23/BARD1/CBL/CDC42/ERCC8/UBE2K/TRIM37/NEDD4/NFX1/CNOT4/MED1/RANBP2/RNF2/RNF4/RNF6/SEL1L/SKP1/TAF1/TRAF3/TRAF6/TTC3/UBE2B/UBE2D1/UBE2D2/UBE2D3/UBE2G1/UBE2G2/UBE2N/UBE2V1/UBE2V2/CUL5/BRAP/CUL3/CDC23/HERC3/HERC1/RNF8/UBA3/PIAS2/TRIP12/UBE4A/MED21/MED7/MED20/RNF14/UBE3C/PJA2/AREL1/MED12/HUWE1/FEM1B/RNF41/MARCHF6/ARIH2/RNF139/RNF13/TRIM32/MYCBP2/FBXW11/UBR2/MKRN1/FBXO7/ARIH1/HECTD1/RCHY1/ZNF451/LT…	123
MF	GO:0004842	ubiquitin-protein transferase activity	115/2550	382/17697	1.52592e-15	5.27461e-13	4.31006e-13	TRIM23/BARD1/CBL/CDC42/ERCC8/UBE2K/TRIM37/NEDD4/NFX1/CNOT4/MED1/RNF2/RNF4/RNF6/SEL1L/SKP1/TAF1/TRAF3/TRAF6/TTC3/UBE2B/UBE2D1/UBE2D2/UBE2D3/UBE2G1/UBE2G2/UBE2N/UBE2V1/UBE2V2/CUL5/BRAP/CUL3/CDC23/HERC3/HERC1/RNF8/TRIP12/UBE4A/MED21/MED7/MED20/RNF14/UBE3C/PJA2/AREL1/MED12/HUWE1/FEM1B/RNF41/MARCHF6/ARIH2/RNF139/RNF13/TRIM32/MYCBP2/FBXW11/UBR2/MKRN1/FBXO7/ARIH1/HECTD1/RCHY1/LTN1/FBXW2/FBXL3/FBXL5/FBXL…	115
MF	GO:0042393	histone binding	68/2550	197/17697	9.6631e-13	2.50516e-10	2.04705e-10	CHD1/CTSL/EZH1/FMR1/MSH6/ING1/ING2/MLLT3/NPM1/KDM5A/RBBP4/RBBP5/BRD2/SMARCC1/SMARCC2/SSRP1/TAF1/TAF7/TP53BP1/VRK1/DEK/KAT6A/ANP32A/SMARCA5/HAT1/TNKS/RNF8/CDYL/KDM4A/USP15/USP3/KAT5/IPO7/USP16/KDM5B/ZMYND11/SPIN1/MSL3/PWP1/KAT7/SUPT16H/PHF8/PSME4/NCAPD3/RRP8/SIRT1/CBX5/SUZ12/ASF1A/HINFP/UIMC1/ATAD2B/ING3/INO80/HPF1/RESF1/PHF10/YEATS2/IPO9/CHD8/SAP30L/TBL1XR1/KDM7A/TDRD3/PHF6/PWWP2A/SPTY2D1/KDM1B	68
MF	GO:0140101	catalytic activity, acting on a tRNA	48/2550	122/17697	1.07113e-11	2.22152e-09	1.81528e-09	DARS1/TRDMT1/EPRS1/HARS1/IARS1/KARS1/MARS1/NARS1/GATB/RARS1/TARS1/ALKBH1/PRORP/FARSB/WARS2/FARS2/LARS2/HARS2/THUMPD3/YARS2/TRNT1/LARS1/TRMO/TRMT13/TRIT1/NSUN2/TRMT10C/TRMT61B/IARS2/RARS2/TRMT5/TRMT11/ELAC2/NSUN3/FTO/QTRT2/NARS2/TRMT1L/PUS3/ALKBH8/TRMT10A/TSEN15/MTFMT/EARS2/TYW3/METTL6/PUS10/GATC	48
MF	GO:0008757	S-adenosylmethionine-dependent methyltransferase activity	55/2550	155/17697	4.18515e-11	7.23333e-09	5.9106e-09	TRDMT1/EZH1/PRMT2/PCMT1/RBBP5/NSD2/PRDM2/RNMT/ASH2L/SETDB1/PRMT3/PRMT5/CMTR1/RRP8/ICMT/SUZ12/THUMPD3/DIMT1/ZCCHC4/SETD2/N6AMT1/KMT5B/TRMO/DPH5/NSUN2/NSD3/TRMT10C/TRMT61B/CMTR2/ASH1L/METTL3/SMYD2/TRMT5/METTL14/TRMT11/NSUN3/TFB2M/NSD1/METTL4/METTL16/ARMT1/FBXO11/WDR82/SETD7/TRMT1L/SETDB2/SETD3/COQ5/PRMT9/TRMT10A/METTL6/ATPSCKMT/BMT2/METTL15/NSUN4	55
MF	GO:0019783	ubiquitin-like protein-specific protease activity	47/2550	123/17697	5.82225e-11	8.62524e-09	7.04798e-09	CYLD/USP4/USP1/USP7/USP9X/EIF3F/USP14/USP10/USP8/USP34/USP15/USP3/TANK/USP16/STAMBP/USP39/COPS5/USP33/USP22/USP24/SENP6/USP25/SENP1/DESI2/COPS4/UCHL5/OTUD6B/OTUD4/ZRANB1/USP47/UFSP2/SENP7/USP28/USP37/USP46/ALG13/MINDY3/VCPIP1/USP48/USP38/USP32/USP30/USP45/OTULIN/SENP8/USP12/ZUP1	47
MF	GO:0043021	ribonucleoprotein complex binding	48/2550	133/17697	3.67493e-10	4.18727e-08	3.42156e-08	DDX3X/DDX5/DHX9/EIF2S1/EIF4B/ETF1/FMR1/MTOR/MTIF2/NPM1/NVL/OXA1L/RBM3/ABCE1/SRP9/SRP19/SRP54/SRP68/SRP72/SECISBP2L/EIF4A3/PRMT3/EIF1B/PRMT5/CPSF6/MRPS27/CBX5/GEMIN5/LTN1/NMD3/SBDS/PELO/DHX29/MTRF1L/PTCD3/RBM23/IMPACT/WDR12/DHX33/MAIP1/EFL1/NAA15/ITCH/EIF2A/PHF6/UHMK1/RICTOR/YTHDF3	48
MF	GO:0004386	helicase activity	55/2550	163/17697	3.73884e-10	4.18727e-08	3.42156e-08	CHD1/CHD4/DDX1/DDX3X/DDX5/DDX6/DHX8/DHX9/DHX15/EIF4A2/ERCC3/XRCC6/MCM6/NBN/RECQL/RFC5/XRCC5/TTF2/SMARCA5/DDX18/DDX23/AQR/EIF4A3/DDX46/HELZ/RAD50/G3BP1/ASCC3/DDX20/DDX42/SETX/DICER1/MTREX/SMARCAL1/DDX41/DHX29/INO80/CHTF8/DDX19A/SMARCAD1/DHX33/DDX24/CHD8/FANCM/YTHDC2/DDX50/DHX40/DDX59/DHX57/ACTR8/HELQ/DHX36/MCM9/SHPRH/ERCC6L2	55
MF	GO:0000049	tRNA binding	29/2550	60/17697	4.03787e-10	4.18727e-08	3.42156e-08	EEF1A1/EIF2S3/IARS1/KARS1/MARS1/RARS1/SSB/TARS1/ALKBH1/AIMP1/FARS2/XPOT/MRPS27/YARS2/SEPSECS/TRNT1/NSUN2/TRMT10C/THG1L/IARS2/TRMT11/NSUN3/YRDC/TRMT1L/EIF2A/ALKBH8/TRMT10A/EARS2/EIF2AK4	29
MF	GO:0003713	transcription coactivator activity	88/2550	319/17697	5.20093e-10	4.90306e-08	4.00646e-08	ACTL6A/APEX1/ARNT/CBFB/CDK7/CTNNB1/DHX9/DR1/GABPA/GTF2A1/PRMT2/HSF2/MAX/MEF2A/MTF1/NPAT/NPM1/NUP98/MED1/RB1/KDM5A/RNF4/RXRB/SMARCC1/SMARCC2/SP4/SS18/TADA2A/TAF1/TAF7/TAF9/TAF12/NR2C2/TSG101/YY1/ZFX/KAT6A/NCOA4/NRIP1/PIAS2/MED14/TRIP11/TRIP4/MED21/MED17/MED7/MED20/TBPL1/RNF14/SERTAD2/MAML1/SUPT7L/THRAP3/MED12/MED13/MED6/YAF2/SLC30A9/NCOA2/KAT5/USP16/TCERG1/SUB1/COPS5/PARK7/ECD/ATF6/SNW1/TRIM32/KDM…	88
MF	GO:0008168	methyltransferase activity	66/2550	215/17697	6.74976e-10	5.83292e-08	4.76628e-08	TRDMT1/EZH1/PRMT2/MTR/PCMT1/RBBP5/NSD2/PRDM2/RNMT/ASH2L/SETDB1/PRMT3/PRMT5/PRDM4/CMTR1/RRP8/ICMT/SUZ12/THUMPD3/FAM98A/DIMT1/ZCCHC4/SETD2/N6AMT1/KMT5B/TRMO/DPH5/TRMT13/NSUN2/NSD3/TRMT10C/TRMT61B/CMTR2/ASH1L/METTL3/SMYD2/PRDM10/CIAPIN1/TRMT5/METTL14/TRMT11/NSUN3/TFB2M/NSD1/METTL17/METTL4/METTL16/ARMT1/FBXO11/WDR82/SETD7/TRMT1L/SETDB2/METTL25/SETD3/COQ5/PRMT9/ALKBH8/TRMT10A/TYW3/METTL6/ATPSCKMT/BMT2…	66
MF	GO:0016741	transferase activity, transferring one-carbon groups	68/2550	226/17697	9.66045e-10	7.70607e-08	6.29689e-08	TRDMT1/EZH1/GART/PRMT2/MTR/PCMT1/RBBP5/NSD2/PRDM2/RNMT/ASH2L/SETDB1/PRMT3/PRMT5/PRDM4/CMTR1/RRP8/ICMT/SUZ12/THUMPD3/FAM98A/DIMT1/ZCCHC4/SETD2/N6AMT1/KMT5B/TRMO/DPH5/TRMT13/NSUN2/NSD3/TRMT10C/TRMT61B/CMTR2/ASH1L/METTL3/SMYD2/PRDM10/CIAPIN1/TRMT5/METTL14/TRMT11/NSUN3/TFB2M/NSD1/METTL17/METTL4/METTL16/ARMT1/FBXO11/WDR82/SETD7/TRMT1L/SETDB2/METTL25/SETD3/COQ5/PRMT9/ALKBH8/TRMT10A/MTFMT/TYW3/METTL6/AT…	68
MF	GO:0044389	ubiquitin-like protein ligase binding	83/2550	308/17697	5.32182e-09	3.94195e-07	3.2211e-07	APC/CAMLG/CCNB1/DBT/GSK3B/HIF1A/UBE2K/DNAJA1/HSPA8/HSPA9/SMAD2/SMAD5/TRIM37/NEDD8/PRKAR1A/PSMA3/RB1/RPA2/RPL5/SUMO3/TCP1/TRAF3/TRAF6/TSG101/UBE2B/UBE2D1/UBE2D2/UBE2D3/UBE2G1/UBE2N/XRCC5/USP7/STAM/CUL5/SPOP/CUL4B/CUL4A/CUL3/CUL2/CUL1/BLZF1/BECN1/RIPK1/NAE1/RNF8/PIAS2/TRIP4/STX8/BAG5/BAG4/PRDX6/KDM4A/MFN2/TANK/DNM1L/LRPPRC/ABI2/TUBA1B/CCT2/RRAGA/FAF1/GLMN/ATF6/FAF2/FBXO7/ARIH1/USP25/SNX9/UBE2J1/JKA…	83
MF	GO:0036459	thiol-dependent ubiquitinyl hydrolase activity	41/2550	114/17697	7.77041e-09	5.0362e-07	4.11525e-07	CYLD/USP4/USP1/USP7/USP9X/EIF3F/USP14/USP10/USP8/USP34/USP15/USP3/TANK/USP16/STAMBP/USP39/COPS5/USP33/USP22/USP24/USP25/DESI2/UCHL5/OTUD6B/OTUD4/ZRANB1/USP47/USP28/USP37/USP46/ALG13/MINDY3/VCPIP1/USP48/USP38/USP32/USP30/USP45/OTULIN/USP12/ZUP1	41
MF	GO:0101005	ubiquitinyl hydrolase activity	41/2550	114/17697	7.77041e-09	5.0362e-07	4.11525e-07	CYLD/USP4/USP1/USP7/USP9X/EIF3F/USP14/USP10/USP8/USP34/USP15/USP3/TANK/USP16/STAMBP/USP39/COPS5/USP33/USP22/USP24/USP25/DESI2/UCHL5/OTUD6B/OTUD4/ZRANB1/USP47/USP28/USP37/USP46/ALG13/MINDY3/VCPIP1/USP48/USP38/USP32/USP30/USP45/OTULIN/USP12/ZUP1	41
MF	GO:0016874	ligase activity	48/2550	145/17697	9.74829e-09	5.67246e-07	4.63516e-07	CTPS1/DARS1/EPRS1/GART/HARS1/HLCS/IARS1/KARS1/LIG4/MARS1/MTHFD1/NARS1/PCCA/PCCB/GATB/RARS1/TARS1/RTCA/SUCLG1/SUCLA2/GMPS/NAE1/UBA3/UBA2/SAE1/FARSB/WARS2/FARS2/TTLL5/LARS2/HARS2/YARS2/RTCB/LARS1/ASNSD1/UBA6/IARS2/MCCC1/RARS2/MCCC2/PPCS/NARS2/UBA5/DPH6/EARS2/AASDH/TTL/GATC	48
MF	GO:0016896	exoribonuclease activity, producing 5'-phosphomonoesters	20/2550	36/17697	9.84612e-09	5.67246e-07	4.63516e-07	CNOT2/PARN/EXOSC9/EXOSC10/CNOT8/XRN2/DIS3/CNOT1/ANGEL1/REXO2/EXOSC3/XRN1/CNOT6/ISG20L2/PNPT1/ANGEL2/DIS3L/DCP2/PDE12/CNOT6L	20
MF	GO:0061659	ubiquitin-like protein ligase activity	66/2550	230/17697	1.39126e-08	7.59334e-07	6.20478e-07	CBL/CDC42/UBE2K/TRIM37/NEDD4/NFX1/MED1/RNF2/RNF6/SKP1/TRAF6/BRAP/RNF8/PIAS2/UBE4A/MED21/MED7/MED20/RNF14/PJA2/AREL1/MED12/HUWE1/RNF41/MARCHF6/ARIH2/RNF139/RNF13/TRIM32/MYCBP2/FBXW11/UBR2/MKRN1/ARIH1/ZNF451/LTN1/FBXL3/RNF115/ANAPC4/RLIM/BFAR/UBR5/RNF138/ANKIB1/RNF216/RNF111/MARCHF1/UBR7/MSL2/RNF121/RNF130/KCMF1/KIAA1586/PJA1/ANAPC1/SMURF2/FBXL17/GID4/CBLL1/RNF34/RNF146/ITCH/FBXO30/UBR3/UBR1/SHPRH	66
MF	GO:0031625	ubiquitin protein ligase binding	78/2550	290/17697	1.67192e-08	8.66892e-07	7.08367e-07	APC/CAMLG/DBT/GSK3B/HIF1A/UBE2K/DNAJA1/HSPA8/HSPA9/SMAD2/SMAD5/TRIM37/NEDD8/PRKAR1A/PSMA3/RB1/RPA2/RPL5/TCP1/TRAF3/TRAF6/TSG101/UBE2B/UBE2D1/UBE2D2/UBE2D3/UBE2G1/UBE2N/XRCC5/USP7/CUL5/SPOP/CUL4B/CUL4A/CUL3/CUL2/CUL1/BLZF1/BECN1/RIPK1/NAE1/RNF8/PIAS2/STX8/BAG5/BAG4/PRDX6/KDM4A/MFN2/TANK/DNM1L/LRPPRC/ABI2/TUBA1B/CCT2/RRAGA/FAF1/GLMN/ATF6/FAF2/FBXO7/ARIH1/USP25/SNX9/UBE2J1/JKAMP/NLK/DET1/UBE2W/SLF2/…	78
MF	GO:0004532	exoribonuclease activity	20/2550	38/17697	3.38086e-08	1.6695e-06	1.36421e-06	CNOT2/PARN/EXOSC9/EXOSC10/CNOT8/XRN2/DIS3/CNOT1/ANGEL1/REXO2/EXOSC3/XRN1/CNOT6/ISG20L2/PNPT1/ANGEL2/DIS3L/DCP2/PDE12/CNOT6L	20
MF	GO:0061630	ubiquitin protein ligase activity	63/2550	221/17697	3.86455e-08	1.82161e-06	1.4885e-06	CBL/CDC42/UBE2K/TRIM37/NEDD4/NFX1/MED1/RNF2/RNF6/SKP1/TRAF6/BRAP/RNF8/UBE4A/MED21/MED7/MED20/RNF14/PJA2/AREL1/MED12/HUWE1/RNF41/MARCHF6/ARIH2/RNF139/RNF13/TRIM32/MYCBP2/FBXW11/UBR2/MKRN1/ARIH1/LTN1/FBXL3/RNF115/ANAPC4/RLIM/BFAR/UBR5/RNF138/ANKIB1/RNF216/RNF111/MARCHF1/UBR7/MSL2/RNF121/RNF130/KCMF1/PJA1/ANAPC1/SMURF2/FBXL17/GID4/CBLL1/RNF34/RNF146/ITCH/FBXO30/UBR3/UBR1/SHPRH	63
MF	GO:0008234	cysteine-type peptidase activity	55/2550	184/17697	4.82893e-08	2.17722e-06	1.77908e-06	BLMH/CASP3/CTSL/CYLD/LGMN/USP4/USP1/USP7/USP9X/EIF3F/USP14/USP10/USP8/USP34/USP15/USP3/TANK/PIGK/USP16/STAMBP/USP39/COPS5/USP33/USP22/USP24/CAPN7/SENP6/USP25/SENP1/DESI2/COPS4/UCHL5/OTUD6B/OTUD4/ZRANB1/USP47/UFSP2/SENP7/USP28/USP37/USP46/ALG13/MINDY3/VCPIP1/USP48/USP38/USP32/USP30/ATG4C/USP45/OTULIN/ATG4A/SENP8/USP12/ZUP1	55
MF	GO:0008094	DNA-dependent ATPase activity	28/2550	69/17697	9.55804e-08	4.12987e-06	3.37466e-06	CCNH/CDK7/DHX9/ERCC3/MSH6/GTF2H1/GTF2H3/MCM6/MNAT1/MSH2/MSH3/RAD17/RAD51C/RAD51B/RBBP4/RFC1/RFC5/TOP2B/TTF2/SMARCA5/SMARCAL1/INO80/CHTF8/PBRM1/SMARCAD1/CHD8/HELQ/DHX36	28
MF	GO:0003743	translation initiation factor activity	23/2550	51/17697	1.31934e-07	5.27532e-06	4.31065e-06	EIF2D/EIF2S1/EIF2B1/EIF2S3/EIF4A2/EIF4B/EIF4E/EIF4G2/EIF5/EIF3E/MTIF2/EIF3D/EIF3F/EIF3H/EIF3I/EIF2B3/EIF2B2/EIF1B/EIF3M/COPS5/EIF3L/DHX29/EIF2A	23
MF	GO:0008173	RNA methyltransferase activity	27/2550	66/17697	1.32265e-07	5.27532e-06	4.31065e-06	TRDMT1/RNMT/CMTR1/THUMPD3/DIMT1/ZCCHC4/TRMO/TRMT13/NSUN2/TRMT10C/TRMT61B/CMTR2/METTL3/TRMT5/METTL14/TRMT11/NSUN3/TFB2M/METTL16/TRMT1L/ALKBH8/TRMT10A/TYW3/METTL6/BMT2/METTL15/NSUN4	27
MF	GO:0000175	3'-5'-exoribonuclease activity	18/2550	34/17697	1.46732e-07	5.63561e-06	4.60505e-06	CNOT2/PARN/EXOSC9/EXOSC10/CNOT8/XRN2/DIS3/CNOT1/ANGEL1/REXO2/EXOSC3/CNOT6/ISG20L2/PNPT1/ANGEL2/DIS3L/PDE12/CNOT6L	18
MF	GO:0004812	aminoacyl-tRNA ligase activity	20/2550	41/17697	1.7514e-07	6.26277e-06	5.11752e-06	DARS1/EPRS1/HARS1/IARS1/KARS1/MARS1/NARS1/RARS1/TARS1/FARSB/WARS2/FARS2/LARS2/HARS2/YARS2/LARS1/IARS2/RARS2/NARS2/EARS2	20
MF	GO:0016875	ligase activity, forming carbon-oxygen bonds	20/2550	41/17697	1.7514e-07	6.26277e-06	5.11752e-06	DARS1/EPRS1/HARS1/IARS1/KARS1/MARS1/NARS1/RARS1/TARS1/FARSB/WARS2/FARS2/LARS2/HARS2/YARS2/LARS1/IARS2/RARS2/NARS2/EARS2	20
MF	GO:0004402	histone acetyltransferase activity	26/2550	64/17697	2.65467e-07	9.17631e-06	7.49828e-06	ATF2/GTF2B/TADA2A/TAF1/TAF9/TAF12/KAT6A/HAT1/GTF3C4/CLOCK/SUPT7L/KAT5/KAT7/USP22/EPC2/TAF5L/TAF9B/ING3/KANSL2/ELP3/PHF10/KANSL3/MEAF6/NAA50/TADA2B/TADA1	26
MF	GO:0004843	thiol-dependent ubiquitin-specific protease activity	36/2550	106/17697	3.25162e-07	1.08772e-05	8.88812e-06	CYLD/USP4/USP1/USP7/USP9X/EIF3F/USP14/USP10/USP8/USP34/USP15/USP3/TANK/USP16/STAMBP/COPS5/USP33/USP22/USP24/USP25/UCHL5/OTUD6B/OTUD4/ZRANB1/USP47/USP28/USP37/USP46/VCPIP1/USP48/USP38/USP32/USP30/USP45/OTULIN/USP12	36
MF	GO:0008135	translation factor activity, RNA binding	31/2550	85/17697	3.53312e-07	1.14495e-05	9.35579e-06	EEF1A1/EIF2D/EIF2S1/EIF2B1/EIF2S3/EIF4A2/EIF4B/EIF4E/EIF4G2/EIF5/ETF1/GSPT1/EIF3E/MTIF2/EIF3D/EIF3F/EIF3H/EIF3I/EIF2B3/EIF2B2/EIF1B/EIF3M/HBS1L/COPS5/EIF3L/DHX29/MTRF1L/EFL1/EIF2A/GFM2/GFM1	31
MF	GO:0140030	modification-dependent protein binding	44/2550	144/17697	5.22351e-07	1.59633e-05	1.30441e-05	AGL/CHD1/EPS15/FMR1/MSH6/ING1/ING2/MLLT3/KDM5A/RBBP5/BRD2/TAF1/TAF7/TP53BP1/CDYL/KDM4A/USP15/PRPF8/ZMYND11/SPIN1/MSL3/PWP1/ZBTB1/FAN1/TAB2/PHF8/PSME4/NCAPD3/RRP8/CBX5/SUZ12/UBQLN2/UBQLN1/UIMC1/ATAD2B/ZFAND6/ING3/ZRANB1/YEATS2/CHD8/KDM7A/TDRD3/SPRTN/ABRAXAS1	44
MF	GO:0003724	RNA helicase activity	29/2550	78/17697	5.23386e-07	1.59633e-05	1.30441e-05	DDX1/DDX3X/DDX5/DDX6/DHX8/DHX9/DHX15/EIF4A2/DDX18/DDX23/AQR/EIF4A3/DDX46/G3BP1/DDX20/DDX42/MTREX/DDX41/DHX29/DDX19A/DHX33/DDX24/FANCM/YTHDC2/DDX50/DHX40/DDX59/DHX57/DHX36	29
MF	GO:0061733	peptide-lysine-N-acetyltransferase activity	26/2550	66/17697	5.44483e-07	1.61322e-05	1.31822e-05	ATF2/GTF2B/TADA2A/TAF1/TAF9/TAF12/KAT6A/HAT1/GTF3C4/CLOCK/SUPT7L/KAT5/KAT7/USP22/EPC2/TAF5L/TAF9B/ING3/KANSL2/ELP3/PHF10/KANSL3/MEAF6/NAA50/TADA2B/TADA1	26
MF	GO:0008170	N-methyltransferase activity	33/2550	96/17697	7.26546e-07	2.0797e-05	1.69939e-05	EZH1/PRMT2/RBBP5/NSD2/PRDM2/RNMT/ASH2L/SETDB1/PRMT3/PRMT5/SUZ12/DIMT1/ZCCHC4/SETD2/N6AMT1/KMT5B/TRMO/NSD3/ASH1L/SMYD2/TRMT11/TFB2M/NSD1/METTL16/FBXO11/WDR82/SETD7/TRMT1L/SETDB2/SETD3/PRMT9/ATPSCKMT/METTL15	33
MF	GO:0034212	peptide N-acetyltransferase activity	28/2550	75/17697	7.42034e-07	2.0797e-05	1.69939e-05	ATF2/GTF2B/TADA2A/TAF1/TAF9/TAF12/KAT6A/HAT1/GTF3C4/CLOCK/SUPT7L/KAT5/KAT7/USP22/EPC2/TAF5L/TAF9B/ING3/KANSL2/ELP3/PHF10/KANSL3/MEAF6/NAA15/NAA50/TADA2B/TADA1/NAA30	28
MF	GO:0140142	nucleocytoplasmic carrier activity	16/2550	31/17697	1.14408e-06	3.12213e-05	2.5512e-05	KPNA1/KPNB1/KPNA3/KPNA4/TNPO1/IPO5/RAN/XPO1/SNUPN/XPO7/KPNA6/RANBP6/IPO11/IPO9/EIF4ENIF1/XPO4	16
MF	GO:0016796	exonuclease activity, active with either ribo- or deoxyribonucleic acids and producing 5'-phosphomonoesters	23/2550	57/17697	1.48238e-06	3.8345e-05	3.1333e-05	APEX1/CNOT2/PARN/EXOSC9/EXOSC10/RAD1/CNOT8/XRN2/DIS3/CNOT1/ANGEL1/REXO2/EXOSC3/XRN1/EXD2/CNOT6/ISG20L2/PNPT1/ANGEL2/DIS3L/DCP2/PDE12/CNOT6L	23
MF	GO:0035064	methylated histone binding	25/2550	65/17697	1.51605e-06	3.8345e-05	3.1333e-05	CHD1/FMR1/MSH6/ING1/ING2/KDM5A/RBBP5/TAF1/TAF7/TP53BP1/CDYL/KDM4A/ZMYND11/SPIN1/MSL3/PWP1/PHF8/NCAPD3/RRP8/CBX5/SUZ12/ING3/CHD8/KDM7A/TDRD3	25
MF	GO:0140034	methylation-dependent protein binding	25/2550	65/17697	1.51605e-06	3.8345e-05	3.1333e-05	CHD1/FMR1/MSH6/ING1/ING2/KDM5A/RBBP5/TAF1/TAF7/TP53BP1/CDYL/KDM4A/ZMYND11/SPIN1/MSL3/PWP1/PHF8/NCAPD3/RRP8/CBX5/SUZ12/ING3/CHD8/KDM7A/TDRD3	25
MF	GO:0008408	3'-5' exonuclease activity	22/2550	55/17697	2.96899e-06	7.33057e-05	5.99006e-05	APEX1/CNOT2/PARN/EXOSC9/EXOSC10/RAD1/CNOT8/RAD50/XRN2/DIS3/CNOT1/ANGEL1/REXO2/EXOSC3/EXD2/CNOT6/ISG20L2/PNPT1/ANGEL2/DIS3L/PDE12/CNOT6L	22
MF	GO:0061650	ubiquitin-like protein conjugating enzyme activity	18/2550	40/17697	3.17145e-06	7.64835e-05	6.24973e-05	UBE2K/TAF1/UBE2B/UBE2D1/UBE2D2/UBE2D3/UBE2G1/UBE2G2/UBE2N/UBE2V1/UBE2V2/UBE3C/UBE2J1/UBE2W/BIRC6/UBE2Z/UBE3B/UBE2F	18
MF	GO:0004527	exonuclease activity	28/2550	81/17697	4.34921e-06	0.000102503	8.37587e-05	APEX1/DDX1/CNOT2/PARN/EXOSC9/EXOSC10/RAD1/CNOT8/RAD50/XRN2/DIS3/FAN1/CNOT1/ANGEL1/REXO2/EXOSC3/CPSF3/XRN1/EXD2/TDP1/CNOT6/ISG20L2/PNPT1/ANGEL2/DIS3L/DCP2/PDE12/CNOT6L	28
MF	GO:0035257	nuclear hormone receptor binding	43/2550	152/17697	6.56022e-06	0.000145654	0.000119019	CDK7/CTNNB1/DDX5/GTF2B/HIF1A/PRMT2/MED1/PPID/RAN/RB1/RNF4/RNF6/STAT5B/STRN/TAF1/TAF7/NCOA4/NRIP1/UBA3/PIAS2/LATS1/MED14/TRIP12/TRIP4/ZNHIT3/MED17/RNF14/DCAF1/THRAP3/MED12/MED13/C1D/SLC30A9/NCOA2/KAT5/PARK7/SNW1/CNOT1/KDM1A/SIRT1/MED4/KDM3A/NSD1	43
MF	GO:0061631	ubiquitin conjugating enzyme activity	17/2550	38/17697	6.56236e-06	0.000145654	0.000119019	UBE2K/TAF1/UBE2B/UBE2D1/UBE2D2/UBE2D3/UBE2G1/UBE2G2/UBE2N/UBE2V1/UBE2V2/UBE3C/UBE2J1/UBE2W/BIRC6/UBE2Z/UBE3B	17
MF	GO:0008276	protein methyltransferase activity	29/2550	87/17697	6.72202e-06	0.000145654	0.000119019	EZH1/PRMT2/PCMT1/RBBP5/NSD2/PRDM2/ASH2L/SETDB1/PRMT3/PRMT5/ICMT/SUZ12/FAM98A/SETD2/N6AMT1/KMT5B/NSD3/ASH1L/SMYD2/NSD1/ARMT1/FBXO11/WDR82/SETD7/SETDB2/SETD3/PRMT9/ATPSCKMT/FAM98B	29
MF	GO:0019003	GDP binding	26/2550	74/17697	6.74196e-06	0.000145654	0.000119019	TRIM23/RHOA/GNAI3/RAB8A/NRAS/RAB4A/RAB5A/RAB5B/RAN/RAP1A/RAP1B/RAP2A/RIT1/SRP54/RAB7A/RAB28/RAB10/RAB18/RAB21/DYNC1LI1/RAB14/RAB8B/ARL8B/RAB22A/RAP2C/RRAGC	26
MF	GO:0016407	acetyltransferase activity	34/2550	110/17697	7.47211e-06	0.000158134	0.000129217	ACAT1/ATF2/DBT/DLAT/GTF2B/HADHA/PAFAH1B2/TADA2A/TAF1/TAF9/TAF12/KAT6A/HAT1/GTF3C4/CLOCK/SUPT7L/KAT5/KAT7/USP22/EPC2/TAF5L/TAF9B/ING3/KANSL2/ELP3/NAT10/PHF10/KANSL3/MEAF6/NAA15/NAA50/TADA2B/TADA1/NAA30	34
MF	GO:0003725	double-stranded RNA binding	26/2550	75/17697	8.91606e-06	0.000184919	0.000151104	ADAR/CLTC/DDX1/DDX3X/DHX9/DHX15/EIF4B/FMR1/ILF2/ILF3/MBNL1/FXR1/TUBA1B/DICER1/ZNF346/LSM14A/STAU2/DROSHA/TLR8/ZFR/RC3H2/DHX33/MRPL44/YRDC/DHX36/AGO4	26
MF	GO:0008080	N-acetyltransferase activity	29/2550	90/17697	1.4134e-05	0.000287391	0.000234837	ATF2/GTF2B/TADA2A/TAF1/TAF9/TAF12/KAT6A/HAT1/GTF3C4/CLOCK/SUPT7L/KAT5/KAT7/USP22/EPC2/TAF5L/TAF9B/ING3/KANSL2/ELP3/NAT10/PHF10/KANSL3/MEAF6/NAA15/NAA50/TADA2B/TADA1/NAA30	29
MF	GO:0003924	GTPase activity	75/2550	324/17697	1.52047e-05	0.000303217	0.000247769	TRIM23/ARF3/RHOA/ARHGAP5/ARL1/SEPTIN7/CDC42/DDX3X/DRG2/EEF1A1/EIF2S3/EIF5/GNAI3/GNB1/GSPT1/RAB8A/MTIF2/MMUT/DRG1/SEPTIN2/NRAS/OPA1/RAB1A/RAB4A/RAB5A/RAB5B/RAB6A/RAN/RAP1A/RAP1B/RAP2A/RASA1/RIT1/SRP54/RAB7A/EFTUD2/RAB28/BMS1/MFN2/DNM1L/TUBA1B/RRAGA/GNA13/HBS1L/RAB10/GPN1/RHOBTB3/RAB18/RAB21/SEPTIN8/GNL2/SAR1B/TUBE1/GPN3/RAB14/RAB23/RAB8B/RAB39A/ARL8B/RHOT1/MFN1/TSR1/SEPTIN11/GNG12/SAR1A/RAB22A/RAP…	75
MF	GO:0050681	androgen receptor binding	18/2550	44/17697	1.61816e-05	0.00031661	0.000258713	CDK7/CTNNB1/DDX5/PRMT2/RAN/RB1/RNF4/RNF6/NCOA4/NRIP1/PIAS2/RNF14/KAT5/PARK7/SNW1/KDM1A/KDM3A/NSD1	18
MF	GO:0008174	mRNA methyltransferase activity	8/2550	11/17697	2.01746e-05	0.000386112	0.000315505	RNMT/CMTR1/TRMT10C/TRMT61B/CMTR2/METTL3/METTL14/METTL16	8
MF	GO:0042162	telomeric DNA binding	16/2550	37/17697	2.0739e-05	0.000386112	0.000315505	APEX1/XRCC6/NCL/PURA/RPA1/RPA2/TERF1/TERF2/TP53BP1/XRCC5/SMG7/RAD50/KDM1A/SMG1/POT1/TINF2	16
MF	GO:0032549	ribonucleoside binding	85/2550	382/17697	2.08508e-05	0.000386112	0.000315505	TRIM23/ARF3/RHOA/ARHGAP5/ARL1/SEPTIN7/CDC42/DRG2/EEF1A1/EIF2S3/EIF5/GNAI3/GSPT1/RAB8A/MTIF2/DRG1/SEPTIN2/NRAS/OPA1/POLR2B/RAB1A/RAB4A/RAB5A/RAB5B/RAB6A/RAN/RAP1A/RAP1B/RAP2A/RIT1/RP2/SRP54/DAP3/RAB7A/RNGTT/FPGT/EIF2B2/EFTUD2/RAB28/BMS1/MFN2/DNM1L/TUBA1B/RRAGA/GNA13/HBS1L/RAB10/GPN1/RHOBTB3/RAB18/RAB21/SEPTIN8/ARL5A/GTPBP8/GNL2/AK3/SAR1B/DYNC1LI1/TUBE1/GPN3/RAB14/RAB23/RAB8B/ARL15/RAB39A/THG1L/ARL…	85
MF	GO:0042054	histone methyltransferase activity	21/2550	57/17697	2.22828e-05	0.000398402	0.000325548	EZH1/PRMT2/RBBP5/NSD2/PRDM2/ASH2L/SETDB1/PRMT3/PRMT5/SUZ12/SETD2/KMT5B/NSD3/ASH1L/SMYD2/NSD1/WDR82/SETD7/SETDB2/SETD3/PRMT9	21
MF	GO:0043022	ribosome binding	21/2550	57/17697	2.22828e-05	0.000398402	0.000325548	EIF2S1/ETF1/FMR1/MTOR/OXA1L/SRP19/SRP68/SRP72/PRMT3/MRPS27/GEMIN5/SBDS/PELO/MTRF1L/IMPACT/MAIP1/EFL1/NAA15/EIF2A/RICTOR/YTHDF3	21
MF	GO:0001882	nucleoside binding	86/2550	389/17697	2.40812e-05	0.000423257	0.000345858	TRIM23/ARF3/RHOA/ARHGAP5/ARL1/SEPTIN7/CDC42/DRG2/EEF1A1/EIF2S3/EIF5/GNAI3/GSPT1/RAB8A/MTIF2/DRG1/SEPTIN2/NRAS/OPA1/POLA1/POLR2B/RAB1A/RAB4A/RAB5A/RAB5B/RAB6A/RAN/RAP1A/RAP1B/RAP2A/RIT1/RP2/SRP54/DAP3/RAB7A/RNGTT/FPGT/EIF2B2/EFTUD2/RAB28/BMS1/MFN2/DNM1L/TUBA1B/RRAGA/GNA13/HBS1L/RAB10/GPN1/RHOBTB3/RAB18/RAB21/SEPTIN8/ARL5A/GTPBP8/GNL2/AK3/SAR1B/DYNC1LI1/TUBE1/GPN3/RAB14/RAB23/RAB8B/ARL15/RAB39A/THG…	86
MF	GO:0061608	nuclear import signal receptor activity	11/2550	20/17697	2.58954e-05	0.000447559	0.000365716	KPNA1/KPNB1/KPNA3/KPNA4/TNPO1/IPO5/SNUPN/KPNA6/RANBP6/IPO11/IPO9	11
MF	GO:0008175	tRNA methyltransferase activity	15/2550	34/17697	2.81141e-05	0.000477941	0.000390542	TRDMT1/THUMPD3/TRMO/TRMT13/NSUN2/TRMT10C/TRMT61B/TRMT5/TRMT11/NSUN3/TRMT1L/ALKBH8/TRMT10A/TYW3/METTL6	15
MF	GO:0032550	purine ribonucleoside binding	83/2550	378/17697	4.27616e-05	0.000711629	0.000581497	TRIM23/ARF3/RHOA/ARHGAP5/ARL1/SEPTIN7/CDC42/DRG2/EEF1A1/EIF2S3/EIF5/GNAI3/GSPT1/RAB8A/MTIF2/DRG1/SEPTIN2/NRAS/OPA1/RAB1A/RAB4A/RAB5A/RAB5B/RAB6A/RAN/RAP1A/RAP1B/RAP2A/RIT1/RP2/SRP54/DAP3/RAB7A/RNGTT/FPGT/EIF2B2/EFTUD2/RAB28/BMS1/MFN2/DNM1L/TUBA1B/RRAGA/GNA13/HBS1L/RAB10/GPN1/RHOBTB3/RAB18/RAB21/SEPTIN8/ARL5A/GTPBP8/GNL2/AK3/SAR1B/DYNC1LI1/TUBE1/GPN3/RAB14/RAB23/RAB8B/ARL15/RAB39A/THG1L/ARL8B/RHOT…	83
MF	GO:0001047	core promoter binding	20/2550	55/17697	4.3233e-05	0.000711629	0.000581497	DR1/NR3C1/GTF2B/H2AZ1/NPM1/MED1/REST/TBP/KLF10/UBTF/TAF1B/TBPL1/MACROH2A1/ZNF507/POGZ/ZNF451/RRN3/ZNF407/KDM3A/PRDM10	20
MF	GO:0003727	single-stranded RNA binding	29/2550	95/17697	4.40657e-05	0.000714002	0.000583436	DDX1/DDX3X/DHX9/EIF4B/FMR1/HNRNPC/HNRNPH1/ILF3/EXOSC10/POLR2D/RBM3/SSB/CNBP/FXR1/EIF4A3/HNRNPDL/RBM7/SYNCRIP/KHDRBS1/JMJD6/TARDBP/LSM14A/RBMX/TLR8/ZFR/ZC3H14/PNPT1/LARP4/AGO4	29
MF	GO:0005525	GTP binding	82/2550	374/17697	5.00678e-05	0.000798775	0.000652706	TRIM23/ARF3/RHOA/ARHGAP5/ARL1/SEPTIN7/CDC42/DRG2/EEF1A1/EIF2S3/EIF5/GNAI3/GSPT1/RAB8A/MTIF2/DRG1/SEPTIN2/NRAS/OPA1/RAB1A/RAB4A/RAB5A/RAB5B/RAB6A/RAN/RAP1A/RAP1B/RAP2A/RIT1/RP2/SRP54/DAP3/RAB7A/RNGTT/FPGT/EIF2B2/EFTUD2/RAB28/BMS1/MFN2/DNM1L/TUBA1B/RRAGA/GNA13/HBS1L/RAB10/GPN1/RHOBTB3/RAB18/RAB21/SEPTIN8/ARL5A/GTPBP8/GNL2/AK3/SAR1B/TUBE1/GPN3/RAB14/RAB23/RAB8B/ARL15/RAB39A/THG1L/ARL8B/RHOT1/MFN1/TS…	82
MF	GO:0001883	purine nucleoside binding	83/2550	381/17697	5.72457e-05	0.000895985	0.00073214	TRIM23/ARF3/RHOA/ARHGAP5/ARL1/SEPTIN7/CDC42/DRG2/EEF1A1/EIF2S3/EIF5/GNAI3/GSPT1/RAB8A/MTIF2/DRG1/SEPTIN2/NRAS/OPA1/RAB1A/RAB4A/RAB5A/RAB5B/RAB6A/RAN/RAP1A/RAP1B/RAP2A/RIT1/RP2/SRP54/DAP3/RAB7A/RNGTT/FPGT/EIF2B2/EFTUD2/RAB28/BMS1/MFN2/DNM1L/TUBA1B/RRAGA/GNA13/HBS1L/RAB10/GPN1/RHOBTB3/RAB18/RAB21/SEPTIN8/ARL5A/GTPBP8/GNL2/AK3/SAR1B/DYNC1LI1/TUBE1/GPN3/RAB14/RAB23/RAB8B/ARL15/RAB39A/THG1L/ARL8B/RHOT…	83
MF	GO:0042809	vitamin D receptor binding	9/2550	15/17697	5.78891e-05	0.000895985	0.00073214	MED1/TAF7/MED14/MED17/THRAP3/MED12/MED13/SNW1/MED4	9
MF	GO:0018024	histone-lysine N-methyltransferase activity	17/2550	44/17697	6.61756e-05	0.00100918	0.000824633	EZH1/RBBP5/NSD2/PRDM2/ASH2L/SETDB1/SUZ12/SETD2/KMT5B/NSD3/ASH1L/SMYD2/NSD1/WDR82/SETD7/SETDB2/SETD3	17
MF	GO:0051082	unfolded protein binding	36/2550	131/17697	6.97526e-05	0.00104831	0.00085661	CANX/CCT6A/TOR1A/DNAJA1/HSPA8/HSPA9/LMAN1/NPM1/PFDN1/PPID/DNAJC3/RP2/ST13/HSPA13/TCP1/CCT3/TTC1/DNAJA3/DNAJB6/DNAJA2/CCT7/CCT4/CCT2/CCT8/PTGES3/SRSF10/CLPX/CCT5/ERLEC1/NDUFAF1/SHQ1/UGGT2/UGGT1/GRPEL1/GRPEL2/NUDCD2	36
MF	GO:0001046	core promoter sequence-specific DNA binding	17/2550	45/17697	9.21737e-05	0.00136549	0.00111579	GTF2B/H2AZ1/MED1/REST/TBP/KLF10/UBTF/TAF1B/TBPL1/MACROH2A1/ZNF507/POGZ/ZNF451/RRN3/ZNF407/KDM3A/PRDM10	17
MF	GO:0004540	ribonuclease activity	32/2550	114/17697	0.000111422	0.00162739	0.0013298	APEX1/CNOT2/PARN/EXOSC9/EXOSC10/PPP1R8/TSN/TSNAX/CNOT8/PRORP/XRN2/DIS3/CNOT1/ANGEL1/DICER1/REXO2/DROSHA/EXOSC3/CPSF3/XRN1/ELAC1/CNOT6/ELAC2/MRPL44/ISG20L2/PNPT1/ANGEL2/DIS3L/TSEN15/DCP2/PDE12/CNOT6L	32
MF	GO:0005048	signal sequence binding	17/2550	46/17697	0.000126727	0.00182522	0.00149145	AP2B1/AP2M1/KPNA1/KPNB1/KPNA3/TNPO1/IPO5/NUP98/PEX19/SRP54/SRP68/BRAP/NUP58/NUP153/KPNA6/RANBP6/TOMM40L	17
MF	GO:0035091	phosphatidylinositol binding	57/2550	245/17697	0.000131926	0.00187213	0.00152978	KRIT1/ING2/ITPR2/MTM1/OSBP/PIK3C2A/PITPNA/PLEK/SDCBP/SNX1/SNX2/TULP3/PICALM/EEA1/SNX3/IQGAP1/ZFYVE9/ZFYVE16/FCHSD2/PIGK/CERT1/WDFY3/SNX13/ZCCHC14/ESYT1/ZFYVE26/ACAP2/PITPNB/APPL1/RPS6KC1/ARFIP1/SNX24/SNX7/SNX9/ANKFY1/ZCCHC2/PXK/PLEKHB2/EXOC1/LANCL2/SNX14/ESYT2/WDFY1/SNX6/GOLPH3/MAPKAP1/SAP30L/RNF34/SBF2/SNX25/PLEKHA8/SNX18/OSBPL8/FCHO2/COMMD1/SNX19/SNX30	57
MF	GO:0003730	mRNA 3'-UTR binding	27/2550	91/17697	0.000136113	0.00187213	0.00152978	AUH/CRYZ/DDX5/FMR1/HNRNPC/ILF3/PARN/EXOSC9/RBM3/RBM4/RPL5/TIAL1/FXR1/PUM1/SECISBP2L/HNRNPR/HNRNPA0/NUDT21/CCT5/PUM2/TARDBP/GEMIN5/SERBP1/RSL1D1/UTP23/ANGEL2/DHX36	27
MF	GO:0140097	catalytic activity, acting on DNA	51/2550	213/17697	0.00013695	0.00187213	0.00152978	APEX1/CHD1/CHD4/DDX1/DDX3X/DHX9/ERCC3/ERCC4/XRCC6/LIG4/MCM6/NBN/POLA1/RAD1/RAD51C/RECQL/REV3L/RFC5/TERF1/TERF2/TOP2B/XRCC5/ALKBH1/MBD4/RAD50/G3BP1/PTGES3/ASCC3/POLI/FAN1/SETX/DICER1/N6AMT1/SMARCAL1/POLK/TDP2/INO80/CHTF8/PBRM1/EXD2/TDP1/SMARCAD1/CHD8/TENT4B/METTL4/FTO/ACTR8/HELQ/DHX36/PRIMPOL/MCM9	51
MF	GO:0034593	phosphatidylinositol bisphosphate phosphatase activity	11/2550	23/17697	0.000137205	0.00187213	0.00152978	MTM1/OCRL/MTMR1/SYNJ1/MTMR2/MTMR6/FIG4/SACM1L/PIP4P1/PTPMT1/PIKFYVE	11
MF	GO:0004674	protein serine/threonine kinase activity	91/2550	439/17697	0.000172017	0.00231665	0.00189301	ACVR2A/BMPR2/BRAF/CCNH/CDK2/CDK7/CDK8/CHUK/MAPK14/CSNK1A1/CSNK1G3/CSNK2A1/CSNK2A2/DYRK1A/ERCC3/MTOR/GSK3B/GTF2H1/GTF2H3/MARK3/MAP3K4/MNAT1/NEK1/PAK1/PAK2/CDK17/PDK3/PDPK1/PHKB/PIK3CA/PRKAA1/PRKAB2/PRKAG1/PKN2/PRKDC/MAPK1/MAPK9/MAP2K1/MAP2K5/RAF1/RPS6KA3/RPS6KB1/MAP2K4/SRPK1/SRPK2/TAF1/MAP3K7/TGFBR1/VRK1/MAP4K3/PPM1D/MKNK1/RIPK1/CCNK/CPNE3/PRPF4B/LATS1/RPS6KA5/STK17A/CDC42BPB/DCAF1/TLK1/OXSR1/HIPK…	91
MF	GO:0001103	RNA polymerase II repressing transcription factor binding	14/2550	35/17697	0.000187372	0.00244092	0.00199456	BBS2/BBS4/CHD4/GTF2A1/RBPJ/TBP/TCERG1/SIN3A/BBS7/MTA3/MIER1/BBS10/TTC8/MIER3	14
MF	GO:0019001	guanyl nucleotide binding	83/2550	394/17697	0.000188306	0.00244092	0.00199456	TRIM23/ARF3/RHOA/ARHGAP5/ARL1/SEPTIN7/CDC42/DRG2/EEF1A1/EIF2S3/EIF5/GNAI3/GSPT1/RAB8A/MTIF2/DRG1/SEPTIN2/NRAS/OPA1/RAB1A/RAB4A/RAB5A/RAB5B/RAB6A/RAN/RAP1A/RAP1B/RAP2A/RIT1/RP2/SRP54/DAP3/RAB7A/RNGTT/FPGT/EIF2B2/EFTUD2/RAB28/BMS1/MFN2/DNM1L/TUBA1B/RRAGA/GNA13/HBS1L/RAB10/GPN1/RHOBTB3/RAB18/RAB21/SEPTIN8/ARL5A/GTPBP8/GNL2/AK3/SAR1B/DYNC1LI1/TUBE1/GPN3/RAB14/RAB23/RAB8B/ARL15/RAB39A/THG1L/ARL8B/RHOT…	83
MF	GO:0032561	guanyl ribonucleotide binding	83/2550	394/17697	0.000188306	0.00244092	0.00199456	TRIM23/ARF3/RHOA/ARHGAP5/ARL1/SEPTIN7/CDC42/DRG2/EEF1A1/EIF2S3/EIF5/GNAI3/GSPT1/RAB8A/MTIF2/DRG1/SEPTIN2/NRAS/OPA1/RAB1A/RAB4A/RAB5A/RAB5B/RAB6A/RAN/RAP1A/RAP1B/RAP2A/RIT1/RP2/SRP54/DAP3/RAB7A/RNGTT/FPGT/EIF2B2/EFTUD2/RAB28/BMS1/MFN2/DNM1L/TUBA1B/RRAGA/GNA13/HBS1L/RAB10/GPN1/RHOBTB3/RAB18/RAB21/SEPTIN8/ARL5A/GTPBP8/GNL2/AK3/SAR1B/DYNC1LI1/TUBE1/GPN3/RAB14/RAB23/RAB8B/ARL15/RAB39A/THG1L/ARL8B/RHOT…	83
MF	GO:0017016	Ras GTPase binding	89/2550	429/17697	0.000195827	0.00250707	0.00204861	AP1G1/ATP7A/BICD1/CHM/DIAPH2/GDI2/KPNB1/TNPO1/IPO5/RAB8A/MYO5A/NCF2/NSF/OCRL/PAK1/PAK2/PKN2/RABGGTB/RANBP2/RAP1A/RASGRF2/ITSN1/SOS1/SOS2/XPO1/EVI5/PICALM/MADD/IQGAP1/ARHGEF7/ARHGEF6/CDC42BPB/RAPGEF2/DOCK4/TBC1D5/GOLGA5/RANBP9/DNM1L/ABI2/RNF41/DENND4A/IPO8/IPO7/EXOC5/NCKAP1/XPOT/RHOBTB3/RAB3GAP1/USP33/XPO7/MYCBP2/ERC1/RGL1/CYFIP1/TBC1D12/DMXL2/ARHGEF12/ACAP2/CORO1C/RAB3GAP2/AP3M1/STRN3/IPO11/ANKFY…	89
MF	GO:0003697	single-stranded DNA binding	31/2550	113/17697	0.000222833	0.00281802	0.0023027	DHX9/ERCC4/HNRNPK/MCM6/MSH2/MSH3/POLA1/POLR2D/PRIM1/PURA/PURB/RAD51B/RPA1/RPA2/TERF1/TERF2/TSN/TSNAX/CNBP/FUBP1/RAD50/LRPPRC/POLR3C/SUB1/POT1/RNF138/TDP2/WBP11/TDP1/DHX36/MCM9	31
MF	GO:0017056	structural constituent of nuclear pore	12/2550	28/17697	0.000249611	0.00311863	0.00254834	NUP98/TPR/NUP155/NUP93/NUP58/NUP153/NUP205/NUP160/NUP54/NDC1/NUP133/NUP107	12
MF	GO:0047485	protein N-terminus binding	30/2550	109/17697	0.000262499	0.00324061	0.00264802	CALM1/CALM2/CSNK2A1/CSNK2A2/ERCC3/ERCC4/GTF2H3/RBPJ/EIF3E/MNAT1/NBN/NPAT/MAP2K1/PEX19/RPA2/SDCBP/SMARCC1/TRAF6/PDLIM5/EXOC5/MORF4L1/YWHAQ/PDCD10/SCFD1/TDRD7/NIPBL/DCTN4/EXOC2/EXOC4/TBL1XR1	30
MF	GO:0070491	repressing transcription factor binding	22/2550	71/17697	0.000279281	0.00340722	0.00278416	ARNTL/BBS2/BBS4/CHD4/CTNNB1/EIF4E/GTF2A1/RBPJ/NFYB/TBP/KAT5/TCERG1/DDX20/PARK7/CBX5/SIN3A/BBS7/MTA3/MIER1/BBS10/TTC8/MIER3	22
MF	GO:0003678	DNA helicase activity	24/2550	81/17697	0.000320527	0.00386496	0.00315819	CHD1/CHD4/DDX3X/DHX9/ERCC3/XRCC6/MCM6/NBN/RECQL/RFC5/XRCC5/RAD50/G3BP1/ASCC3/SETX/SMARCAL1/INO80/CHTF8/SMARCAD1/CHD8/ACTR8/HELQ/DHX36/MCM9	24
MF	GO:0008139	nuclear localization sequence binding	11/2550	25/17697	0.000342582	0.00408342	0.00333671	KPNA1/KPNB1/KPNA3/TNPO1/IPO5/NUP98/BRAP/NUP58/NUP153/KPNA6/RANBP6	11
MF	GO:0016887	ATPase activity	80/2550	384/17697	0.000350559	0.00413101	0.00337559	ABCA1/ABCB7/ATP5F1A/ATP5F1B/ATP5PB/ATP6V1A/ATP6V1B2/ATP6V1C1/ATP6V1E1/ATP7A/CCNH/CDK7/DDX3X/DHX9/DYNC1H1/TOR1A/EIF4A2/ERCC3/MSH6/GTF2H1/GTF2H3/HSPA8/HSPA9/KIF2A/KIF5B/MCM6/MNAT1/MSH2/MSH3/NSF/NVL/PSMC2/PSMC3/PSMC6/ABCD3/RAD17/RAD51C/RAD51B/RBBP4/RFC1/RFC5/ABCE1/SPAST/HSPA13/TOP2B/TTF2/SMARCA5/VPS4B/PSMD6/ABCF2/KIF20A/CCT8/YME1L1/CLPX/KATNA1/RHOBTB3/VWA8/KIF1B/SMCHD1/ATP6V0A2/MLH3/ATP2C1/SMARCAL1/…	80
MF	GO:0140104	molecular carrier activity	18/2550	54/17697	0.000362946	0.00422893	0.00345561	ATP7A/KPNA1/KPNB1/KPNA3/KPNA4/TNPO1/IPO5/RAN/XPO1/SNUPN/PARK7/XPO7/KPNA6/RANBP6/IPO11/IPO9/EIF4ENIF1/XPO4	18
MF	GO:0046966	thyroid hormone receptor binding	12/2550	29/17697	0.000370301	0.00425076	0.00347344	GTF2B/PRMT2/MED1/TAF7/TRIP12/ZNHIT3/MED17/THRAP3/MED12/MED13/MED4/NSD1	12
MF	GO:0008353	RNA polymerase II CTD heptapeptide repeat kinase activity	9/2550	18/17697	0.000373017	0.00425076	0.00347344	CCNH/CDK7/CDK8/ERCC3/GTF2H1/GTF2H3/MNAT1/MAPK1/CCNK	9
MF	GO:0031267	small GTPase binding	90/2550	443/17697	0.000378053	0.00426132	0.00348207	ABCA1/AP1G1/ATP7A/BICD1/CHM/DIAPH2/GDI2/KPNB1/TNPO1/IPO5/RAB8A/MYO5A/NCF2/NSF/OCRL/PAK1/PAK2/PKN2/RABGGTB/RANBP2/RAP1A/RASGRF2/ITSN1/SOS1/SOS2/XPO1/EVI5/PICALM/MADD/IQGAP1/ARHGEF7/ARHGEF6/CDC42BPB/RAPGEF2/DOCK4/TBC1D5/GOLGA5/RANBP9/DNM1L/ABI2/RNF41/DENND4A/IPO8/IPO7/EXOC5/NCKAP1/XPOT/RHOBTB3/RAB3GAP1/USP33/XPO7/MYCBP2/ERC1/RGL1/CYFIP1/TBC1D12/DMXL2/ARHGEF12/ACAP2/CORO1C/RAB3GAP2/AP3M1/STRN3/IPO11…	90
MF	GO:0016779	nucleotidyltransferase activity	35/2550	137/17697	0.00040722	0.00454072	0.00371038	KARS1/POLA1/POLR2B/POLR2C/POLR2D/PRIM1/PRIM2/REV3L/UAP1/TERF1/TERF2/UGP2/RNGTT/CDS2/FPGT/EIF2B3/USP14/MED21/MED20/GPHN/POLR3C/PTGES3/PAPOLA/POLI/TRNT1/POLK/THG1L/POLR3B/TENT4B/PAPOLG/YRDC/POLR2M/PNPT1/TENT2/PRIMPOL	35
MF	GO:0035258	steroid hormone receptor binding	26/2550	92/17697	0.000419985	0.00463324	0.00378598	CDK7/CTNNB1/DDX5/PRMT2/MED1/PPID/RAN/RB1/RNF4/RNF6/STAT5B/STRN/NCOA4/NRIP1/PIAS2/LATS1/TRIP4/RNF14/DCAF1/KAT5/PARK7/SNW1/CNOT1/KDM1A/KDM3A/NSD1	26
MF	GO:0051427	hormone receptor binding	44/2550	185/17697	0.00044317	0.00483755	0.00395293	CDK7/CTNNB1/DDX5/GTF2B/HIF1A/PRMT2/MED1/PPID/PTPN11/RAN/RB1/RNF4/RNF6/STAT5B/STRN/TAF1/TAF7/NCOA4/NRIP1/UBA3/PIAS2/LATS1/MED14/TRIP12/TRIP4/ZNHIT3/MED17/RNF14/DCAF1/THRAP3/MED12/MED13/C1D/SLC30A9/NCOA2/KAT5/PARK7/SNW1/CNOT1/KDM1A/SIRT1/MED4/KDM3A/NSD1	44
MF	GO:0004438	phosphatidylinositol-3-phosphatase activity	7/2550	12/17697	0.000519599	0.00561275	0.00458637	MTM1/MTMR1/SYNJ1/MTMR2/MTMR6/FIG4/SACM1L	7
MF	GO:0000979	RNA polymerase II core promoter sequence-specific DNA binding	13/2550	34/17697	0.000532468	0.00569246	0.00465151	GTF2B/H2AZ1/MED1/REST/TBP/TBPL1/MACROH2A1/ZNF507/POGZ/ZNF451/ZNF407/KDM3A/PRDM10	13
MF	GO:0000339	RNA cap binding	9/2550	19/17697	0.00061841	0.00647769	0.00529314	EIF4E/NCBP1/EIF3D/SNUPN/NCBP2/CYFIP1/GEMIN5/LSM1/NCBP3	9
MF	GO:0034458	3'-5' RNA helicase activity	9/2550	19/17697	0.00061841	0.00647769	0.00529314	DHX8/DHX9/DHX15/DHX29/DHX33/YTHDC2/DHX40/DHX57/DHX36	9
MF	GO:0004518	nuclease activity	47/2550	205/17697	0.000688683	0.00711721	0.00581572	APEX1/DDX1/ERCC4/CNOT2/PARN/EXOSC9/EXOSC10/PPP1R8/RAD1/RAD51C/TSN/TSNAX/MBD4/CNOT8/PRORP/RAD50/G3BP1/XRN2/DIS3/FAN1/CNOT1/ANGEL1/DICER1/REXO2/DROSHA/EXOSC3/TDP2/CPSF3/PELO/XRN1/EXD2/ELAC1/N4BP2/TDP1/CNOT6/FANCM/ELAC2/MRPL44/ISG20L2/PNPT1/ANGEL2/DIS3L/TSEN15/TATDN3/DCP2/PDE12/CNOT6L	47
MF	GO:0061980	regulatory RNA binding	14/2550	39/17697	0.000693191	0.00711721	0.00581572	DHX9/FMR1/RBM4/MBD2/PUM1/MATR3/PUM2/DICER1/ZNF346/ZC3H7A/FAM172A/ZC3H10/PNPT1/AGO4	14
MF	GO:0052866	phosphatidylinositol phosphate phosphatase activity	11/2550	27/17697	0.000759543	0.00767139	0.00626856	MTM1/OCRL/MTMR1/SYNJ1/MTMR2/MTMR6/FIG4/SACM1L/PIP4P1/PTPMT1/PIKFYVE	11
MF	GO:0005484	SNAP receptor activity	12/2550	31/17697	0.000761961	0.00767139	0.00626856	BNIP1/VAMP7/STX7/SNAP23/STX8/GOSR1/SEC22B/GOSR2/BET1/VTI1B/STX12/STX17	12
MF	GO:0070063	RNA polymerase binding	22/2550	76/17697	0.00079365	0.00791361	0.00646648	CCNT1/DHX9/GTF2B/GTF2E1/NEDD4/PKN2/ELP1/CTR9/SCAF8/ELP4/WAC/RTRAF/RRN3/ELP3/RPRD1A/ELP2/SMYD2/YTHDC2/CDC73/RPAP2/LEO1/SPTY2D1	22
MF	GO:0019207	kinase regulator activity	47/2550	207/17697	0.000859621	0.00848978	0.00693729	APC/CALM1/CALM2/CASP3/CCNB1/CCNC/CCNG1/CCNH/CCNT1/CDKN1B/DDX3X/GMFB/LRP6/MNAT1/NCK1/NPM1/PAK2/PIK3CA/PIK3R1/PRKAG1/PRKAR1A/MAP2K1/DNAJC3/ITSN1/YWHAG/PIK3R3/ELP1/MADD/LAMTOR3/CCNK/IQGAP1/MACROH2A1/SOCS5/DAZAP2/CCNI/FAF1/ELP4/PRKAG2/CAB39/ELP3/KIDINS220/TAOK1/MOB1B/SMCR8/SPRED1/SPRED2/CCNY	47
MF	GO:0004535	poly(A)-specific ribonuclease activity	7/2550	13/17697	0.000985853	0.00955448	0.0078073	CNOT2/PARN/CNOT8/CNOT1/CNOT6/PDE12/CNOT6L	7
MF	GO:0052744	phosphatidylinositol monophosphate phosphatase activity	7/2550	13/17697	0.000985853	0.00955448	0.0078073	MTM1/MTMR1/SYNJ1/MTMR2/MTMR6/FIG4/SACM1L	7
MF	GO:0031369	translation initiation factor binding	12/2550	32/17697	0.0010608	0.0101857	0.00832305	DDX3X/EIF4E/EIF4EBP2/EIF5/FMR1/NCK1/POLR2D/EIF3F/ZPR1/EIF3M/TRIM32/ANGEL1	12
MF	GO:0008641	ubiquitin-like modifier activating enzyme activity	6/2550	10/17697	0.00110773	0.0105387	0.0086115	NAE1/UBA3/UBA2/SAE1/UBA6/UBA5	6
MF	GO:0016410	N-acyltransferase activity	29/2550	113/17697	0.00113283	0.0106795	0.00872655	ATF2/GTF2B/TADA2A/TAF1/TAF9/TAF12/KAT6A/HAT1/GTF3C4/CLOCK/SUPT7L/KAT5/KAT7/USP22/EPC2/TAF5L/TAF9B/ING3/KANSL2/ELP3/NAT10/PHF10/KANSL3/MEAF6/NAA15/NAA50/TADA2B/TADA1/NAA30	29
MF	GO:0051219	phosphoprotein binding	23/2550	83/17697	0.00118101	0.0110334	0.00901574	ABL2/CBL/CRK/CRKL/MTOR/GRB2/IGF2R/NEDD4/PAFAH1B1/PIK3R1/PKD2/MAPK1/PTPN11/RASA1/RB1/YES1/PIK3R3/THRAP3/RRAGA/SCAF8/TBK1/PHF6/LEO1	23
MF	GO:0019903	protein phosphatase binding	34/2550	140/17697	0.00127854	0.011838	0.0096732	CD33/CDC5L/CDC27/CDKN1B/MAPK14/CSF1R/CTNNB1/FER/GRB2/HMGCR/IGBP1/ITGA1/PIK3R1/PPP3CB/PTPN1/RPA2/STRN/TRAF3/SHOC2/AP3B1/SNX3/IQGAP1/SMG7/LILRB2/ARPP19/AKAP11/KIFAP3/TBK1/ANAPC4/STRN3/STX17/PPP6R3/CTTNBP2NL/BOD1	34
MF	GO:0043024	ribosomal small subunit binding	8/2550	17/17697	0.00132115	0.0121242	0.00990712	DDX3X/EIF4B/MTIF2/NPM1/ABCE1/EIF1B/DHX29/PTCD3	8
MF	GO:0016279	protein-lysine N-methyltransferase activity	18/2550	60/17697	0.00147221	0.0133919	0.010943	EZH1/RBBP5/NSD2/PRDM2/ASH2L/SETDB1/SUZ12/SETD2/KMT5B/NSD3/ASH1L/SMYD2/NSD1/WDR82/SETD7/SETDB2/SETD3/ATPSCKMT	18
MF	GO:0046332	SMAD binding	22/2550	80/17697	0.00166495	0.0150135	0.0122681	ACVR2A/BMPR2/CTNNB1/DAB2/DDX5/SMAD1/SMAD2/SMAD4/MEF2A/PPM1A/PURA/PURB/TCF12/TGFBR1/YY1/USP9X/USP15/IPO7/SNW1/DROSHA/RNF111/SMURF2	22
MF	GO:0004197	cysteine-type endopeptidase activity	29/2550	116/17697	0.00175241	0.0156659	0.0128012	BLMH/CASP3/CTSL/LGMN/USP1/USP7/USP9X/USP14/USP10/USP8/USP34/USP15/USP16/USP33/USP24/CAPN7/SENP6/USP25/USP47/SENP7/USP28/USP37/USP46/USP48/USP38/USP30/ATG4C/ATG4A/USP12	29
MF	GO:0016278	lysine N-methyltransferase activity	18/2550	61/17697	0.00181166	0.0159211	0.0130097	EZH1/RBBP5/NSD2/PRDM2/ASH2L/SETDB1/SUZ12/SETD2/KMT5B/NSD3/ASH1L/SMYD2/NSD1/WDR82/SETD7/SETDB2/SETD3/ATPSCKMT	18
MF	GO:0043175	RNA polymerase core enzyme binding	18/2550	61/17697	0.00181166	0.0159211	0.0130097	DHX9/GTF2B/GTF2E1/ELP1/CTR9/SCAF8/ELP4/WAC/RTRAF/RRN3/ELP3/RPRD1A/ELP2/SMYD2/CDC73/RPAP2/LEO1/SPTY2D1	18
MF	GO:0032182	ubiquitin-like protein binding	25/2550	96/17697	0.00193317	0.0168462	0.0137656	NR3C1/NBR1/NEDD4/RNF4/TSG101/UBE2N/RNF8/PLAA/CASP8AP2/UBA2/USP16/FAF1/TRIM32/DCUN1D4/FAF2/FBXO7/SERBP1/USP25/UBR5/DCUN1D1/RNF111/WDR48/MARCHF7/SPRTN/UBXN2B	25
MF	GO:0046527	glucosyltransferase activity	8/2550	18/17697	0.00207966	0.0179139	0.014638	GYG1/ALG5/ALG6/UGGT2/UGGT1/POGLUT1/POGLUT2/ALG10	8
MF	GO:0042623	ATPase activity, coupled	59/2550	284/17697	0.00209024	0.0179139	0.014638	ABCA1/ABCB7/ATP5F1A/ATP5F1B/ATP5PB/ATP6V1A/ATP6V1B2/ATP6V1C1/ATP6V1E1/ATP7A/CCNH/CDK7/DHX9/DYNC1H1/ERCC3/MSH6/GTF2H1/GTF2H3/HSPA8/HSPA9/MCM6/MNAT1/MSH2/MSH3/NSF/PSMC2/ABCD3/RAD17/RAD51C/RAD51B/RBBP4/RFC1/RFC5/SPAST/HSPA13/TOP2B/TTF2/SMARCA5/VPS4B/CCT8/YME1L1/CLPX/KATNA1/KIF1B/ATP6V0A2/ATP2C1/SMARCAL1/ATP6V1D/PCYOX1/INO80/CHTF8/PBRM1/LMBRD1/SMARCAD1/CHD8/YTHDC2/LONP2/HELQ/DHX36	59
MF	GO:0035251	UDP-glucosyltransferase activity	6/2550	11/17697	0.00214022	0.0181918	0.0148652	GYG1/ALG5/UGGT2/UGGT1/POGLUT1/POGLUT2	6
MF	GO:0017025	TBP-class protein binding	9/2550	22/17697	0.00221568	0.0185296	0.0151411	DR1/GTF2A1/GTF2B/PSMC2/TAF1/TAF12/TAF1B/YEATS2/CAND1	9
MF	GO:0070034	telomerase RNA binding	9/2550	22/17697	0.00221568	0.0185296	0.0151411	HNRNPC/PARN/EXOSC10/SMG7/XRN1/TENT4B/NAF1/DCP2/DHX36	9
MF	GO:0008536	Ran GTPase binding	13/2550	39/17697	0.00231755	0.0192264	0.0157105	KPNB1/TNPO1/IPO5/RANBP2/XPO1/RANBP9/IPO8/IPO7/XPOT/XPO7/MYCBP2/IPO11/IPO9	13
MF	GO:0004659	prenyltransferase activity	7/2550	15/17697	0.00283807	0.0231738	0.0189361	CHM/FNTB/PGGT1B/RABGGTB/COQ2/UBIAD1/NUS1	7
MF	GO:0005545	1-phosphatidylinositol binding	7/2550	15/17697	0.00283807	0.0231738	0.0189361	PICALM/EEA1/ZFYVE9/ZFYVE16/WDFY3/SNX9/WDFY1	7
MF	GO:0019887	protein kinase regulator activity	40/2550	180/17697	0.00301416	0.0243691	0.0199128	APC/CALM1/CALM2/CASP3/CCNB1/CCNC/CCNG1/CCNH/CCNT1/CDKN1B/DDX3X/GMFB/MNAT1/NCK1/NPM1/PAK2/PIK3CA/PRKAG1/PRKAR1A/MAP2K1/DNAJC3/YWHAG/ELP1/MADD/CCNK/IQGAP1/MACROH2A1/DAZAP2/CCNI/FAF1/ELP4/PRKAG2/CAB39/ELP3/KIDINS220/TAOK1/SMCR8/SPRED1/SPRED2/CCNY	40
MF	GO:0000980	RNA polymerase II distal enhancer sequence-specific DNA binding	25/2550	99/17697	0.00303577	0.0243691	0.0199128	ACTL6A/ARNTL/BACH1/CHD4/CREB1/ATF2/H2AZ1/HIVEP1/HNRNPC/NFYB/NONO/PBX3/RBBP4/SFPQ/SMARCC1/SMARCC2/YY1/MBD2/CLOCK/THRAP3/MED12/SIRT1/ZNF281/GATAD2B/GZF1	25
MF	GO:0032452	histone demethylase activity	10/2550	27/17697	0.00305495	0.0243691	0.0199128	KDM5A/KDM4A/KDM5B/KDM1A/PHF8/JMJD6/KDM3B/KDM3A/KDM7A/KDM1B	10
MF	GO:0140223	general transcription initiation factor activity	8/2550	19/17697	0.00314239	0.0248753	0.0203264	GTF2A1/GTF2B/GTF2E1/GTF2H3/TAF1/TBP/GTF3C3/RRN3	8
MF	GO:0000149	SNARE binding	27/2550	110/17697	0.00326759	0.0256704	0.0209761	ABCA1/NSF/PTPN2/RAB4A/STXBP3/VAMP7/UVRAG/PICALM/STX7/SNAP23/NAPG/STX8/SEC22B/GOSR2/VTI1B/TMED10/SCFD1/SNAPIN/STX12/BLOC1S6/NBAS/STX17/VPS50/TXLNG/VPS11/STXBP5/STXBP4	27
MF	GO:0045296	cadherin binding	66/2550	331/17697	0.00339448	0.0264667	0.0216269	ADD1/BMPR2/CAPZA1/CAST/CBL/SEPTIN7/CNN3/CRKL/CTNNA1/CTNNB1/DDX3X/DDX6/EIF2S3/EIF4G2/EIF5/EPS15/HDLBP/HNRNPK/HSPA8/EIF3E/ITGB1/KIF5B/KTN1/NCK1/SEPTIN2/PAK2/PCMT1/PKN2/PSEN1/PTPN1/PTPRO/RAB1A/RAN/RARS1/SNX1/SNX2/PICALM/USO1/NUMB/CTNNAL1/IQGAP1/USP8/VAPA/PRDX6/BZW1/CKAP5/IST1/PDLIM5/CCT8/RAB10/PARK7/MAPRE1/ERC1/SERBP1/TES/RSL1D1/GLOD4/SH3GLB1/SNX9/DHX29/PARVA/UBFD1/ESYT2/MRTFB/EIF2A/ARHGAP18	66
MF	GO:0000340	RNA 7-methylguanosine cap binding	6/2550	12/17697	0.00376083	0.0286764	0.0234324	EIF4E/NCBP1/NCBP2/CYFIP1/GEMIN5/NCBP3	6
MF	GO:0034452	dynactin binding	6/2550	12/17697	0.00376083	0.0286764	0.0234324	BBS4/BICD1/GSK3B/HTT/PAFAH1B1/SNX6	6
MF	GO:0043047	single-stranded telomeric DNA binding	6/2550	12/17697	0.00376083	0.0286764	0.0234324	RPA1/RPA2/TERF1/TERF2/RAD50/POT1	6
MF	GO:0003684	damaged DNA binding	18/2550	65/17697	0.00389856	0.0295095	0.0241132	APEX1/DDB1/ERCC3/ERCC4/XRCC6/MSH6/MSH2/NBN/RAD1/RPA1/RPA2/TP53BP1/XRCC5/CUL4B/POLI/POT1/POLK/SDE2	18
MF	GO:0001085	RNA polymerase II transcription factor binding	35/2550	155/17697	0.00403406	0.0303139	0.0247705	BBS2/BBS4/CHD4/CREB1/ATF2/CTNNB1/DHX9/ERCC4/GSK3B/GTF2A1/GTF2E1/RBPJ/SMAD4/MEF2A/EXOSC9/RB1/RBL1/RBL2/TAF1/TAF7/TBP/TEAD1/TP53BP1/PIAS2/TCERG1/KDM1A/MGA/SIN3A/BBS7/MTA3/MIER1/BBS10/SETD3/TTC8/MIER3	35
MF	GO:0032451	demethylase activity	12/2550	37/17697	0.00435375	0.0322489	0.0263517	KDM5A/ALKBH1/KDM4A/KDM5B/KDM1A/PHF8/JMJD6/KDM3B/KDM3A/FTO/KDM7A/KDM1B	12
MF	GO:0044390	ubiquitin-like protein conjugating enzyme binding	12/2550	37/17697	0.00435375	0.0322489	0.0263517	TRAF6/ZMYM2/RNF14/UBA2/MARCHF6/ARIH2/PARK7/DCUN1D4/ARIH1/DCUN1D1/ANKIB1/MARCHF7	12
MF	GO:0002039	p53 binding	18/2550	66/17697	0.00465293	0.0342205	0.0279628	GSK3B/HTT/HIF1A/TAF1/TAF9/TP53BP1/TP53BP2/USP7/USP10/PRMT5/KDM1A/SIRT1/RCHY1/CDKN2AIP/SMYD2/CHD8/RNF34/SETD7	18
MF	GO:0000287	magnesium ion binding	45/2550	213/17697	0.00477978	0.0349059	0.0285228	ABL2/CDK2/MSH6/MSH2/OPA1/PPM1A/PPM1B/PRPS1/PRPSAP1/PRPSAP2/RAN/RAP2A/RP2/RPS6KA3/SRPK1/SRPK2/MAP3K7/SUCLA2/LATS1/RPS6KA5/CDC42BPB/OXSR1/UBA2/FARSB/PAPOLA/NUDT3/FAN1/STK38L/SIK2/SIK3/PPA2/TDP2/NLK/SNRK/THG1L/PGM2/ATP10D/ENOPH1/NLRC4/AASDHPPT/RRAGC/THTPA/ATP8B4/DHX36/ATP11C	45
MF	GO:0019902	phosphatase binding	40/2550	185/17697	0.00498157	0.0361251	0.029519	CD33/CDC5L/CDC27/CDKN1B/MAPK14/CSF1R/CTNNB1/FER/GRB2/HMGCR/IGBP1/ITGA1/SMAD2/PIK3R1/PPP3CB/MAPK1/PTPN1/RPA2/STRN/TRAF3/SHOC2/AP3B1/SNX3/IQGAP1/SMG7/LILRB2/ARPP19/AKAP11/KIFAP3/TBK1/ANAPC4/STRN3/CHCHD3/STX17/PPP6R3/CTTNBP2NL/SBF2/BOD1/SPRED1/CNST	40
MF	GO:0016763	transferase activity, transferring pentosyl groups	14/2550	47/17697	0.00512141	0.0368813	0.0301369	PARP4/MTAP/PPAT/UMPS/TNKS/PARP2/RXYLT1/POGLUT1/PARP11/POGLUT2/PARP8/QTRT2/TNKS2/GXYLT1	14
MF	GO:0031072	heat shock protein binding	28/2550	119/17697	0.00523997	0.0374748	0.030622	APAF1/ARNTL/CDKN1B/CREB1/CSNK2A1/NR3C1/HTT/HIF1A/DNAJA1/HSPA8/HSPA9/KPNB1/PPID/ST13/HSPA13/TFAM/TPR/DNAJC7/DNAJA3/DNAJB6/DNAJA2/PTGES3/STIP1/FAF1/DNAJC8/SACS/DNAJB14/DNAJC18	28
MF	GO:0008022	protein C-terminus binding	40/2550	187/17697	0.0060289	0.0418852	0.0342258	CDK7/CTNNB1/DAB2/ERCC3/ERCC4/FN1/XRCC6/KPNA3/LIG4/MSH2/NCF2/NCL/NPAT/PFKM/PPP2CA/PRKAA1/MAP2K1/TERF2/TOP2B/XRCC4/XRCC5/USP7/COIL/VPS4B/CEP135/MED12/SAE1/PRDX3/STIP1/YWHAQ/TOPBP1/MAPRE1/SASH1/SIRT1/NIPBL/GPSM2/VTA1/SYNJ2BP/SCLT1/CEP120	40
MF	GO:0048027	mRNA 5'-UTR binding	9/2550	25/17697	0.00607049	0.0418852	0.0342258	DDX3X/FMR1/NCL/RPL5/SYNCRIP/CCT5/RSL1D1/UTP23/DHX36	9
MF	GO:0016251	RNA polymerase II general transcription initiation factor activity	6/2550	13/17697	0.00613939	0.0418852	0.0342258	GTF2A1/GTF2B/GTF2E1/GTF2H3/TAF1/TBP	6
MF	GO:0016423	tRNA (guanine) methyltransferase activity	6/2550	13/17697	0.00613939	0.0418852	0.0342258	THUMPD3/TRMT10C/TRMT5/TRMT11/TRMT1L/TRMT10A	6
MF	GO:0032454	histone demethylase activity (H3-K9 specific)	6/2550	13/17697	0.00613939	0.0418852	0.0342258	KDM4A/KDM1A/PHF8/KDM3B/KDM3A/KDM7A	6
MF	GO:0043023	ribosomal large subunit binding	6/2550	13/17697	0.00613939	0.0418852	0.0342258	NPM1/RBM3/CPSF6/LTN1/NMD3/DHX33	6
MF	GO:0097617	annealing activity	6/2550	13/17697	0.00613939	0.0418852	0.0342258	DDX3X/EIF4B/FMR1/RECQL/FXR1/SMARCAL1	6
MF	GO:0000993	RNA polymerase II complex binding	15/2550	53/17697	0.00647515	0.0436403	0.03566	DHX9/GTF2B/GTF2E1/ELP1/CTR9/SCAF8/ELP4/WAC/RTRAF/ELP3/RPRD1A/ELP2/SMYD2/CDC73/LEO1	15
MF	GO:0010485	H4 histone acetyltransferase activity	8/2550	21/17697	0.00648082	0.0436403	0.03566	KAT6A/HAT1/KAT5/KAT7/USP22/KANSL2/KANSL3/NAA50	8
MF	GO:0051536	iron-sulfur cluster binding	17/2550	63/17697	0.00657351	0.043697	0.0357063	FECH/IREB2/NUBP1/NDUFS1/POLA1/PPAT/PRIM2/REV3L/SDHB/LIAS/ELP3/CIAPIN1/NUBPL/ISCA1/ISCA2/RFESD/CISD2	17
MF	GO:0051540	metal cluster binding	17/2550	63/17697	0.00657351	0.043697	0.0357063	FECH/IREB2/NUBP1/NDUFS1/POLA1/PPAT/PRIM2/REV3L/SDHB/LIAS/ELP3/CIAPIN1/NUBPL/ISCA1/ISCA2/RFESD/CISD2	17
MF	GO:0070717	poly-purine tract binding	10/2550	30/17697	0.0072353	0.0477898	0.0390507	DDX1/DDX3X/FMR1/EIF4A3/HNRNPDL/SYNCRIP/KHDRBS1/ZC3H14/PNPT1/LARP4	10
MF	GO:0031491	nucleosome binding	21/2550	85/17697	0.00814867	0.0534821	0.0437021	ACTL6A/CHD4/EZH1/H2AZ1/HMGN2/HNRNPC/RBBP4/RNF4/SMARCC1/SMARCC2/SSRP1/VRK1/SMARCA5/MBD2/MACROH2A1/HMGN4/SUPT16H/HP1BP3/GATAD2B/ACTR6/SAP30L	21
MF	GO:0005072	transforming growth factor beta receptor, cytoplasmic mediator activity	5/2550	10/17697	0.00828322	0.0536856	0.0438684	CDKN1B/SMAD1/SMAD2/SMAD4/SMAD5	5
MF	GO:0098505	G-rich strand telomeric DNA binding	5/2550	10/17697	0.00828322	0.0536856	0.0438684	RPA1/RPA2/TERF1/TERF2/POT1	5
MF	GO:0008649	rRNA methyltransferase activity	8/2550	22/17697	0.00891804	0.0566147	0.0462618	DIMT1/ZCCHC4/TRMT61B/TFB2M/METTL16/BMT2/METTL15/NSUN4	8
MF	GO:0051537	2 iron, 2 sulfur cluster binding	8/2550	22/17697	0.00891804	0.0566147	0.0462618	FECH/NDUFS1/SDHB/CIAPIN1/ISCA1/ISCA2/RFESD/CISD2	8
MF	GO:0140102	catalytic activity, acting on a rRNA	8/2550	22/17697	0.00891804	0.0566147	0.0462618	DIMT1/ZCCHC4/TRMT61B/TFB2M/METTL16/BMT2/METTL15/NSUN4	8
MF	GO:0016706	oxidoreductase activity, acting on paired donors, with incorporation or reduction of molecular oxygen, 2-oxoglutarate as one donor, and incorporation of one atom each of oxygen into both donors	13/2550	45/17697	0.00906272	0.0566147	0.0462618	PLOD2/ALKBH1/P4HA2/KDM4A/PHF8/JMJD6/EGLN1/TET2/TMLHE/OGFOD1/FTO/KDM7A/ALKBH8	13
MF	GO:0034062	5'-3' RNA polymerase activity	13/2550	45/17697	0.00906272	0.0566147	0.0462618	POLR2B/POLR2C/POLR2D/PRIM1/PRIM2/MED21/MED20/POLR3C/TRNT1/POLR3B/POLR2M/TENT2/PRIMPOL	13
MF	GO:0097747	RNA polymerase activity	13/2550	45/17697	0.00906272	0.0566147	0.0462618	POLR2B/POLR2C/POLR2D/PRIM1/PRIM2/MED21/MED20/POLR3C/TRNT1/POLR3B/POLR2M/TENT2/PRIMPOL	13
MF	GO:0035198	miRNA binding	10/2550	31/17697	0.0093277	0.0579211	0.0473293	FMR1/RBM4/PUM1/MATR3/PUM2/ZNF346/ZC3H7A/ZC3H10/PNPT1/AGO4	10
MF	GO:0098847	sequence-specific single stranded DNA binding	6/2550	14/17697	0.0094485	0.0580952	0.0474716	RPA1/RPA2/TERF1/TERF2/RAD50/POT1	6
MF	GO:0035613	RNA stem-loop binding	7/2550	18/17697	0.00946779	0.0580952	0.0474716	DDX3X/DHX9/EPRS1/FMR1/EIF4A3/RC3H2/METTL16	7
MF	GO:0017137	Rab GTPase binding	37/2550	175/17697	0.00968664	0.0590885	0.0482832	AP1G1/BICD1/CHM/GDI2/RAB8A/MYO5A/NSF/RABGGTB/EVI5/PICALM/MADD/TBC1D5/GOLGA5/DNM1L/DENND4A/RHOBTB3/RAB3GAP1/ERC1/TBC1D12/DMXL2/ACAP2/RAB3GAP2/AP3M1/ANKFY1/WDR44/WDR41/TBC1D22B/DENND4C/TBC1D14/RIC1/TBC1D15/SBF2/TBCK/STXBP5/SMCR8/DENND6A/C9orf72	37
MF	GO:0051539	4 iron, 4 sulfur cluster binding	12/2550	41/17697	0.0107067	0.0649287	0.0530555	IREB2/NUBP1/NDUFS1/POLA1/PPAT/PRIM2/REV3L/SDHB/LIAS/CIAPIN1/NUBPL/ISCA2	12
MF	GO:0004721	phosphoprotein phosphatase activity	38/2550	182/17697	0.0108443	0.0653809	0.053425	ACP1/DUSP3/MTM1/PPM1A/PPM1B/PPP2CA/PPP2R1B/PPP2R5D/PPP3CB/PPP6C/PTPN1/PTPN2/PTPN9/PTPN11/PTPRA/PTPRG/PTPRO/STYX/PTP4A1/SHOC2/DUSP11/PPM1D/CDC14A/RNGTT/MTMR1/MTMR2/MTMR6/CTDSP2/PHLPP2/PPA2/CTDSPL2/SSH1/CPPED1/RPAP2/ILKAP/PTPMT1/UBLCP1/PPTC7	38
MF	GO:0045309	protein phosphorylated amino acid binding	14/2550	51/17697	0.0111145	0.0666228	0.0544398	ABL2/CBL/CRK/CRKL/GRB2/NEDD4/PIK3R1/MAPK1/PTPN11/RASA1/YES1/PIK3R3/SCAF8/LEO1	14
MF	GO:0031624	ubiquitin conjugating enzyme binding	10/2550	32/17697	0.0118522	0.0706362	0.0577193	TRAF6/ZMYM2/RNF14/MARCHF6/ARIH2/DCUN1D4/ARIH1/DCUN1D1/ANKIB1/MARCHF7	10
MF	GO:0001098	basal transcription machinery binding	18/2550	72/17697	0.0120729	0.0711342	0.0581262	DHX9/ERCC4/GTF2B/GTF2E1/TAF7/TBP/ELP1/CTR9/SCAF8/ELP4/WAC/RTRAF/ELP3/RPRD1A/ELP2/SMYD2/CDC73/LEO1	18
MF	GO:0001099	basal RNA polymerase II transcription machinery binding	18/2550	72/17697	0.0120729	0.0711342	0.0581262	DHX9/ERCC4/GTF2B/GTF2E1/TAF7/TBP/ELP1/CTR9/SCAF8/ELP4/WAC/RTRAF/ELP3/RPRD1A/ELP2/SMYD2/CDC73/LEO1	18
MF	GO:0005049	nuclear export signal receptor activity	5/2550	11/17697	0.0134024	0.0763642	0.0623998	RAN/XPO1/XPO7/EIF4ENIF1/XPO4	5
MF	GO:0016273	arginine N-methyltransferase activity	5/2550	11/17697	0.0134024	0.0763642	0.0623998	PRMT2/PRMT3/PRMT5/FBXO11/PRMT9	5
MF	GO:0016274	protein-arginine N-methyltransferase activity	5/2550	11/17697	0.0134024	0.0763642	0.0623998	PRMT2/PRMT3/PRMT5/FBXO11/PRMT9	5
MF	GO:0035197	siRNA binding	5/2550	11/17697	0.0134024	0.0763642	0.0623998	DHX9/FMR1/MBD2/DICER1/FAM172A	5
MF	GO:0070181	small ribosomal subunit rRNA binding	5/2550	11/17697	0.0134024	0.0763642	0.0623998	RBM3/MRPS18C/MRPS6/UTP23/NSUN4	5
MF	GO:0070411	I-SMAD binding	5/2550	11/17697	0.0134024	0.0763642	0.0623998	CTNNB1/SMAD1/SMAD2/SMAD4/TGFBR1	5
MF	GO:0035326	enhancer binding	29/2550	133/17697	0.0134889	0.0764369	0.0624592	ACTL6A/ARNT/ARNTL/BACH1/CHD4/CREB1/ATF2/H2AZ1/HIVEP1/HNRNPC/SMAD2/NFYB/NONO/PBX3/RBBP4/SFPQ/SMARCC1/SMARCC2/TCF12/YY1/MBD2/CLOCK/THRAP3/MED12/SIRT1/ZNF281/GATAD2B/GZF1/ZNF322	29
MF	GO:0017160	Ral GTPase binding	6/2550	15/17697	0.0138555	0.0776655	0.0634631	RNF41/EXOC5/USP33/RGL1/EXOC2/EXOC4	6
MF	GO:1990404	protein ADP-ribosylase activity	6/2550	15/17697	0.0138555	0.0776655	0.0634631	PARP4/TNKS/PARP2/PARP11/PARP8/TNKS2	6
MF	GO:0097718	disordered domain specific binding	10/2550	33/17697	0.0148595	0.0828454	0.0676959	CALM1/CALM2/CLTC/CTNNB1/FN1/SMAD2/MYO5A/RB1/RRM1/PPIL1	10
MF	GO:0017112	Rab guanyl-nucleotide exchange factor activity	11/2550	38/17697	0.0155152	0.0860387	0.0703052	MADD/DENND4A/RAB3GAP1/RAB3GAP2/WDR41/DENND4C/RIC1/SBF2/SMCR8/DENND6A/C9orf72	11
MF	GO:0008143	poly(A) binding	8/2550	24/17697	0.0157452	0.0868501	0.0709682	DDX1/DDX3X/EIF4A3/HNRNPDL/SYNCRIP/KHDRBS1/ZC3H14/LARP4	8
MF	GO:0043138	3'-5' DNA helicase activity	7/2550	20/17697	0.0177746	0.0975254	0.0796914	DHX9/ERCC3/MCM6/RECQL/ASCC3/INO80/ACTR8	7
MF	GO:0019905	syntaxin binding	18/2550	75/17697	0.0182828	0.0997856	0.0815383	ABCA1/NSF/PTPN2/RAB4A/STXBP3/VAMP7/STX7/SNAP23/NAPG/STX8/SEC22B/TMED10/SCFD1/BLOC1S6/TXLNG/VPS11/STXBP5/STXBP4	18
KEGG	hsa03013	RNA transport	63/1158	186/8076	9.27229e-12	1.91029e-09	1.50975e-09	CLNS1A/EEF1A1/EIF2S1/EIF2B1/EIF2S3/EIF4A2/EIF4B/EIF4E/EIF4EBP2/EIF4G2/EIF5/FMR1/EIF3E/KPNB1/NCBP1/NUP98/RAN/RANBP2/SUMO3/TPR/XPO1/FXR1/GEMIN2/EIF3D/EIF3F/EIF3H/EIF3I/EIF2B3/EIF2B2/NUP155/NUP93/EIF4A3/NUP58/RBM8A/NUP153/SNUPN/EIF1B/PRMT5/NXF1/STRAP/DDX20/XPOT/NCBP2/NUP205/CYFIP1/NUP160/TARDBP/GEMIN5/NMD3/TRNT1/PHAX/NUP54/DDX19A/ELAC1/NDC1/NUP133/NXT2/NUP107/ELAC2/NUP37/THOC7/SEH1L/NUP43	63
KEGG	hsa04120	Ubiquitin mediated proteolysis	52/1158	140/8076	1.23644e-11	1.91029e-09	1.50975e-09	CBL/CDC27/ERCC8/DDB1/UBE2K/TRIM37/NEDD4/SKP1/TRAF6/UBE2B/UBE2D1/UBE2D2/UBE2D3/UBE2G1/UBE2G2/UBE2N/CUL5/CUL4B/CUL4A/CUL3/CUL2/CUL1/CDC23/CDC16/HERC3/HERC1/UBA3/PIAS2/TRIP12/UBE4A/UBE3C/UBA2/SAE1/HUWE1/ANAPC10/TRIM32/FBXW11/RCHY1/ANAPC4/UBR5/UBE2J1/DET1/UBA6/UBE2W/KLHL9/BIRC6/ANAPC1/SMURF2/UBE2Z/ITCH/UBE3B/UBE2F	52
KEGG	hsa04140	Autophagy - animal	47/1158	137/8076	2.61808e-09	2.69662e-07	2.13121e-07	CTSL/EIF2S1/MTOR/HIF1A/IGBP1/LAMP2/RAB8A/NRAS/PDPK1/PIK3C3/PIK3CA/PIK3R1/PPP2CA/PRKAA1/MAPK1/MAPK9/MAP2K1/RAB1A/RAF1/RPS6KB1/MAP3K7/TRAF6/UVRAG/RAB7A/PIK3R3/BECN1/ATG12/ATG5/TANK/CAMKK2/RRAGA/TBK1/NRBF2/PIK3R4/SH3GLB1/STX17/ATG2B/WDR41/SUPT20H/RRAGC/ATG3/ATG10/ATG4C/ATG4A/SMCR8/C9orf72/EIF2AK4	47
KEGG	hsa03015	mRNA surveillance pathway	36/1158	97/8076	1.87466e-08	1.44817e-06	1.14453e-06	CSTF1/CSTF3/ETF1/GSPT1/NCBP1/PPP2CA/PPP2R1B/PPP2R5C/PPP2R5D/PPP2R5E/RNMT/RNGTT/EIF4A3/SMG7/RBM8A/NXF1/HBS1L/PAPOLA/CLP1/NUDT21/CPSF6/NCBP2/SMG1/CSTF2T/TARDBP/CPSF3/PELO/CPSF2/PPP2R3C/DDX19A/WDR33/NXT2/PAPOLG/CPSF7/WDR82/FIP1L1	36
KEGG	hsa03040	Spliceosome	48/1158	151/8076	2.92861e-08	1.80988e-06	1.43039e-06	CDC5L/DDX5/DHX8/DHX15/HNRNPC/HNRNPK/HSPA8/NCBP1/PLRG1/SRSF1/SRSF2/SRSF3/SRSF5/SRSF6/SRSF7/TRA2B/PRPF18/EFTUD2/SNRNP40/DDX23/AQR/EIF4A3/DDX46/RBM8A/SMNDC1/BCAS2/SF3A1/SLU7/PRPF8/USP39/SRSF10/TCERG1/SF3A3/SF3B2/SNRNP27/DDX42/NCBP2/SNW1/U2SURP/SF3B1/RBMX/CRNKL1/CDC40/PPIL1/WBP11/RBM22/PRPF38A/RBMXL1	48
KEGG	hsa03018	RNA degradation	28/1158	79/8076	2.08491e-06	0.000107373	8.48593e-05	DDX6/HSPA9/CNOT2/CNOT4/PARN/PFKM/EXOSC9/EXOSC10/CNOT8/TTC37/C1D/XRN2/DIS3/CNOT1/MTREX/LSM1/EXOSC3/XRN1/DCP1A/CNOT6/TENT4B/WDR61/ZCCHC7/PNPT1/DIS3L/DCP2/DHX36/CNOT6L	28
KEGG	hsa00970	Aminoacyl-tRNA biosynthesis	24/1158	66/8076	6.65647e-06	0.000293836	0.000232226	DARS1/EPRS1/HARS1/IARS1/KARS1/MARS1/NARS1/GATB/RARS1/TARS1/FARSB/WARS2/FARS2/LARS2/HARS2/YARS2/SEPSECS/LARS1/IARS2/RARS2/NARS2/MTFMT/EARS2/GATC	24
KEGG	hsa04144	Endocytosis	62/1158	252/8076	8.01885e-06	0.000309728	0.000244786	AP2B1/ARF3/RHOA/CAPZA1/CAPZA2/CBL/CDC42/AP2M1/CLTC/DAB2/EPS15/FOLR2/HSPA8/IGF2R/IL2RA/KIF5B/SMAD2/RAB8A/NEDD4/RAB4A/RAB5A/RAB5B/SNX1/SNX2/TGFBR1/TRAF6/TSG101/RAB7A/STAM/PIP5K1A/EEA1/SNX3/USP8/RABEP1/ZFYVE9/VPS4B/ZFYVE16/IST1/GIT2/WASHC5/ARPC5/ACTR3/ACTR2/RNF41/STAM2/ARFGEF1/STAMBP/RAB10/VPS45/WASHC4/ACAP2/SH3GLB1/SPG21/VTA1/VPS35/CHMP1B/RAB22A/SNX6/SMAP2/SMURF2/RUFY1/ITCH	62
KEGG	hsa00280	Valine, leucine and isoleucine degradation	19/1158	48/8076	1.49049e-05	0.000511735	0.000404437	ACADM/ACAT1/ALDH9A1/AUH/BCAT1/BCKDHB/DBT/DLD/HADHA/HADHB/HADH/ALDH6A1/MMUT/OXCT1/PCCA/PCCB/ACAD8/MCCC1/MCCC2	19
KEGG	hsa03022	Basal transcription factors	18/1158	45/8076	2.10681e-05	0.000651004	0.000514505	CCNH/CDK7/ERCC3/GTF2A1/GTF2B/GTF2E1/GTF2H1/GTF2H3/MNAT1/TAF1/TAF7/TAF9/TAF12/TBP/TBPL1/TAF5L/TAF9B/GTF2H2C	18
KEGG	hsa05210	Colorectal cancer	27/1158	86/8076	3.99864e-05	0.00112325	0.000887737	APC/RHOA/BRAF/CASP3/CTNNB1/MTOR/GRB2/GSK3B/MSH6/SMAD2/SMAD4/MSH2/MSH3/NRAS/PIK3CA/PIK3R1/MAPK1/MAPK9/MAP2K1/RAF1/RPS6KB1/SOS1/SOS2/TGFBR1/PIK3R3/APPL1/POLK	27
KEGG	hsa05211	Renal cell carcinoma	23/1158	69/8076	5.17724e-05	0.00133314	0.00105361	ARNT/BRAF/CDC42/CRK/CRKL/GRB2/HIF1A/NRAS/PAK1/PAK2/PIK3CA/PIK3R1/MAPK1/MAP2K1/PTPN11/RAF1/RAP1A/RAP1B/SOS1/SOS2/CUL2/PIK3R3/EGLN1	23
KEGG	hsa05014	Amyotrophic lateral sclerosis	79/1158	364/8076	6.65133e-05	0.00158097	0.00124948	ANXA7/APAF1/ATP5F1A/ATP5F1B/ATP5PB/CASP3/CAT/MAPK14/EIF2S1/MTOR/KIF5B/RAB8A/NCBP1/NDUFA5/NDUFA10/NDUFS1/NDUFS4/NUP98/PIK3C3/PPP3CB/PSMA1/PSMA3/PSMA5/PSMA6/PSMC2/PSMC3/PSMC6/PSMD12/RAB1A/RAB5A/RANBP2/SDHB/SDHC/SDHD/SRSF3/SRSF7/TPR/UQCRC2/VDAC1/BECN1/COX7A2L/NUP155/NUP93/MATR3/NUP58/PSMD6/FIG4/NUP153/TANK/TUBA1B/NXF1/DCTN2/DCTN6/ATF6/SETX/NUP205/NUP160/TARDBP/TBK1/UBQLN2/UBQLN1/NRBF2/PIK3R4/DCTN4/N…	79
KEGG	hsa05135	Yersinia infection	36/1158	137/8076	0.000157438	0.00347487	0.00274628	RHOA/CDC42/CHUK/CRK/CRKL/MAPK14/FCGR2A/FN1/GSK3B/ITGA4/ITGB1/NFATC3/PIK3CA/PIK3R1/PKN2/MAPK1/MAPK9/MAP2K1/RPS6KA3/MAP2K4/MAP3K7/TLR4/TRAF6/PIP5K1A/PIK3R3/ARHGEF7/SKAP2/GIT2/ARPC5/ACTR3/ACTR2/TAB2/ARHGEF12/TBK1/NLRC4/NLRP3	36
KEGG	hsa05131	Shigellosis	56/1158	246/8076	0.000212327	0.00423275	0.00334525	RHOA/CAST/SEPTIN7/CDC42/CHUK/CRK/CRKL/MAPK14/MTOR/GSK3B/ITGB1/ITPR2/NAIP/SEPTIN2/PIK3C3/PIK3CA/PIK3R1/PPID/MAPK1/MAPK9/RPS6KB1/SKP1/MAP3K7/TLR4/TRAF6/UBE2D1/UBE2D2/UBE2D3/UBE2N/UBE2V1/UBE2V2/VDAC1/CUL1/PIK3R3/BECN1/RIPK1/ATG12/RPS6KA5/ATG5/ARPC5/ACTR3/ACTR2/RRAGA/GLMN/CBX3/TAB2/SEPTIN8/FBXW11/TBK1/PIK3R4/SEPTIN11/NLRC4/RRAGC/TIFA/NLRP3/TAB3	56
KEGG	hsa04722	Neurotrophin signaling pathway	32/1158	119/8076	0.000227516	0.00423275	0.00334525	RHOA/BRAF/CALM1/CALM2/CDC42/CRK/CRKL/MAPK14/GRB2/GSK3B/NRAS/PDPK1/PIK3CA/PIK3R1/MAPK1/MAPK9/MAP2K1/MAP2K5/PSEN1/PTPN11/RAF1/RAP1A/RAP1B/RPS6KA3/SOS1/SOS2/TRAF6/PIK3R3/RPS6KA5/FRS2/PRDM4/KIDINS220	32
KEGG	hsa04012	ErbB signaling pathway	25/1158	85/8076	0.000244011	0.00423275	0.00334525	ABL2/BRAF/CBL/CDKN1B/CRK/CRKL/MTOR/GRB2/GSK3B/NCK1/NRAS/PAK1/PAK2/PIK3CA/PIK3R1/MAPK1/MAPK9/MAP2K1/RAF1/RPS6KB1/MAP2K4/SOS1/SOS2/STAT5B/PIK3R3	25
KEGG	hsa04136	Autophagy - other	13/1158	32/8076	0.000246568	0.00423275	0.00334525	MTOR/IGBP1/PIK3C3/PPP2CA/BECN1/ATG12/ATG5/PIK3R4/ATG2B/ATG3/ATG10/ATG4C/ATG4A	13
KEGG	hsa05220	Chronic myeloid leukemia	23/1158	76/8076	0.000269593	0.00438444	0.00346513	BRAF/CBL/CDKN1B/CHUK/CRK/CRKL/E2F3/GRB2/SMAD4/NRAS/PIK3CA/PIK3R1/MAPK1/MAP2K1/PTPN11/RAF1/RB1/SOS1/SOS2/STAT5B/TGFBR1/PIK3R3/POLK	23
KEGG	hsa05132	Salmonella infection	56/1158	249/8076	0.000295504	0.00456554	0.00360826	RHOA/CASP3/CDC42/CHUK/MAPK14/CTNNB1/DYNC1H1/DYNC1LI2/KIF5B/KPNA1/KPNA3/KPNA4/M6PR/NAIP/PAK1/PIK3C2A/PIK3C3/PIK3CA/MAPK1/MAPK9/MAP2K1/RAB5A/RAB5B/RAF1/MAP2K4/SKP1/MAP3K7/TLR4/TRAF6/RAB7A/RIPK1/ARPC5/ACTR3/ACTR2/TUBA1B/DCTN2/EXOC5/DCTN6/NCKAP1/TAB2/CYFIP1/VPS39/FBXO22/DYNC1LI1/DCTN4/SNX9/ARL8B/EXOC2/VPS11/ACTR10/NLRC4/EXOC4/DCTN5/SNX18/NLRP3/TAB3	56
KEGG	hsa03008	Ribosome biogenesis in eukaryotes	30/1158	111/8076	0.000321155	0.00464699	0.00367264	CSNK2A1/CSNK2A2/NVL/RAN/XPO1/UTP14C/BMS1/MPHOSPH10/NXF1/WDR3/XRN2/WDR43/REXO2/DROSHA/GNL2/NMD3/FCF1/UTP18/SBDS/XRN1/HEATR1/NAT10/RIOK2/UTP6/NXT2/EFL1/RIOK1/UTP15/WDR36/AK6	30
KEGG	hsa00310	Lysine degradation	20/1158	63/8076	0.000330854	0.00464699	0.00367264	ACAT1/ALDH9A1/DLD/DLST/EZH1/HADHA/HADH/PLOD2/NSD2/PRDM2/SETDB1/SETD2/KMT5B/NSD3/TMLHE/ASH1L/SMYD2/NSD1/SETD7/SETDB2	20
KEGG	hsa04141	Protein processing in endoplasmic reticulum	41/1158	171/8076	0.000479092	0.00617475	0.00488006	CANX/EIF2S1/DNAJA1/HSPA8/STT3A/LMAN1/MAN1A1/MAPK9/DNAJC3/SEL1L/SKP1/SSR1/SSR3/UBE2D1/UBE2D2/UBE2D3/UBE2G1/UBE2G2/CUL1/MBTPS1/PLAA/PDIA6/DNAJA2/MARCHF6/SEC24B/SEC23A/SEC24A/ATF6/GANAB/TRAM1/ERLEC1/UBQLN2/UBQLN1/DERL2/SAR1B/MBTPS2/UBE2J1/UGGT2/SAR1A/UGGT1/EIF2AK4	41
KEGG	hsa04150	mTOR signaling pathway	38/1158	155/8076	0.000479592	0.00617475	0.00488006	RHOA/ATP6V1A/ATP6V1B2/ATP6V1C1/ATP6V1E1/BRAF/CHUK/EIF4B/EIF4E/MTOR/GRB2/GSK3B/LRP6/NRAS/PDPK1/PIK3CA/PIK3R1/PRKAA1/MAPK1/MAP2K1/RAF1/RPS6KA3/RPS6KB1/SOS1/SOS2/PIK3R3/LAMTOR3/RRAGA/ATP6V1D/CAB39/MIOS/FNIP2/RRAGC/MAPKAP1/SEH1L/FNIP1/SLC38A9/RICTOR	38
KEGG	hsa00020	Citrate cycle (TCA cycle)	12/1158	30/8076	0.000505159	0.00624376	0.0049346	ACLY/CS/DLAT/DLD/DLST/MDH1/PDHB/SDHB/SDHC/SDHD/SUCLG1/SUCLA2	12
KEGG	hsa03420	Nucleotide excision repair	16/1158	47/8076	0.000538872	0.00640429	0.00506147	CCNH/CDK7/ERCC8/DDB1/ERCC3/ERCC4/GTF2H1/GTF2H3/MNAT1/RFC1/RFC5/RPA1/RPA2/CUL4B/CUL4A/GTF2H2C	16
KEGG	hsa04110	Cell cycle	31/1158	124/8076	0.00109099	0.0121094	0.00957038	CCNB1/CCNH/CDC27/CDK2/CDK7/CDKN1B/E2F3/GSK3B/SMAD2/SMAD4/MCM6/ORC4/PRKDC/RAD21/RB1/RBL1/RBL2/SKP1/YWHAG/SMC1A/CUL1/CDC14A/CDC23/CDC16/STAG1/ANAPC10/STAG2/YWHAQ/ORC3/ANAPC4/ANAPC1	31
KEGG	hsa04218	Cellular senescence	37/1158	156/8076	0.00109729	0.0121094	0.00957038	CALM1/CALM2/CCNB1/CDK2/MAPK14/E2F3/MTOR/HUS1/ITPR2/SMAD2/NBN/NFATC3/NRAS/PIK3CA/PIK3R1/PPID/PPP3CB/MAPK1/MAP2K1/RAD1/RAF1/RB1/RBBP4/RBL1/RBL2/TGFBR1/VDAC1/VDAC3/PIK3R3/RAD50/HIPK3/FBXW11/SIRT1/TRPM7/LIN52/LIN54/HIPK1	37
KEGG	hsa05161	Hepatitis B	38/1158	162/8076	0.00117916	0.0125641	0.00992975	APAF1/BRAF/CASP3/CDK2/CHUK/CREB1/ATF2/MAPK14/DDB1/DDX3X/E2F3/GRB2/IFNAR1/SMAD4/NFATC3/NRAS/PIK3CA/PIK3R1/MAPK1/MAPK9/MAP2K1/RAF1/RB1/MAP2K4/SOS1/SOS2/STAT5B/MAP3K7/TGFBR1/TLR4/TRAF3/TRAF6/VDAC3/PIK3R3/YWHAQ/TAB2/TBK1/CREB3L2	38
KEGG	hsa04130	SNARE interactions in vesicular transport	12/1158	33/8076	0.00137031	0.0141142	0.0111548	BNIP1/VAMP7/STX7/VAMP4/SNAP23/STX8/GOSR1/SEC22B/GOSR2/BET1/VTI1B/STX17	12
KEGG	hsa00640	Propanoate metabolism	12/1158	34/8076	0.00184567	0.0183972	0.0145398	ACAT1/BCKDHB/DBT/DLD/HADHA/ALDH6A1/MMUT/PCCA/PCCB/SUCLG1/SUCLA2/ECHDC1	12
KEGG	hsa05213	Endometrial cancer	17/1158	58/8076	0.00241344	0.0233048	0.0184183	APC/BRAF/CTNNA1/CTNNB1/GRB2/GSK3B/NRAS/PDPK1/PIK3CA/PIK3R1/MAPK1/MAP2K1/RAF1/SOS1/SOS2/PIK3R3/POLK	17
KEGG	hsa04137	Mitophagy - animal	19/1158	68/8076	0.0025389	0.0237734	0.0187887	BNIP3L/CSNK2A1/CSNK2A2/HIF1A/NBR1/NRAS/MAPK9/RAB7A/BECN1/TAX1BP1/USP8/ATG5/MFN2/USP15/TBK1/RHOT1/MFN1/TBC1D15/USP30	19
KEGG	hsa04710	Circadian rhythm	11/1158	31/8076	0.0027016	0.0245528	0.0194047	ARNTL/CREB1/PRKAA1/PRKAB2/PRKAG1/SKP1/CUL1/CLOCK/FBXW11/FBXL3/PRKAG2	11
KEGG	hsa04068	FoxO signaling pathway	31/1158	131/8076	0.00278281	0.0245682	0.0194169	BRAF/CAT/CCNB1/CDK2/CDKN1B/CHUK/MAPK14/GRB2/SMAD4/NRAS/PDPK1/PIK3CA/PIK3R1/PRKAA1/PRKAB2/PRKAG1/MAPK1/MAPK9/MAP2K1/RAF1/RBL2/SOS1/SOS2/TGFBR1/USP7/PIK3R3/ATG12/SIRT1/PRKAG2/NLK/SETD7	31
KEGG	hsa04145	Phagosome	34/1158	152/8076	0.00471136	0.0404392	0.0319601	ATP6V1A/ATP6V1B2/ATP6V1C1/ATP6V1E1/CANX/CD36/CTSL/CYBB/DYNC1H1/DYNC1LI2/FCGR2A/FCGR3A/ITGB1/LAMP2/M6PR/MRC1/MSR1/NCF2/PIK3C3/RAB5A/RAB5B/THBS1/TLR4/RAB7A/EEA1/STX7/SEC22B/TUBA1B/ATP6V0A2/STX12/DYNC1LI1/ATP6V1D/CLEC7A/PIKFYVE	34
KEGG	hsa04152	AMPK signaling pathway	28/1158	120/8076	0.00535144	0.0446917	0.035321	CD36/CREB1/MTOR/HMGCR/RAB8A/PDPK1/PFKM/PIK3CA/PIK3R1/PPP2CA/PPP2R1B/PPP2R5C/PPP2R5D/PPP2R5E/PRKAA1/PRKAB2/PRKAG1/RPS6KB1/MAP3K7/PIK3R3/CAMKK2/RAB10/SIRT1/PRKAG2/RAB14/CAB39/PPP2R3C/CREB3L2	28
KEGG	hsa04910	Insulin signaling pathway	31/1158	137/8076	0.0056747	0.0460893	0.0364255	BRAF/CALM1/CALM2/CBL/CRK/CRKL/EIF4E/MTOR/GRB2/GSK3B/NRAS/PDPK1/PHKB/PIK3CA/PIK3R1/PRKAA1/PRKAB2/PRKAG1/PRKAR1A/MAPK1/MAPK9/MAP2K1/PTPN1/RAF1/RPS6KB1/SOS1/SOS2/PIK3R3/MKNK1/PRKAG2/SOCS4	31
KEGG	hsa05017	Spinocerebellar ataxia	32/1158	143/8076	0.00595737	0.0460893	0.0364255	MTOR/GTF2B/RBPJ/ITPR2/OPA1/PIK3C3/PIK3CA/PIK3R1/MAPK9/PSMA1/PSMA3/PSMA5/PSMA6/PSMC2/PSMC3/PSMC6/PSMD12/TBP/VDAC1/VDAC3/PIK3R3/BECN1/TBPL1/PUM1/PSMD6/KAT5/PUM2/ATXN10/NRBF2/PIK3R4/ATG2B/OMA1	32
KEGG	hsa03450	Non-homologous end-joining	6/1158	13/8076	0.00596625	0.0460893	0.0364255	XRCC6/LIG4/PRKDC/XRCC4/XRCC5/RAD50	6
KEGG	hsa00900	Terpenoid backbone biosynthesis	8/1158	22/8076	0.00860974	0.064888	0.0512826	ACAT1/FNTB/HMGCR/ZMPSTE24/ICMT/PCYOX1/PDSS2/NUS1	8
KEGG	hsa05215	Prostate cancer	23/1158	97/8076	0.00898572	0.0661092	0.0522478	BRAF/CDK2/CDKN1B/CHUK/CREB1/CTNNB1/E2F3/MTOR/GRB2/GSK3B/NRAS/PDPK1/PIK3CA/PIK3R1/MAPK1/MAP2K1/RAF1/RB1/SOS1/SOS2/PIK3R3/PDGFC/CREB3L2	23
KEGG	hsa05212	Pancreatic cancer	19/1158	76/8076	0.00942157	0.0677038	0.0535081	BRAF/CDC42/CHUK/E2F3/MTOR/SMAD2/SMAD4/PIK3CA/PIK3R1/MAPK1/MAPK9/MAP2K1/RAF1/RB1/RPS6KB1/TGFBR1/PIK3R3/ARHGEF6/POLK	19
KEGG	hsa00062	Fatty acid elongation	9/1158	27/8076	0.010251	0.0710153	0.0561252	HADHA/HADHB/HADH/PPT1/HSD17B12/HACD3/ELOVL2/ELOVL5/HACD2	9
KEGG	hsa05170	Human immunodeficiency virus 1 infection	43/1158	212/8076	0.010342	0.0710153	0.0561252	AP1G1/CALM1/CALM2/CASP3/CCNB1/CHUK/CRK/CRKL/MAPK14/DDB1/MTOR/GNAI3/GNB1/ITPR2/NFATC3/NRAS/PAK1/PAK2/PIK3CA/PIK3R1/PPP3CB/MAPK1/MAPK9/MAP2K1/RAF1/RPS6KB1/SKP1/MAP3K7/TLR4/TRAF6/CUL5/CUL4B/CUL4A/CUL1/PIK3R3/RIPK1/AP1S2/DCAF1/TAB2/FBXW11/TBK1/GNG12/GNB4	43
KEGG	hsa05100	Bacterial invasion of epithelial cells	19/1158	77/8076	0.0108752	0.0729991	0.057693	RHOA/CBL/CDC42/CLTC/CRK/CRKL/CTNNA1/CTNNB1/FN1/ITGB1/SEPTIN2/PIK3CA/PIK3R1/PIK3R3/ARPC5/ACTR3/ACTR2/SEPTIN8/SEPTIN11	19
KEGG	hsa05223	Non-small cell lung cancer	18/1158	72/8076	0.0113198	0.0729991	0.057693	BRAF/E2F3/GRB2/KIF5B/NRAS/PDPK1/PIK3CA/PIK3R1/MAPK1/MAP2K1/RAF1/RB1/RXRB/SOS1/SOS2/STAT5B/PIK3R3/POLK	18
KEGG	hsa03060	Protein export	8/1158	23/8076	0.0115759	0.0729991	0.057693	OXA1L/SRP9/SRP19/SRP54/SRP68/SRP72/SEC11A/SPCS3	8
KEGG	hsa03430	Mismatch repair	8/1158	23/8076	0.0115759	0.0729991	0.057693	MSH6/MSH2/MSH3/RFC1/RFC5/RPA1/RPA2/MLH3	8
KEGG	hsa00130	Ubiquinone and other terpenoid-quinone biosynthesis	5/1158	11/8076	0.0130957	0.0797532	0.063031	COQ7/COQ2/COQ6/COQ5/VKORC1L1	5
KEGG	hsa04142	Lysosome	28/1158	128/8076	0.0131631	0.0797532	0.063031	AP1G1/ARSB/ASAH1/SCARB2/AP3S1/TPP1/CLN5/CLTC/CTSL/GLA/GLB1/GNS/HEXB/IGF2R/LAMP2/LIPA/M6PR/PPT1/LGMN/LAPTM5/AP3B1/CD164/AP1S2/AP4E1/ATP6V0A2/AP3M1/GNPTAB/MFSD8	28
KEGG	hsa04114	Oocyte meiosis	28/1158	129/8076	0.0145864	0.0866768	0.0685029	CALM1/CALM2/CCNB1/CDC27/CDK2/MAPK14/ITPR2/PPP2CA/PPP2R1B/PPP2R5C/PPP2R5D/PPP2R5E/PPP3CB/MAPK1/MAP2K1/RPS6KA3/SKP1/YWHAG/SMC1A/CUL1/CDC23/CDC16/ANAPC10/YWHAQ/FBXW11/FBXO5/ANAPC4/ANAPC1	28
KEGG	hsa01200	Carbon metabolism	26/1158	118/8076	0.0150518	0.087755	0.069355	ACAT1/ADH5/CAT/CS/DLAT/DLD/DLST/ESD/HADHA/MDH1/ME2/ALDH6A1/MMUT/PCCA/PCCB/PDHB/PFKM/PGK1/PRPS1/RPE/SDHB/SDHC/SDHD/SUCLG1/SUCLA2/ADPGK	26
